# Supplementary material for: MYC up-regulation confers vulnerability to dual inhibition of CDK12 and CDK13 in high-risk Group 3 medulloblastoma
Source: J Exp Clin Cancer Res. 2023 Aug 21;42:214. doi: 10.1186/s13046-023-02790-2 (PMC10440921; doi:10.1186/s13046-023-02790-2)
Supplement: Supplementary file 1 — Additional file 1: Supplementary Table 1. List of primers, siRNA and shRNA sequences used in this study. [file 13046_2023_2790_MOESM1_ESM.xlsx]

## Sheet: Foglio1
qPCR Primers	Sequence 5'-3'
AJUBA F	AGCCACCAGGTCCTTTCGTTCC
AJUBA R	GGCATTGCTCTGCCCATAGATG
ATRIP F	GACGGTTGGTCCAGTTCTCC
ATRIP R	ACAGTTTCTCTGTTTTTCCCTGA
BLM Ex12 F	CTGTTCCGGTGATGGCTCTT
BLM Ex2 F	ACGTCACTCAGCCAGAACAC
BLM F	AGAACGTCACTCAGCCAGAA
BLM Int12 R	CTGCCCCAGGGTTCTCAAAT
BLM Int2 R	TGCCTATGTGACAGCAAACCA
BLM R	CAGGTGTTTTTGCTACTGACACA
BRCA1 Ex11 F	TCTGAAGACTGCTCAGGGCT
BRCA1 Ex2 F	TGCTCTTCGCGTTGAAGAAGT
BRCA1 F	GAGTCTGGGCCACACGATTT
BRCA1 Int11 R	TGTCAGCAAACCTAAGAATGTGG
BRCA1 Int2 R	AAGGTCAATTCTGTTCATTTGCAT
BRCA1 R	TGACTCTGGGGCTCTGTCTT
CCNB1 F	GACCTGTGTCAGGCTTTCTCTG
CCNB1 R	GGTATTTTGGTCTGACTGCTTGC
CDC25A F	TCTGGACAGCTCCTCTCGTCAT
CDC25A R	ACTTCCAGGTGGAGACTCCTCT
CLSPN F	TGAAAACTCAGGCAAGCAGCCTA
CLSPN R	GGCTGATAGGATGGAATCGTGG
CXCR4 F	CTCCTCTTTGTCATCACGCTTCC
CXCR4 R	GGATGAGGACACTGCTGTAGAG
DTL F	CCAGCCTTAGTCCAGATGACCA
DTL R	GAGAATGACCCAGGAGCACAGT
DUSP16 F	TGCCAGCGAGATGTCCTCAACA
DUSP16 R	ACACGCAGGAAATGAGACTCGG
EIF4E F	ACAAACAGCAGAGACGAAGTGA
EIF4E R	CCAATAAGGCACAGAAGTGTCTC
EXO1 Ex15 F	AGCCGGGGTTACAGATCAAA
EXO1 Ex4 F	AGGAGCTATTGCTTGTGCTGA
EXO1 F	CTGTGGGAGTGGAACGAGTG
EXO1 Int15 R	AAGAGTTGGGAGAAAGGGATGG
EXO1 Int4 R	AACAATCCGTTTCTGGGGGA
EXO1 R	ACAGGTCATCTTCTGACAGCTC
GADD45A F	CTGGAGGAAGTGCTCAGCAAAG
GADD45A R	AGAGCCACATCTCTGTCGTCGT
GAPDH F	CCCTTCATTGACCTCAACTACATG
GAPDH R	TGGGATTTCCATTGATGACAAGC
HES1 F	GGAAATGACAGTGAAGCACCTCC
HES1 R	GAAGCGGGTCACCTCGTTCATG
ID2 F	TTGTCAGCCTGCATCACCAGAG
ID2 R	AGCCACACAGTGCTTTGCTGTC
LDHA F	TACAGTTGTTGGGGTTGGTG
LDHA R	GCCAGAGACAATCTTTGGTGTT
MAP3K11 F	CTGGATGGCTCCTGAGGTTATC
MAP3K11 R	CACAGCAAGGCAGTCAATGCCA
METTL1 F	TGGCTTCCAGAACATCGCCTGT
METTL1 R	TGTCCGCTTGAAATGTGGGTCG
METTL4 F	CTTGGTCTGTGGAGGTAGTTGC
METTL4 R	CCAGTATAAGACCTTCGTAGGGC
NOG F	GCCAGCACTATCTCCACATCCG
NOG R	AGCAGCGTCTCGTTCAGATCCT
OTX2 F	GGAAGCACTGTTTGCCAAGACC
OTX2 R	CTGTTGTTGGCGGCACTTAGCT
P21 F	GCAGACCAGCATGACAGATT
P21 R	TCCTCTTGGAGAAGATCAGCC
P27 F	GGACTAGTGGAGAAGGTGCG
P27 R	GTGAGAGTGGCAGGGTCTG
PIK3IP1 F	GCTGGCATCATCTTGGGCTACT
PIK3IP1 R	AGACAAGGGCAGAGTGATTCGC
PPP1R10 F	ACCACCTTCTGAGGCAATGGAC
PPP1R10 R	GGTCAGTTGGTTAGGATCTCCAG
RAD51 F	CTATGCGCCAAAGAAGGAGC
RAD51 R	TCAAGCTCTTTGGAGCCAGT
TIGAR F	CCAAAGCAGCCAGGGAAGAGTG
TIGAR R	CCGCTTCTTTCAGGATTAGTTGAC
XRCC2 F	TCTGTTTGCTGATGAAGATTCACC
XRCC2 R	CATCGTGCTGTTAGGTGATAAAGC
siRNA	Sequence 5' - 3'
siC-MYC SP1	ACGGAACUCUUGUGCGUAA
siC-MYC SP2	GAACACACAACGUCUUGGA
siC-MYC SP3	AACGUUAGCUUCACCAACA
siC-MYC SP4	CGAUGUUGUUUCUGUGGAA
siCTRL_1	UGGUUUACAUGUCGACUAA
siCTRL_2	UGGUUUACAUGUUGUGUGA
siCTRL_3	UGGUUUACAUGUUUUCUGA
siCTRL_4	UGGUUUACAUGUUUUCCUA
shRNA	Sequence 5' - 3'
shSCR	CCTGGTTTACATGTCGACTAATTCAAGAGATTAGTCGACATGTAAACCATTTTTT
shMYC	CCGACGACGAGACCTTCATCAAATTCAAGAGATTTGATGAAGGTCTCGTCGTCTTTTTT
