# Supplementary material for: MYC up-regulation confers vulnerability to dual inhibition of CDK12 and CDK13 in high-risk Group 3 medulloblastoma
Source: J Exp Clin Cancer Res. 2023 Aug 21;42:214. doi: 10.1186/s13046-023-02790-2 (PMC10440921; doi:10.1186/s13046-023-02790-2)
Supplement: Supplementary file 3 — Additional file 3: Supplementary Table 2. RNA-seq expression data of DMSO- and THZ531-treated D341 MB cells. [file 13046_2023_2790_MOESM3_ESM.xlsx]

## Sheet: RNA seq D341 THZ531 vs DMSO
FAST DB STABLE ID	Gene Symbol	Regulation	Fold-Change	P-Value	Adjusted P-Value	Gene Coordinates (hg38)	UCSC Link	Gene Name	Aliases and Synonyms	Entrez Gene ID	EnsEMBL ID	Expression D341 DMSO	Expression D341 THZ531
GSHG0012497	--	up	1.49828e+06	3.27e-06	1.82e-05	chr14(+):100104774-100104800	UCSC	--	--	--	--	0	44.17
GSHG0003195	--	up	754933	2.96e-10	2.44e-09	chr1(-):161045688-161045714	UCSC	--	--	--	--	0	29.67
GSHG0024922	--	up	448212	0.000132	0.000606	chr2(+):235670180-235670207	UCSC	--	--	--	--	0	12.46
GSHG0031429	MAGI1-IT1	up	6457	0.0137	0.0439	chr3(-):65872815-65954558	UCSC	MAGI1 intronic transcript 1	--	151877	ENSG00000272610	0	783.73
GSHG0036325	--	up	6202.37	0.0141	0.0452	chr6(+):4915959-4915984	UCSC	--	--	--	--	0	752.75
GSHG0002889	RNVU1-6	up	4190.16	0.00968	0.0321	chr1(-):146052081-146052244	UCSC	RNA, variant U1 small nuclear 6	RNU1-99, vU1.6	101954276	ENSG00000201558	0	508.54
GSHG0008109	--	up	2499.56	1.81e-08	1.28e-07	chr11(-):86043608-86045519	UCSC	--	--	--	--	0.21	590.7
GSHG0026889	--	up	2465.37	2.91e-07	1.82e-06	chr20(+):47525030-47525685	UCSC	--	--	--	--	0	299.13
GSHG0032888	--	up	2198.75	1.03e-06	6.1e-06	chr20(+):38500720-38500746	UCSC	--	--	--	--	0	266.8
GSHG0037322	--	up	2175.6	0.0308	0.0903	chr6(+):157087531-157087805	UCSC	--	--	--	--	0	264.06
GSHG0012640	SNORA28	up	2146.8	3.22e-07	2.01e-06	chr14(+):103337845-103337974	UCSC	small nucleolar RNA, H/ACA box 28	ACA28	677811	ENSG00000272533	0	260.48
GSHG0030077	--	up	1415.29	0.0279	0.0827	chr3(+):58010144-58010664	UCSC	--	--	--	--	0	171.77
GSHG0017588	--	up	1401	0.00712	0.0243	chr16(-):89392333-89392358	UCSC	--	--	--	--	0	170
GSHG0015110	--	up	1315.64	0.0281	0.0831	chr15(-):59271333-59271754	UCSC	--	--	--	--	0	159.67
GSHG0031943	TERC	up	1311.53	0.000235	0.00104	chr3(-):169764610-169765060	UCSC	telomerase RNA component	DKCA1, hTR, PFBMFT2, SCARNA19, TR, TRC3	7012	ENSG00000277925	0	159.14
GSHG0045226	--	up	1292.73	0.000793	0.00323	chr9(-):131618020-131618045	UCSC	--	--	--	--	0	156.86
GSHG0002391	RNU5D-1	up	1218.48	0.000562	0.00235	chr1(-):44731069-44731168	UCSC	RNA, U5D small nuclear 1	RNU5D, U5DL, U5DS	26830	ENSG00000200169	0	147.86
GSHG0013297	--	up	1180.55	0.0139	0.0443	chr14(-):99596107-99596134	UCSC	--	--	--	--	0	143.25
GSHG0013294	--	up	1054	6.85e-10	5.48e-09	chr14(-):99236841-99236952	UCSC	--	--	--	--	0.63	677.36
GSHG0028730	--	up	984.4	0.00175	0.00673	chr22(+):45743913-45743941	UCSC	--	--	--	--	0	119.45
GSHG0019427	--	up	890.48	0.0184	0.0571	chr17(-):50366728-50366757	UCSC	--	--	--	--	0	108.06
GSHG0014067	RNU5A-1	up	819	0.0193	0.0597	chr15(+):65296051-65296167	UCSC	RNA, U5A small nuclear 1	RNU5, RNU5A, RNU5C, U5A, U5B1	26831	ENSG00000199568	8.5	6960.38
GSHG0045005	--	up	805.26	0.0177	0.0552	chr9(-):109012496-109012525	UCSC	--	--	--	--	0	97.71
GSHG0045501	--	up	735.32	0.0302	0.0888	chrX(+):9541333-9541358	UCSC	--	--	--	--	0	89.23
GSHG0003129	MIR765	up	598.39	0.0111	0.0363	chr1(-):156936131-156936244	UCSC	microRNA 765	hsa-mir-765, mir-765, MIRN765	768220	ENSG00000211581	0	72.61
GSHG0041340	--	up	559.57	0.00193	0.00739	chr7(-):158791124-158791152	UCSC	--	--	--	--	0	67.9
GSHG0016738	--	up	457.95	0.00146	0.00573	chr16(+):85209667-85209692	UCSC	--	--	--	--	0	55.57
GSHG0034052	--	up	410.51	0.00591	0.0206	chr5(+):241572-241597	UCSC	--	--	--	--	0	49.82
GSHG0036448	--	up	407.37	0.00843	0.0284	chr6(+):26104827-26104852	UCSC	--	--	--	--	0	49.44
GSHG0008318	--	up	399.9	0.0324	0.0944	chr11(-):118790607-118790632	UCSC	--	--	--	--	0	48.53
GSHG0034184	SNORD170	up	357.46	0.0378	0.108	chr5(+):14463983-14464067	UCSC	small nucleolar RNA, C/D box 170	--	109623458	--	0	43.38
GSHG0002850	RNVU1-19	up	304.47	0.013	0.0418	chr1(-):120850819-120850985	UCSC	RNA, variant U1 small nuclear 19	RNU1-126, RNU1-147, RNVU1-13, vU1.13, vU1.19	101954277	ENSG00000275538	0	36.94
GSHG0018615	--	up	297.47	2.22e-07	1.41e-06	chr17(+):77969725-77971867	UCSC	--	--	--	--	2.15	640.9
GSHG0017404	--	up	243.39	0.0499	0.138	chr16(-):70725826-70725853	UCSC	--	--	--	--	0	29.54
GSHG0037903	MIR5690	up	216.96	0.00639	0.0221	chr6(-):35664717-35664789	UCSC	microRNA 5690	--	100847048	ENSG00000265527	0	26.34
GSHG0012178	--	up	175.11	5.53e-12	5.23e-11	chr14(+):55298721-55299243	UCSC	--	--	--	--	3.86	671.48
GSHG0048175	MIR3680-1 // MIR3680-2	up	173.39	0.022	0.0671	chr16(-):21506049-21506135	UCSC	microRNA 3680-1 // microRNA 3680-2	hsa-mir-3680-1, MIR3680	100500917, 100847041	ENSG00000265462, ENSG00000266758	0.64	112
GSHG0002105	--	up	150.83	0.0412	0.116	chr1(-):19399038-19401818	UCSC	--	--	--	--	5.05	761.49
GSHG0024918	AGAP1-IT1	up	146.47	0.00022	0.000972	chr2(+):235505751-235507565	UCSC	AGAP1 intronic transcript 1	--	100506749	ENSG00000235529	2.12	311.72
GSHG0006522	--	up	132.87	0.000137	0.000624	chr11(+):74171742-74172555	UCSC	--	--	--	--	1.41	185.53
GSHG0019006	SNORD3A	up	123.41	1.16e-23	2.19e-22	chr17(+):19188016-19188232	UCSC	small nucleolar RNA, C/D box 3A	RNU3, U3	780851	--	23.7	2918.12
GSHG0004390	--	up	120.07	0.00209	0.00796	chr10(+):99621055-99621916	UCSC	--	--	--	--	1.7	204.77
GSHG0048176	--	up	116.7	0.000111	0.000513	chr16(-):21506474-21506500	UCSC	--	--	--	--	2.52	295.83
GSHG0017587	--	up	101.49	3.84e-05	0.000188	chr16(-):89388316-89390506	UCSC	--	--	--	--	8.76	889.46
GSHG0023770	--	up	95.61	1.04e-09	8.18e-09	chr2(+):46299525-46299900	UCSC	--	--	--	--	54.16	5178.26
GSHG0050251	--	up	90.41	3.59e-05	0.000177	chr21(-):8438718-8439312	UCSC	--	--	--	--	5.46	492.44
GSHG0014204	--	up	86.52	0.00344	0.0126	chr15(+):78468561-78469421	UCSC	--	--	--	--	3.95	341.54
GSHG0033530	--	up	73.38	8.52e-09	6.18e-08	chr4(-):73251537-73253208	UCSC	--	--	--	--	5.82	428.01
GSHG0013054	--	up	72.17	9.7e-10	7.65e-09	chr14(-):77096393-77097157	UCSC	--	--	--	--	4.54	325.81
GSHG0005051	--	up	59.92	0.0109	0.0356	chr10(-):63310757-63311416	UCSC	--	--	--	--	2.7	161.62
GSHG0018394	--	up	57.84	1.08e-33	3.32e-32	chr17(+):57277920-57280017	UCSC	--	--	--	--	20.31	1173.47
GSHG0045926	RPA4	up	57.06	5.06e-06	2.75e-05	chrX(+):96883907-96885451	UCSC	replication protein A4	HSU24186	29935	ENSG00000204086	11.21	639.42
GSHG0023051	FAM83E	up	56.72	0.000225	0.000995	chr19(-):48599961-48615076	UCSC	family with sequence similarity 83 member E	--	54854	ENSG00000105523	6.63	376.82
GSHG0036865	--	up	56.55	0.00666	0.023	chr6(+):53884109-53884134	UCSC	--	--	--	--	4.05	228.86
GSHG0009376	EID3	up	53.3	4.3e-15	5.01e-14	chr12(+):104303739-104305205	UCSC	EP300 interacting inhibitor of differentiation 3	NS4EB, NSE4B, NSMCE4B	493861	ENSG00000255150	43.3	2305.4
GSHG0042297	--	up	51.37	1.02e-11	9.48e-11	chr8(-):38434347-38435664	UCSC	--	--	--	--	8.12	415.58
GSHG0042911	ARC	up	50.15	1.04e-13	1.12e-12	chr8(-):142611049-142614479	UCSC	activity regulated cytoskeleton associated protein	Arg3.1, hArc	23237	ENSG00000198576	44.91	2252.91
GSHG0033676	--	up	46.49	2.37e-18	3.31e-17	chr4(-):101343870-101346021	UCSC	--	--	--	--	11.81	545.87
GSHG0040536	--	up	46.14	0.0463	0.129	chr7(-):51132784-51132811	UCSC	--	--	--	--	3.23	149.1
GSHG0030852	HES1	up	44.54	6.67e-26	1.43e-24	chr3(+):194136145-194138732	UCSC	hes family bHLH transcription factor 1	bHLHb39, HES-1, HHL, HRY	3280	ENSG00000114315	57.24	2546.89
GSHG0025389	--	up	43.6	5.11e-24	9.88e-23	chr2(-):65341978-65343774	UCSC	--	--	--	--	11.56	502.45
GSHG0015304	--	up	40.78	1.6e-16	2.04e-15	chr15(-):73581854-73584334	UCSC	--	--	--	--	26.92	1098.84
GSHG0030633	--	up	39.36	2.58e-16	3.24e-15	chr3(+):152329794-152331604	UCSC	--	--	--	--	13.53	532.92
GSHG0037940	--	up	37.38	0.000754	0.00308	chr6(-):38701996-38702231	UCSC	--	--	--	--	2.75	102.26
GSHG0010628	RNU4-1	up	36.37	0.000111	0.000512	chr12(-):120293094-120293237	UCSC	RNA, U4 small nuclear 1	RNU4A, RNU4B2, U4, U4BL	26835	ENSG00000200795	1.26	46.55
GSHG0020931	--	up	34.19	0.0311	0.091	chr18(-):80201515-80201543	UCSC	--	--	--	--	1.41	47.96
GSHG0019140	--	up	33.74	3.15e-06	1.75e-05	chr17(-):30968886-30970893	UCSC	--	--	--	--	27.28	920.85
GSHG0018090	--	up	32.33	2.77e-06	1.55e-05	chr17(+):30711663-30713439	UCSC	--	--	--	--	23.86	770.88
GSHG0023524	ID2	up	32.26	1.09e-217	4.54e-214	chr2(+):8682047-8684461	UCSC	inhibitor of DNA binding 2	bHLHb26, GIG8, ID2A, ID2H	3398	ENSG00000115738	3682.07	118763
GSHG0024363	RNU4ATAC	up	29.16	0.019	0.0588	chr2(+):121530880-121531009	UCSC	RNA, U4atac small nuclear (U12-dependent splicing)	LWS, MOPD1, RFMN, RNU4ATAC1, TALS, U4ATAC	100151683	ENSG00000264229	7.91	230.79
GSHG0036447	H4C3	up	28.63	7.95e-09	5.79e-08	chr6(+):26103876-26104337	UCSC	H4 clustered histone 3	dJ221C16.1, H4-16, H4/g, H4C1, H4C11, H4C12, H4C13, H4C14, H4C15, H4C2, H4C4, H4C5, H4C6, H4C8, H4C9, H4FG, HIST1H4C, TEVANED1	8364	ENSG00000197061	53.09	1520.7
GSHG0010627	RNU4-2	up	27.86	0.000121	0.000556	chr12(-):120291763-120291904	UCSC	RNA, U4 small nuclear 2	RNU4-1B, RNU4B1, RNU4C, U4A, U4b, U4c	26834	ENSG00000202538	3.53	97.4
GSHG0017515	--	up	27.72	1.21e-11	1.11e-10	chr16(-):84616004-84616490	UCSC	--	--	--	--	44.75	1241.18
GSHG0021784	--	up	27.64	1.44e-17	1.93e-16	chr19(+):45943072-46949156	UCSC	--	--	--	--	33.26	918.55
GSHG0015240	--	up	25.12	0.000973	0.00392	chr15(-):65681594-65682388	UCSC	--	--	--	--	9.06	227.93
GSHG0004728	--	up	24.95	0.00923	0.0308	chr10(-):12019058-12019479	UCSC	--	--	--	--	8.02	200.12
GSHG0045009	--	up	24.28	2.51e-28	6.12e-27	chr9(-):109081120-109083405	UCSC	--	--	--	--	52.54	1275.93
GSHG0008731	--	up	22.93	2.16e-13	2.26e-12	chr12(+):6943878-6943905	UCSC	--	--	--	--	35.31	809.18
GSHG0038957	IER3	up	22.48	1.66e-100	4.88e-98	chr6(-):30743199-30744551	UCSC	immediate early response 3	DIF-2, DIF2, GLY96, IEX-1, IEX-1L, IEX1, PRG1	8870	ENSG00000137331	810.18	18209.6
GSHG0020238	--	up	21.73	0.0326	0.0949	chr18(+):13315379-13315404	UCSC	--	--	--	--	7.87	171.06
GSHG0039887	--	up	21.09	4.99e-05	0.000241	chr7(+):127992322-127994549	UCSC	--	--	--	--	33.31	703.06
GSHG0021212	JUNB	up	21.01	8.46e-55	6.24e-53	chr19(+):12791475-12793315	UCSC	JunB proto-oncogene, AP-1 transcription factor subunit	AP-1	3726	ENSG00000171223	15756.7	331090
GSHG0013638	--	up	20.64	0.00228	0.00862	chr15(+):41115897-41117942	UCSC	--	--	--	--	33.24	685.76
GSHG0013253	--	up	20.55	1.17e-13	1.25e-12	chr14(-):91384390-91384621	UCSC	--	--	--	--	103.24	2122.1
GSHG0005442	--	up	20.37	0.0205	0.0628	chr10(-):103958138-103967014	UCSC	--	--	--	--	9.39	191.18
GSHG0000773	CCN1	up	20.17	1.95e-58	1.66e-56	chr1(+):85580200-85583950	UCSC	cellular communication network factor 1	CYR61, GIG1, IGFBP10	3491	ENSG00000142871	302.61	6102.69
GSHG0021226	IER2	up	19.76	1.13e-141	1.03e-138	chr19(+):13150411-13154911	UCSC	immediate early response 2	ETR101	9592	ENSG00000160888	8074.61	159569
GSHG0002964	H3C13	up	18.94	5.14e-05	0.000248	chr1(-):149813225-149813693	UCSC	H3 clustered histone 13	H3C14, H3C15, HIST2H3D	653604	ENSG00000183598	10.3	194.38
GSHG0018116	--	up	18.77	3.19e-12	3.07e-11	chr17(+):32159311-32160371	UCSC	--	--	--	--	55.78	1047.19
GSHG0041159	--	up	18.56	0.000191	0.000854	chr7(-):133040353-133041935	UCSC	--	--	--	--	24.78	460.21
GSHG0031163	UBE2FP1	up	18	4.34e-22	7.52e-21	chr3(-):37141545-37144182	UCSC	UBE2F pseudogene 1	--	100421436	--	40	720.41
GSHG0018473	SNORA50C	up	17.87	1.52e-63	1.5e-61	chr17(+):64146339-64146471	UCSC	small nucleolar RNA, H/ACA box 50C	ACA62, SNORA76, SNORA76C	677842	ENSG00000277887	613.33	10958.7
GSHG0012337	FOS	up	17.59	9.87e-27	2.22e-25	chr14(+):75278828-75709788	UCSC	Fos proto-oncogene, AP-1 transcription factor subunit	AP-1, C-FOS, p55	2353	ENSG00000170345	90.89	1598.78
GSHG0048106	--	up	17.47	5.08e-07	3.11e-06	chr16(+):21626742-21627394	UCSC	--	--	--	--	31.34	547.78
GSHG0003430	MIR181A1HG	up	17.43	8.4e-08	5.59e-07	chr1(-):198808003-198937429	UCSC	MIR181A1 host gene	--	100131234	--	13.11	228.18
GSHG0040038	--	up	17.34	1.27e-16	1.61e-15	chr7(+):148730666-148731562	UCSC	--	--	--	--	57.44	995.83
GSHG0021008	GADD45B	up	16.38	9.77e-59	8.43e-57	chr19(+):2476127-2478259	UCSC	growth arrest and DNA damage inducible beta	GADD45BETA, MYD118	4616	--	1072.75	17570.9
GSHG0022470	--	up	16.36	2.88e-05	0.000144	chr19(-):15414082-15416806	UCSC	--	--	--	--	20.37	333.77
GSHG0035429	--	up	16.04	0.000485	0.00204	chr5(-):60626720-60629009	UCSC	--	--	--	--	39.83	639.14
GSHG0041145	LINC-PINT	up	15.97	9.5e-10	7.49e-09	chr7(-):130941760-131109916	UCSC	long intergenic non-protein coding RNA, p53 induced transcript	LincRNA-Pint, MKLN1-AS1, PINT	378805	--	30.17	481.62
GSHG0027597	--	up	15.65	0.00153	0.00596	chr20(-):63949404-63950265	UCSC	--	--	--	--	17.26	270.37
GSHG0018700	--	up	15.25	9.73e-10	7.67e-09	chr17(+):82574977-82577162	UCSC	--	--	--	--	35.81	545.95
GSHG0018701	--	up	15.14	5.88e-07	3.58e-06	chr17(+):82587953-82587979	UCSC	--	--	--	--	70.25	1064
GSHG0045205	IER5L	up	14.85	4.81e-17	6.28e-16	chr9(-):129175552-129178261	UCSC	immediate early response 5 like	bA247A12.2	389792	ENSG00000188483	307.27	4563.86
GSHG0035418	PLK2	up	14.18	5.83e-243	3.4e-239	chr5(-):58453982-58460260	UCSC	polo like kinase 2	hPlk2, hSNK, SNK	10769	--	1492.7	21166.3
GSHG0037642	H4C4	up	14.11	0.0134	0.043	chr6(-):26188710-26189112	UCSC	H4 clustered histone 4	dJ221C16.9, H4-16, H4/b, H4C1, H4C11, H4C12, H4C13, H4C14, H4C15, H4C2, H4C3, H4C5, H4C6, H4C8, H4C9, H4FB, HIST1H4D	8360	ENSG00000277157	11.62	164.19
GSHG0026520	--	up	14.09	6.17e-05	0.000295	chr20(+):2131915-2134260	UCSC	--	--	--	--	44.31	624.53
GSHG0039710	--	up	14.04	1.76e-07	1.13e-06	chr7(+):98177374-98180259	UCSC	--	--	--	--	65.24	915.01
GSHG0033535	CXCL3	up	13.7	0.0442	0.124	chr4(-):74036589-74038807	UCSC	C-X-C motif chemokine ligand 3	CINC-2b, GRO3, GROg, MIP-2b, MIP2B, SCYB3	2921	ENSG00000163734	97.04	1330.75
GSHG0029338	LOC101927551	up	13.46	0.000167	0.000753	chr22(-):45000565-45003619	UCSC	uncharacterized LOC101927551	--	101927551	ENSG00000230922	39.68	533.98
GSHG0000629	--	up	13.4	1.02e-07	6.75e-07	chr1(+):55215408-55217447	UCSC	--	--	--	--	50.22	672.69
GSHG0020305	--	up	13.34	1.68e-06	9.71e-06	chr18(+):31942575-31944154	UCSC	--	--	--	--	31.84	425.18
GSHG0009439	ATXN2-AS	up	13.26	0.00151	0.00591	chr12(+):111599498-111600255	UCSC	ATXN2 antisense RNA	--	102723619	ENSG00000258099	27.71	367.69
GSHG0009004	LOC100335030	up	12.51	0.000207	0.000919	chr12(+):49389174-49392335	UCSC	FGFR1 oncogene partner 2 pseudogene	--	100335030	--	70.95	888.24
GSHG0033218	--	up	12.5	1.99e-06	1.13e-05	chr4(-):1993815-1998614	UCSC	--	--	--	--	110.62	1382.78
GSHG0030632	--	up	12.32	5.78e-07	3.52e-06	chr3(+):152302515-152302799	UCSC	--	--	--	--	83.45	1027.78
GSHG0027561	--	up	12.19	1.35e-24	2.68e-23	chr20(-):62929771-62933379	UCSC	--	--	--	--	87.29	1064.62
GSHG0042694	--	up	12.16	9e-24	1.71e-22	chr8(-):123523808-123525468	UCSC	--	--	--	--	83.14	1011.72
GSHG0023938	ALMS1-IT1	up	11.76	1.27e-11	1.17e-10	chr2(+):73457103-73459482	UCSC	ALMS1 intronic transcript 1	--	100874291	ENSG00000230002	76.16	895.18
GSHG0001459	--	up	11.45	0.0247	0.0742	chr1(+):183527691-183527718	UCSC	--	--	--	--	12.8	146.66
GSHG0001441	IER5	up	11.37	1.26e-70	1.55e-68	chr1(+):181088700-181092900	UCSC	immediate early response 5	SBBI48	51278	ENSG00000162783	7635.05	86832.6
GSHG0016597	NRN1L	up	11.33	6.78e-05	0.000323	chr16(+):67884878-67888855	UCSC	neuritin 1 like	cpg15-2, MRCC2446, UNQ2446	123904	--	26.44	299.66
GSHG0005206	--	up	11.23	2.52e-14	2.81e-13	chr10(-):79792162-79794563	UCSC	--	--	--	--	68.16	766.11
GSHG0047729	H2BU1	up	11.11	1.3e-18	1.85e-17	chr1(+):228458103-228460470	UCSC	H2B.U histone 1	H2Bb, HIST3H2BB	128312	ENSG00000196890	84.68	940.15
GSHG0002971	H2BC21	up	11.06	2.62e-135	2.06e-132	chr1(-):149884459-149886682	UCSC	H2B clustered histone 21	GL105, H2B, H2B-GL105, H2B.1, H2BE, H2BFQ, H2BGL105, H2BQ, HIST2H2BE	8349	ENSG00000184678	1344.82	14879
GSHG0020694	--	up	10.94	3.36e-60	3.04e-58	chr18(-):12340937-12343943	UCSC	--	--	--	--	414.36	4532.64
GSHG0006513	--	up	10.92	0.00492	0.0174	chr11(+):73327668-73327693	UCSC	--	--	--	--	8.33	90.59
GSHG0002512	JUN	up	10.58	6.46e-58	5.36e-56	chr1(-):58780791-58784047	UCSC	Jun proto-oncogene, AP-1 transcription factor subunit	AP-1, AP1, c-Jun, cJUN, p39	3725	ENSG00000177606	3455.57	36558.6
GSHG0045159	SNORA65	up	10.58	1.27e-06	7.43e-06	chr9(-):127448502-127448637	UCSC	small nucleolar RNA, H/ACA box 65	RNU65, U65	26783	ENSG00000201302	170.14	1799.73
GSHG0017924	--	up	10.5	0.0146	0.0464	chr17(+):16383879-16384117	UCSC	--	--	--	--	55.01	577.74
GSHG0031786	MSL2	up	10.46	0	0	chr3(-):136148917-136196335	UCSC	MSL complex subunit 2	MSL-2, MSL2L1, RNF184	55167	--	8997.05	94141.3
GSHG0034753	SNORA74A	up	10.45	0.046	0.128	chr5(+):139278780-139278979	UCSC	small nucleolar RNA, H/ACA box 74A	RNU19, U19	26821	ENSG00000200959	55.73	582.52
GSHG0029326	--	up	10.34	0.000154	0.000696	chr22(-):43953637-43955320	UCSC	--	--	--	--	42.95	443.92
GSHG0037646	H2BC8	up	10.28	9.53e-31	2.58e-29	chr6(-):26215189-26216693	UCSC	H2B clustered histone 8	dJ221C16.8, H2B.1A, H2B/a, H2BC10, H2BC4, H2BC6, H2BC7, H2BFA, HIST1H2BG	8339	ENSG00000273802	422.66	4343.3
GSHG0022892	SERTAD1	up	10.15	2.17e-51	1.4e-49	chr19(-):40421589-40426025	UCSC	SERTA domain containing 1	SEI1, TRIP-Br1, TRIPBR1	29950	ENSG00000197019	371.54	3771.69
GSHG0031238	--	up	10.09	0.00141	0.00553	chr3(-):47079741-47080386	UCSC	--	--	--	--	20.87	210.67
GSHG0034747	EGR1	up	10	1.05e-161	1.45e-158	chr5(+):138465479-138469500	UCSC	early growth response 1	AT225, G0S30, KROX-24, NGFI-A, TIS8, ZIF-268, ZNF225	1958	ENSG00000120738	623.76	6237.5
GSHG0045579	SAT1	up	9.98	7.79e-66	8.23e-64	chrX(+):23783173-23786210	UCSC	spermidine/spermine N1-acetyltransferase 1	DC21, KFSD, KFSDX, SAT, SSAT, SSAT-1	6303	--	1573.52	15705
GSHG0026102	--	up	9.85	1.12e-05	5.87e-05	chr2(-):173961961-173963449	UCSC	--	--	--	--	44.18	435.32
GSHG0006290	CSKMT	up	9.84	4.57e-43	2.15e-41	chr11(+):62665306-62668480	UCSC	citrate synthase lysine methyltransferase	CS-KMT, METTL12, U99HG	751071	ENSG00000214756	975.68	9603.78
GSHG0025960	CXCR4	up	9.81	1.16e-55	8.86e-54	chr2(-):136114349-136118149	UCSC	C-X-C motif chemokine receptor 4	CD184, D2S201E, FB22, HM89, HSY3RR, LAP-3, LAP3, LCR1, LESTR, NPY3R, NPYR, NPYRL, NPYY3R, WHIM, WHIMS, WHIMS1	7852	--	1067.56	10476.1
GSHG0037680	H1-4	up	9.75	3.26e-09	2.46e-08	chr6(+):26156323-26157115	UCSC	H1.4 linker histone, cluster member	dJ221C16.5, H1.4, H1E, H1F4, H1s-4, HIST1H1E, RMNS	3008	ENSG00000168298	106.92	1042.47
GSHG0014697	--	up	9.67	1.54e-37	5.57e-36	chr15(-):34415474-34420273	UCSC	--	--	--	--	222.69	2152.42
GSHG0000229	RPS14P3	up	9.37	8.61e-14	9.28e-13	chr1(+):19607807-19608642	UCSC	ribosomal protein S14 pseudogene 3	RPS14_1_16	644068	--	37.82	354.3
GSHG0019426	--	up	9.28	7.87e-05	0.000371	chr17(-):50362967-50365232	UCSC	--	--	--	--	75.9	704.36
GSHG0018273	HEXIM1	up	9.23	6.66e-42	2.97e-40	chr17(+):45148475-45152099	UCSC	HEXIM P-TEFb complex subunit 1	CLP1, EDG1, HIS1, MAQ1	10614	ENSG00000186834	5971.08	55091.3
GSHG0031773	--	up	9.11	0.00108	0.00434	chr3(-):133830099-133830124	UCSC	--	--	--	--	7.8	71.09
GSHG0026125	LOC105373759	up	9.05	0.00114	0.00456	chr2(-):177211395-177212411	UCSC	uncharacterized LOC105373759	--	105373759	--	26.04	235.72
GSHG0019508	--	up	8.96	7.87e-16	9.62e-15	chr17(-):62003700-62007518	UCSC	--	--	--	--	157.75	1412.8
GSHG0004339	HHEX	up	8.95	1.82e-13	1.91e-12	chr10(+):92688879-92695647	UCSC	hematopoietically expressed homeobox	HEX, HMPH, HOX11L-PEN, PRH, PRHX	3087	ENSG00000152804	170.47	1525.75
GSHG0029244	--	up	8.86	2.08e-130	1.44e-127	chr22(-):38296206-38298055	UCSC	--	--	--	--	509.15	4509.56
GSHG0043430	TLE4	up	8.82	7.6e-23	1.38e-21	chr9(+):79571773-79726882	UCSC	TLE family member 4, transcriptional corepressor	BCE-1, BCE1, E(spI), E(spl), ESG, ESG4, Grg-4, GRG4	7091	--	132.4	1166.96
GSHG0023588	RHOB	up	8.78	2.59e-75	4e-73	chr2(+):20447069-20449440	UCSC	ras homolog family member B	ARH6, ARHB, MST081, MSTP081, RHOH6	388	ENSG00000143878	7560.82	66379.2
GSHG0019923	--	up	8.63	0.000231	0.00102	chr17(-):37328839-37328986	UCSC	--	--	--	--	210.77	1818.99
GSHG0019322	--	up	8.59	0.0175	0.0546	chr17(-):44461365-44462689	UCSC	--	--	--	--	32.89	282.48
GSHG0006414	--	up	8.56	1.45e-09	1.12e-08	chr11(+):66618854-66618881	UCSC	--	--	--	--	67.99	582.5
GSHG0006104	C11orf96	up	8.56	6.36e-07	3.85e-06	chr11(+):43942590-43943882	UCSC	chromosome 11 open reading frame 96	AG2	387763	ENSG00000187479	451.29	3864.38
GSHG0022366	CDKN2D	up	8.55	1.67e-28	4.1e-27	chr19(-):10566460-10568979	UCSC	cyclin dependent kinase inhibitor 2D	INK4D, p19, p19-INK4D	1032	--	424.35	3625.94
GSHG0007098	LOC644656	up	8.42	7.75e-15	8.92e-14	chr11(-):9459557-9460702	UCSC	uncharacterized LOC644656	--	644656	ENSG00000268403	210.65	1774.31
GSHG0020413	--	up	8.33	0.00283	0.0105	chr18(+):58929466-58930635	UCSC	--	--	--	--	35.31	294.01
GSHG0010761	--	up	8.15	0.0332	0.0963	chr12(-):131925778-131926215	UCSC	--	--	--	--	22.84	186.06
GSHG0026526	SNORD110	up	8.11	2.32e-19	3.48e-18	chr20(+):2654212-2654286	UCSC	small nucleolar RNA, C/D box 110	HBII-55	692213	ENSG00000221116	1083.71	8784.81
GSHG0016060	SNHG9	up	8.06	3.28e-33	9.89e-32	chr16(+):1964996-1965502	UCSC	small nucleolar RNA host gene 9	NCRNA00062	735301	--	668.79	5391.41
GSHG0011141	KLF5	up	7.86	1.76e-08	1.24e-07	chr13(+):73054976-73077538	UCSC	Kruppel like factor 5	BTEB2, CKLF, IKLF	688	--	172.61	1357.08
GSHG0008416	LOC399975	up	7.85	3.03e-52	2.02e-50	chr11(-):129233778-129283164	UCSC	uncharacterized LOC399975	--	399975	--	580.12	4556.22
GSHG0018968	RASD1	up	7.82	3.33e-32	9.69e-31	chr17(-):17494437-17496395	UCSC	ras related dexamethasone induced 1	AGS1, DEXRAS1, MGC:26290	51655	--	1371.12	10725.9
GSHG0038440	CITED2	up	7.81	4.04e-26	8.74e-25	chr6(-):139371807-139374648	UCSC	Cbp/p300 interacting transactivator with Glu/Asp rich carboxy-terminal domain 2	ASD8, MRG-1, MRG1, P35SRJ, VSD2	10370	--	1162.35	9074.38
GSHG0042601	--	up	7.78	1.62e-08	1.15e-07	chr8(-):100719404-100720622	UCSC	--	--	--	--	60.32	469.85
GSHG0012691	SNORA79B	up	7.54	0.000209	0.00093	chr14(-):20323179-20323328	UCSC	small nucleolar RNA, H/ACA box 79B	--	109616976	ENSG00000222489	93.37	703.91
GSHG0013050	IRF2BPL	up	7.45	7.97e-60	7.08e-58	chr14(-):77024543-77028708	UCSC	interferon regulatory factor 2 binding protein like	C14orf4, EAP1, NEDAMSS	64207	ENSG00000119669	2260.2	16839.1
GSHG0039229	AHR	up	7.43	2.66e-12	2.58e-11	chr7(+):17298652-17346147	UCSC	aryl hydrocarbon receptor	bHLHe76, RP85	196	ENSG00000106546	95.36	708.89
GSHG0038003	C6orf226	up	7.42	1.79e-14	2.01e-13	chr6(-):42890265-42890821	UCSC	chromosome 6 open reading frame 226	--	441150	ENSG00000221821	101.9	755.32
GSHG0019249	KRT17	up	7.41	2.43e-18	3.4e-17	chr17(-):41619440-41624578	UCSC	keratin 17	39.1, CK-17, K17, PC, PC2, PCHC1	3872	ENSG00000128422	215.58	1598.02
GSHG0030241	NFKBIZ	up	7.35	5.83e-06	3.14e-05	chr3(+):101827990-101861022	UCSC	NFKB inhibitor zeta	IKBZ, INAP, MAIL	64332	--	74.17	545.5
GSHG0048845	TMEM249	up	7.29	5.62e-06	3.03e-05	chr8(-):144353228-144355609	UCSC	transmembrane protein 249	C8ORFK29	340393	--	173.67	1266.52
GSHG0004988	--	up	7.27	7.93e-12	7.4e-11	chr10(-):49518945-49521554	UCSC	--	--	--	--	102.69	745.85
GSHG0002172	RSRP1	up	7.18	8.45e-104	2.86e-101	chr1(-):25242249-25267925	UCSC	arginine and serine rich protein 1	C1orf63, NPD014	57035	--	1621.6	11642.6
GSHG0037683	H3C12	up	7.12	7.83e-05	0.000369	chr6(-):27890257-27890826	UCSC	H3 clustered histone 12	H3/j, H3C1, H3C10, H3C11, H3C2, H3C3, H3C4, H3C6, H3C7, H3C8, H3FJ, HIST1H3J	8356	ENSG00000197153	27.57	195.7
GSHG0043595	--	up	7.09	8.8e-06	4.65e-05	chr9(+):95882136-95882666	UCSC	--	--	--	--	19.71	139.79
GSHG0034105	--	up	6.99	3.6e-05	0.000177	chr5(+):6728857-6730755	UCSC	--	--	--	--	97.12	678.58
GSHG0036495	H3C10	up	6.95	1.19e-15	1.43e-14	chr6(+):27809936-27811300	UCSC	H3 clustered histone 10	H3/k, H3C1, H3C11, H3C12, H3C2, H3C3, H3C4, H3C6, H3C7, H3C8, H3F1K, H3FK, HIST1H3H	8357	ENSG00000278828	253.51	1761.68
GSHG0003384	RGS16	up	6.88	1.75e-161	2.32e-158	chr1(-):182598623-182604389	UCSC	regulator of G protein signaling 16	A28-RGS14, A28-RGS14P, RGS-R	6004	ENSG00000143333	9057.03	62328.1
GSHG0010257	SNORD59A	up	6.87	1.07e-05	5.61e-05	chr12(-):56645027-56645101	UCSC	small nucleolar RNA, C/D box 59A	RNU59, U59	26789	ENSG00000207031	60.19	413.44
GSHG0037634	H3C2	up	6.85	0.0385	0.11	chr6(-):26031589-26032099	UCSC	H3 clustered histone 2	H3/l, H3C1, H3C10, H3C11, H3C12, H3C3, H3C4, H3C6, H3C7, H3C8, H3FL, HIST1H3B	8358	ENSG00000286522	31.61	216.34
GSHG0009341	SNORA53	up	6.84	0.0303	0.089	chr12(+):98599635-98599884	UCSC	small nucleolar RNA, H/ACA box 53	ACA53	677832	ENSG00000212443	20.13	137.7
GSHG0005251	--	up	6.77	1.43e-06	8.31e-06	chr10(-):87333776-87334648	UCSC	--	--	--	--	49.62	335.63
GSHG0041313	MNX1	up	6.72	5.32e-06	2.88e-05	chr7(-):156994051-157010663	UCSC	motor neuron and pancreas homeobox 1	HB9, HLXB9, HOXHB9, SCRA1	3110	--	265.14	1783.08
GSHG0038344	CEP85L	up	6.67	1.97e-13	2.06e-12	chr6(-):118460772-118710089	UCSC	centrosomal protein 85 like	bA57K17.2, C6orf204, LIS10, NY-BR-15	387119	--	128.75	859.08
GSHG0019880	LOC105371763	up	6.65	9.61e-09	6.93e-08	chr17(+):38701144-38704744	UCSC	uncharacterized LOC105371763	--	105371763	--	126.93	843.48
GSHG0018115	--	up	6.62	0.0328	0.0953	chr17(+):32158935-32158961	UCSC	--	--	--	--	35.02	231.87
GSHG0044370	--	up	6.59	2.58e-20	4.04e-19	chr9(-):41354156-41356775	UCSC	--	--	--	--	154.18	1016.53
GSHG0037684	H2AC17	up	6.55	1.49e-07	9.65e-07	chr6(-):27892576-27893185	UCSC	H2A clustered histone 17	dJ193B12.1, H2A.1, H2A/n, H2AC11, H2AC13, H2AC15, H2AC16, H2AFN, HIST1H2AM	8336	ENSG00000278677	142.2	931.23
GSHG0039974	AGBL3	up	6.49	6.98e-08	4.68e-07	chr7(+):134986508-135135778	UCSC	AGBL carboxypeptidase 3	CCP3	340351	--	173.38	1126.08
GSHG0019972	MIR22HG	up	6.48	1.14e-07	7.49e-07	chr17(-):1711504-1716272	UCSC	MIR22 host gene	C17orf91	84981	--	77.68	503.38
GSHG0019255	KLHL11	up	6.41	1.59e-68	1.83e-66	chr17(-):41848518-41865423	UCSC	kelch like family member 11	--	55175	ENSG00000178502	1414.84	9067.77
GSHG0022971	ZNF296	up	6.36	7.51e-09	5.48e-08	chr19(-):45071500-45076587	UCSC	zinc finger protein 296	ZFP296, ZNF342	162979	ENSG00000170684	401.36	2553.54
GSHG0026007	NR4A2	up	6.36	0.0149	0.0474	chr2(-):156324432-156332721	UCSC	nuclear receptor subfamily 4 group A member 2	HZF-3, NOT, NURR1, RNR1, TINUR	4929	--	34.53	219.75
GSHG0020815	SMAD7	up	6.26	2.81e-71	3.63e-69	chr18(-):48919853-48950965	UCSC	SMAD family member 7	CRCS3, MADH7, MADH8	4092	--	4234.47	26515.5
GSHG0032081	MB21D2	up	6.23	5.69e-27	1.29e-25	chr3(-):192796815-192918161	UCSC	Mab-21 domain containing 2	C3orf59, hMB21D2	151963	ENSG00000180611	886.06	5522.15
GSHG0038566	--	up	6.15	0.0395	0.112	chr1(+):221317437-221317464	UCSC	--	--	--	--	14.86	91.28
GSHG0023546	RN7SL832P	up	6.13	0.00407	0.0146	chr2(+):10690010-10692093	UCSC	RNA, 7SL, cytoplasmic 832, pseudogene	--	106479524	ENSG00000243819	107.34	657.59
GSHG0036458	H2AC8	up	6.12	1.18e-08	8.45e-08	chr6(+):26216921-26217437	UCSC	H2A clustered histone 8	H2A.1, H2A.2, H2A/a, H2AC4, H2AFA, HIST1H2AE	3012	ENSG00000277075	118.96	727.39
GSHG0034503	LOC731157	up	6.08	0.0368	0.105	chr5(+):90409999-90410669	UCSC	uncharacterized LOC731157	--	731157	ENSG00000255647	21.07	128.19
GSHG0011611	FOXO1	up	6.01	1.51e-07	9.75e-07	chr13(-):40555667-40667053	UCSC	forkhead box O1	FKH1, FKHR, FOXO1A	2308	ENSG00000150907	68.24	410.16
GSHG0012209	--	up	6	2e-09	1.54e-08	chr14(+):60097044-60098944	UCSC	--	--	--	--	70.85	424.92
GSHG0023781	SOCS5	up	5.89	5.59e-111	2.51e-108	chr2(+):46698937-46763129	UCSC	suppressor of cytokine signaling 5	CIS6, Cish5, CISH6, SOCS-5	9655	--	2655.12	15633.1
GSHG0006086	--	up	5.89	0.0116	0.0379	chr11(+):36377524-36379205	UCSC	--	--	--	--	74.4	437.93
GSHG0027954	ADAMTS1	up	5.87	5.26e-23	9.63e-22	chr21(-):26835755-26845409	UCSC	ADAM metallopeptidase with thrombospondin type 1 motif 1	C3-C5, METH1	9510	ENSG00000154734	289.25	1697.11
GSHG0048481	RYBP	up	5.86	4.17e-119	2.34e-116	chr3(-):72374593-72447122	UCSC	RING1 and YY1 binding protein	AAP1, APAP-1, DEDAF, YEAF1	23429	ENSG00000163602	1699.91	9966.4
GSHG0018471	SNHG25	up	5.73	2.25e-26	4.93e-25	chr17(+):64145970-64146309	UCSC	small nucleolar RNA host gene 25	--	105376843	ENSG00000266402	2186.82	12535.8
GSHG0024359	EPB41L5	up	5.69	7.93e-23	1.44e-21	chr2(+):120013077-120179119	UCSC	erythrocyte membrane protein band 4.1 like 5	BE37, LULU, LULU1, YMO1, YRT	57669	--	721.8	4105.13
GSHG0015415	MEX3B	up	5.67	3.8e-65	3.94e-63	chr15(-):82041778-82046141	UCSC	mex-3 RNA binding family member B	MEX-3B, RKHD3, RNF195	84206	ENSG00000183496	3108.14	17633.4
GSHG0044371	--	up	5.67	7.54e-06	4.01e-05	chr9(-):41357146-41358520	UCSC	--	--	--	--	76.49	433.33
GSHG0018420	YPEL2	up	5.63	4.8e-35	1.57e-33	chr17(+):59331655-59401729	UCSC	yippee like 2	FKSG4	388403	--	891.9	5017.64
GSHG0018323	--	up	5.61	0.00811	0.0274	chr17(+):48944918-48945680	UCSC	--	--	--	--	64.11	360.02
GSHG0018526	SOX9	up	5.56	8.92e-56	6.84e-54	chr17(+):72121020-72126420	UCSC	SRY-box transcription factor 9	CMD1, CMPD1, SRA1, SRXX2, SRXY10	6662	ENSG00000125398	6029.16	33498
GSHG0010406	GALNT4	up	5.55	1.79e-15	2.14e-14	chr12(-):89519412-89524796	UCSC	polypeptide N-acetylgalactosaminyltransferase 4	GALNAC-T4, GALNACT4	8693	ENSG00000257594	285.44	1583.82
GSHG0045552	SCML1	up	5.54	5.98e-16	7.34e-15	chrX(+):17737469-17754985	UCSC	Scm polycomb group protein like 1	--	6322	--	758.24	4203.51
GSHG0026527	SNORA51	up	5.51	7.67e-08	5.12e-07	chr20(+):2655067-2655198	UCSC	small nucleolar RNA, H/ACA box 51	ACA51	677831	ENSG00000271798	253.13	1395.86
GSHG0021153	ICAM5	up	5.5	3.46e-28	8.36e-27	chr19(+):10289952-10296778	UCSC	intercellular adhesion molecule 5	TLCN, TLN	7087	ENSG00000105376	1270.11	6980.53
GSHG0030616	LOC646903	up	5.49	1.34e-06	7.83e-06	chr3(+):149971279-149973242	UCSC	uncharacterized LOC646903	--	646903	--	117.89	647.53
GSHG0040924	--	up	5.45	6.24e-06	3.35e-05	chr7(-):100886291-100886316	UCSC	--	--	--	--	139.05	757.77
GSHG0003703	ARID4B	up	5.42	1.04e-33	3.21e-32	chr1(-):235166897-235328217	UCSC	AT-rich interaction domain 4B	BCAA, BRCAA1, RBBP1L1, RBP1L1, SAP180	51742	--	954.42	5176.74
GSHG0005917	SNORA3B	up	5.41	0.000317	0.00137	chr11(+):8685439-8685569	UCSC	small nucleolar RNA, H/ACA box 3B	ACA3-2, SNORA45, SNORA45B	677826	ENSG00000212607	86.71	469.25
GSHG0013281	PAPOLA-DT	up	5.36	0.00483	0.0171	chr14(-):96500846-96502326	UCSC	PAPOLA divergent transcript	--	730202	--	108.67	582.09
GSHG0019300	--	up	5.35	5.69e-08	3.84e-07	chr17(-):43357520-43361361	UCSC	--	--	--	--	195.05	1043.23
GSHG0025379	SERTAD2	up	5.3	4.08e-20	6.31e-19	chr2(-):64631621-64653916	UCSC	SERTA domain containing 2	Sei-2, TRIP-Br2, TRIPBR2	9792	ENSG00000179833	1064.21	5640.77
GSHG0043124	--	up	5.29	2.78e-19	4.14e-18	chr9(+):2042994-2046019	UCSC	--	--	--	--	242.24	1280.84
GSHG0042406	--	up	5.27	0.0264	0.0788	chr8(-):58626113-58627591	UCSC	--	--	--	--	60.61	319.62
GSHG0007827	NXF1	up	5.25	3.32e-169	4.84e-166	chr11(-):62792130-62805471	UCSC	nuclear RNA export factor 1	MEX67, TAP	10482	--	10927.4	57369.3
GSHG0001479	--	up	5.22	0.000343	0.00148	chr1(+):186379226-186401455	UCSC	--	--	--	--	60.27	314.33
GSHG0001496	RGS2	up	5.18	4.74e-17	6.19e-16	chr1(+):192809039-192812276	UCSC	regulator of G protein signaling 2	G0S8	5997	ENSG00000116741	745.35	3859.49
GSHG0005166	ZNF503	up	5.16	2.51e-10	2.08e-09	chr10(-):75279725-75401916	UCSC	zinc finger protein 503	Nlz2, NOLZ-1, NOLZ1	84858	ENSG00000165655	965.2	4985.33
GSHG0007093	NRIP3	up	5.16	0.000145	0.000658	chr11(-):8980576-9004002	UCSC	nuclear receptor interacting protein 3	C11orf14, NY-SAR-105	56675	ENSG00000175352	69.38	357.9
GSHG0011777	SPRY2	up	5.16	1.55e-43	7.46e-42	chr13(-):80335976-80341126	UCSC	sprouty RTK signaling antagonist 2	hSPRY2, IGAN3	10253	--	307.08	1584.97
GSHG0003302	SNORD74	up	5.07	7.75e-10	6.16e-09	chr1(-):173867674-173867745	UCSC	small nucleolar RNA, C/D box 74	SNORD74A, U74, Z18	619498	--	443.05	2245.52
GSHG0030576	RASA2	up	5.05	1.07e-12	1.07e-11	chr3(+):141487027-141615344	UCSC	RAS p21 protein activator 2	GAP1M	5922	ENSG00000155903	499.64	2523.11
GSHG0023339	LENG8	up	5.04	2.1e-114	1.04e-111	chr19(+):54449199-54462016	UCSC	leukocyte receptor cluster member 8	pp13842	114823	--	11402.3	57492.8
GSHG0020455	SOCS6	up	5.03	4.44e-42	2e-40	chr18(+):70289027-70330199	UCSC	suppressor of cytokine signaling 6	CIS-4, CIS4, HSPC060, SOCS-4, SOCS-6, SOCS4, SSI4, STAI4, STATI4	9306	--	2854.91	14345.5
GSHG0036483	H2AC11	up	5.01	3.16e-06	1.76e-05	chr6(+):27133038-27135291	UCSC	H2A clustered histone 11	H2A.1b, H2A/p, H2AC13, H2AC15, H2AC16, H2AC17, H2AFP, H2AG, HIST1H2AG, pH2A/f	8969	ENSG00000196787	170.95	856.48
GSHG0022546	TSSK6	up	4.96	8.5e-06	4.5e-05	chr19(-):19512417-19516029	UCSC	testis specific serine kinase 6	CT72, FKSG82, SSTK, TSSK4	83983	ENSG00000178093	235.54	1167.14
GSHG0002308	MIR5581	up	4.96	0.0249	0.0748	chr1(-):37500935-37500994	UCSC	microRNA 5581	--	100847010	ENSG00000263675	25.19	124.79
GSHG0019213	--	up	4.95	0.0473	0.131	chr17(-):40120440-40121840	UCSC	--	--	--	--	70	346.71
GSHG0004680	KLF6	up	4.94	4.86e-55	3.61e-53	chr10(-):3775996-3785215	UCSC	Kruppel like factor 6	BCD1, CBA1, COPEB, CPBP, GBF, PAC1, ST12, ZF9	1316	--	2058.31	10162.9
GSHG0001549	PPP1R12B	up	4.87	1.49e-22	2.67e-21	chr1(+):202348699-202592702	UCSC	protein phosphatase 1 regulatory subunit 12B	MYPT2, PP1bp55	4660	--	451.42	2197.04
GSHG0049250	--	up	4.84	2.79e-07	1.75e-06	chr1(+):28507365-28507571	UCSC	--	--	--	--	400.94	1939.49
GSHG0018384	NOG	up	4.81	1.14e-36	3.97e-35	chr17(+):56593699-56595611	UCSC	noggin	SYM1, SYNS1, SYNS1A	9241	ENSG00000183691	4335.28	20854.6
GSHG0039126	GPER1	up	4.78	2.96e-09	2.24e-08	chr7(+):1086876-1093815	UCSC	G protein-coupled estrogen receptor 1	CEPR, CMKRL2, DRY12, FEG-1, GPCR-Br, GPER, GPR30, LERGU, LERGU2, LyGPR, mER	2852	--	209.53	1001.01
GSHG0045335	--	up	4.76	1.48e-06	8.62e-06	chr9(-):137224115-137227813	UCSC	--	--	--	--	195.24	928.73
GSHG0004591	--	up	4.75	9.46e-09	6.82e-08	chr10(+):127131035-127131062	UCSC	--	--	--	--	117.34	556.76
GSHG0041876	VPS13B	up	4.71	9.01e-18	1.22e-16	chr8(+):99013266-99877580	UCSC	vacuolar protein sorting 13 homolog B	CHS1, COH1	157680	--	240.53	1133.69
GSHG0016006	RHBDL1	up	4.66	3.72e-05	0.000183	chr16(+):675671-678268	UCSC	rhomboid like 1	RHBDL, RRP	9028	--	112.67	524.79
GSHG0009650	--	up	4.65	2.3e-08	1.61e-07	chr12(+):132551268-132554947	UCSC	--	--	--	--	230.69	1073.61
GSHG0021631	ZFP36	up	4.65	4.43e-09	3.29e-08	chr19(+):39406846-39409667	UCSC	ZFP36 ring finger protein	G0S24, GOS24, NUP475, RNF162A, TIS11, TTP, zfp-36	7538	ENSG00000128016	87.82	408.41
GSHG0011814	UGGT2	up	4.64	1.15e-14	1.31e-13	chr13(-):95801580-96053482	UCSC	UDP-glucose glycoprotein glucosyltransferase 2	HUGT2, UGCGL2, UGT2	55757	ENSG00000102595	303.69	1408.01
GSHG0029626	BHLHE40	up	4.61	1.6e-08	1.13e-07	chr3(+):4979437-4985323	UCSC	basic helix-loop-helix family member e40	BHLHB2, Clast5, DEC1, HLHB2, SHARP-2, SHARP2, STRA13, Stra14	8553	ENSG00000134107	242.41	1116.56
GSHG0017845	CD68	up	4.59	0.00344	0.0126	chr17(+):7579615-7582111	UCSC	CD68 molecule	GP110, LAMP4, SCARD1	968	--	106.25	487.17
GSHG0015084	PRTG	up	4.57	1.85e-29	4.78e-28	chr15(-):55611544-55743152	UCSC	protogenin	IGDCC5	283659	ENSG00000166450	2311	10568.7
GSHG0042600	--	up	4.54	5.78e-09	4.26e-08	chr8(-):100694581-100696815	UCSC	--	--	--	--	148.47	673.8
GSHG0042504	HEY1	up	4.49	1.25e-35	4.2e-34	chr8(-):79764024-79767780	UCSC	hes related family bHLH transcription factor with YRPW motif 1	BHLHb31, CHF2, HERP2, HESR1, hHRT1, HRT-1, NERP2, OAF1	23462	--	1274.8	5721.68
GSHG0016161	--	up	4.48	6.4e-71	8.18e-69	chr16(+):9107239-9113180	UCSC	--	--	--	--	3191.09	14309.5
GSHG0047021	EOLA1-DT	up	4.45	3.44e-07	2.14e-06	chrX(-):149527595-149540959	UCSC	EOLA1 divergent transcript	LINC00893	100131434	ENSG00000241769	379.86	1691.89
GSHG0029811	LINC00693	up	4.45	5.49e-09	4.05e-08	chr3(+):28575278-28758335	UCSC	long intergenic non-protein coding RNA 693	--	645206	--	102.4	456.13
GSHG0046627	RTL5	up	4.45	4e-61	3.69e-59	chrX(-):72127110-72131915	UCSC	retrotransposon Gag like 5	6430402L03Rik, MAR5, MART5, RGAG4, SIRH8	340526	ENSG00000242732	4413.85	19641.6
GSHG0026525	NOP56	up	4.43	0	0	chr20(+):2652532-2658393	UCSC	NOP56 ribonucleoprotein	NOL5A, SCA36	10528	ENSG00000101361	43658.1	193336
GSHG0039688	PEG10	up	4.38	1.08e-154	1.25e-151	chr7(+):94656325-94669695	UCSC	paternally expressed 10	EDR, HB-1, Mar2, Mart2, MEF3L, RGAG3, RTL2, SIRH1	23089	--	23170.7	101536
GSHG0027226	NAPB	up	4.36	6.05e-22	1.04e-20	chr20(-):23374522-23421498	UCSC	NSF attachment protein beta	SNAP-BETA, SNAPB	63908	--	919.83	4014.02
GSHG0016494	MT2A	up	4.36	1.71e-23	3.21e-22	chr16(+):56608584-56609497	UCSC	metallothionein 2A	MT-2, MT-II, MT2	4502	ENSG00000125148	13847.3	60416.5
GSHG0011873	ARGLU1	up	4.34	6.48e-75	9.73e-73	chr13(-):106541673-106568164	UCSC	arginine and glutamate rich 1	--	55082	--	16724.8	72665.7
GSHG0037675	H4C8	up	4.32	7.87e-13	7.94e-12	chr6(-):26281055-26285538	UCSC	H4 clustered histone 8	H4-16, H4/h, H4C1, H4C11, H4C12, H4C13, H4C14, H4C15, H4C2, H4C3, H4C4, H4C5, H4C6, H4C9, H4FH, HIST1H4H	8365	ENSG00000158406	144.45	623.83
GSHG0003588	--	up	4.32	5.79e-35	1.89e-33	chr1(-):221283271-221285184	UCSC	--	--	--	--	415.99	1795.68
GSHG0011583	MAB21L1	up	4.26	3.09e-186	6.93e-183	chr13(-):35473789-35476691	UCSC	mab-21 like 1	CAGR1, COFG, Nbla00126	4081	ENSG00000180660	32282.9	137372
GSHG0002887	TXNIP	up	4.25	9.73e-33	2.89e-31	chr1(-):145992435-145996579	UCSC	thioredoxin interacting protein	ARRDC6, EST01027, HHCPA78, THIF, VDUP1	10628	--	1680.53	7143.26
GSHG0035825	HBEGF	up	4.24	3.75e-30	1e-28	chr5(-):140332843-140349342	UCSC	heparin binding EGF like growth factor	DTR, DTS, DTSF, HEGFL	1839	ENSG00000113070	114.12	483.22
GSHG0021176	CCDC159	up	4.23	5.79e-09	4.27e-08	chr19(+):11344681-11354944	UCSC	coiled-coil domain containing 159	--	126075	ENSG00000183401	194.94	824.91
GSHG0028617	LGALS1	up	4.21	9.34e-18	1.27e-16	chr22(+):37675606-37679806	UCSC	galectin 1	GAL1, GBP	3956	ENSG00000100097	223.09	940.7
GSHG0025996	CACNB4	up	4.2	1.16e-16	1.49e-15	chr2(-):151832771-152099298	UCSC	calcium voltage-gated channel auxiliary subunit beta 4	CAB4, CACNLB4, EA5, EIG9, EJM, EJM4, EJM6	785	--	490.04	2059.47
GSHG0045325	MAN1B1-DT	up	4.2	2.24e-06	1.27e-05	chr9(-):137084946-137086817	UCSC	MAN1B1 divergent transcript	MAN1B1-AS1	100289341	ENSG00000268996	247.05	1038.25
GSHG0019945	EPOP	up	4.2	6.48e-38	2.38e-36	chr17(-):38671703-38674957	UCSC	elongin BC and polycomb repressive complex 2 associated protein	C17orf96, PRR28	100170841	ENSG00000273604	1635.16	6860.92
GSHG0038539	SNORA20	up	4.18	0.0051	0.018	chr6(-):159780250-159780381	UCSC	small nucleolar RNA, H/ACA box 20	ACA20	677806	ENSG00000207392	42.07	175.8
GSHG0019434	TOB1	up	4.17	6.46e-89	1.41e-86	chr17(-):50862223-50867978	UCSC	transducer of ERBB2, 1	APRO5, APRO6, PIG49, TOB, TROB, TROB1	10140	--	12586.2	52505.5
GSHG0048888	BMS1P4	up	4.16	1.66e-09	1.29e-08	chr10(-):73698554-73730514	UCSC	BMS1 pseudogene 4	BMS1LP4	729096	ENSG00000271816	302.75	1258.46
GSHG0022175	--	up	4.14	6.31e-09	4.64e-08	chr19(-):1874883-1876169	UCSC	--	--	--	--	153.85	637.14
GSHG0016160	--	up	4.1	3.05e-14	3.38e-13	chr16(+):9104848-9106761	UCSC	--	--	--	--	702.83	2884.1
GSHG0011010	NAA16	up	4.08	3.43e-30	9.15e-29	chr13(+):41311267-41377030	UCSC	N-alpha-acetyltransferase 16, NatA auxiliary subunit	NARG1L	79612	--	1264.25	5164.24
GSHG0027330	FER1L4	up	4.08	2.16e-05	0.000109	chr20(-):35558737-35607562	UCSC	fer-1 like family member 4 (pseudogene)	C20orf124	80307	ENSG00000088340	70.1	285.97
GSHG0044845	NFIL3	up	4.06	3.82e-16	4.75e-15	chr9(-):91409045-91424626	UCSC	nuclear factor, interleukin 3 regulated	E4BP4, IL3BP1, NF-IL3A, NFIL3A	4783	ENSG00000165030	1183.41	4809.98
GSHG0002523	--	up	4.06	9.25e-05	0.000432	chr1(-):61697509-61699845	UCSC	--	--	--	--	186	754.91
GSHG0006640	PANX1	up	4.05	1.72e-44	8.52e-43	chr11(+):94128841-94181968	UCSC	pannexin 1	MRS1, OOMD7, PX1, UNQ2529	24145	ENSG00000110218	1614.75	6545.73
GSHG0013322	CKB	up	4.05	3.88e-38	1.45e-36	chr14(-):103519659-103522833	UCSC	creatine kinase B	B-CK, BCK, CKBB, CPK-B, HEL-211, HEL-S-29	1152	--	19505.4	79010.9
GSHG0023854	B3GNT2	up	4.05	1.08e-15	1.3e-14	chr2(+):62196115-62224731	UCSC	UDP-GlcNAc:betaGal beta-1, 3-N-acetylglucosaminyltransferase 2	3-Gn-T1, 3-Gn-T2, B3GN-T2, B3GNT, B3GNT-2, B3GNT1, beta-1, beta3Gn-T1, beta3Gn-T2, BETA3GNT, BGnT-2, BGNT2	10678	--	1216.38	4926.75
GSHG0028529	MTMR3	up	4.05	2.17e-81	4e-79	chr22(+):29883155-30030868	UCSC	myotubularin related protein 3	FYVE-DSP1, ZFYVE10	8897	--	1466.4	5936.45
GSHG0029324	SULT4A1	up	4.03	1.86e-07	1.19e-06	chr22(-):43824504-43862524	UCSC	sulfotransferase family 4A member 1	BR-STL-1, BRSTL1, DJ388M5.3, hBR-STL-1, NST, SULTX3	25830	--	356.59	1438.44
GSHG0000920	RBM15	up	4.03	3.09e-62	2.96e-60	chr1(+):110338506-110366872	UCSC	RNA binding motif protein 15	OTT, OTT1, SPEN	64783	--	6394.21	25754.4
GSHG0024412	PLEKHB2	up	4.03	3.12e-76	4.95e-74	chr2(+):131104847-131353709	UCSC	pleckstrin homology domain containing B2	EVT2	55041	--	4882.65	19661.8
GSHG0028003	SCAF4	up	4.01	9.86e-170	1.6e-166	chr21(-):31671000-31732118	UCSC	SR-related CTD associated factor 4	SFRS15, SRA4	57466	--	8483.32	34043.1
GSHG0039773	SRRT	up	3.99	1.53e-76	2.46e-74	chr7(+):100875079-100888664	UCSC	serrate, RNA effector molecule	ARS2, ASR2, serrate	51593	--	23639	94280.7
GSHG0001659	ATF3	up	3.98	0.0016	0.00623	chr1(+):212565407-212620776	UCSC	activating transcription factor 3	--	467	--	385.94	1537.68
GSHG0040678	TYW1B	up	3.97	1.1e-09	8.62e-09	chr7(-):72558744-72828200	UCSC	tRNA-yW synthesizing protein 1 homolog B	LINC00069, NCRNA00069, RSAFD2	441250	ENSG00000277149	263.88	1048.5
GSHG0018691	--	up	3.95	0.0017	0.00657	chr17(+):82293716-82294908	UCSC	--	--	--	--	91.4	361.15
GSHG0042564	--	up	3.95	0.0118	0.0382	chr8(-):93957432-93957458	UCSC	--	--	--	--	39.06	154.22
GSHG0032964	RAB33B	up	3.94	4.64e-23	8.52e-22	chr4(+):139453807-139476609	UCSC	RAB33B, member RAS oncogene family	SMC2	83452	--	1515.94	5967.61
GSHG0000339	SNORA73B	up	3.93	1.22e-11	1.13e-10	chr1(+):28508558-28508762	UCSC	small nucleolar RNA, H/ACA box 73B	105A, E1c, RNU105A, RNU17B, U17B	26768	ENSG00000200087	652.53	2562.58
GSHG0043159	UHRF2	up	3.93	1.07e-25	2.25e-24	chr9(+):6413151-6507054	UCSC	ubiquitin like with PHD and ring finger domains 2	NIRF, RNF107, TDRD23, URF2	115426	--	1233	4841.26
GSHG0026004	RPRM	up	3.93	3.45e-49	2.1e-47	chr2(-):153477338-153478808	UCSC	reprimo, TP53 dependent G2 arrest mediator homolog	REPRIMO	56475	ENSG00000177519	6690.97	26263.1
GSHG0032933	JADE1	up	3.91	2.91e-54	2.11e-52	chr4(+):128809700-128875224	UCSC	jade family PHD finger 1	PHF17	79960	--	2486.49	9730.49
GSHG0015968	--	up	3.91	6.12e-07	3.71e-06	chr15(-):22785863-22786096	UCSC	--	--	--	--	79.36	310.66
GSHG0010503	CRY1	up	3.91	4.18e-30	1.11e-28	chr12(-):106991364-107093549	UCSC	cryptochrome circadian regulator 1	DSPD, PHLL1	1407	ENSG00000008405	3598.97	14075.4
GSHG0041802	ZBTB10	up	3.89	2.69e-23	4.99e-22	chr8(+):80485593-80526265	UCSC	zinc finger and BTB domain containing 10	RINZF	65986	--	871.3	3392.8
GSHG0003428	DENND1B	up	3.89	0.000202	0.000898	chr1(-):197504748-197775480	UCSC	DENN domain containing 1B	C1ORF18, C1orf218, FAM31B	163486	--	338.63	1318.76
GSHG0000852	CDC14A	up	3.88	1.23e-05	6.39e-05	chr1(+):100345001-100520277	UCSC	cell division cycle 14A	cdc14, DFNB105, DFNB32, DFNB35, hCDC14	8556	--	127.41	495.17
GSHG0024005	TMSB10	up	3.88	1.98e-112	9.15e-110	chr2(+):84905651-84906675	UCSC	thymosin beta 10	MIG12, TB10	9168	ENSG00000034510	65334.2	253733
GSHG0026502	ZCCHC3	up	3.87	2.19e-80	3.9e-78	chr20(+):296969-300321	UCSC	zinc finger CCHC-type containing 3	C20orf99	85364	ENSG00000247315	6666.16	25798.8
GSHG0040098	LINC01003	up	3.84	0.00294	0.0109	chr7(+):152464124-152465543	UCSC	long intergenic non-protein coding RNA 1003	--	100128822	ENSG00000261455	131.15	504.18
GSHG0022055	ZNF460	up	3.84	7.33e-05	0.000347	chr19(+):57279982-57294069	UCSC	zinc finger protein 460	HZF8, ZNF272	10794	--	534.31	2051.3
GSHG0038988	ATP6V1G2	up	3.84	9.78e-05	0.000456	chr6(-):31544444-31546844	UCSC	ATPase H+ transporting V1 subunit G2	ATP6G, ATP6G2, NG38, VMA10	534	--	179.91	689.63
GSHG0036494	H2AC13	up	3.82	1.51e-05	7.74e-05	chr6(+):27808121-27808667	UCSC	H2A clustered histone 13	H2A/c, H2AC11, H2AC15, H2AC16, H2AC17, H2AFC, HIST1H2AI	8329	ENSG00000196747	173.98	664.98
GSHG0011176	NDFIP2	up	3.82	3.55e-14	3.91e-13	chr13(+):79481152-79556077	UCSC	Nedd4 family interacting protein 2	N4WBP5A	54602	ENSG00000102471	1111.93	4248.02
GSHG0042547	TMEM64	up	3.82	4.13e-15	4.83e-14	chr8(-):90621995-90791631	UCSC	transmembrane protein 64	--	169200	--	2750.46	10497.2
GSHG0041530	--	up	3.79	0.00147	0.00575	chr8(+):29053549-29053575	UCSC	--	--	--	--	98.27	372.74
GSHG0003504	ELK4	up	3.79	1.73e-24	3.42e-23	chr1(-):205597577-205632011	UCSC	ETS transcription factor ELK4	SAP1	2005	--	838.23	3173.61
GSHG0010051	GXYLT1	up	3.78	1.52e-42	7e-41	chr12(-):42081845-42144880	UCSC	glucoside xylosyltransferase 1	GLT8D3	283464	--	1185.28	4476.23
GSHG0003089	ASH1L	up	3.76	2.06e-34	6.55e-33	chr1(-):155335268-155562803	UCSC	ASH1 like histone lysine methyltransferase	ASH1, ASH1L1, KMT2H, MRD52	55870	--	2065.76	7768.68
GSHG0009173	USP15	up	3.76	1.48e-24	2.94e-23	chr12(+):62260357-62416389	UCSC	ubiquitin specific peptidase 15	UNPH-2, UNPH4	9958	--	1793.93	6740.67
GSHG0044058	CDC37L1-DT	up	3.74	0.0191	0.0591	chr9(-):4676603-4679480	UCSC	CDC37L1 divergent transcript	CDC37L1-AS1	101929351	ENSG00000273061	79.89	298.98
GSHG0014482	CHD2	up	3.73	4.8e-38	1.78e-36	chr15(+):92900189-93028002	UCSC	chromodomain helicase DNA binding protein 2	DEE94, EEOC	1106	--	2342.01	8745.27
GSHG0011898	--	up	3.73	9.98e-45	5.03e-43	chr13(-):110709097-110898268	UCSC	--	--	--	--	727.49	2712.36
GSHG0033055	FNIP2	up	3.73	5.73e-08	3.87e-07	chr4(+):158769026-158911375	UCSC	folliculin interacting protein 2	FNIPL, MAPO1	57600	ENSG00000052795	230.1	857.49
GSHG0034993	CREBRF	up	3.72	4.87e-06	2.65e-05	chr5(+):173056350-173139264	UCSC	CREB3 regulatory factor	C5orf41, LRF	153222	--	104.37	388.23
GSHG0018300	--	up	3.72	0.00115	0.00458	chr17(+):48100762-48101948	UCSC	--	--	--	--	90	334.63
GSHG0000163	PRDM2	up	3.72	6.72e-106	2.45e-103	chr1(+):13700188-13825079	UCSC	PR/SET domain 2	HUMHOXY1, KMT8, KMT8A, MTB-ZF, RIZ, RIZ1, RIZ2	7799	--	8337.19	31002.8
GSHG0009962	EPS8	up	3.68	2.35e-21	3.92e-20	chr12(-):15620134-15789576	UCSC	epidermal growth factor receptor pathway substrate 8	DFNB102	2059	--	675.46	2484.27
GSHG0037637	H1-2	up	3.67	1.93e-15	2.31e-14	chr6(-):26055553-26056473	UCSC	H1.2 linker histone, cluster member	H1.2, H1C, H1F2, H1s-1, HIST1H1C	3006	ENSG00000187837	3127.44	11488.5
GSHG0045522	TMSB4X	up	3.66	1.07e-10	9.11e-10	chrX(+):12975103-12977226	UCSC	thymosin beta 4 X-linked	FX, PTMB4, TB4X, TMSB4	7114	ENSG00000205542	7414.64	27151.4
GSHG0047086	--	up	3.66	7.72e-08	5.15e-07	chrX(-):154396736-154398837	UCSC	--	--	--	--	192.74	705.12
GSHG0039630	GNAI1	up	3.66	4.05e-31	1.12e-29	chr7(+):80134825-80226181	UCSC	G protein subunit alpha i1	Gi, HG1B	2770	--	1294.08	4733.64
GSHG0003687	COA6-AS1	up	3.65	0.000385	0.00165	chr1(-):234372808-234373593	UCSC	COA6 antisense RNA 1	--	101927765	--	94.36	344.6
GSHG0016366	MIR762HG	up	3.64	0.000288	0.00125	chr16(+):30875460-30895216	UCSC	MIR762 host gene	--	101928736	--	91.19	331.79
GSHG0045377	--	up	3.63	8.44e-10	6.69e-09	chrM(+):1670-5512	UCSC	--	--	--	--	3.12208e+06	1.13458e+07
GSHG0007830	SNHG1	up	3.62	4.12e-201	1.2e-197	chr11(-):62851978-62855885	UCSC	small nucleolar RNA host gene 1	LINC00057, lncRNA16, NCRNA00057, U22HG, UHG	23642	--	42025.3	152192
GSHG0040402	--	up	3.62	0.00751	0.0256	chr7(-):30572798-30572823	UCSC	--	--	--	--	74.56	270.1
GSHG0041529	HMBOX1	up	3.62	2e-26	4.39e-25	chr8(+):28890394-29053268	UCSC	homeobox containing 1	HNF1LA, HOT1, PBHNF, TAH1	79618	--	2403.38	8691.24
GSHG0045339	NRARP	up	3.61	6.87e-14	7.43e-13	chr9(-):137299631-137302271	UCSC	NOTCH regulated ankyrin repeat protein	--	441478	ENSG00000198435	2590.53	9364.31
GSHG0029784	UBE2E2	up	3.61	0.0068	0.0234	chr3(+):23203098-23591925	UCSC	ubiquitin conjugating enzyme E2 E2	UBCH8	7325	--	147.62	532.65
GSHG0009902	LOC728715	up	3.58	4.87e-08	3.3e-07	chr12(-):9397058-9407414	UCSC	ovostatin homolog 2	--	728715	--	211.2	756.97
GSHG0038402	SGK1	up	3.58	3.14e-159	3.97e-156	chr6(-):134169251-134318112	UCSC	serum/glucocorticoid regulated kinase 1	SGK	6446	--	12209.6	43669.7
GSHG0003047	S100A3	up	3.56	3.76e-08	2.58e-07	chr1(-):153547329-153549258	UCSC	S100 calcium binding protein A3	S100E	6274	ENSG00000188015	99.72	355.29
GSHG0030594	DIPK2A	up	3.55	6.37e-111	2.77e-108	chr3(+):143971798-143992368	UCSC	divergent protein kinase domain 2A	C3orf58, DIA1, GoPro49, HASF	205428	--	14897.6	52925.3
GSHG0040240	CYTH3	up	3.53	8.91e-21	1.43e-19	chr7(-):6161779-6272648	UCSC	cytohesin 3	ARNO3, cytohesin-3, GRP1, PSCD3	9265	ENSG00000008256	894.75	3159.5
GSHG0037567	--	up	3.52	0.0162	0.0511	chr6(-):13614113-13615155	UCSC	--	--	--	--	89.19	313.98
GSHG0039266	RPS2P32	up	3.51	0.0269	0.08	chr7(+):23490388-23491410	UCSC	ribosomal protein S2 pseudogene 32	RPS2_14_794	256355	ENSG00000232818	77.57	272.3
GSHG0047513	BRD2	up	3.51	7.02e-111	3.01e-108	chr6(+):32968594-32981505	UCSC	bromodomain containing 2	BRD2-IT1, D6S113E, FSH, FSRG1, NAT, O27.1.1, RING3, RNF3	6046	--	11950.8	41944.6
GSHG0017956	ALKBH5	up	3.5	5.37e-58	4.47e-56	chr17(+):18183078-18209954	UCSC	alkB homolog 5, RNA demethylase	ABH5, OFOXD, OFOXD1	54890	ENSG00000091542	7422.23	25995.7
GSHG0044374	CNTNAP3P2	up	3.5	0.000203	0.000903	chr9(+):67059144-67297156	UCSC	CNTNAP3 pseudogene 2	--	643827	--	79.06	276.5
GSHG0024465	ACVR2A	up	3.49	4.41e-16	5.47e-15	chr2(+):147844517-147930822	UCSC	activin A receptor type 2A	ACTRII, ACVR2	92	--	838.23	2924.39
GSHG0001514	NEK7	up	3.49	3.77e-19	5.54e-18	chr1(+):198156998-198322420	UCSC	NIMA related kinase 7	--	140609	ENSG00000151414	1322.12	4612.08
GSHG0036701	ARMC12	up	3.48	0.00181	0.00697	chr6(+):35737032-35749079	UCSC	armadillo repeat containing 12	C6orf81	221481	--	87.78	305.63
GSHG0010419	BTG1 // LINC01619	up	3.47	5.8e-14	6.31e-13	chr12(-):91984977-92145849	UCSC	BTG anti-proliferation factor 1 // long intergenic non-protein coding RNA 1619	APRO2, C12orf79	256021, 694	ENSG00000133639	1463.69	5082.33
GSHG0047655	GOLGA6L10	up	3.47	0.000199	0.000888	chr15(-):82339993-82349475	UCSC	golgin A6 family like 10	GOLGA6L18	647042	ENSG00000278662	149.09	516.87
GSHG0020316	MAPRE2	up	3.47	2.92e-47	1.62e-45	chr18(+):34978300-35143470	UCSC	microtubule associated protein RP/EB family member 2	CSCSC2, EB1, EB2, RP1	10982	--	4847.14	16796.4
GSHG0016820	--	up	3.46	4.55e-17	5.94e-16	chr16(+):89517637-89522217	UCSC	--	--	--	--	606.8	2101.38
GSHG0038100	DST	up	3.46	6.4e-15	7.4e-14	chr6(-):56457996-56954830	UCSC	dystonin	BP240, BPA, BPAG1, CATX-15, CATX15, D6S1101, DMH, DT, EBS3, EBSB2, HSAN6, MACF2	667	--	2492.29	8618.4
GSHG0019403	ZNF652	up	3.45	1.36e-13	1.45e-12	chr17(-):49289206-49362473	UCSC	zinc finger protein 652	--	22834	--	972.98	3357.93
GSHG0045381	--	up	3.45	6.22e-10	4.98e-09	chrM(+):12167-12200	UCSC	--	--	--	--	1285.6	4434.37
GSHG0000511	ATP6V0B	up	3.44	5.96e-66	6.34e-64	chr1(+):43974959-43978295	UCSC	ATPase H+ transporting V0 subunit b	ATP6F, HATPL, VMA16	533	--	5962.91	20505.4
GSHG0021251	--	up	3.43	4.99e-05	0.000241	chr19(+):14708022-14709247	UCSC	--	--	--	--	111.22	381.39
GSHG0036699	--	up	3.43	0.0413	0.117	chr3(-):61743101-61743137	UCSC	--	--	--	--	14.4	49.35
GSHG0025270	ZFP36L2	up	3.42	1.52e-05	7.83e-05	chr2(-):43222402-43226606	UCSC	ZFP36 ring finger protein like 2	BRF2, ERF-2, ERF2, RNF162C, TIS11D	678	ENSG00000152518	5325.58	18210.5
GSHG0010938	SNORA27	up	3.42	0.0304	0.0893	chr13(+):27255401-27255526	UCSC	small nucleolar RNA, H/ACA box 27	ACA27	619499	ENSG00000207051	122.6	418.9
GSHG0003046	S100A4	up	3.42	2.29e-18	3.2e-17	chr1(-):153543621-153545806	UCSC	S100 calcium binding protein A4	18A2, 42A, CAPL, FSP1, MTS1, P9KA, PEL98	6275	--	196.13	669.75
GSHG0029550	--	up	3.41	1.02e-07	6.75e-07	chr22(-):23931763-23971368	UCSC	--	--	--	--	218.58	745.23
GSHG0009471	MAP1LC3B2	up	3.41	2.63e-10	2.18e-09	chr12(+):116559381-116576591	UCSC	microtubule associated protein 1 light chain 3 beta 2	ATG8G	643246	ENSG00000258102	131.55	448.32
GSHG0031188	ULK4	up	3.4	2.31e-08	1.61e-07	chr3(-):41246599-41962103	UCSC	unc-51 like kinase 4	FAM7C1, REC01035	54986	ENSG00000168038	271.28	923.12
GSHG0008718	LAG3	up	3.39	1.65e-06	9.52e-06	chr12(+):6772515-6778455	UCSC	lymphocyte activating 3	CD223	3902	ENSG00000089692	116.33	394.17
GSHG0034629	SRFBP1	up	3.39	1.04e-10	8.89e-10	chr5(+):121961961-122028633	UCSC	serum response factor binding protein 1	BUD22, P49, p49/STRAP, Rlb1, STRAP	153443	ENSG00000151304	1031.12	3493.17
GSHG0018739	--	up	3.39	0.00112	0.00447	chr17(-):2389278-2392078	UCSC	--	--	--	--	290.06	982.32
GSHG0045382	--	up	3.38	2.72e-08	1.89e-07	chrM(+):12207-12265	UCSC	--	--	--	--	1429.83	4836.12
GSHG0015985	PDIA2	up	3.38	1.41e-13	1.5e-12	chr16(+):283155-287215	UCSC	protein disulfide isomerase family A member 2	PDA2, PDI, PDIP, PDIR	64714	ENSG00000185615	731.39	2473
GSHG0001359	ATP1B1	up	3.37	7.75e-05	0.000365	chr1(+):169106690-169132722	UCSC	ATPase Na+/K+ transporting subunit beta 1	ATP1B	481	ENSG00000143153	187.36	631.82
GSHG0020987	--	up	3.37	0.000781	0.00319	chr19(+):1440839-1441938	UCSC	--	--	--	--	102.57	345.84
GSHG0036412	SOX4	up	3.35	1.37e-35	4.58e-34	chr6(+):21593751-21598619	UCSC	SRY-box transcription factor 4	CSS10, EVI16	6659	ENSG00000124766	18148	60826.1
GSHG0008060	THAP12	up	3.35	1.24e-78	2.09e-76	chr11(-):76349956-76381132	UCSC	THAP domain containing 12	DAP4, P52rIPK, PRKRIR, THAP0	5612	--	10589.7	35477.2
GSHG0038990	--	up	3.35	0.0124	0.0402	chr6(-):31542263-31542288	UCSC	--	--	--	--	62.52	209.23
GSHG0016939	--	up	3.34	9.73e-16	1.18e-14	chr16(-):2761361-2768170	UCSC	--	--	--	--	1073.92	3588.88
GSHG0013016	PNMA1	up	3.34	8.28e-72	1.09e-69	chr14(-):73711783-73714384	UCSC	PNMA family member 1	MA1	9240	ENSG00000176903	20640	68878.9
GSHG0005947	PARVA	up	3.33	0.0226	0.0689	chr11(+):12377526-12535356	UCSC	parvin alpha	CH-ILKBP, MXRA2	55742	ENSG00000197702	152.14	507.1
GSHG0038415	BCLAF1	up	3.33	1.83e-131	1.3e-128	chr6(-):136256627-136289851	UCSC	BCL2 associated transcription factor 1	bK211L9.1, BTF	9774	--	31241.7	103993
GSHG0041692	CHCHD7	up	3.32	5.46e-06	2.95e-05	chr8(+):56211789-56218809	UCSC	coiled-coil-helix-coiled-coil-helix domain containing 7	COX23	79145	--	814.96	2708.6
GSHG0008714	GAPDH	up	3.31	1.39e-205	4.49e-202	chr12(+):6332001-6538371	UCSC	glyceraldehyde-3-phosphate dehydrogenase	G3PD, GAPD, HEL-S-162eP	2597	--	653845	2.16691e+06
GSHG0003735	LOC101928068	up	3.31	0.00114	0.00453	chr1(-):244965204-244971088	UCSC	uncharacterized LOC101928068	--	101928068	--	57.46	190.35
GSHG0030062	--	up	3.31	3.6e-09	2.7e-08	chr2(-):171517711-171517735	UCSC	--	--	--	--	330.16	1092.97
GSHG0043665	FSD1L	up	3.31	4.36e-28	1.05e-26	chr9(+):105447793-105552433	UCSC	fibronectin type III and SPRY domain containing 1 like	CCDC10, CSDUFD1, FSD1CL, FSD1NL, MIR1	83856	--	894.67	2960.46
GSHG0025149	DTNB	up	3.3	2.95e-26	6.42e-25	chr2(-):25377198-25673638	UCSC	dystrobrevin beta	--	1838	--	1028.15	3396.42
GSHG0026208	PGAP1	up	3.3	2.79e-20	4.36e-19	chr2(-):196833004-196927795	UCSC	post-GPI attachment to proteins inositol deacylase 1	Bst1, ISPD3024, MRT42, NEDDSBA, SPG67	80055	ENSG00000197121	842.26	2781.15
GSHG0048400	INO80D	up	3.3	2.61e-10	2.16e-09	chr2(-):205993721-206086183	UCSC	INO80 complex subunit D	--	54891	ENSG00000114933	187.96	620.35
GSHG0003106	PAQR6	up	3.3	4.3e-05	0.00021	chr1(-):156243320-156248073	UCSC	progestin and adipoQ receptor family member 6	PRdelta	79957	--	475.1	1565.42
GSHG0040983	KMT2E-AS1	up	3.28	1.71e-08	1.21e-07	chr7(-):105010542-105014141	UCSC	KMT2E antisense RNA 1	--	100216545	--	464.21	1522.83
GSHG0010105	MIR4701	up	3.28	0.0353	0.102	chr12(-):48771975-48772037	UCSC	microRNA 4701	--	100616262	ENSG00000264201	16.09	52.67
GSHG0005532	OAT	up	3.28	2.04e-53	1.42e-51	chr10(-):124397303-124418950	UCSC	ornithine aminotransferase	GACR, HOGA, OATASE, OKT	4942	--	4274.81	14002.6
GSHG0001830	ZBTB18	up	3.26	2.54e-122	1.48e-119	chr1(+):244048653-244057476	UCSC	zinc finger and BTB domain containing 18	C2H2-171, MRD22, RP58, TAZ-1, ZNF238	10472	--	18172.8	59303.5
GSHG0029735	--	up	3.26	0.00261	0.00976	chr3(+):14959587-14959619	UCSC	--	--	--	--	62.88	204.88
GSHG0022466	BRD4	up	3.26	3.84e-31	1.06e-29	chr19(-):15235519-15332545	UCSC	bromodomain containing 4	CAP, HUNK1, HUNKI, MCAP	23476	--	3414.84	11135.4
GSHG0049140	--	up	3.26	0.00023	0.00102	chr17(-):14705471-14705497	UCSC	--	--	--	--	334.96	1092.03
GSHG0036380	MYLIP	up	3.25	2.75e-06	1.54e-05	chr6(+):16129086-16148248	UCSC	myosin regulatory light chain interacting protein	IDOL, MIR	29116	--	859.17	2791.85
GSHG0007829	WDR74	up	3.24	4.24e-54	3.05e-52	chr11(-):62832906-62841809	UCSC	WD repeat domain 74	Nsa1	54663	--	7480.78	24271.7
GSHG0041280	RHEB	up	3.24	3.88e-61	3.59e-59	chr7(-):151466012-151519923	UCSC	Ras homolog, mTORC1 binding	RHEB2	6009	ENSG00000106615	9427.68	30541.8
GSHG0020986	--	up	3.24	0.0115	0.0376	chr19(+):1440714-1440740	UCSC	--	--	--	--	118.83	385.05
GSHG0041531	--	up	3.22	2e-06	1.14e-05	chr8(+):29054641-29054669	UCSC	--	--	--	--	273	878.61
GSHG0004569	LHPP	up	3.22	0.00605	0.021	chr10(+):124461772-124614141	UCSC	phospholysine phosphohistidine inorganic pyrophosphate phosphatase	HDHD2B	64077	--	190.53	612.75
GSHG0007970	KMT5B	up	3.21	4.28e-33	1.29e-31	chr11(-):68154863-68213648	UCSC	lysine methyltransferase 5B	CGI-85, CGI85, MRD51, SUV420H1	51111	--	3628	11658
GSHG0024706	FAM117B	up	3.2	5.27e-13	5.36e-12	chr2(+):202634969-202769757	UCSC	family with sequence similarity 117 member B	ALS2CR13	150864	ENSG00000138439	1041.96	3335.92
GSHG0045385	--	up	3.2	3.18e-35	1.05e-33	chrM(+):15998-16490	UCSC	--	--	--	--	36893.5	118122
GSHG0002500	PLPP3	up	3.2	2.93e-06	1.64e-05	chr1(-):56494267-56579563	UCSC	phospholipid phosphatase 3	Dri42, LPP3, PAP2B, PPAP2B, VCIP	8613	ENSG00000162407	124.13	396.54
GSHG0004849	--	up	3.18	2.01e-07	1.28e-06	chr10(-):30928005-30930796	UCSC	--	--	--	--	242.43	771.83
GSHG0022886	--	up	3.18	0.0011	0.0044	chr19(-):40272963-40273179	UCSC	--	--	--	--	37.35	118.89
GSHG0028284	PAXBP1	up	3.18	6.88e-62	6.49e-60	chr21(-):32733899-32771858	UCSC	PAX3 and PAX7 binding protein 1	BM020, C21orf66, FSAP105, GCFC, GCFC1	94104	--	3550.28	11286.3
GSHG0038239	PNISR	up	3.18	4.46e-79	7.55e-77	chr6(-):99392650-99425308	UCSC	PNN interacting serine and arginine rich protein	bA98I9.2, C6orf111, HSPC306, SFRS18, SRrp130	25957	--	22369.8	71028.1
GSHG0036966	CYB5R4	up	3.17	1.62e-16	2.06e-15	chr6(+):83859678-83967423	UCSC	cytochrome b5 reductase 4	cb5/cb5R, dJ676J13.1, NCB5OR	51167	ENSG00000065615	1062.49	3365.89
GSHG0015065	MYO5A	up	3.16	1.08e-09	8.52e-09	chr15(-):52307283-52529056	UCSC	myosin VA	GS1, MYH12, MYO5, MYR12	4644	--	101.06	318.93
GSHG0049101	--	up	3.16	4.65e-08	3.17e-07	chr3(+):186787299-186787433	UCSC	--	--	--	--	568.14	1794.75
GSHG0032144	--	up	3.15	3.13e-09	2.36e-08	chr3(-):197952512-197955055	UCSC	--	--	--	--	256.16	807.54
GSHG0016082	SRRM2	up	3.14	1.21e-67	1.35e-65	chr16(+):2752626-2771412	UCSC	serine/arginine repetitive matrix 2	300-KD, Cwc21, CWF21, HSPC075, SRL300, SRm300	23524	ENSG00000167978	14000.7	43966
GSHG0029897	CTNNB1	up	3.14	1.47e-92	3.51e-90	chr3(+):41194910-41240443	UCSC	catenin beta 1	armadillo, CTNNB, EVR7, MRD19, NEDSDV	1499	--	18336.9	57530.4
GSHG0026647	INSM1	up	3.13	2.49e-10	2.07e-09	chr20(+):20368104-20370949	UCSC	INSM transcriptional repressor 1	IA-1, IA1	3642	ENSG00000173404	775.13	2427.59
GSHG0003706	LYST	up	3.13	1.27e-28	3.16e-27	chr1(-):235661031-235883713	UCSC	lysosomal trafficking regulator	CHS, CHS1, Mauve	1130	--	522.73	1636.93
GSHG0045384	--	up	3.13	1.75e-47	9.83e-46	chrM(+):14761-15953	UCSC	--	--	--	--	294293	919930
GSHG0016505	MT1X	up	3.12	1.05e-12	1.05e-11	chr16(+):56682470-56688374	UCSC	metallothionein 1X	MT-1l, MT1	4501	ENSG00000187193	3441.82	10746.6
GSHG0004052	--	up	3.12	0.0125	0.0404	chr10(+):46007202-46007230	UCSC	--	--	--	--	22.8	70.9
GSHG0046851	RPL39	up	3.12	1.49e-23	2.82e-22	chrX(-):119786504-119791630	UCSC	ribosomal protein L39	L39, RPL39P42, RPL39_23_1806	6170	ENSG00000198918	40640.3	126599
GSHG0045052	POLE3	up	3.11	2.96e-69	3.47e-67	chr9(-):113211186-113410749	UCSC	DNA polymerase epsilon 3, accessory subunit	CHARAC17, CHRAC17, CHRAC2, p17, YBL1	54107	--	15016	46660.4
GSHG0045380	--	up	3.1	1.51e-46	8.17e-45	chrM(+):5584-12142	UCSC	--	--	--	--	4.81897e+06	1.49591e+07
GSHG0002900	PRKAB2	up	3.1	4.17e-19	6.12e-18	chr1(-):147155106-147172561	UCSC	protein kinase AMP-activated non-catalytic subunit beta 2	--	5565	ENSG00000131791	1759.9	5459.5
GSHG0017050	ARL6IP1	up	3.1	1.1e-109	4.56e-107	chr16(-):18791661-18801549	UCSC	ADP ribosylation factor like GTPase 6 interacting protein 1	AIP1, ARL6IP, ARMER, SPG61	23204	--	101329	314274
GSHG0024875	PTMA	up	3.1	6.16e-111	2.72e-108	chr2(+):231708525-231713551	UCSC	prothymosin alpha	TMSA	5757	--	992430	3.07363e+06
GSHG0022057	--	up	3.1	0.0189	0.0587	chr19(+):57302031-57302061	UCSC	--	--	--	--	99.88	309.33
GSHG0034773	ANKHD1	up	3.1	1.44e-72	1.96e-70	chr5(+):140401833-140539849	UCSC	ankyrin repeat and KH domain containing 1	MASK, MASK1, PP2500, VBARP	54882	--	4867.66	15071.8
GSHG0032821	FLJ20021	up	3.09	0.000644	0.00266	chr4(+):101347777-101348882	UCSC	uncharacterized LOC90024	--	90024	ENSG00000254531	92.33	285.77
GSHG0038002	TBCC	up	3.09	1.34e-37	4.86e-36	chr6(-):42744497-42746820	UCSC	tubulin folding cofactor C	CFC	6903	ENSG00000124659	6259.28	19363.3
GSHG0039948	MKLN1	up	3.09	6.03e-56	4.65e-54	chr7(+):131110094-131496632	UCSC	muskelin 1	TWA2	4289	--	1313.4	4054.87
GSHG0021000	OAZ1	up	3.08	1.16e-113	5.61e-111	chr19(+):2269486-2273487	UCSC	ornithine decarboxylase antizyme 1	AZ1, AZI, OAZ	4946	--	121349	374329
GSHG0002968	--	up	3.08	4.44e-23	8.16e-22	chr1(-):149844499-149849024	UCSC	--	--	--	--	590.53	1819.38
GSHG0001400	GAS5-AS1	up	3.08	5.48e-06	2.96e-05	chr1(+):173863248-173863941	UCSC	GAS5 antisense RNA 1	--	100506046	--	101.16	311.74
GSHG0010378	PAWR	up	3.08	7.71e-22	1.32e-20	chr12(-):79584876-79690964	UCSC	pro-apoptotic WT1 regulator	Par-4, PAR4	5074	ENSG00000177425	5262.65	16208.1
GSHG0049230	--	up	3.08	1.8e-06	1.03e-05	chr5(+):178055684-178055711	UCSC	--	--	--	--	223.86	689.47
GSHG0005468	PDCD4-AS1	up	3.08	3.29e-09	2.48e-08	chr10(-):110868890-110871779	UCSC	PDCD4 antisense RNA 1	--	282997	--	341.9	1052.11
GSHG0019210	NR1D1	up	3.07	2.69e-09	2.05e-08	chr17(-):40089228-40100722	UCSC	nuclear receptor subfamily 1 group D member 1	ear-1, EAR1, hRev, REVERBA, REVERBalpha, THRA1, THRAL	9572	ENSG00000126368	1546.67	4752.23
GSHG0049139	RPS18	up	3.07	2.1e-44	1.04e-42	chr6(+):33272022-33276511	UCSC	ribosomal protein S18	D6S218E, HKE3, KE-3, KE3, S18	6222	ENSG00000231500	746418	2.29253e+06
GSHG0046068	--	up	3.07	2.28e-69	2.69e-67	chrX(+):119314948-119317281	UCSC	--	--	--	--	739.12	2267.47
GSHG0035922	ATOX1	up	3.07	2.98e-19	4.42e-18	chr5(-):151742822-151758731	UCSC	antioxidant 1 copper chaperone	ATX1, HAH1	475	ENSG00000177556	3784.56	11604.4
GSHG0000485	YBX1	up	3.06	2.27e-92	5.33e-90	chr1(+):42682418-42703805	UCSC	Y-box binding protein 1	BP-8, CBF-A, CSDA2, CSDB, DBPB, EFI-A, MDR-NF1, NSEP-1, NSEP1, YB-1, YB1	4904	ENSG00000065978	121852	372774
GSHG0018842	--	up	3.06	0.0122	0.0396	chr17(-):7685267-7686371	UCSC	--	--	--	--	122.51	374.83
GSHG0040498	SNHG15	up	3.06	1.26e-49	7.82e-48	chr7(-):44983023-44986696	UCSC	small nucleolar RNA host gene 15	C7orf40, Linc-Myo1g, MYO1GUT	285958	--	3850.86	11775.9
GSHG0018121	CDK5R1	up	3.06	7.18e-35	2.33e-33	chr17(+):32485939-32491254	UCSC	cyclin dependent kinase 5 regulatory subunit 1	CDK5P35, CDK5R, NCK5A, p23, p25, p35, p35nck5a	8851	ENSG00000176749	6092.49	18621.7
GSHG0018064	SNORD42B	up	3.05	0.0141	0.045	chr17(+):28720550-28720616	UCSC	small nucleolar RNA, C/D box 42B	RNU42B, U42B	26808	ENSG00000238423	224.62	686.13
GSHG0001545	PTPRVP	up	3.05	0.0156	0.0494	chr1(+):202168051-202189449	UCSC	protein tyrosine phosphatase receptor type V, pseudogene	ESP, OST-PTP, PTPRV	148713	ENSG00000243323	428	1307.06
GSHG0018362	LUC7L3	up	3.05	1.93e-84	3.84e-82	chr17(+):50719598-50756219	UCSC	LUC7 like 3 pre-mRNA splicing factor	CRA, CREAP-1, CROP, hLuc7A, LUC7A, OA48-18	51747	--	45097.8	137461
GSHG0042006	MYC	up	3.05	1.68e-51	1.09e-49	chr8(+):127735434-127742951	UCSC	MYC proto-oncogene, bHLH transcription factor	bHLHe39, c-Myc, MRTL, MYCC	4609	--	569541	1.73468e+06
GSHG0040393	LOC646762	up	3.04	5.22e-24	1.01e-22	chr7(-):29645922-29685138	UCSC	uncharacterized LOC646762	--	646762	--	2194.82	6675.75
GSHG0026232	CLK1	up	3.04	5.63e-52	3.71e-50	chr2(-):200853009-200864696	UCSC	CDC like kinase 1	CLK, CLK/STY, STY	1195	--	3188.69	9699.37
GSHG0012176	LGALS3	up	3.04	0.00229	0.00864	chr14(+):55129218-55145429	UCSC	galectin 3	CBP35, GAL3, GALBP, GALIG, L31, LGALS2, MAC2	3958	--	90.12	273.96
GSHG0041532	--	up	3.04	8.92e-17	1.15e-15	chr8(+):29055132-29057296	UCSC	--	--	--	--	1294.11	3933.05
GSHG0021840	FTL	up	3.04	3.78e-113	1.78e-110	chr19(+):48264137-48966880	UCSC	ferritin light chain	LFTD, NBIA3	2512	ENSG00000087086	137227	417016
GSHG0042021	EFR3A	up	3.04	9.92e-53	6.76e-51	chr8(+):131904093-132013642	UCSC	EFR3 homolog A	--	23167	--	4564.37	13861.8
GSHG0029744	EAF1	up	3.04	1.88e-13	1.98e-12	chr3(+):15427037-15442613	UCSC	ELL associated factor 1	--	85403	ENSG00000144597	885.34	2688.02
GSHG0040125	RBM33	up	3.03	3.22e-130	2.18e-127	chr7(+):155644451-155782996	UCSC	RNA binding motif protein 33	PRR8	155435	ENSG00000184863	8793.23	26617.4
GSHG0018368	NME2	up	3.03	1.16e-169	1.78e-166	chr17(+):51165536-51171744	UCSC	NME/NM23 nucleoside diphosphate kinase 2	NDKB, NDPK-B, NDPKB, NM23-H2, NM23B, PUF	4831	--	93488.1	282839
GSHG0037565	GFOD1	up	3.02	6.16e-29	1.56e-27	chr6(-):13357830-13487600	UCSC	glucose-fructose oxidoreductase domain containing 1	ADG-90, C6orf114	54438	--	1109.8	3356.73
GSHG0011221	DNAJC3	up	3.02	1.97e-16	2.49e-15	chr13(+):95677139-95794988	UCSC	DnaJ heat shock protein family (Hsp40) member C3	ACPHD, ERdj6, HP58, P58, p58(IPK), P58IPK, PRKRI	5611	ENSG00000102580	2223.84	6725.63
GSHG0034058	SLC9A3-AS1	up	3.02	0.000721	0.00296	chr5(+):473236-480892	UCSC	SLC9A3 antisense RNA 1	UC011CLY.2	100288152	--	386.33	1168.16
GSHG0034600	COMMD10	up	3.02	4.4e-15	5.12e-14	chr5(+):116085000-116293287	UCSC	COMM domain containing 10	PTD002	51397	--	1949.84	5894.43
GSHG0020394	WDR7	up	3.02	4.33e-19	6.34e-18	chr18(+):56651359-57029792	UCSC	WD repeat domain 7	TRAG	23335	--	1222.98	3694.09
GSHG0024771	RPL37A	up	3.02	3.49e-13	3.6e-12	chr2(+):216498843-216504086	UCSC	ribosomal protein L37a	L37A	6168	ENSG00000197756	728230	2.19711e+06
GSHG0001498	CDC73	up	3.02	9.16e-39	3.51e-37	chr1(+):193122031-193254815	UCSC	cell division cycle 73	C1orf28, FIHP, HPTJT, HRPT1, HRPT2, HYX	79577	--	5036.2	15193.5
GSHG0012185	PELI2	up	3.02	8.33e-22	1.42e-20	chr14(+):56118375-56301524	UCSC	pellino E3 ubiquitin protein ligase family member 2	--	57161	ENSG00000139946	876.96	2644.16
GSHG0039397	STK17A	up	3.02	5.41e-12	5.13e-11	chr7(+):43583108-43627379	UCSC	serine/threonine kinase 17a	DRAK1	9263	ENSG00000164543	735.12	2216.5
GSHG0026704	ID1	up	3.01	3.85e-06	2.12e-05	chr20(+):31605288-31606515	UCSC	inhibitor of DNA binding 1, HLH protein	bHLHb24, ID	3397	--	31217.4	93975.2
GSHG0048026	--	up	3.01	3.49e-13	3.6e-12	chr15(+):23311273-23314564	UCSC	--	--	--	--	419.06	1260.1
GSHG0020827	CXXC1	up	3	7.56e-43	3.5e-41	chr18(-):50282346-50288322	UCSC	CXXC finger protein 1	2410002I16Rik, 5830420C16Rik, CFP1, CGBP, hCGBP, HsT2645, PCCX1, PHF18, SPP1, ZCGPC1	30827	--	9495.64	28533.7
GSHG0020420	PMAIP1	up	3	8.11e-28	1.93e-26	chr18(+):59899996-59904305	UCSC	phorbol-12-myristate-13-acetate-induced protein 1	APR, NOXA	5366	--	3881.17	11635.7
GSHG0036821	ENPP4	up	2.99	1.73e-11	1.58e-10	chr6(+):46129989-46146688	UCSC	ectonucleotide pyrophosphatase/phosphodiesterase 4	NPP4	22875	ENSG00000001561	493.72	1476.2
GSHG0035670	TRIM36	up	2.99	0.000142	0.000649	chr5(-):115124763-115180294	UCSC	tripartite motif containing 36	ANPH, ANPH1, HAPRIN, RBCC728, RNF98	55521	--	228.46	683.12
GSHG0024448	SPOPL	up	2.99	4.48e-20	6.91e-19	chr2(+):138501770-138573547	UCSC	speckle type BTB/POZ protein like	BTBD33	339745	ENSG00000144228	2605.86	7791.15
GSHG0047618	IRF7	up	2.99	1.56e-05	7.98e-05	chr11(-):612555-615951	UCSC	interferon regulatory factor 7	IMD39, IRF-7, IRF-7H, IRF7A, IRF7B, IRF7C, IRF7H	3665	--	164.16	490.56
GSHG0017599	FANCA	up	2.99	4.61e-13	4.71e-12	chr16(-):89737549-89816657	UCSC	FA complementation group A	FA, FA-H, FA1, FAA, FACA, FAH, FANCH	2175	--	2064.43	6162.31
GSHG0040285	NDUFA4	up	2.98	2.06e-35	6.83e-34	chr7(-):10931943-10940153	UCSC	NDUFA4 mitochondrial complex associated	CI-9k, CI-MLRQ, COXFA4, MC4DN21, MISTR1, MLRQ, MRCAF1	4697	ENSG00000189043	64571	192545
GSHG0049112	--	up	2.98	7.69e-07	4.62e-06	chr3(-):197955287-197958085	UCSC	--	--	--	--	360.45	1074.56
GSHG0005408	NPM3	up	2.98	1.1e-73	1.54e-71	chr10(-):101781325-101783446	UCSC	nucleophosmin/nucleoplasmin 3	PORMIN, TMEM123	10360	ENSG00000107833	5892.65	17567.3
GSHG0022923	CNFN	up	2.98	3.04e-06	1.7e-05	chr19(-):42387019-42390297	UCSC	cornifelin	PLAC8L2	84518	ENSG00000105427	811.51	2417.26
GSHG0003301	SNORD75	up	2.98	0.015	0.0477	chr1(-):173866879-173866938	UCSC	small nucleolar RNA, C/D box 75	U75	692195	--	109.34	325.62
GSHG0001166	RPS27	up	2.98	1.41e-29	3.67e-28	chr1(+):153990762-153992155	UCSC	ribosomal protein S27	DBA17, MPS-1, MPS1, S27	6232	--	42214.4	125666
GSHG0021691	TMEM145	up	2.97	0.00136	0.00536	chr19(+):42313309-42325064	UCSC	transmembrane protein 145	--	284339	--	432.18	1284.82
GSHG0027008	ADRM1	up	2.97	4.84e-30	1.28e-28	chr20(+):62302896-62308862	UCSC	ADRM1 26S proteasome ubiquitin receptor	ARM-1, ARM1, GP110, PSMD16	11047	--	7878.58	23417.1
GSHG0030681	LINC02067	up	2.97	9.05e-09	6.55e-08	chr3(+):161426427-161448242	UCSC	long intergenic non-protein coding RNA 2067	--	101243545	ENSG00000240567	744.28	2211.15
GSHG0036012	--	up	2.97	5.3e-12	5.02e-11	chr5(-):172656323-172656567	UCSC	--	--	--	--	468.85	1393.11
GSHG0022680	LINC00662	up	2.97	1.21e-09	9.51e-09	chr19(-):27790494-27794254	UCSC	long intergenic non-protein coding RNA 662	--	148189	ENSG00000261824	288.43	855.91
GSHG0045139	RPL35	up	2.97	1.99e-54	1.45e-52	chr9(-):124857883-124861957	UCSC	ribosomal protein L35	DBA19, L35	11224	ENSG00000136942	266208	789691
GSHG0044067	ERMP1	up	2.97	3.33e-05	0.000165	chr9(-):5765076-5833117	UCSC	endoplasmic reticulum metallopeptidase 1	bA207C16.3, FXNA, KIAA1815	79956	--	248.29	735.96
GSHG0040872	SMURF1	up	2.96	3.55e-36	1.21e-34	chr7(-):99027438-99144108	UCSC	SMAD specific E3 ubiquitin protein ligase 1	--	57154	--	2118.79	6275.67
GSHG0043304	--	up	2.95	2.92e-10	2.41e-09	chr1(-):42696708-42696734	UCSC	--	--	--	--	927.14	2739.26
GSHG0045383	--	up	2.95	1.36e-34	4.33e-33	chrM(+):12337-14644	UCSC	--	--	--	--	925466	2.73351e+06
GSHG0027039	MHENCR	up	2.95	4.23e-06	2.32e-05	chr20(+):63627235-63628824	UCSC	melanoma highly expressed competing endogenous lncRNA for miR-425 and miR-489	--	100505771	--	228.58	673.5
GSHG0012992	COX16	up	2.95	6.73e-20	1.03e-18	chr14(-):70325081-70359731	UCSC	cytochrome c oxidase assembly factor COX16	C14orf112, hCOX16, HSPC203, MC4DN22	51241	ENSG00000133983	1746.64	5145.15
GSHG0034328	SNX18	up	2.95	3.27e-12	3.15e-11	chr5(+):54517759-54546586	UCSC	sorting nexin 18	SH3PX2, SH3PXD3B, SNAG1	112574	--	1200.28	3535.12
GSHG0039322	DKFZP586I1420	up	2.94	1.32e-38	5.03e-37	chr7(+):30367838-30372792	UCSC	uncharacterized protein DKFZp586I1420	--	222161	--	1866.64	5496.37
GSHG0048976	RPL19	up	2.94	4.98e-52	3.29e-50	chr17(+):39200283-39204732	UCSC	ribosomal protein L19	L19	6143	--	984351	2.89555e+06
GSHG0018676	--	up	2.94	0.000146	0.000663	chr17(+):81846599-81846627	UCSC	--	--	--	--	164.84	484.73
GSHG0008887	FGFR1OP2	up	2.94	2.99e-30	8.03e-29	chr12(+):26938383-26966648	UCSC	FGFR1 oncogene partner 2	HSPC123-like, WIT3.0	26127	--	2221.94	6523.27
GSHG0016311	LAT	up	2.94	0.0453	0.126	chr16(+):28984803-28990784	UCSC	linker for activation of T cells	IMD52, LAT1, pp36	27040	--	69.18	203.11
GSHG0025142	DNAJC27	up	2.93	0.00017	0.000767	chr2(-):24943636-24972094	UCSC	DnaJ heat shock protein family (Hsp40) member C27	RabJS, RBJ	51277	--	345.21	1011.32
GSHG0020534	LINC00526	up	2.93	2.3e-05	0.000116	chr18(-):5236725-5238598	UCSC	long intergenic non-protein coding RNA 526	C18orf18, HsT959	147525	--	235.31	688.57
GSHG0006217	CNTF	up	2.93	0.00968	0.0321	chr11(+):58622665-58625733	UCSC	ciliary neurotrophic factor	HCNTF	1270	ENSG00000242689	184.08	538.53
GSHG0008730	C12orf57	up	2.92	1.28e-39	5.09e-38	chr12(+):6942978-6946003	UCSC	chromosome 12 open reading frame 57	C10, GRCC10	113246	--	22230	64975.8
GSHG0042037	KHDRBS3	up	2.92	3.97e-30	1.06e-28	chr8(+):135457456-135647610	UCSC	KH RNA binding domain containing, signal transduction associated 3	Etle, etoile, SALP, SLM-2, SLM2, T-STAR, TSTAR	10656	--	4335.47	12670.6
GSHG0039128	UNCX	up	2.92	0.000642	0.00266	chr7(+):1232382-1237326	UCSC	UNC homeobox	UNCX4.1	340260	ENSG00000164853	1528.14	4461.27
GSHG0045371	--	up	2.92	4.15e-09	3.1e-08	chr2(-):148881821-148881851	UCSC	--	--	--	--	969.3	2828.68
GSHG0035775	NEUROG1	up	2.92	4.13e-30	1.1e-28	chr5(-):135534282-135535964	UCSC	neurogenin 1	AKA, bHLHa6, Math4C, NEUROD3, ngn1	4762	ENSG00000181965	15057.2	43901.5
GSHG0031741	H1-10	up	2.91	0.000117	0.000538	chr3(-):129314771-129316286	UCSC	H1.10 linker histone	H1.10, H1FX, H1X	8971	ENSG00000184897	6988.16	20367.4
GSHG0039624	PHTF2	up	2.91	6.59e-32	1.89e-30	chr7(+):77798773-77957504	UCSC	putative homeodomain transcription factor 2	--	57157	--	1734.42	5044.55
GSHG0004074	MAPK8	up	2.91	3.97e-23	7.3e-22	chr10(+):48306677-48439360	UCSC	mitogen-activated protein kinase 8	JNK, JNK-46, JNK1, JNK1A2, JNK21B1/2, PRKM8, SAPK1, SAPK1c	5599	--	2533.37	7362.81
GSHG0026869	UBE2C	up	2.9	8.36e-56	6.43e-54	chr20(+):45812609-45816955	UCSC	ubiquitin conjugating enzyme E2 C	dJ447F3.2, UBCH10	11065	--	36821	106841
GSHG0006057	HIPK3	up	2.9	1.18e-19	1.79e-18	chr11(+):33256672-33357023	UCSC	homeodomain interacting protein kinase 3	DYRK6, FIST3, PKY, YAK1	10114	--	1561.26	4522.54
GSHG0010399	KITLG	up	2.89	0.0342	0.099	chr12(-):88492793-88580471	UCSC	KIT ligand	DCUA, DFNA69, FPH2, FPHH, Kitl, KL-1, MGF, SCF, SF, SHEP7, SLF	4254	--	145.64	421.63
GSHG0031540	RPL24	up	2.89	1.52e-35	5.07e-34	chr3(-):101681091-101686718	UCSC	ribosomal protein L24	HEL-S-310, L24	6152	ENSG00000114391	228549	660568
GSHG0023908	MXD1	up	2.89	1.57e-26	3.48e-25	chr2(+):69915071-69942945	UCSC	MAX dimerization protein 1	BHLHC58, MAD, MAD1	4084	--	1554.03	4490.36
GSHG0040231	ACTB	up	2.89	1.01e-104	3.56e-102	chr7(-):5527148-5531431	UCSC	actin beta	BRWS1, PS1TP5BP1	60	ENSG00000075624	317813	918006
GSHG0024127	RPL31	up	2.89	6.03e-22	1.04e-20	chr2(+):101002289-101019724	UCSC	ribosomal protein L31	L31	6160	--	300594	868093
GSHG0047534	HLA-C	up	2.88	1e-09	7.9e-09	chr6(-):31268749-31272136	UCSC	major histocompatibility complex, class I, C	D6S204, HLA-JY3, HLAC, HLC-C, MHC, PSORS1	3107	ENSG00000204525	2029.96	5856.03
GSHG0047205	ANKRD36B	up	2.88	2.62e-13	2.73e-12	chr2(-):97504798-97589877	UCSC	ankyrin repeat domain 36B	KIAA1641	57730	--	464.66	1339.78
GSHG0047182	DDX3Y	up	2.88	5.58e-69	6.5e-67	chrY(+):12903999-12920478	UCSC	DEAD-box helicase 3 Y-linked	DBY	8653	--	10016.8	28860.2
GSHG0026854	PABPC1L	up	2.88	3.29e-05	0.000163	chr20(+):44910060-44959156	UCSC	poly(A) binding protein cytoplasmic 1 like	C20orf119, dJ1069P2.3, EPAB, PABPC1L1	80336	--	356.48	1026.87
GSHG0044232	SUGT1	up	2.88	8.31e-35	2.69e-33	chr13(+):52652828-52700909	UCSC	SGT1 homolog, MIS12 kinetochore complex assembly cochaperone	SGT1	10910	--	6018.57	17304.5
GSHG0001342	POU2F1	up	2.87	3.94e-09	2.95e-08	chr1(+):167220885-167427345	UCSC	POU class 2 homeobox 1	oct-1B, OCT1, Oct1Z, OTF1	5451	--	2071.32	5952.85
GSHG0043919	--	up	2.87	6.73e-80	1.17e-77	chr9(+):133019419-133021165	UCSC	--	--	--	--	328138	941525
GSHG0041434	TUSC3	up	2.87	6.65e-21	1.07e-19	chr8(+):15540087-15766649	UCSC	tumor suppressor candidate 3	D8S1992, M33, MagT2, MRT22, MRT7, N33, OST3A, SLC58A2	7991	--	2661.28	7632.91
GSHG0034270	GDNF-AS1	up	2.87	0.000696	0.00286	chr5(+):37839884-37875790	UCSC	GDNF antisense RNA 1	GDNFOS	100861519	--	261.09	748.52
GSHG0035923	LOC100652758	up	2.87	0.0112	0.0366	chr5(-):151769793-151772176	UCSC	uncharacterized LOC100652758	--	100652758	ENSG00000275765	92.18	264.13
GSHG0046266	GDI1	up	2.86	5.88e-68	6.62e-66	chrX(+):154436913-154443467	UCSC	GDP dissociation inhibitor 1	1A, GDIL, MRX41, MRX48, OPHN2, RABGD1A, RABGDIA, XAP-4, XLID41	2664	ENSG00000203879	17321.2	49582
GSHG0049213	--	up	2.86	8.16e-05	0.000384	chr1(+):228687487-228687513	UCSC	--	--	--	--	1633.16	4671.43
GSHG0023337	RPS9	up	2.86	9.01e-58	7.44e-56	chr19(+):54200856-54249003	UCSC	ribosomal protein S9	S9	6203	--	419293	1.19765e+06
GSHG0028821	MICAL3	up	2.85	2.85e-11	2.56e-10	chr22(-):17787649-18024561	UCSC	microtubule associated monooxygenase, calponin and LIM domain containing 3	MICAL-3	57553	--	1304.54	3723.1
GSHG0043140	RCL1	up	2.85	2.89e-21	4.79e-20	chr9(+):4789828-4889559	UCSC	RNA terminal phosphate cyclase like 1	RNAC, RPCL1	10171	--	2198.32	6271.89
GSHG0045018	TXN	up	2.84	1.81e-53	1.27e-51	chr9(-):110243810-110256561	UCSC	thioredoxin	TRDX, TRX, TRX1, Trx80	7295	--	70520.4	200516
GSHG0032844	RPL34	up	2.84	6.8e-18	9.29e-17	chr4(+):108620566-108630484	UCSC	ribosomal protein L34	L34	6164	--	241322	685833
GSHG0043313	RPL32	up	2.84	7.27e-47	3.97e-45	chr3(-):12834485-12841582	UCSC	ribosomal protein L32	L32, PP9932	6161	--	397047	1.12836e+06
GSHG0048204	POLR2A	up	2.84	3.01e-96	7.76e-94	chr17(+):7484356-7514616	UCSC	RNA polymerase II subunit A	hRPB220, hsRPB1, NEDHIB, POLR2, POLRA, RPB1, RPBh1, RpIILS, RPO2, RPOL2	5430	ENSG00000181222	20199.2	57330.8
GSHG0021677	RPS19	up	2.84	8.64e-30	2.25e-28	chr19(+):41859918-41872925	UCSC	ribosomal protein S19	DBA, DBA1, eS19, LOH19CR1, S19	6223	--	343176	973923
GSHG0021853	RPL13A	up	2.83	6.68e-109	2.63e-106	chr19(+):49487604-49492308	UCSC	ribosomal protein L13a	L13A, TSTA1	23521	--	386091	1.09425e+06
GSHG0016823	CPNE7	up	2.83	1.03e-26	2.32e-25	chr16(+):89575758-89597246	UCSC	copine 7	--	27132	--	7542.29	21358.7
GSHG0029805	UBA52	up	2.83	1.39e-44	6.89e-43	chr19(+):18571724-18577550	UCSC	ubiquitin A-52 residue ribosomal protein fusion product 1	CEP52, HUBCEP52, L40, RPL40	7311	--	276200	781381
GSHG0029964	TMA7	up	2.83	2.81e-28	6.83e-27	chr3(+):48440257-48444208	UCSC	translation machinery associated 7 homolog	CCDC72, HSPC016	51372	ENSG00000232112	28237.7	79862.9
GSHG0012211	PPM1A	up	2.83	1.15e-70	1.41e-68	chr14(+):60245750-60299087	UCSC	protein phosphatase, Mg2+/Mn2+ dependent 1A	PP2C-ALPHA, PP2CA, PP2Calpha	5494	--	4794.43	13560.3
GSHG0038377	EPB41L2	up	2.83	6.5e-69	7.54e-67	chr6(-):130839347-131063251	UCSC	erythrocyte membrane protein band 4.1 like 2	4.1-G, 4.1G	2037	--	10285	29074.5
GSHG0015935	RPS17	up	2.82	6.54e-32	1.88e-30	chr15(-):82536750-82540542	UCSC	ribosomal protein S17	DBA4, RPS17L, RPS17L1, RPS17L2, S17	6218	--	475810	1.34375e+06
GSHG0010557	MAPKAPK5-AS1	up	2.82	3.11e-48	1.81e-46	chr12(-):111839767-111843005	UCSC	MAPKAPK5 antisense RNA 1	C12orf47	51275	--	4130.7	11663.7
GSHG0003890	OPTN	up	2.82	8.89e-07	5.3e-06	chr10(+):13099449-13138308	UCSC	optineurin	ALS12, FIP2, GLC1E, HIP7, HYPL, NRP, TFIIIA-INTP	10133	--	107.8	304.65
GSHG0016940	ELOB	up	2.82	1.16e-41	5.1e-40	chr16(-):2771414-2777280	UCSC	elongin B	SIII, TCEB2	6923	--	10842.8	30605
GSHG0020999	AMH	up	2.82	0.00201	0.00766	chr19(+):2249311-2252073	UCSC	anti-Mullerian hormone	MIF, MIS	268	ENSG00000104899	548.68	1545.83
GSHG0024592	AGPS	up	2.82	8.39e-22	1.43e-20	chr2(+):177392644-177543834	UCSC	alkylglycerone phosphate synthase	ADAP-S, ADAS, ADHAPS, ADPS, ALDHPSY, RCDP3	8540	--	3045.25	8577.94
GSHG0036831	CD2AP	up	2.82	1.26e-23	2.39e-22	chr6(+):47477789-47627263	UCSC	CD2 associated protein	CMS	23607	ENSG00000198087	3891.39	10957.4
GSHG0026253	RAPH1	up	2.82	0.000115	0.00053	chr2(-):203433682-203535335	UCSC	Ras association (RalGDS/AF-6) and pleckstrin homology domains 1	ALS2CR18, ALS2CR9, LPD, PREL-2, PREL2, RalGDS/AF-6, RMO1	65059	--	355.65	1001.46
GSHG0019107	UNC119	up	2.81	1.68e-33	5.15e-32	chr17(-):28546707-28552631	UCSC	unc-119 lipid binding chaperone	HRG4, IMD13, POC7, POC7A	9094	--	1730.63	4866.51
GSHG0013026	NPC2	up	2.81	3.14e-44	1.55e-42	chr14(-):74476192-74493512	UCSC	NPC intracellular cholesterol transporter 2	EDDM1, HE1	10577	--	6861.48	19290.2
GSHG0028366	CECR2	up	2.81	3.28e-26	7.13e-25	chr22(+):17359947-17562040	UCSC	CECR2 histone acetyl-lysine reader	--	27443	--	2174.31	6110.67
GSHG0022105	RPS5	up	2.81	1.69e-98	4.73e-96	chr19(+):58387269-58394806	UCSC	ribosomal protein S5	S5	6193	ENSG00000083845	78463.4	220290
GSHG0026592	BTBD3	up	2.81	1.31e-35	4.4e-34	chr20(+):11890723-11926595	UCSC	BTB domain containing 3	dJ742J24.1	22903	--	6511.79	18278.9
GSHG0023270	ZNF256	up	2.81	3.1e-08	2.14e-07	chr19(-):57940670-57947706	UCSC	zinc finger protein 256	BMZF-3, BMZF3	10172	ENSG00000152454	1756.81	4929.74
GSHG0006939	IFITM3	up	2.8	2.12e-32	6.2e-31	chr11(-):319669-321050	UCSC	interferon induced transmembrane protein 3	1-8U, DSPA2b, IP15	10410	--	17625.2	49434.7
GSHG0034631	RPL18	up	2.8	1.68e-66	1.82e-64	chr19(-):48615328-48619178	UCSC	ribosomal protein L18	DBA18, L18	6141	--	535486	1.50166e+06
GSHG0009215	CPSF6	up	2.8	5.93e-91	1.35e-88	chr12(+):69239569-69274358	UCSC	cleavage and polyadenylation specific factor 6	CFIM, CFIM68, CFIM72, HPBRII-4, HPBRII-7	11052	--	15130.5	42423.1
GSHG0048480	LRIG1	up	2.8	0.00192	0.00735	chr3(-):66378796-66501121	UCSC	leucine rich repeats and immunoglobulin like domains 1	LIG-1, LIG1	26018	--	675.72	1894.02
GSHG0045374	--	up	2.8	0.0137	0.0439	chrM(+):1262-1292	UCSC	--	--	--	--	11618.4	32552.9
GSHG0000859	S1PR1	up	2.8	7.53e-46	3.97e-44	chr1(+):101236899-101241518	UCSC	sphingosine-1-phosphate receptor 1	CD363, CHEDG1, D1S3362, ECGF1, EDG-1, EDG1, S1P1	1901	ENSG00000170989	7056.21	19768
GSHG0046514	CACNA1F	up	2.8	3.3e-13	3.41e-12	chrX(-):49205063-49233371	UCSC	calcium voltage-gated channel subunit alpha1 F	AIED, Cav1.4, Cav1.4alpha1, COD3, COD4, CORDX, CORDX3, CSNB2, CSNB2A, CSNBX2, JM8, JMC8, OA2	778	--	1701.67	4762.2
GSHG0045863	RPS7	up	2.8	2.05e-59	1.8e-57	chr2(+):3573457-3580920	UCSC	ribosomal protein S7	DBA8, eS7, S7	6201	ENSG00000171863	301211	842818
GSHG0045879	COX7B	up	2.79	8.75e-39	3.36e-37	chrX(+):77899468-77907376	UCSC	cytochrome c oxidase subunit 7B	APLCC, LSDMCA2	1349	ENSG00000131174	31626.1	88215.8
GSHG0023646	--	up	2.79	2.42e-09	1.85e-08	chr2(+):27356246-27360236	UCSC	--	--	--	--	576.87	1606.59
GSHG0021576	--	up	2.79	0.000116	0.000533	chr19(+):36215234-36216478	UCSC	--	--	--	--	160.83	448.19
GSHG0040331	FAM126A	up	2.78	2.82e-12	2.73e-11	chr7(-):22934235-23014130	UCSC	family with sequence similarity 126 member A	DRCTNNB1A, HCC, HLD5, HYCC1	84668	--	1214.74	3382.44
GSHG0023827	MIR4426	up	2.78	5.62e-20	8.64e-19	chr1(+):192716328-192716390	UCSC	microRNA 4426	--	100616345	ENSG00000283795	3609.46	10049.3
GSHG0022493	MED26	up	2.78	1.39e-05	7.2e-05	chr19(-):16574938-16628204	UCSC	mediator complex subunit 26	CRSP7, CRSP70	9441	ENSG00000105085	1443.77	4016.79
GSHG0009481	PEBP1	up	2.78	2.47e-138	2.12e-135	chr12(+):118136090-118145585	UCSC	phosphatidylethanolamine binding protein 1	HCNP, HCNPpp, HEL-210, HEL-S-34, HEL-S-96, PBP, PEBP, PEBP-1, RKIP	5037	ENSG00000089220	125645	349572
GSHG0011620	KBTBD6	up	2.78	6.43e-33	1.92e-31	chr13(-):41127569-41132802	UCSC	kelch repeat and BTB domain containing 6	--	89890	ENSG00000165572	6010.6	16717
GSHG0004240	RPS24	up	2.78	3.4e-30	9.07e-29	chr10(+):78033863-78056806	UCSC	ribosomal protein S24	DBA3, eS24, S24	6229	--	642478	1.78682e+06
GSHG0009734	VAMP1	up	2.78	0.00375	0.0136	chr12(-):6462237-6470901	UCSC	vesicle associated membrane protein 1	CMS25, SPAX1, SYB1, VAMP-1	6843	--	1064	2956.56
GSHG0043806	ZBTB34	up	2.78	2.85e-27	6.55e-26	chr9(+):126860639-126885878	UCSC	zinc finger and BTB domain containing 34	ZNF918	403341	--	1636.91	4548.77
GSHG0031949	PHC3	up	2.78	1.24e-09	9.7e-09	chr3(-):170087584-170181749	UCSC	polyhomeotic homolog 3	EDR3, HPH3	80012	--	950.79	2639.3
GSHG0040014	NDUFB2	up	2.78	5.28e-24	1.02e-22	chr7(+):140696681-140706646	UCSC	NADH:ubiquinone oxidoreductase subunit B2	AGGG, CI-AGGG	4708	ENSG00000090266	13892.3	38551.6
GSHG0017287	AMFR	up	2.77	5.18e-26	1.11e-24	chr16(-):56361452-56425545	UCSC	autocrine motility factor receptor	GP78, RNF45	267	ENSG00000159461	6766.98	18774
GSHG0004113	TFAM	up	2.77	6.07e-28	1.45e-26	chr10(+):58385345-58399220	UCSC	transcription factor A, mitochondrial	MTDPS15, MTTF1, MTTFA, TCF6, TCF6L1, TCF6L2, TCF6L3	7019	--	17745.1	49230.5
GSHG0010933	WASF3	up	2.77	9.37e-27	2.11e-25	chr13(+):26557683-26688948	UCSC	WASP family member 3	Brush-1, SCAR3, WAVE3	10810	--	2558.18	7090.24
GSHG0020985	RPS15	up	2.77	1.88e-22	3.34e-21	chr19(+):1438396-1440495	UCSC	ribosomal protein S15	RIG, S15	6209	--	221157	612681
GSHG0000268	RPL11	up	2.77	1.86e-45	9.64e-44	chr1(+):23691779-23696835	UCSC	ribosomal protein L11	DBA7, GIG34, L11, uL5	6135	--	500304	1.38542e+06
GSHG0031955	RPL22L1	up	2.77	6.36e-37	2.25e-35	chr3(-):170864875-170870195	UCSC	ribosomal protein L22 like 1	--	200916	--	19652.2	54349.6
GSHG0033185	ATP5ME	up	2.76	1.05e-19	1.59e-18	chr4(-):672436-674310	UCSC	ATP synthase membrane subunit e	ATP5I, ATP5K	521	--	26800.6	74095.6
GSHG0001333	UCK2	up	2.76	2.36e-95	5.92e-93	chr1(+):165827614-165911618	UCSC	uridine-cytidine kinase 2	TSA903, UK, UMPK	7371	--	15024.6	41527.2
GSHG0035656	STARD4	up	2.76	5.24e-11	4.6e-10	chr5(-):111496033-111512594	UCSC	StAR related lipid transfer domain containing 4	--	134429	--	2368.26	6545.84
GSHG0018993	CCDC144B	up	2.76	4.36e-05	0.000212	chr17(-):18537803-18625617	UCSC	coiled-coil domain containing 144B (pseudogene)	--	284047	ENSG00000154874	271.74	750.54
GSHG0047141	RPS4Y1	up	2.76	2.52e-90	5.62e-88	chrY(+):2841597-2867268	UCSC	ribosomal protein S4 Y-linked 1	RPS4Y, S4	6192	ENSG00000129824	41932.8	115812
GSHG0010624	RPLP0	up	2.76	4.39e-103	1.42e-100	chr12(-):120196699-120201112	UCSC	ribosomal protein lateral stalk subunit P0	L10E, LP0, P0, PRLP0, RPP0	6175	--	476476	1.31544e+06
GSHG0006789	ATP5MG	up	2.76	1.2e-24	2.42e-23	chr11(+):118401600-118409847	UCSC	ATP synthase membrane subunit g	ATP5JG, ATP5L	10632	ENSG00000167283	61188.8	168877
GSHG0043678	RPL36	up	2.76	6.93e-32	1.99e-30	chr19(+):5690295-5691875	UCSC	ribosomal protein L36	L36	25873	--	290055	799702
GSHG0035612	ERAP1	up	2.76	8.8e-08	5.85e-07	chr5(-):96759540-96814145	UCSC	endoplasmic reticulum aminopeptidase 1	A-LAP, ALAP, APPILS, ARTS-1, ARTS1, ERAAP, ERAAP1, PILS-AP, PILSAP	51752	--	317.53	875.23
GSHG0045158	RPL12	up	2.75	1.53e-62	1.47e-60	chr9(-):127447674-127451409	UCSC	ribosomal protein L12	L12	6136	ENSG00000197958	856552	2.35953e+06
GSHG0021197	ZNF433-AS1	up	2.75	4.4e-06	2.41e-05	chr19(+):11987617-12046274	UCSC	ZNF433 and ZNF878 antisense RNA 1	--	101928464	--	881.82	2428.27
GSHG0035719	HINT1	up	2.75	4.04e-30	1.07e-28	chr5(-):131159027-131165300	UCSC	histidine triad nucleotide binding protein 1	HINT, NMAN, PKCI-1, PRKCNH1	3094	ENSG00000169567	32317.7	88743.4
GSHG0043905	PRRC2B	up	2.75	2.37e-128	1.5e-125	chr9(+):131373651-131500194	UCSC	proline rich coiled-coil 2B	BAT2L, BAT2L1, KIAA0515, LQFBS-1	84726	--	15596.3	42812.2
GSHG0024852	AGFG1	up	2.74	2.51e-30	6.74e-29	chr2(+):227472150-227561217	UCSC	ArfGAP with FG repeats 1	HRB, RAB, RIP	3267	--	2674.83	7340.69
GSHG0049187	--	up	2.74	1.01e-109	4.27e-107	chr7(-):133035715-133035740	UCSC	--	--	--	--	41481.5	113794
GSHG0049185	EEF1G // MIR3654	up	2.74	1.8e-155	2.18e-152	chr11(-):62559596-62574929	UCSC	eukaryotic translation elongation factor 1 gamma // microRNA 3654	EF1G, GIG35	100500804, 1937	ENSG00000254772, ENSG00000284135	325082	890722
GSHG0013424	IFI27L2	up	2.74	0.00103	0.00414	chr14(-):94127781-94129604	UCSC	interferon alpha inducible protein 27 like 2	FAM14A, ISG12B, TLH29	83982	ENSG00000119632	931.42	2551.76
GSHG0035342	RPL37	up	2.74	4.49e-21	7.35e-20	chr5(-):40825262-40835243	UCSC	ribosomal protein L37	L37	6167	ENSG00000145592	402058	1.10139e+06
GSHG0005497	PDZD8	up	2.74	6.76e-27	1.53e-25	chr10(-):117277274-117404401	UCSC	PDZ domain containing 8	PDZK8	118987	ENSG00000165650	3802.48	10401.6
GSHG0012026	AP1G2-AS1	up	2.73	2.54e-10	2.1e-09	chr14(+):23561097-23568073	UCSC	AP1G2 antisense RNA 1	--	102724814	ENSG00000258727	522.82	1429.98
GSHG0004369	RPL13AP5	up	2.73	8.68e-108	3.28e-105	chr10(+):96750266-96750923	UCSC	ribosomal protein L13a pseudogene 5	bA196N24.2, RPL13A_8_1086	728658	ENSG00000236552	95982.1	262294
GSHG0001425	SOAT1	up	2.73	5.54e-21	9e-20	chr1(+):179293790-179358680	UCSC	sterol O-acyltransferase 1	ACACT, ACAT, ACAT-1, ACAT1, SOAT, STAT	6646	--	1502.91	4103.86
GSHG0025300	--	up	2.73	6.6e-138	5.5e-135	chr12(+):104265278-104265891	UCSC	--	--	--	--	57115.9	155971
GSHG0010259	NACA	up	2.73	7.13e-48	4.06e-46	chr12(-):56712427-56727199	UCSC	nascent polypeptide associated complex subunit alpha	HSD48, NAC-alpha, NACA1, skNAC	4666	--	146451	399898
GSHG0016895	RPS2	up	2.73	1.76e-20	2.78e-19	chr16(-):1962052-1964835	UCSC	ribosomal protein S2	LLREP3, S2	6187	ENSG00000140988	379455	1.03608e+06
GSHG0014106	RPLP1	up	2.73	1.83e-25	3.82e-24	chr15(+):69452816-69456205	UCSC	ribosomal protein lateral stalk subunit P1	LP1, P1, RPP1	6176	--	779419	2.12742e+06
GSHG0022877	RPS16	up	2.73	3.79e-31	1.05e-29	chr19(-):39433137-39435949	UCSC	ribosomal protein S16	S16	6217	--	590885	1.61106e+06
GSHG0001965	RPL22	up	2.72	1.78e-69	2.12e-67	chr1(-):6185020-6199613	UCSC	ribosomal protein L22	EAP, HBP15, HBP15/L22, L22	6146	ENSG00000116251	166875	454523
GSHG0015479	MFGE8	up	2.72	1.22e-12	1.22e-11	chr15(-):88898683-88913385	UCSC	milk fat globule EGF and factor V/VIII domain containing	BA46, EDIL1, HMFG, hP47, HsT19888, MFG-E8, MFGM, OAcGD3S, SED1, SPAG10	4240	--	690.57	1880.52
GSHG0046708	EEF1A1 // SNORD141A // SNORD141B	up	2.72	3.19e-147	3.2e-144	chr6(-):73515750-73521262	UCSC	eukaryotic translation elongation factor 1 alpha 1 // small nucleolar RNA, C/D box 141A // small nucleolar RNA, C/D box 141B	CCS-3, CCS3, EE1A1, EEF-1, EEF1A, eEF1A-1, EF-Tu, EF1A, EF1A1, EF1alpha1, GRAF-1EF, LENG7, PTI1	106635683, 106635684, 1915	ENSG00000156508	2.58646e+06	7.04425e+06
GSHG0042289	RAB11FIP1	up	2.72	7.7e-10	6.12e-09	chr8(-):37858618-37899497	UCSC	RAB11 family interacting protein 1	NOEL1A, rab11-FIP1, RCP	80223	--	1783.92	4852.3
GSHG0043490	RPS10	up	2.72	7.58e-71	9.57e-69	chr6(-):34417454-34426072	UCSC	ribosomal protein S10	DBA9, S10	6204	--	124869	339579
GSHG0027525	ATP5F1E	up	2.72	5.6e-37	1.99e-35	chr20(-):59025475-59032335	UCSC	ATP synthase F1 subunit epsilon	ATP5E, ATPE, MC5DN3	514	ENSG00000124172	40723.1	110744
GSHG0018536	RPL38	up	2.72	4.97e-22	8.58e-21	chr17(+):74203662-74210655	UCSC	ribosomal protein L38	L38	6169	--	275634	749397
GSHG0048528	EEF1B2	up	2.72	8.66e-73	1.18e-70	chr2(+):206159609-206162930	UCSC	eukaryotic translation elongation factor 1 beta 2	EEF1B, EEF1B1, EF1B	1933	--	161953	440028
GSHG0017049	RPS15A	up	2.72	2.58e-30	6.93e-29	chr16(-):18781295-18790334	UCSC	ribosomal protein S15a	DBA20, S15a	6210	--	461314	1.25304e+06
GSHG0007815	MTA2	up	2.72	1.25e-51	8.12e-50	chr11(-):62593214-62601865	UCSC	metastasis associated 1 family member 2	MTA1L1, PID	9219	--	11719.6	31831.3
GSHG0045947	--	up	2.71	7.44e-28	1.77e-26	chr11(-):16974696-16975013	UCSC	--	--	--	--	94992.1	257858
GSHG0048898	RPS13	up	2.71	3.95e-21	6.49e-20	chr11(-):17074388-17077673	UCSC	ribosomal protein S13	S13	6207	ENSG00000110700	226560	614999
GSHG0045373	--	up	2.71	0.00819	0.0276	chrM(+):692-718	UCSC	--	--	--	--	36530.5	99148.5
GSHG0002358	FOXJ3	up	2.71	3.61e-22	6.3e-21	chr1(-):42176536-42335880	UCSC	forkhead box J3	--	22887	--	4323.35	11731.2
GSHG0043981	PHPT1	up	2.71	3.1e-28	7.51e-27	chr9(+):136849091-136851035	UCSC	phosphohistidine phosphatase 1	CGI-202, HEL-S-132P, HSPC141, PHP, PHP14	29085	--	13900.1	37701
GSHG0028352	TPTEP1	up	2.71	1.09e-32	3.23e-31	chr22(+):16601887-16698741	UCSC	TPTE pseudogene 1	psiTPTE22	387590	ENSG00000100181	6997.76	18963.6
GSHG0048844	DGAT1	up	2.71	2.39e-23	4.44e-22	chr8(-):144314584-144326889	UCSC	diacylglycerol O-acyltransferase 1	ARAT, ARGP1, DGAT, DIAR7	8694	ENSG00000185000	1556.44	4217.25
GSHG0027010	RPS21	up	2.71	1.81e-09	1.4e-08	chr20(+):62387103-62388520	UCSC	ribosomal protein S21	HLDF, S21	6227	ENSG00000171858	278699	755107
GSHG0018868	RPL26	up	2.71	1.57e-27	3.68e-26	chr17(-):8377516-8383193	UCSC	ribosomal protein L26	DBA11, L26	6154	--	213465	577735
GSHG0037933	BTBD9	up	2.7	0.00167	0.00646	chr6(-):38168451-38639929	UCSC	BTB domain containing 9	dJ322I12.1	114781	--	287.79	778.29
GSHG0035593	ARRDC3	up	2.7	1.19e-24	2.4e-23	chr5(-):91368631-91383317	UCSC	arrestin domain containing 3	TLIMP	57561	ENSG00000113369	2047.89	5537.15
GSHG0030858	FAM43A	up	2.7	3.3e-07	2.06e-06	chr3(+):194685883-194689037	UCSC	family with sequence similarity 43 member A	--	131583	ENSG00000185112	2687.75	7266.38
GSHG0042249	KIF13B	up	2.7	1.47e-07	9.5e-07	chr8(-):29067278-29263124	UCSC	kinesin family member 13B	GAKIN	23303	ENSG00000197892	351.7	950.01
GSHG0040136	RPS27A	up	2.7	9.28e-22	1.58e-20	chr2(+):55231903-55235853	UCSC	ribosomal protein S27a	CEP80, HEL112, S27A, UBA80, UBC, UBCEP1, UBCEP80	6233	--	286746	774731
GSHG0033499	CENPC	up	2.7	6.75e-15	7.79e-14	chr4(-):67468762-67545511	UCSC	centromere protein C	CENP-C, CENPC1, hcp-4, MIF2	1060	--	2115.03	5713.85
GSHG0007891	FAU	up	2.7	1.67e-38	6.31e-37	chr11(-):65120630-65122185	UCSC	FAU ubiquitin like and ribosomal protein S30 fusion	asr1, FAU1, Fub1, Fubi, MNSFbeta, RPS30, S30	2197	ENSG00000149806	87221.9	235586
GSHG0024607	UBE2E3	up	2.7	3.2e-11	2.86e-10	chr2(+):180980360-181063425	UCSC	ubiquitin conjugating enzyme E2 E3	UBCH9, UbcM2	10477	--	1355.16	3660.07
GSHG0037368	WTAP	up	2.7	3.1e-26	6.74e-25	chr6(+):159727097-159756319	UCSC	WT1 associated protein	Mum2	9589	--	16324.3	44088.8
GSHG0005804	RPLP2	up	2.7	1.65e-26	3.65e-25	chr11(+):809967-812876	UCSC	ribosomal protein lateral stalk subunit P2	D11S2243E, LP2, P2, RPP2	6181	ENSG00000177600	527572	1.42396e+06
GSHG0012087	BRMS1L	up	2.7	8.98e-12	8.35e-11	chr14(+):35826338-35932325	UCSC	BRMS1 like transcriptional repressor	BRMS1	84312	ENSG00000100916	1268.33	3421.05
GSHG0010693	CDK2AP1	up	2.7	7.81e-51	4.99e-49	chr12(-):123260976-123272240	UCSC	cyclin dependent kinase 2 associated protein 1	doc-1, DOC1, DORC1, p12DOC-1, ST19	8099	--	5518.8	14885.4
GSHG0029867	ACVR2B	up	2.7	1.98e-08	1.39e-07	chr3(+):38453890-38493119	UCSC	activin A receptor type 2B	ActR-IIB, ACTRIIB, HTX4	93	ENSG00000114739	712.29	1919.82
GSHG0034474	--	up	2.69	8.06e-08	5.37e-07	chr5(+):82269701-82276845	UCSC	--	--	--	--	484.74	1306.08
GSHG0045832	RPS23	up	2.69	1.14e-31	3.23e-30	chr5(-):82273320-82278360	UCSC	ribosomal protein S23	BTDD, MABAS, MCINS, PAMAS, S23, uS12	6228	ENSG00000186468	320819	864049
GSHG0016572	HSF4 // FBXL8	up	2.69	1.45e-05	7.46e-05	chr16(+):67159957-67169945	UCSC	heat shock transcription factor 4 // F-box and leucine rich repeat protein 8	CTM, CTRCT5, FBL8	3299, 55336	ENSG00000135722	416.76	1122.07
GSHG0035722	RAPGEF6	up	2.69	3.04e-17	4.01e-16	chr5(-):131423921-131635236	UCSC	Rap guanine nucleotide exchange factor 6	KIA001LB, PDZ-GEF2, PDZGEF2, RA-GEF-2, RAGEF2	51735	--	1874.33	5045.65
GSHG0029262	RPL3	up	2.69	3.64e-116	1.89e-113	chr22(-):39312882-39322493	UCSC	ribosomal protein L3	ASC-1, L3, TARBP-B	6122	ENSG00000100316	388986	1.04681e+06
GSHG0049088	RPSA	up	2.69	5.17e-102	1.62e-99	chr3(+):39406689-39412542	UCSC	ribosomal protein SA	37LRP, 67LR, ICAS, LAMBR, lamR, LAMR1, LBP, LBP/p40, LRP, LRP/LR, NEM/1CHD4, p40, SA	3921	--	99415.5	267518
GSHG0018149	--	up	2.69	5.22e-07	3.19e-06	chr17(+):38850684-38853722	UCSC	--	--	--	--	2307.22	6204.61
GSHG0040142	DNAJB6	up	2.69	1.88e-31	5.28e-30	chr7(+):157337004-157417439	UCSC	DnaJ heat shock protein family (Hsp40) member B6	DJ4, DnaJ, HHDJ1, HSJ-2, HSJ2, LGMD1D, LGMD1E, LGMDD1, MRJ, MSJ-1	10049	--	2804.05	7539.96
GSHG0012649	TDRD9	up	2.69	0.000594	0.00247	chr14(+):103928456-104052667	UCSC	tudor domain containing 9	C14orf75, HIG-1, HLS, NET54, SPGF30, SPNE	122402	ENSG00000156414	525.25	1412.11
GSHG0042650	EIF3H	up	2.69	2.56e-101	7.77e-99	chr8(-):116642130-116766255	UCSC	eukaryotic translation initiation factor 3 subunit H	eIF3-gamma, eIF3-p40, EIF3S3	8667	ENSG00000147677	36307.8	97597.1
GSHG0018063	RPL23A	up	2.69	2.46e-38	9.26e-37	chr17(+):28719985-28724359	UCSC	ribosomal protein L23a	L23A, MDA20	6147	ENSG00000198242	134165	360382
GSHG0034081	NDUFS6	up	2.69	4.46e-57	3.59e-55	chr5(+):1801399-1816048	UCSC	NADH:ubiquinone oxidoreductase subunit S6	CI-13kA, CI-13kD-A, CI13KDA, MC1DN9	4726	ENSG00000145494	45246.6	121500
GSHG0037183	RPS12	up	2.68	1.06e-32	3.15e-31	chr6(+):132814569-132817567	UCSC	ribosomal protein S12	S12	6206	ENSG00000112306	188261	505348
GSHG0005112	PSAP	up	2.68	1.38e-126	8.58e-124	chr10(-):71816298-71851285	UCSC	prosaposin	GLBA, PARK24, PSAPD, SAP1, SAP2	5660	ENSG00000197746	74822.2	200838
GSHG0036700	RPL10A	up	2.68	2.16e-52	1.46e-50	chr6(+):35468401-35470781	UCSC	ribosomal protein L10a	Csa-19, CSA19, L10A, NEDD6	4736	--	547845	1.46991e+06
GSHG0001656	NENF	up	2.68	6.37e-12	5.99e-11	chr1(+):212432883-212446379	UCSC	neudesin neurotrophic factor	CIR2, SCIRP10, SPUF	29937	--	8051.72	21602.7
GSHG0012713	--	up	2.68	3.05e-05	0.000151	chr14(-):21267870-21268913	UCSC	--	--	--	--	195.92	525.43
GSHG0009935	YBX3	up	2.68	1.91e-24	3.76e-23	chr12(-):10699089-10723323	UCSC	Y-box binding protein 3	CSDA, CSDA1, DBPA, ZONAB	8531	--	28372.7	76060
GSHG0012849	RPS29	up	2.68	3.16e-08	2.18e-07	chr14(-):49570988-49824445	UCSC	ribosomal protein S29	DBA13, S29, uS14	6235	--	164461	440541
GSHG0005036	CCDC6	up	2.68	7.39e-25	1.5e-23	chr10(-):59788747-59906656	UCSC	coiled-coil domain containing 6	D10S170, H4, PTC, TPC, TST1	8030	ENSG00000108091	4143.73	11092.3
GSHG0045395	--	up	2.68	7.62e-09	5.56e-08	chrM(-):15956-16023	UCSC	--	--	--	--	1389.69	3719.42
GSHG0045376	--	up	2.68	0.00847	0.0285	chrM(+):1476-1632	UCSC	--	--	--	--	11376.5	30446
GSHG0034422	BTF3	up	2.68	1.52e-90	3.44e-88	chr5(+):73498442-73505667	UCSC	basic transcription factor 3	BETA-NAC, BTF3a, BTF3b, NACB	689	--	264922	708923
GSHG0016030	GNPTG	up	2.68	5.06e-13	5.16e-12	chr16(+):1351931-1364113	UCSC	N-acetylglucosamine-1-phosphate transferase subunit gamma	C16orf27, GNPTAG, LP2537, RJD9	84572	--	1964.23	5254.32
GSHG0000123	KIF1B	up	2.67	4.69e-20	7.23e-19	chr1(+):10210570-10381603	UCSC	kinesin family member 1B	CMT2, CMT2A, CMT2A1, HMSNII, KLP, NBLST1	23095	--	3941.77	10539.6
GSHG0040681	NSUN5P1	up	2.67	1.41e-14	1.59e-13	chr7(+):75410322-75416791	UCSC	NSUN5 pseudogene 1	NSUN5B, WBSCR20B	155400	--	3505.43	9372.45
GSHG0028422	CRKL	up	2.67	9e-58	7.44e-56	chr22(+):20917407-20953749	UCSC	CRK like proto-oncogene, adaptor protein	--	1399	ENSG00000099942	10233.2	27342.9
GSHG0028725	--	up	2.67	0.0287	0.0847	chr22(+):45328369-45328395	UCSC	--	--	--	--	74.55	199.32
GSHG0009057	PFDN5	up	2.67	6.93e-71	8.82e-69	chr12(+):53295533-53299450	UCSC	prefoldin subunit 5	MM-1, MM1, PFD5	5204	--	67785.9	181105
GSHG0047242	EIF4A1	up	2.67	6.04e-78	9.84e-76	chr17(+):7572825-7579006	UCSC	eukaryotic translation initiation factor 4A1	DDX2A, EIF-4A, eIF-4A-I, EIF4A, eIF4A-I	1973	--	135328	361269
GSHG0000618	MROH7	up	2.67	0.00607	0.0211	chr1(+):54641786-54710266	UCSC	maestro heat like repeat family member 7	C1orf175, HEATR8	374977	--	291.7	778.71
GSHG0000806	RPL5	up	2.67	4.97e-76	7.82e-74	chr1(+):92831986-92841924	UCSC	ribosomal protein L5	L5, MSTP030, PPP1R135, uL18	6125	ENSG00000122406	239495	639209
GSHG0035906	RPS14	up	2.67	9.46e-33	2.81e-31	chr5(-):150442635-150449739	UCSC	ribosomal protein S14	EMTB, S14	6208	--	288915	771042
GSHG0042593	COX6C	up	2.67	2.38e-38	8.98e-37	chr8(-):99877865-99893708	UCSC	cytochrome c oxidase subunit 6C	--	1345	--	27718.1	73948.7
GSHG0018232	RPL27	up	2.67	1.15e-26	2.56e-25	chr17(+):42998273-43002957	UCSC	ribosomal protein L27	DBA16, L27	6155	--	628617	1.67584e+06
GSHG0039848	CAPZA2	up	2.67	8.19e-40	3.29e-38	chr7(+):116862537-116922049	UCSC	capping actin protein of muscle Z-line subunit alpha 2	CAPPA2, CAPZ	830	ENSG00000198898	10841.5	28894.3
GSHG0010518	SSH1	up	2.66	9.46e-16	1.15e-14	chr12(-):108778191-108857583	UCSC	slingshot protein phosphatase 1	SSH1L	54434	--	508.38	1354.41
GSHG0032765	--	up	2.66	0.000249	0.00109	chr4(+):87891843-87894015	UCSC	--	--	--	--	339.36	903.78
GSHG0042585	RPL30	up	2.66	2.77e-39	1.09e-37	chr8(-):98024851-98045550	UCSC	ribosomal protein L30	L30	6156	ENSG00000156482	289172	769796
GSHG0048902	FTH1	up	2.66	0.0104	0.0342	chr11(-):61964285-61967636	UCSC	ferritin heavy chain 1	FHC, FTH, FTHL6, HFE5, PIG15, PLIF	2495	ENSG00000167996	176956	470948
GSHG0039337	--	up	2.66	2.67e-06	1.5e-05	chr7(+):32728130-32754773	UCSC	--	--	--	--	453.9	1207.5
GSHG0027142	GPCPD1	up	2.66	4.28e-09	3.19e-08	chr20(-):5544439-5611026	UCSC	glycerophosphocholine phosphodiesterase 1	EDI3, GDE5, GDPD6, PREI4	56261	ENSG00000125772	533.11	1417.83
GSHG0035758	SKP1	up	2.66	9.57e-52	6.26e-50	chr5(-):134148935-134176968	UCSC	S-phase kinase associated protein 1	EMC19, OCP-II, OCP2, p19A, SKP1A, TCEB1L	6500	--	69052.4	183624
GSHG0045387	--	up	2.66	8.99e-21	1.44e-19	chrM(-):6888-7189	UCSC	--	--	--	--	32295.8	85864.3
GSHG0041213	MKRN1	up	2.66	5.74e-21	9.32e-20	chr7(-):140453033-140479569	UCSC	makorin ring finger protein 1	RNF61	23608	--	1627.35	4326.11
GSHG0045842	OGT	up	2.66	1.92e-75	2.98e-73	chrX(+):71533082-71575892	UCSC	O-linked N-acetylglucosamine (GlcNAc) transferase	HINCUT-1, HRNT1, MRX106, O-GLCNAC, OGT1, XLID106	8473	--	14190.3	37696.2
GSHG0026729	MAPRE1	up	2.65	1.33e-73	1.86e-71	chr20(+):32819954-32850405	UCSC	microtubule associated protein RP/EB family member 1	EB1	22919	ENSG00000101367	16321.7	43333.7
GSHG0024635	FAM171B	up	2.65	0.0114	0.0373	chr2(+):186694060-186765959	UCSC	family with sequence similarity 171 member B	KIAA1946	165215	ENSG00000144369	268.48	711.62
GSHG0047654	UBE2Q2P2	up	2.65	0.00185	0.00711	chr15(+):82355136-82415610	UCSC	UBE2Q2 pseudogene 2	UBE2Q2P3, UBE2QP2	100134869	--	247.97	656.99
GSHG0016331	PRRT2	up	2.65	1.92e-20	3.03e-19	chr16(+):29812191-29815881	UCSC	proline rich transmembrane protein 2	BFIC2, BFIS2, DSPB3, DYT10, EKD1, FICCA, ICCA, IFITMD1, PKC	112476	--	2286.11	6053.98
GSHG0011648	TPT1	up	2.65	3.7e-54	2.68e-52	chr13(-):45333471-45341212	UCSC	tumor protein, translationally-controlled 1	HRF, p02, p23, TCTP	7178	--	868733	2.29967e+06
GSHG0031277	ARIH2OS	up	2.65	0.0359	0.103	chr3(-):48917824-48919385	UCSC	ARIH2 opposite strand lncRNA	C3orf71	646450	--	159.36	421.58
GSHG0021854	RPS11	up	2.64	3.7e-60	3.32e-58	chr19(+):49496430-49499708	UCSC	ribosomal protein S11	S11	6205	ENSG00000142534	880982	2.32832e+06
GSHG0028436	MIR130B // LOC107985532	up	2.64	0.00254	0.00951	chr22(+):21652181-21662363	UCSC	microRNA 130b // uncharacterized LOC107985532	mir-130b, MIRN130B	107985532, 406920	ENSG00000283871	287.39	759.48
GSHG0002682	CNN3	up	2.64	2.44e-70	2.96e-68	chr1(-):94896957-94927143	UCSC	calponin 3	--	1266	--	5376.94	14207.5
GSHG0049113	RPS3A	up	2.64	6.08e-48	3.48e-46	chr4(+):151099611-151104650	UCSC	ribosomal protein S3A	FTE1, MFTL, S3A	6189	--	130549	344825
GSHG0019151	COPRS	up	2.64	0.00366	0.0133	chr17(-):31851869-31859291	UCSC	coordinator of PRMT5 and differentiation stimulator	C17orf79, COPR5, HSA272196, TTP1	55352	--	9500.11	25084.1
GSHG0046476	NDUFB11	up	2.64	9.98e-37	3.49e-35	chrX(-):47142216-47145491	UCSC	NADH:ubiquinone oxidoreductase subunit B11	CI-ESSS, ESSS, MC1DN30, Np15, NP17.3, P17.3	54539	--	18802.3	49625.9
GSHG0041287	KMT2C	up	2.64	2.42e-19	3.62e-18	chr7(-):152134925-152436003	UCSC	lysine methyltransferase 2C	HALR, KLEFS2, MLL3	58508	--	1847.26	4874.19
GSHG0022007	RPL28	up	2.64	2.24e-41	9.75e-40	chr19(+):55384436-55403342	UCSC	ribosomal protein L28	L28	6158	--	349207	920440
GSHG0021068	--	up	2.64	0.0406	0.115	chr19(+):5894701-5895292	UCSC	--	--	--	--	64.92	171.06
GSHG0026773	ROMO1	up	2.64	8.91e-12	8.29e-11	chr20(+):35699405-35700980	UCSC	reactive oxygen species modulator 1	bA353C18.2, C20orf52, MTGM, MTGMP	140823	--	13238.1	34886.2
GSHG0004194	DDIT4	up	2.64	2.34e-14	2.61e-13	chr10(+):72273920-72276036	UCSC	DNA damage inducible transcript 4	Dig2, REDD-1, REDD1	54541	ENSG00000168209	2663.38	7017.93
GSHG0027754	DYRK1A	up	2.63	3.73e-43	1.76e-41	chr21(+):37365573-37575773	UCSC	dual specificity tyrosine phosphorylation regulated kinase 1A	DYRK, DYRK1, HP86, MNB, MNBH, MRD7	1859	--	2544.1	6703.2
GSHG0022988	SNRPD2	up	2.63	1.63e-35	5.41e-34	chr19(-):45687455-45692316	UCSC	small nuclear ribonucleoprotein D2 polypeptide	Sm-D2, SMD2, SNRPD1	6633	--	81295	214157
GSHG0048370	FBL	up	2.63	3.42e-41	1.46e-39	chr19(-):39834458-39846379	UCSC	fibrillarin	FIB, FLRN, Nop1, RNU3IP1	2091	--	59773.4	157454
GSHG0034534	RGMB	up	2.63	1.95e-15	2.33e-14	chr5(+):98768632-98796494	UCSC	repulsive guidance molecule BMP co-receptor b	DRAGON	285704	--	1834.19	4830.75
GSHG0039649	ADAM22	up	2.63	1.95e-06	1.11e-05	chr7(+):87934251-88202889	UCSC	ADAM metallopeptidase domain 22	ADAM22, DEE61, EIEE61, MDC2	53616	--	980.52	2579.54
GSHG0031905	CCNL1	up	2.63	2.78e-30	7.45e-29	chr3(-):157143121-157160760	UCSC	cyclin L1	ania-6a, ANIA6A, BM-001, PRO1073	57018	--	2931.96	7712.46
GSHG0046263	RPL10	up	2.63	7.43e-105	2.64e-102	chrX(+):154398065-154402339	UCSC	ribosomal protein L10	AUTSX5, DXS648, DXS648E, L10, MRXS35, NOV, QM	6134	--	308625	811307
GSHG0047782	SLC16A1	up	2.63	3.18e-67	3.51e-65	chr1(-):112911847-112956318	UCSC	solute carrier family 16 member 1	HHF7, MCT, MCT1, MCT1D	6566	--	13831.3	36358
GSHG0029652	TTLL3	up	2.63	1.54e-08	1.09e-07	chr3(+):9058724-9855138	UCSC	tubulin tyrosine ligase like 3	HOTTL	26140	--	425.46	1118.07
GSHG0002667	CCDC18-AS1	up	2.63	5.09e-19	7.42e-18	chr1(-):93310109-93345811	UCSC	CCDC18 antisense RNA 1	--	100131564	--	1576.07	4141.57
GSHG0013328	ATP5MJ	up	2.63	1.11e-40	4.63e-39	chr14(-):103912288-103921529	UCSC	ATP synthase membrane subunit j	6.8PL, ATP5MPL, C14orf2, MLQ, MP68, PLPM	9556	--	23997.7	63038.9
GSHG0041179	CNOT4	up	2.63	4.15e-25	8.48e-24	chr7(-):135361795-135510102	UCSC	CCR4-NOT transcription complex subunit 4	CLONE243, NOT4, NOT4H	4850	--	1993.17	5234.17
GSHG0042393	RPS20	up	2.63	4.33e-33	1.3e-31	chr8(-):56067252-56074510	UCSC	ribosomal protein S20	S20, uS10	6224	--	256578	673629
GSHG0001069	H2AC20	up	2.62	0.00165	0.00639	chr1(+):149886918-149887411	UCSC	H2A clustered histone 20	H2A, H2A-GL101, H2A/q, H2AFQ, HIST2H2AC	8338	ENSG00000184260	155.31	407.5
GSHG0013058	POMT2	up	2.62	3.37e-19	4.96e-18	chr14(-):77274956-77320885	UCSC	protein O-mannosyltransferase 2	LGMD2N, LGMDR14, MDDGA2, MDDGB2, MDDGC2	29954	--	2173.68	5703.87
GSHG0030890	RPL35A	up	2.62	2.89e-25	5.96e-24	chr3(+):197950181-197956610	UCSC	ribosomal protein L35a	DBA5, eL33, L35A	6165	--	332436	872125
GSHG0040468	COA1	up	2.62	3.79e-25	7.77e-24	chr7(-):43608456-43729523	UCSC	cytochrome c oxidase assembly factor 1	C7orf44, MITRAC15	55744	--	5585.11	14644.4
GSHG0047652	GOLGA6L9	up	2.62	1.37e-12	1.36e-11	chr15(+):82429816-82439153	UCSC	golgin A6 family like 9	GOLGA6L20	440295	ENSG00000197978	1056.72	2768.64
GSHG0046588	LINC01278	up	2.62	2.73e-22	4.81e-21	chrX(-):63426558-63561095	UCSC	long intergenic non-protein coding RNA 1278	--	92249	--	1868.52	4892.77
GSHG0006435	GSTP1	up	2.62	6.08e-96	1.54e-93	chr11(+):67583808-67586654	UCSC	glutathione S-transferase pi 1	DFN7, FAEES3, GST3, GSTP, HEL-S-22, PI	2950	ENSG00000084207	323811	847576
GSHG0049209	RPL7A	up	2.62	3.5e-58	2.95e-56	chr9(+):133348214-133351426	UCSC	ribosomal protein L7a	L7A, SURF3, TRUP	6130	ENSG00000148303	174826	457531
GSHG0042966	RPL8	up	2.62	6.16e-53	4.24e-51	chr8(-):144789769-144868467	UCSC	ribosomal protein L8	L8	6132	--	526962	1.37902e+06
GSHG0029883	RPSAP58	up	2.62	3.85e-85	7.85e-83	chr19(+):23763004-23835213	UCSC	ribosomal protein SA pseudogene 58	RPSA_30_1642	388524	--	31831.2	83285.1
GSHG0022524	ISYNA1	up	2.62	1.25e-66	1.35e-64	chr19(-):18434388-18438167	UCSC	inositol-3-phosphate synthase 1	INO1, INOS, IPS, IPS-1, IPS1	51477	--	12492.9	32684.1
GSHG0040855	SEM1	up	2.62	6.92e-27	1.57e-25	chr7(-):96481626-96709891	UCSC	SEM1 26S proteasome subunit	C7orf76, DSS1, ECD, PSMD15, SHFD1, Shfdg1, SHFM1, SHSF1	7979	--	11628.4	30413.9
GSHG0039339	LINC00997	up	2.62	2.68e-07	1.68e-06	chr7(+):32758286-32762924	UCSC	long intergenic non-protein coding RNA 997	--	401321	--	817.31	2137.38
GSHG0034158	MARCHF6	up	2.61	6.34e-32	1.82e-30	chr5(+):10353695-10440388	UCSC	membrane associated ring-CH-type finger 6	DOA10, FAME3, MARCH-VI, MARCH6, RNF176, TEB4	10299	--	7250.63	18934
GSHG0001910	CCNL2	up	2.61	3.23e-23	5.96e-22	chr1(-):1384550-1399336	UCSC	cyclin L2	ANIA-6B, CCNM, CCNS, HCLA-ISO, HLA-ISO, PCEE, SB138	81669	--	8829.37	23040.9
GSHG0024373	CNTNAP5	up	2.61	2.23e-12	2.17e-11	chr2(+):124025287-124921219	UCSC	contactin associated protein family member 5	caspr5	129684	--	800.89	2088.82
GSHG0040682	NSUN5P2	up	2.61	2.16e-09	1.65e-08	chr7(-):72947597-72954763	UCSC	NSUN5 pseudogene 2	NOL1R2, NSUN5C, WBSCR20B, WBSCR20C	260294	ENSG00000106133	1244.56	3246.17
GSHG0025481	--	up	2.61	1.44e-18	2.04e-17	chr11(+):82689547-82689904	UCSC	--	--	--	--	177172	461808
GSHG0046272	FUNDC2	up	2.6	1.33e-45	6.91e-44	chrX(+):155026832-155060304	UCSC	FUN14 domain containing 2	DC44, HCBP6, HCC3, PD03104	65991	ENSG00000165775	10279.5	26775.9
GSHG0003171	TAGLN2	up	2.6	1.15e-72	1.56e-70	chr1(-):159918111-159925507	UCSC	transgelin 2	HA1756	8407	--	45123.9	117472
GSHG0046249	SSR4	up	2.6	2.58e-19	3.84e-18	chrX(+):153793516-153798512	UCSC	signal sequence receptor subunit 4	CDG1Y, TRAPD	6748	--	36245.1	94327.6
GSHG0003996	CCNY	up	2.6	2.51e-41	1.08e-39	chr10(+):35247025-35572667	UCSC	cyclin Y	C10orf9, CBCP1, CCNX, CFP1	219771	--	6349.96	16525.9
GSHG0041165	AKR1B1	up	2.6	1.54e-56	1.22e-54	chr7(-):134442350-134459284	UCSC	aldo-keto reductase family 1 member B	ADR, ALDR1, ALR2, AR	231	--	17646.7	45901.1
GSHG0038167	RPL17	up	2.6	2.46e-26	5.38e-25	chr18(-):49488481-49492660	UCSC	ribosomal protein L17	L17, PD-1, RPL23	6139	--	207312	538941
GSHG0018985	ATPAF2	up	2.6	8.24e-09	5.99e-08	chr17(-):17977409-18049437	UCSC	ATP synthase mitochondrial F1 complex assembly factor 2	ATP12, ATP12p, LP3663, MC5DN1	91647	ENSG00000171953	1062.03	2759.12
GSHG0036684	SNRPC	up	2.6	5.25e-42	2.36e-40	chr6(+):34757505-34773857	UCSC	small nuclear ribonucleoprotein polypeptide C	U1C, Yhc1	6631	ENSG00000124562	53545.1	139065
GSHG0022942	ETHE1	up	2.6	2.12e-14	2.38e-13	chr19(-):43506719-43527245	UCSC	ETHE1 persulfide dioxygenase	HSCO, YF13H12	23474	ENSG00000105755	3018.56	7839.42
GSHG0007196	LGR4	up	2.6	1.81e-06	1.04e-05	chr11(-):27365957-27472790	UCSC	leucine rich repeat containing G protein-coupled receptor 4	BNMD17, DPSL, GPR48	55366	--	152.2	395.27
GSHG0021427	NDUFA13	up	2.59	2.73e-87	5.81e-85	chr19(+):19515987-19528198	UCSC	NADH:ubiquinone oxidoreductase subunit A13	B16.6, CDA016, CGI-39, GRIM-19, GRIM19, MC1DN28	51079	ENSG00000186010	29574.1	76672.2
GSHG0015054	LYSMD2	up	2.59	0.02	0.0615	chr15(-):51723011-51751589	UCSC	LysM domain containing 2	--	256586	--	681.58	1766.73
GSHG0018844	NAA38	up	2.59	2.82e-22	4.96e-21	chr17(-):7856685-7885420	UCSC	N-alpha-acetyltransferase 38, NatC auxiliary subunit	LSMD1, MAK31, PFAAP2	84316	--	4328.74	11207.2
GSHG0000524	RPS8	up	2.59	1.77e-42	8.1e-41	chr1(+):44775540-44778779	UCSC	ribosomal protein S8	S8	6202	ENSG00000142937	196864	509679
GSHG0025110	LAPTM4A	up	2.59	2.57e-42	1.17e-40	chr2(-):20032650-20051678	UCSC	lysosomal protein transmembrane 4 alpha	HUMORF13, LAPTM4, MBNT, Mtrp	9741	ENSG00000068697	9350.8	24199.4
GSHG0024934	COPS8	up	2.59	1.55e-60	1.41e-58	chr2(+):237085307-237100474	UCSC	COP9 signalosome subunit 8	COP9, CSN8, SGN8	10920	--	12209.9	31596.7
GSHG0045141	SCAI	up	2.59	0.000269	0.00118	chr9(-):124942608-125143528	UCSC	suppressor of cancer cell invasion	C9orf126, NET40	286205	--	538.37	1392.12
GSHG0049215	RPS6	up	2.59	5.55e-85	1.11e-82	chr9(-):19375715-19380240	UCSC	ribosomal protein S6	S6	6194	ENSG00000137154	211324	546369
GSHG0020542	RPL6	up	2.58	1.95e-68	2.24e-66	chr12(-):112405181-112418835	UCSC	ribosomal protein L6	L6, SHUJUN-2, TAXREB107, TXREB1	6128	--	151957	392355
GSHG0016073	ATP6V0C	up	2.58	1.69e-05	8.66e-05	chr16(+):2513726-2520218	UCSC	ATPase H+ transporting V0 subunit c	ATP6C, ATP6L, ATPL, VATL, Vma3, VPPC	527	ENSG00000185883	41957.3	108306
GSHG0040329	TOMM7	up	2.58	2.44e-40	9.94e-39	chr7(-):22812635-22825723	UCSC	translocase of outer mitochondrial membrane 7	TOM7	54543	ENSG00000196683	53692.1	138559
GSHG0012125	PRPF39	up	2.58	1.85e-17	2.48e-16	chr14(+):45084116-45116282	UCSC	pre-mRNA processing factor 39	--	55015	ENSG00000185246	1638.68	4227.46
GSHG0047858	RPS25	up	2.58	7.01e-34	2.18e-32	chr11(-):119015715-119018347	UCSC	ribosomal protein S25	S25	6230	ENSG00000118181	216605	558642
GSHG0040899	CASTOR3	up	2.58	0.00299	0.011	chr7(-):100200657-100272232	UCSC	CASTOR family member 3	GATS, STAG3OS	352954	--	176.66	455.29
GSHG0035581	LINC00461	up	2.58	2.57e-06	1.44e-05	chr5(-):88538266-88691041	UCSC	long intergenic non-protein coding RNA 461	ECONEXIN, EyeLinc1, NDIME, VISC	645323	--	757.08	1951.36
GSHG0013269	DICER1	up	2.58	9.58e-26	2.03e-24	chr14(-):95086228-95158010	UCSC	dicer 1, ribonuclease III	aviD, DCR1, Dicer, Dicer1e, GLOW, HERNA, K12H4.8-LIKE, MNG1, RMSE2	23405	--	1390.5	3582.76
GSHG0036765	PRICKLE4	up	2.58	0.0128	0.0413	chr6(+):41780782-41787452	UCSC	prickle planar cell polarity protein 4	C6orf49, OBTP, OEBT, TOMM6	29964	ENSG00000278224	291.82	751.81
GSHG0029892	RPL14	up	2.58	2.67e-50	1.68e-48	chr3(+):40457326-40468587	UCSC	ribosomal protein L14	CAG-ISL-7, CTG-B33, hRL14, L14, RL14	9045	--	199475	513743
GSHG0015499	CIB1	up	2.58	6.67e-26	1.43e-24	chr15(-):90229975-90265759	UCSC	calcium and integrin binding 1	CIB, CIBP, KIP1, PRKDCIP, SIP2-28	10519	--	7663.03	19733.2
GSHG0006940	SIGIRR	up	2.57	1.8e-07	1.15e-06	chr11(-):405716-417455	UCSC	single Ig and TIR domain containing	IL-1R8, TIR8	59307	--	1206.21	3103.56
GSHG0041839	OTUD6B	up	2.57	5.94e-25	1.21e-23	chr8(+):91070315-91087093	UCSC	OTU deubiquitinase 6B	CGI-77, DUBA-5, DUBA5, IDDFSDA	51633	--	1359.51	3492.86
GSHG0021138	UBL5	up	2.57	1.88e-21	3.14e-20	chr19(+):9827892-9830121	UCSC	ubiquitin like 5	HUB1	59286	--	35381.5	90827.1
GSHG0028733	PRR34-AS1	up	2.57	1.18e-10	1.01e-09	chr22(+):46053846-46058520	UCSC	PRR34 antisense RNA 1	--	150381	--	647.52	1662.36
GSHG0046630	RPS4X	up	2.57	2.9e-80	5.13e-78	chrX(-):72272042-72278894	UCSC	ribosomal protein S4 X-linked	CCG2, DXS306, RPS4, S4, SCAR, SCR10	6191	ENSG00000198034	137191	351991
GSHG0002142	LUZP1	up	2.57	7.23e-21	1.16e-19	chr1(-):23083665-23177808	UCSC	leucine zipper protein 1	LUZP	7798	ENSG00000169641	3076.12	7892.12
GSHG0000974	ATP1A1	up	2.56	1.19e-74	1.76e-72	chr1(+):116372382-116404774	UCSC	ATPase Na+/K+ transporting subunit alpha 1	CMT2DD, HOMGSMR2	476	--	30134.3	77271.5
GSHG0010255	ATP5F1B	up	2.56	2.81e-76	4.48e-74	chr12(-):56638175-56646068	UCSC	ATP synthase F1 subunit beta	ATP5B, ATPMB, ATPSB, HEL-S-271	506	ENSG00000110955	71001.5	181948
GSHG0039175	FSCN1	up	2.56	8.69e-15	9.97e-14	chr7(+):5592808-5606655	UCSC	fascin actin-bundling protein 1	FAN1, HSN, p55, SNL	6624	ENSG00000075618	2287	5858.93
GSHG0038504	RPL27A	up	2.56	7.18e-40	2.89e-38	chr11(+):8682792-8689872	UCSC	ribosomal protein L27a	L27A	6157	ENSG00000166441	160003	409554
GSHG0022183	LSM7	up	2.56	2.63e-28	6.42e-27	chr19(-):2321521-2328586	UCSC	LSM7 homolog, U6 small nuclear RNA and mRNA degradation associated	YNL147W	51690	ENSG00000130332	12854	32873.9
GSHG0039870	--	up	2.56	0.000494	0.00208	chr7(+):123749068-123751161	UCSC	--	--	--	--	435.74	1113.96
GSHG0032880	SNHG8	up	2.56	3.56e-16	4.45e-15	chr4(+):118278757-118279822	UCSC	small nucleolar RNA host gene 8	LINC00060, NCRNA00060	100093630	--	23656.3	60447.7
GSHG0036812	HSP90AB1	up	2.55	5.89e-74	8.37e-72	chr6(+):44246194-44253883	UCSC	heat shock protein 90 alpha family class B member 1	D6S182, HSP84, HSP90B, HSPC2, HSPCB	3326	--	312908	798241
GSHG0026293	MREG	up	2.55	0.000325	0.00141	chr2(-):215942584-216034096	UCSC	melanoregulin	DSU, WDT2	55686	--	321.54	820.2
GSHG0012690	CCNB1IP1	up	2.55	1.3e-58	1.11e-56	chr14(-):20311370-20333292	UCSC	cyclin B1 interacting protein 1	C14orf18, HEI10	57820	--	7054.26	17964.6
GSHG0002052	UQCRHL	up	2.54	1.99e-19	2.98e-18	chr1(-):15807374-15807649	UCSC	ubiquinol-cytochrome c reductase hinge protein like	hCG25371	440567	ENSG00000233954	7746.09	19680.1
GSHG0045135	PSMB7	up	2.54	1.82e-47	1.02e-45	chr9(-):124353465-124415473	UCSC	proteasome 20S subunit beta 7	--	5695	ENSG00000136930	17037.6	43274.8
GSHG0036178	CFL1	up	2.54	4.78e-171	8.2e-168	chr11(-):65854673-65859415	UCSC	cofilin 1	CFL, cofilin, HEL-S-15	1072	ENSG00000172757	176637	448599
GSHG0010370	NAP1L1	up	2.54	2.18e-48	1.28e-46	chr12(-):76036585-76084735	UCSC	nucleosome assembly protein 1 like 1	NAP1, NAP1L, NRP	4673	--	146909	373071
GSHG0022672	--	up	2.54	1.15e-06	6.79e-06	chr19(-):23817599-23874701	UCSC	--	--	--	--	391.1	992.48
GSHG0046605	OPHN1	up	2.54	4.9e-07	3e-06	chrX(-):68042344-68433807	UCSC	oligophrenin 1	ARHGAP41, MRX60, MRXSBL, OPN1	4983	--	364.23	924.62
GSHG0005916	SNORA3A	up	2.54	0.00819	0.0276	chr11(+):8684227-8684356	UCSC	small nucleolar RNA, H/ACA box 3A	ACA3, SNORA3, SNORA45A	619562	ENSG00000200983	137.67	349.25
GSHG0030787	PSMD2	up	2.54	8.77e-216	3.2e-212	chr3(+):184298706-184309054	UCSC	proteasome 26S subunit ubiquitin receptor, non-ATPase 2	P97, RPN1, S2, TRAP2	5708	--	23688.6	60052.1
GSHG0035831	NDUFA2	up	2.53	2.93e-18	4.07e-17	chr5(-):140645285-140647662	UCSC	NADH:ubiquinone oxidoreductase subunit A2	B8, CD14, CIB8, MC1DN13	4695	--	8213.39	20820.3
GSHG0036165	RACK1	up	2.53	7.57e-130	5.01e-127	chr5(-):181236897-181244084	UCSC	receptor for activated C kinase 1	Gnb2-rs1, GNB2L1, H12.3, HLC-7, PIG21	10399	ENSG00000204628	451515	1.14413e+06
GSHG0042579	UQCRB	up	2.53	4.83e-26	1.04e-24	chr8(-):96222947-96235583	UCSC	ubiquinol-cytochrome c reductase binding protein	MC3DN3, QCR7, QP-C, QPC, UQBC, UQBP, UQCR6, UQPC	7381	--	79865.7	202106
GSHG0026751	RALY	up	2.53	8.74e-29	2.19e-27	chr20(+):33993753-34084884	UCSC	RALY heterogeneous nuclear ribonucleoprotein	HNRPCL2, P542	22913	--	10156.9	25694.2
GSHG0010746	--	up	2.53	0.000344	0.00148	chr12(-):130804087-130804114	UCSC	--	--	--	--	192.27	486.32
GSHG0037109	RWDD1	up	2.53	9.82e-34	3.04e-32	chr6(+):116571367-116597675	UCSC	RWD domain containing 1	CGI-24, PTD013	51389	--	4355.03	11015.9
GSHG0003295	GAS5	up	2.53	1.54e-37	5.57e-36	chr1(-):173863899-173868882	UCSC	growth arrest specific 5	NCRNA00030, SNHG2	60674	--	97196.2	245831
GSHG0046146	FHL1	up	2.53	2.02e-11	1.83e-10	chrX(+):136146702-136211359	UCSC	four and a half LIM domains 1	FCMSU, FHL-1, FHL1A, FHL1B, FLH1A, KYOT, RBMX1A, RBMX1B, SLIM, SLIM-1, SLIM1, SLIMMER, XMPMA	2273	--	886.58	2241.55
GSHG0048939	RPL4	up	2.53	3.91e-96	1e-93	chr15(-):66498015-66524532	UCSC	ribosomal protein L4	L4	6124	ENSG00000174444	413888	1.04633e+06
GSHG0021855	SNORD35B	up	2.53	0.000432	0.00183	chr19(+):49497719-49497806	UCSC	small nucleolar RNA, C/D box 35B	RNU35B, U35B	84546	ENSG00000200530	354.73	896.48
GSHG0028624	EIF3L	up	2.53	1.81e-56	1.42e-54	chr22(+):37848868-37889407	UCSC	eukaryotic translation initiation factor 3 subunit L	EIF3EIP, EIF3S11, EIF3S6IP, HSPC021, HSPC025, MSTP005	51386	--	105004	265312
GSHG0035671	PGGT1B	up	2.53	6e-10	4.82e-09	chr5(-):115204012-115262877	UCSC	protein geranylgeranyltransferase type I subunit beta	BGGI, GGTI	5229	ENSG00000164219	1064.6	2689.67
GSHG0040748	TMEM120A	up	2.53	5.32e-08	3.6e-07	chr7(-):75986831-75994659	UCSC	transmembrane protein 120A	NET29, TMPIT	83862	--	789.06	1992.67
GSHG0006539	RPS3	up	2.53	8.73e-72	1.14e-69	chr11(+):75399518-75422302	UCSC	ribosomal protein S3	S3	6188	--	384037	969829
GSHG0007861	PPP1R14B	up	2.52	2.02e-13	2.12e-12	chr11(-):64244479-64246943	UCSC	protein phosphatase 1 regulatory inhibitor subunit 14B	PHI-1, PLCB3N, PNG, SOM172	26472	ENSG00000173457	13887.9	35053.1
GSHG0022412	WDR83OS	up	2.52	1.08e-26	2.42e-25	chr19(-):12668068-12669636	UCSC	WD repeat domain 83 opposite strand	ASTERIX, C19orf56, PAT-10, PAT10, PTD008	51398	ENSG00000105583	7745.46	19548.3
GSHG0008076	NDUFC2	up	2.52	2.12e-57	1.72e-55	chr11(-):78068297-78080220	UCSC	NADH:ubiquinone oxidoreductase subunit C2	B14.5b, CI-B14.5b, HLC-1, MC1DN36, NADHDH2	4718	--	66310.8	167304
GSHG0009340	SLC25A3	up	2.52	2.15e-55	1.62e-53	chr12(+):98593649-98606367	UCSC	solute carrier family 25 member 3	OK/SW-cl.48, PHC, PTP	5250	--	45637.2	115082
GSHG0048838	DLC1	up	2.52	3.33e-07	2.07e-06	chr8(-):13083361-13604620	UCSC	DLC1 Rho GTPase activating protein	ARHGAP7, HP, p122-RhoGAP, STARD12	10395	--	615.52	1548.94
GSHG0021741	APOC1	up	2.52	4.7e-10	3.81e-09	chr19(+):44914320-44919346	UCSC	apolipoprotein C1	Apo-CI, apo-CIB, ApoC-I, apoC-IB	341	--	1468.55	3695.85
GSHG0022223	EEF2	up	2.51	8.18e-43	3.78e-41	chr19(-):3976056-3985463	UCSC	eukaryotic translation elongation factor 2	EEF-2, EF-2, EF2, SCA26	1938	ENSG00000167658	659548	1.65844e+06
GSHG0004818	ABI1	up	2.51	1.85e-51	1.2e-49	chr10(-):26746596-26861030	UCSC	abl interactor 1	ABI-1, ABLBP4, E3B1, NAP1BP, SSH3BP, SSH3BP1	10006	--	6082.32	15293.3
GSHG0019189	RPL23	up	2.51	4.39e-23	8.08e-22	chr17(-):38847860-38853739	UCSC	ribosomal protein L23	L23, rpL17	9349	ENSG00000125691	391821	985120
GSHG0008182	TMEM123	up	2.51	1.48e-25	3.11e-24	chr11(-):102396327-102453015	UCSC	transmembrane protein 123	KCT3, PORIMIN, PORMIN	114908	ENSG00000152558	50795.8	127668
GSHG0003568	USH2A	up	2.51	5.15e-16	6.36e-15	chr1(-):215622891-216423448	UCSC	usherin	dJ1111A8.1, RP39, US2, USH2	7399	--	2238.58	5626.24
GSHG0016019	CHTF18	up	2.51	1.2e-12	1.19e-11	chr16(+):788620-798074	UCSC	chromosome transmission fidelity factor 18	C16orf41, C321D2.2, C321D2.3, C321D2.4, CHL12, Ctf18, RUVBL	63922	--	4667.23	11729.7
GSHG0005394	NDUFB8	up	2.51	9.09e-30	2.37e-28	chr10(-):100523730-100529923	UCSC	NADH:ubiquinone oxidoreductase subunit B8	ASHI, CI-ASHI, MC1DN32	4714	--	15054.3	37814.7
GSHG0041853	PDP1	up	2.51	1.63e-10	1.37e-09	chr8(+):93916923-93926068	UCSC	pyruvate dehydrogenase phosphatase catalytic subunit 1	PDH, PDP, PDPC, PPM2A, PPM2C	54704	--	1038.91	2609.44
GSHG0015075	RSL24D1	up	2.51	7.74e-29	1.94e-27	chr15(-):55180806-55197033	UCSC	ribosomal L24 domain containing 1	C15orf15, HRP-L30-iso, L30, RLP24, RPL24, RPL24L, TVAS3	51187	ENSG00000137876	69759.3	175188
GSHG0024048	RPIA	up	2.51	4.61e-09	3.42e-08	chr2(+):88691673-88750935	UCSC	ribose 5-phosphate isomerase A	RPI, RPIAD	22934	ENSG00000153574	2747.86	6900.01
GSHG0048055	HERC2P2	up	2.51	4.61e-78	7.55e-76	chr15(+):22494837-22590831	UCSC	HERC2 pseudogene 2	D15F37S3, MN7	400322	ENSG00000276550	10070.5	25287.2
GSHG0046075	NDUFA1	up	2.51	8e-16	9.77e-15	chrX(+):119871832-119876656	UCSC	NADH:ubiquinone oxidoreductase subunit A1	CI-MWFE, MC1DN12, MWFE, ZNF183	4694	ENSG00000125356	20856.1	52343
GSHG0039316	PLEKHA8	up	2.51	2.45e-06	1.38e-05	chr7(+):30028412-30130483	UCSC	pleckstrin homology domain containing A8	FAPP2	84725	--	546.91	1372.28
GSHG0032809	METAP1	up	2.51	3.85e-24	7.51e-23	chr4(+):98995721-99062809	UCSC	methionyl aminopeptidase 1	MAP1A, MetAP1A	23173	ENSG00000164024	5233.07	13124.2
GSHG0045389	--	up	2.51	7.36e-25	1.49e-23	chrM(-):7638-7669	UCSC	--	--	--	--	10702	26839.1
GSHG0029902	NKTR	up	2.51	3.1e-19	4.58e-18	chr3(+):42600614-42648736	UCSC	natural killer cell triggering receptor	p104	4820	--	4698.68	11783.1
GSHG0011988	METTL17	up	2.51	2.02e-30	5.45e-29	chr14(+):20989980-20997035	UCSC	methyltransferase like 17	METT11D1	64745	--	5031.86	12610.8
GSHG0010434	NDUFA12	up	2.51	7.53e-17	9.75e-16	chr12(-):94971333-95003697	UCSC	NADH:ubiquinone oxidoreductase subunit A12	B17.2, DAP13, MC1DN23	55967	--	7550.04	18914.2
GSHG0034367	--	up	2.5	2.72e-07	1.71e-06	chr5(+):61375052-61379185	UCSC	--	--	--	--	762.97	1910.91
GSHG0001210	LMNA	up	2.5	3.6e-21	5.94e-20	chr1(+):156082573-156140081	UCSC	lamin A/C	CDCD1, CDDC, CMD1A, CMT2B1, EMD2, FPL, FPLD, FPLD2, HGPS, IDC, LDP1, LFP, LGMD1B, LMN1, LMNC, LMNL1, MADA, PRO1	4000	--	12627.9	31620.4
GSHG0048846	FBXL6	up	2.5	6.01e-13	6.1e-12	chr8(-):144355431-144359377	UCSC	F-box and leucine rich repeat protein 6	FBL6, FBL6A, PP14630	26233	--	1120.31	2804.67
GSHG0021735	BCAM	up	2.5	5.68e-12	5.37e-11	chr19(+):44809059-44821421	UCSC	basal cell adhesion molecule (Lutheran blood group)	AU, CD239, LU, MSK19	4059	--	4271.16	10685.2
GSHG0019230	KRT10	up	2.5	0.0249	0.0748	chr17(-):40818117-40822614	UCSC	keratin 10	BCIE, BIE, CK10, EHK, K10, KPP	3858	--	191	477.77
GSHG0002611	ZNHIT6	up	2.5	1.56e-08	1.11e-07	chr1(-):85649417-85708433	UCSC	zinc finger HIT-type containing 6	BCD1, C1orf181, NY-BR-75	54680	--	1640.97	4101.66
GSHG0042700	--	up	2.5	0.000904	0.00365	chr8(-):124306195-124308376	UCSC	--	--	--	--	210.59	526.64
GSHG0015984	ARHGDIG	up	2.5	3.2e-17	4.21e-16	chr16(+):280454-283010	UCSC	Rho GDP dissociation inhibitor gamma	RHOGDI-3	398	ENSG00000242173	2998.27	7493.36
GSHG0008037	PGM2L1	up	2.5	5.62e-06	3.03e-05	chr11(-):74330312-74398433	UCSC	phosphoglucomutase 2 like 1	BM32A, PMMLP	283209	ENSG00000165434	273.7	683.58
GSHG0031205	POMGNT2	up	2.5	9.87e-27	2.22e-25	chr3(-):43079232-43106079	UCSC	protein O-linked mannose N-acetylglucosaminyltransferase 2 (beta 1, 4-)	AGO61, C3orf39, GTDC2, MDDGA8, MDDGC8	84892	--	5296.62	13225.5
GSHG0020982	NDUFS7	up	2.5	1.02e-19	1.54e-18	chr19(+):1383527-1395588	UCSC	NADH:ubiquinone oxidoreductase core subunit S7	CI-20, CI-20KD, MC1DN3, MY017, PSST	374291	--	6126.77	15297.1
GSHG0023747	PLEKHH2	up	2.49	1.91e-10	1.59e-09	chr2(+):43637260-43767987	UCSC	pleckstrin homology, MyTH4 and FERM domain containing H2	PLEKHH1L	130271	--	248.22	619.32
GSHG0021406	TMEM59L	up	2.49	5.08e-06	2.76e-05	chr19(+):18612870-18621039	UCSC	transmembrane protein 59 like	BSMAP, C19orf4	25789	ENSG00000105696	602.7	1502.29
GSHG0026357	SERPINE2	up	2.49	0.000176	0.00079	chr2(-):223975045-224039288	UCSC	serpin family E member 2	GDN, GDNPF, PI-7, PI7, PN-1, PN1, PNI	5270	--	327.67	815.87
GSHG0020101	MYL12B	up	2.49	7.62e-39	2.93e-37	chr18(+):3262118-3278461	UCSC	myosin light chain 12B	MLC-B, MRLC2	103910	--	31395.4	78089.8
GSHG0023971	POLE4	up	2.49	2.21e-19	3.31e-18	chr2(+):74958643-74970128	UCSC	DNA polymerase epsilon 4, accessory subunit	p12, YHHQ1	56655	ENSG00000115350	2332.39	5800.99
GSHG0040179	ZFAND2A	up	2.49	0.000168	0.000759	chr7(-):1148850-1160196	UCSC	zinc finger AN1-type containing 2A	AIRAP	90637	--	450.97	1121.15
GSHG0041875	OSR2	up	2.49	2.12e-05	0.000107	chr8(+):98944442-98952104	UCSC	odd-skipped related transciption factor 2	--	116039	--	299.39	744.37
GSHG0029469	MIF	up	2.48	1.58e-20	2.5e-19	chr22(+):23894383-23895230	UCSC	macrophage migration inhibitory factor	GIF, GLIF, MMIF	4282	ENSG00000240972	198881	494104
GSHG0035069	BTNL9	up	2.48	0.000296	0.00129	chr5(+):181040208-181061523	UCSC	butyrophilin like 9	BTN3, BTN8, VDLS1900	153579	--	487.11	1210.05
GSHG0009496	COX6A1	up	2.48	3.2e-33	9.68e-32	chr12(+):120438090-120440730	UCSC	cytochrome c oxidase subunit 6A1	CMTRID, COX6A, COX6AL	1337	ENSG00000111775	38366.2	95297.6
GSHG0007804	TMEM258	up	2.48	2.02e-09	1.55e-08	chr11(-):61788949-61792614	UCSC	transmembrane protein 258	C11orf10, Kud, Kuduk	746	ENSG00000134825	12113.5	30069.7
GSHG0016720	HSBP1	up	2.48	1.35e-56	1.07e-54	chr16(+):83807978-83819737	UCSC	heat shock factor binding protein 1	NPC-A-13	3281	ENSG00000230989	27807.2	69007
GSHG0031142	CMTM6	up	2.48	7.33e-30	1.92e-28	chr3(-):32481308-32503354	UCSC	CKLF like MARVEL transmembrane domain containing 6	CKLFSF6, PRO2219	54918	ENSG00000091317	3834.88	9514.56
GSHG0038246	ACTG1	up	2.48	6.08e-175	1.11e-171	chr17(-):81509971-81512800	UCSC	actin gamma 1	ACT, ACTG, DFNA20, DFNA26, HEL-176	71	--	1.38541e+06	3.43611e+06
GSHG0009131	MYL6B	up	2.48	8.58e-37	3.01e-35	chr12(+):56152420-56157982	UCSC	myosin light chain 6B	MLC1SA	140465	--	4098.36	10164
GSHG0001286	UFC1	up	2.48	1.57e-58	1.34e-56	chr1(+):161153752-161158856	UCSC	ubiquitin-fold modifier conjugating enzyme 1	HSPC155, NEDSG	51506	ENSG00000143222	28600.7	70849.1
GSHG0016765	MAP1LC3B	up	2.48	6.81e-17	8.83e-16	chr16(+):87391800-87404776	UCSC	microtubule associated protein 1 light chain 3 beta	ATG8F, LC3B, MAP1A/1BLC3, MAP1LC3B-a	81631	ENSG00000140941	5345.92	13238.9
GSHG0029850	GOLGA4	up	2.48	4.7e-22	8.14e-21	chr3(+):37243191-37366879	UCSC	golgin A4	CRPF46, GCP2, GOLG, MU-RMS-40.18, p230	2803	--	5779.62	14305.2
GSHG0027678	BACH1	up	2.47	3.51e-14	3.88e-13	chr21(+):29298838-29361896	UCSC	BTB domain and CNC homolog 1	BACH-1, BTBD24	571	--	843.1	2086.72
GSHG0024538	SSB	up	2.47	2.73e-56	2.13e-54	chr2(+):169791919-169812064	UCSC	small RNA binding exonuclease protection factor La	La, La/SSB, LARP3	6741	--	24364.3	60226.8
GSHG0045322	NPDC1	up	2.47	1.27e-10	1.08e-09	chr9(-):137039457-137046203	UCSC	neural proliferation, differentiation and control 1	CAB, CAB-, CAB-1, CAB1, NPDC-1	56654	ENSG00000107281	3899.77	9638.9
GSHG0040314	POLR1F	up	2.47	1.42e-19	2.14e-18	chr7(-):19695461-19709061	UCSC	RNA polymerase I subunit F	A43, RPA43, TWISTNB	221830	ENSG00000105849	5215.14	12875.3
GSHG0025071	ODC1	up	2.47	8.27e-60	7.33e-58	chr2(-):10437734-10448327	UCSC	ornithine decarboxylase 1	BABS, NEDBA, NEDBIA, ODC	4953	--	45780.2	112998
GSHG0008999	PRPH	up	2.47	3.35e-18	4.65e-17	chr12(+):49293702-49298686	UCSC	peripherin	NEF4, PRPH1	5630	ENSG00000135406	974.67	2403.41
GSHG0031340	RPL29	up	2.46	5.7e-46	3.03e-44	chr3(-):51993522-51995895	UCSC	ribosomal protein L29	HIP, HUMRPL29, L29, RPL29P10, RPL29_3_370	6159	ENSG00000162244	107498	264870
GSHG0029663	BRK1	up	2.46	9.76e-53	6.66e-51	chr3(+):10115649-10127190	UCSC	BRICK1 subunit of SCAR/WAVE actin nucleating complex	C3orf10, hHBrk1, HSPC300, MDS027	55845	ENSG00000254999	15903.5	39166.2
GSHG0026771	ERGIC3	up	2.46	1.6e-83	3.12e-81	chr20(+):35542069-35557638	UCSC	ERGIC and golgi 3	C20orf47, C2orf47, CGI-54, dJ477O4.2, Erv46, NY-BR-84, PRO0989, SDBCAG84	51614	--	22086	54379.1
GSHG0014820	CEP152	up	2.46	2.89e-10	2.38e-09	chr15(-):48737938-48811152	UCSC	centrosomal protein 152	MCPH4, MCPH9, SCKL5	22995	--	2199.87	5415.14
GSHG0034388	SREK1	up	2.46	3.96e-32	1.15e-30	chr5(+):66144300-66183615	UCSC	splicing regulatory glutamic acid and lysine rich protein 1	SFRS12, SRrp508, SRrp86	140890	--	5479.18	13485.4
GSHG0026787	RPN2	up	2.46	6.23e-66	6.6e-64	chr20(+):37179067-37241620	UCSC	ribophorin II	RIBIIR, RPN-II, RPNII, SWP1	6185	--	20550.4	50577.8
GSHG0036457	H4C5	up	2.46	0.00929	0.0309	chr6(+):26204552-26206038	UCSC	H4 clustered histone 5	H4-16, H4/j, H4C1, H4C11, H4C12, H4C13, H4C14, H4C15, H4C2, H4C3, H4C4, H4C6, H4C8, H4C9, H4FJ, HIST1H4E	8367	ENSG00000276966	318.33	782.92
GSHG0048935	CHRNA7	up	2.46	1.03e-12	1.03e-11	chr15(+):32030483-32173018	UCSC	cholinergic receptor nicotinic alpha 7 subunit	CHRNA7-2, NACHRA7	1139	--	2215.51	5448.89
GSHG0031463	EIF4E3	up	2.46	0.00241	0.00904	chr3(-):71675414-71754773	UCSC	eukaryotic translation initiation factor 4E family member 3	eIF-4E3, eIF4E-3	317649	--	209.2	514.54
GSHG0022837	ZNF567-DT	up	2.46	0.0397	0.113	chr19(-):36685439-36687449	UCSC	ZNF567 divergent transcript	LINC01534	101927621	ENSG00000225975	85.99	211.32
GSHG0027521	--	up	2.46	2.54e-07	1.6e-06	chr20(-):58910969-58911186	UCSC	--	--	--	--	522.12	1281.8
GSHG0041542	SCP2	up	2.45	2.85e-21	4.73e-20	chr1(+):52927276-53051698	UCSC	sterol carrier protein 2	NLTP, NSL-TP, SCOX, SCP-2, SCP-CHI, SCP-X, SCPX	6342	--	5738.27	14082.8
GSHG0041982	NDUFB9	up	2.45	1.71e-23	3.21e-22	chr8(+):124539103-124568510	UCSC	NADH:ubiquinone oxidoreductase subunit B9	B22, CI-B22, LYRM3, MC1DN24, UQOR22	4715	--	41738.5	102431
GSHG0012740	CDH24	up	2.45	5.27e-25	1.07e-23	chr14(-):23047065-23057538	UCSC	cadherin 24	CDH11L	64403	--	6102.62	14976
GSHG0049156	RAC1	up	2.45	4.19e-05	0.000205	chr7(+):6374520-6403967	UCSC	Rac family small GTPase 1	MIG5, MRD48, p21-Rac1, Rac-1, TC-25	5879	--	21573.8	52941.4
GSHG0026735	BPIFB3	up	2.45	1.38e-06	8.07e-06	chr20(+):33053903-33073847	UCSC	BPI fold containing family B member 3	C20orf185, LPLUNC3, RYA3	359710	ENSG00000186190	376.34	923.84
GSHG0019622	ATP5PD	up	2.45	3.56e-26	7.72e-25	chr17(-):75038863-75046969	UCSC	ATP synthase peripheral stalk subunit d	APT5H, ATP5H, ATPQ	10476	--	41546.2	101921
GSHG0034690	UQCRQ	up	2.45	3.79e-17	4.96e-16	chr5(+):132866642-132868847	UCSC	ubiquinol-cytochrome c reductase complex III subunit VII	MC3DN4, QCR8, QP-C, QPC, UQCR7	27089	ENSG00000164405	26875.9	65853.9
GSHG0043029	EEF1D	up	2.45	3.7e-38	1.38e-36	chr8(-):143579726-143597415	UCSC	eukaryotic translation elongation factor 1 delta	EF-1D, EF1D, FP1047	1936	--	34778.2	85195.6
GSHG0000449	NDUFS5	up	2.45	3.55e-32	1.03e-30	chr1(+):39026321-39034618	UCSC	NADH:ubiquinone oxidoreductase subunit S5	CI-15k, CI15K	4725	--	55715.3	136393
GSHG0011400	ZDHHC20	up	2.44	4.09e-07	2.53e-06	chr13(-):21353909-21459377	UCSC	zinc finger DHHC-type palmitoyltransferase 20	4933421L13Rik, DHHC-20, DHHC20	253832	--	676.36	1653.21
GSHG0030679	NMD3	up	2.44	1.67e-48	9.86e-47	chr3(+):161221307-161253532	UCSC	NMD3 ribosome export adaptor	CGI-07	51068	--	8212.98	20072.5
GSHG0024399	MZT2B	up	2.44	1.46e-07	9.47e-07	chr2(+):130182196-130190727	UCSC	mitotic spindle organizing protein 2B	FAM128B, MOZART2B	80097	--	3851.67	9413.59
GSHG0022469	AKAP8L	up	2.44	3.03e-19	4.49e-18	chr19(-):15380048-15419026	UCSC	A-kinase anchoring protein 8 like	HA95, HAP95, NAKAP, NAKAP95	26993	--	6579.48	16079.5
GSHG0028023	ATP5PO	up	2.44	1.79e-26	3.95e-25	chr21(-):33903453-33915804	UCSC	ATP synthase peripheral stalk subunit OSCP	ATP5O, ATPO, HMC08D05, OSCP	539	ENSG00000241837	53318.7	130058
GSHG0049074	BMS1P20 // IGLL5	up	2.44	6.77e-21	1.09e-19	chr22(+):22026064-22922638	UCSC	BMS1 pseudogene 20 // immunoglobulin lambda like polypeptide 5	IGL, IGLV, IGLV1, VL-MAR	100423062, 96610	ENSG00000254709	2640.91	6441.94
GSHG0014049	USP3	up	2.44	1.25e-24	2.51e-23	chr15(+):63504592-63594639	UCSC	ubiquitin specific peptidase 3	SIH003, UBP	9960	--	4804.77	11714.1
GSHG0034484	COX7C	up	2.44	3.2e-19	4.73e-18	chr5(+):86617941-86620962	UCSC	cytochrome c oxidase subunit 7C	--	1350	ENSG00000127184	51344.6	125124
GSHG0031150	UBP1	up	2.44	6.32e-92	1.46e-89	chr3(-):33388336-33440405	UCSC	upstream binding protein 1	LBP-1a, LBP-1B, LBP1A, LBP1B	7342	--	13982.5	34049
GSHG0025373	PELI1	up	2.43	1.93e-26	4.24e-25	chr2(-):64092652-64144426	UCSC	pellino E3 ubiquitin protein ligase 1	--	57162	ENSG00000197329	1265.31	3080.56
GSHG0009055	MFSD5	up	2.43	9.85e-12	9.14e-11	chr12(+):53251586-53254406	UCSC	major facilitator superfamily domain containing 5	hsMOT2, SLC61A1	84975	--	1347.48	3278.26
GSHG0037327	SNX9	up	2.43	1.9e-33	5.82e-32	chr6(+):157794268-157945077	UCSC	sorting nexin 9	SDP1, SH3PX1, SH3PXD3A, WISP	51429	--	4160.87	10121.7
GSHG0020974	GPX4	up	2.43	7.11e-80	1.23e-77	chr19(+):1103964-1106779	UCSC	glutathione peroxidase 4	GPx-4, GSHPx-4, MCSP, PHGPx, SMDS, snGPx, snPHGPx	2879	--	18777.8	45666.2
GSHG0036680	HMGA1	up	2.43	4.53e-40	1.84e-38	chr6(+):34236871-34246231	UCSC	high mobility group AT-hook 1	HMG-R, HMGA1A, HMGIY	3159	--	92271.5	224125
GSHG0018784	PFN1	up	2.43	4.51e-22	7.8e-21	chr17(-):4945652-4948535	UCSC	profilin 1	ALS18	5216	ENSG00000108518	96456.5	234171
GSHG0007864	TRMT112	up	2.43	3.21e-52	2.14e-50	chr11(-):64316460-64318596	UCSC	tRNA methyltransferase activator subunit 11-2	HSPC152, HSPC170, hTrm112, TRM112, TRMT11-2	51504	--	12546.9	30449.5
GSHG0010188	CSAD	up	2.43	0.000821	0.00334	chr12(-):53157663-53181351	UCSC	cysteine sulfinic acid decarboxylase	CSD, PCAP	51380	--	498.64	1210.16
GSHG0005415	PSD	up	2.43	1.67e-07	1.07e-06	chr10(-):102402619-102419946	UCSC	pleckstrin and Sec7 domain containing	EFA6, EFA6A, PSD1, TYL	5662	--	1685.4	4089.95
GSHG0000547	UQCRH	up	2.42	1.95e-27	4.53e-26	chr1(+):46303698-46316776	UCSC	ubiquinol-cytochrome c reductase hinge protein	QCR6, UQCR8	7388	ENSG00000173660	61189.9	148310
GSHG0008717	PTMS	up	2.42	0.000348	0.0015	chr12(+):6766363-6770952	UCSC	parathymosin	ParaT	5763	--	124948	302736
GSHG0046071	SLC25A5	up	2.42	4.81e-98	1.32e-95	chrX(+):119468420-119471396	UCSC	solute carrier family 25 member 5	2F1, AAC2, ANT2, T2, T3	292	ENSG00000005022	38611.7	93532.1
GSHG0039782	ZNHIT1	up	2.42	3.49e-19	5.14e-18	chr7(+):101217704-101224190	UCSC	zinc finger HIT-type containing 1	CG1I, ZNFN4A1	10467	ENSG00000106400	6699.37	16227.8
GSHG0047434	PDXP	up	2.42	9.22e-15	1.06e-13	chr22(+):37658723-37666932	UCSC	pyridoxal phosphatase	CIN, dJ37E16.5, PLP	57026	ENSG00000241360	2159.3	5229.04
GSHG0000379	EIF3I	up	2.42	1.82e-91	4.18e-89	chr1(+):32221584-32231604	UCSC	eukaryotic translation initiation factor 3 subunit I	eIF3-beta, eIF3-p36, EIF3S2, PRO2242, TRIP-1, TRIP1	8668	--	26508.7	64150.8
GSHG0048648	TNKS	up	2.42	4.35e-08	2.97e-07	chr8(+):9555912-9782348	UCSC	tankyrase	ARTD5, PARP-5a, PARP5A, PARPL, pART5, TIN1, TINF1, TNKS1	8658	ENSG00000173273	560.42	1355.88
GSHG0002381	ST3GAL3-AS1	up	2.42	4.36e-14	4.78e-13	chr1(-):43709407-43727343	UCSC	ST3GAL3 antisense RNA 1	--	101929592	ENSG00000229444	1961.02	4745.3
GSHG0010197	ATP5MC2	up	2.42	7.47e-53	5.14e-51	chr12(-):53665166-53677408	UCSC	ATP synthase membrane subunit c locus 2	ATP5A, ATP5G2	517	--	109195	264150
GSHG0001393	PRDX6	up	2.42	6.07e-46	3.22e-44	chr1(+):173477335-173488815	UCSC	peroxiredoxin 6	1-Cys, aiPLA2, AOP2, HEL-S-128m, LPCAT-5, NSGPx, p29, PRX	9588	ENSG00000117592	139453	337115
GSHG0007207	--	up	2.42	0.000147	0.000669	chr11(-):27890101-27891374	UCSC	--	--	--	--	236.28	571.13
GSHG0022353	EIF3G	up	2.42	4.1e-56	3.17e-54	chr19(-):10114071-10119923	UCSC	eukaryotic translation initiation factor 3 subunit G	eIF3-delta, EIF3-P42, eIF3-p44, EIF3S4	8666	ENSG00000130811	23717.6	57325.3
GSHG0005790	PGGHG	up	2.41	1.72e-11	1.57e-10	chr11(+):289126-296107	UCSC	protein-glucosylgalactosylhydroxylysine glucosidase	ATHL1	80162	ENSG00000142102	741.75	1791.28
GSHG0020956	BSG	up	2.41	3.74e-56	2.91e-54	chr19(+):571283-583493	UCSC	basigin (Ok blood group)	5F7, CD147, EMMPRIN, EMPRIN, HAb18G, OK, TCSF	682	--	84905.5	204932
GSHG0038148	COX7A2	up	2.41	6.43e-20	9.84e-19	chr6(-):75237670-75250298	UCSC	cytochrome c oxidase subunit 7A2	COX7AL, COX7AL1, COXVIIa-L, COXVIIAL, VIIAL	1347	--	50345.1	121447
GSHG0026981	GNAS	up	2.41	1e-103	3.32e-101	chr20(+):58839718-58911192	UCSC	GNAS complex locus	AHO, C20orf45, GNAS1, GPSA, GSA, GSP, NESP, PITA3, POH, SCG6, SgVI	2778	--	118362	285402
GSHG0045755	TSPYL2	up	2.41	6.58e-07	3.98e-06	chrX(+):53082367-53088540	UCSC	TSPY like 2	CDA1, CINAP, CTCL, DENTT, HRIHFB2216, NP79, SE204, TSPX	64061	ENSG00000184205	834.51	2011.82
GSHG0046659	PABPC1	up	2.41	6.19e-64	6.15e-62	chr8(-):100702915-100722711	UCSC	poly(A) binding protein cytoplasmic 1	PAB1, PABP, PABP1, PABPC2, PABPL1	26986	--	303909	732204
GSHG0001512	C1orf53	up	2.41	0.00237	0.0089	chr1(+):197902552-197907362	UCSC	chromosome 1 open reading frame 53	--	388722	ENSG00000203724	555.32	1337.93
GSHG0038117	EYS	up	2.41	1.9e-13	1.99e-12	chr6(-):63719980-65639893	UCSC	eyes shut homolog	bA166P24.2, bA307F22.3, bA74E24.1, C6orf178, C6orf179, C6orf180, dJ1018A4.2, dJ22I17.2, dJ303F19.1, EGFL10, EGFL11, RP25, SPAM	346007	--	2445.94	5892.22
GSHG0016341	ALDOA // LOC112694756	up	2.41	1.18e-102	3.79e-100	chr16(+):30053134-30070420	UCSC	aldolase, fructose-bisphosphate A // uncharaterized LOC112694756	ALDA, ALDOA, GSD12, HEL-S-87p	112694756, 226	--	120294	289667
GSHG0003857	TAF3	up	2.41	2.48e-15	2.94e-14	chr10(+):7818500-8016631	UCSC	TATA-box binding protein associated factor 3	TAF140, TAFII-140, TAFII140	83860	--	3944.19	9497.34
GSHG0025326	RTN4	up	2.41	4.57e-111	2.08e-108	chr2(-):54972187-55137831	UCSC	reticulon 4	ASY, Nbla00271, Nbla10545, NI220/250, NOGO, NSP, NSP-CL, RTN-X, RTN4-A, RTN4-B1, RTN4-B2, RTN4-C	57142	--	17211.1	41431.8
GSHG0019698	CBX4	up	2.41	5.76e-12	5.44e-11	chr17(-):79833156-79839440	UCSC	chromobox 4	NBP16, PC2	8535	ENSG00000141582	5505.81	13254.1
GSHG0032268	MSX1	up	2.4	0.0488	0.135	chr4(+):4859662-4863936	UCSC	msh homeobox 1	ECTD3, HOX7, HYD1, STHAG1	4487	ENSG00000163132	358.27	861.4
GSHG0033762	ANXA5	up	2.4	3.24e-36	1.11e-34	chr4(-):121667946-121696992	UCSC	annexin A5	ANX5, CPB-I, ENX2, HEL-S-7, PP4, RPRGL3, VAC-alph	308	ENSG00000164111	4577.67	10995.2
GSHG0009977	LDHB	up	2.4	3.38e-43	1.6e-41	chr12(-):21635342-21657846	UCSC	lactate dehydrogenase B	HEL-S-281, LDH-B, LDH-H, LDHBD, TRG-5	3945	--	141472	339558
GSHG0026235	FAM126B	up	2.4	0.000169	0.000761	chr2(-):200973718-201071671	UCSC	family with sequence similarity 126 member B	HYCC2	285172	--	372.77	893.86
GSHG0027305	AHCY	up	2.4	1.45e-55	1.1e-53	chr20(-):34280268-34311802	UCSC	adenosylhomocysteinase	adoHcyase, SAHH	191	--	39531.7	94782
GSHG0041861	PLEKHF2	up	2.4	4.85e-06	2.64e-05	chr8(+):95133785-95156685	UCSC	pleckstrin homology and FYVE domain containing 2	EAPF, PHAFIN2, ZFYVE18	79666	ENSG00000175895	1538.66	3688.27
GSHG0019557	C17orf58	up	2.4	1.9e-10	1.59e-09	chr17(-):67991099-67996469	UCSC	chromosome 17 open reading frame 58	--	284018	--	2999.36	7188.61
GSHG0026906	ZFAS1	up	2.4	1.07e-32	3.17e-31	chr20(+):49278178-49289260	UCSC	ZNFX1 antisense RNA 1	C20orf199, HSUP1, HSUP2, NCRNA00275, ZNFX1-AS1	441951	--	55823	133755
GSHG0000019	SCNN1D	up	2.4	0.0199	0.0614	chr1(+):1274010-1292029	UCSC	sodium channel epithelial 1 subunit delta	dNaCh, ENaCd, ENaCdelta, SCNED	6339	--	319.3	765.07
GSHG0013674	SERF2	up	2.4	3.29e-30	8.8e-29	chr15(+):43776498-43796088	UCSC	small EDRK-rich factor 2	4F5REL, FAM2C, H4F5REL, HsT17089	10169	--	42879.4	102731
GSHG0003658	TAF5L	up	2.4	1.16e-18	1.66e-17	chr1(-):229593121-229626122	UCSC	TATA-box binding protein associated factor 5 like	PAF65B	27097	--	1964.91	4706.47
GSHG0048340	EIF3K	up	2.39	2.52e-64	2.54e-62	chr19(+):38619082-38636955	UCSC	eukaryotic translation initiation factor 3 subunit K	ARG134, EIF3-p28, EIF3S12, HSPC029, M9, MSTP001, PLAC-24, PLAC24, PRO1474, PTD001	27335	--	18223.8	43627.5
GSHG0028524	NEFH	up	2.39	3.28e-28	7.94e-27	chr22(+):29470918-29491390	UCSC	neurofilament heavy chain	CMT2CC, NFH	4744	ENSG00000100285	35358.4	84629.2
GSHG0044701	TLE1	up	2.39	1.25e-20	1.99e-19	chr9(-):81583683-81689547	UCSC	TLE family member 1, transcriptional corepressor	ESG, ESG1, GRG1, TLE-1	7088	ENSG00000196781	2056.61	4921.43
GSHG0021249	SNORA104	up	2.39	5.73e-05	0.000275	chr19(+):14622213-14622351	UCSC	small nucleolar RNA, H/ACA box 104	--	106635534	--	695.05	1663.07
GSHG0026139	SESTD1	up	2.39	0.00866	0.0291	chr2(-):179101678-179264832	UCSC	SEC14 and spectrin domain containing 1	SOLO	91404	ENSG00000187231	382.2	914.06
GSHG0035340	PRKAA1	up	2.39	1.45e-35	4.84e-34	chr5(-):40759380-40798374	UCSC	protein kinase AMP-activated catalytic subunit alpha 1	AMPK, AMPKa1, AMPKalpha1	5562	--	4470.31	10691.8
GSHG0047455	BDP1	up	2.39	1.38e-08	9.83e-08	chr5(+):71455651-71567820	UCSC	B double prime 1, subunit of RNA polymerase III transcription initiation factor IIIB	DFNB112, HSA238520, TAF3B1, TFC5, TFIIIB'', TFIIIB150, TFIIIB90, TFNR	55814	ENSG00000145734	1264.37	3023.66
GSHG0027574	EEF1A2	up	2.39	1.5e-09	1.17e-08	chr20(-):63488012-63499284	UCSC	eukaryotic translation elongation factor 1 alpha 2	DEE33, EEF1AL, EF-1-alpha-2, EF1A, EIEE33, HS1, MRD38, STN, STNL	1917	ENSG00000101210	2634.67	6299.65
GSHG0006317	COX8A	up	2.39	1.25e-16	1.6e-15	chr11(+):63974607-63976543	UCSC	cytochrome c oxidase subunit 8A	COX, COX8, COX8-2, COX8L, MC4DN15, VIII, VIII-L	1351	ENSG00000176340	41400.1	98923.6
GSHG0033342	LCORL	up	2.39	0.000548	0.00229	chr4(-):17841187-18021875	UCSC	ligand dependent nuclear receptor corepressor like	MLR1	254251	--	560.95	1340.44
GSHG0018603	SCARNA16 // MIR6516	up	2.39	0.00973	0.0322	chr17(+):77089307-77089497	UCSC	small Cajal body-specific RNA 16 // microRNA 6516	ACA47, hsa-mir-6516	102466864, 677781	ENSG00000275143, ENSG00000284250	219.37	523.87
GSHG0034581	DCP2	up	2.39	5.19e-11	4.56e-10	chr5(+):112976736-113198695	UCSC	decapping mRNA 2	NUDT20	167227	--	901.63	2153.09
GSHG0011310	ING1	up	2.39	4.55e-12	4.34e-11	chr13(+):110712623-110723339	UCSC	inhibitor of growth family member 1	p24ING1c, p33, p33ING1, p33ING1b, p47, p47ING1a	3621	--	5116.38	12217.5
GSHG0045319	ABCA2	up	2.39	1.07e-32	3.16e-31	chr9(-):137007234-137028922	UCSC	ATP binding cassette subfamily A member 2	ABC2, IDPOGSA	20	--	14598.2	34844.1
GSHG0017926	SNHG29	up	2.39	1.21e-35	4.07e-34	chr17(+):16438987-16470648	UCSC	small nucleolar RNA host gene 29	C17orf45, C17orf76-AS1, FAM211A-AS1, LRRC75A-AS1, NCRNA00188, TSAP19	125144	--	140733	335779
GSHG0031981	TBL1XR1	up	2.38	1.01e-21	1.72e-20	chr3(-):177019344-177197482	UCSC	TBL1X receptor 1	C21, DC42, IRA1, MRD41, TBLR1	79718	--	9219.3	21976.6
GSHG0014733	SRP14	up	2.38	1.91e-27	4.45e-26	chr15(-):40035690-40039202	UCSC	signal recognition particle 14	ALURBP	6727	ENSG00000140319	92600	220625
GSHG0001702	DISP1	up	2.38	0.000128	0.000586	chr1(+):222815039-223005995	UCSC	dispatched RND transporter family member 1	DISPA	84976	--	750.32	1786.35
GSHG0040564	CHCHD2	up	2.38	2.03e-23	3.79e-22	chr7(-):56101570-56143581	UCSC	coiled-coil-helix-coiled-coil-helix domain containing 2	C7orf17, MIX17B, MNRR1, NS2TP, PARK22	51142	ENSG00000106153	56973.8	135650
GSHG0015422	HOMER2	up	2.38	2.62e-100	7.63e-98	chr15(-):82841086-82952721	UCSC	homer scaffold protein 2	ACPD, CPD, DFNA68, HOMER-2, VESL-2	9455	--	6318.51	15041.5
GSHG0031829	GK5	up	2.38	0.00452	0.0161	chr3(-):142157527-142225592	UCSC	glycerol kinase 5	--	256356	ENSG00000175066	253.3	602.82
GSHG0028429	HIC2	up	2.38	2.52e-18	3.52e-17	chr22(+):21417371-21451463	UCSC	HIC ZBTB transcriptional repressor 2	HRG22, ZBTB30, ZNF907	23119	--	1625.2	3867.7
GSHG0023659	MRPL33	up	2.38	7.15e-14	7.73e-13	chr2(+):27771719-27779733	UCSC	mitochondrial ribosomal protein L33	C2orf1, L33mt, MRP-L33, RPL33L	9553	--	13546	32205.8
GSHG0026036	--	up	2.38	1.12e-25	2.36e-24	chr2(-):161339518-161339954	UCSC	--	--	--	--	3184.81	7565.87
GSHG0016747	COX4I1	up	2.38	9.23e-47	5.02e-45	chr16(+):85799622-85807068	UCSC	cytochrome c oxidase subunit 4I1	COX4, COX4-1, COXIV, COXIV-1, MC4DN16	1327	--	153960	365695
GSHG0048032	NSMCE3	up	2.37	1.43e-25	3e-24	chr15(-):29264989-29269828	UCSC	NSE3 homolog, SMC5-SMC6 complex component	HCA4, LICS, MAGEG1, MAGEL3, NDNL2, NSE3	56160	ENSG00000185115	2235.09	5306.89
GSHG0042872	ZFAT	up	2.37	7.08e-16	8.67e-15	chr8(-):134477788-134713049	UCSC	zinc finger and AT-hook domain containing	AITD3, ZFAT1, ZNF406	57623	--	1854.69	4403.58
GSHG0024772	IGFBP2	up	2.37	0.0146	0.0463	chr2(+):216632828-216664441	UCSC	insulin like growth factor binding protein 2	IBP2, IGF-BP53	3485	--	878.48	2084.8
GSHG0041183	MTPN	up	2.37	9.81e-89	2.13e-86	chr7(-):135926760-135977359	UCSC	myotrophin	GCDP, V-1	136319	ENSG00000105887	19199.5	45562.4
GSHG0026791	NNAT	up	2.37	2.71e-15	3.2e-14	chr20(+):37521250-37523690	UCSC	neuronatin	Peg5	4826	--	36877.7	87513.9
GSHG0004220	VDAC2	up	2.37	2.43e-56	1.9e-54	chr10(+):75210170-75231448	UCSC	voltage dependent anion channel 2	POR	7417	--	8567.7	20324.6
GSHG0010541	PPTC7	up	2.37	2.28e-17	3.03e-16	chr12(-):110533245-110583318	UCSC	protein phosphatase targeting COQ7	TA-PP2C, TAPP2C	160760	ENSG00000196850	2721.82	6456.6
GSHG0043832	BBLN	up	2.37	3.76e-14	4.13e-13	chr9(+):128160265-128163926	UCSC	bublin coiled coil protein	C9orf16, EST00098	79095	ENSG00000171159	5293.78	12552.4
GSHG0000832	PTBP2	up	2.37	1.38e-25	2.89e-24	chr1(+):96721665-96823739	UCSC	polypyrimidine tract binding protein 2	brPTB, nPTB, PTBLP	58155	--	3383.34	8021.13
GSHG0044865	BICD2	up	2.37	6.28e-21	1.02e-19	chr9(-):92711363-92764833	UCSC	BICD cargo adaptor 2	bA526D8.1, SMALED2, SMALED2A, SMALED2B	23299	--	3323.69	7878.02
GSHG0039359	SEPTIN7	up	2.37	2.78e-38	1.04e-36	chr7(+):35800986-35907110	UCSC	septin 7	CDC10, CDC3, NBLA02942, SEPT7, SEPT7A	989	--	18738.5	44405.7
GSHG0040494	H2AZ2	up	2.37	1.18e-44	5.9e-43	chr7(-):44826889-44848126	UCSC	H2A.Z variant histone 2	H2A.Z-2, H2AFV, H2AV	94239	--	20961.2	49655.4
GSHG0049186	--	up	2.37	2.13e-11	1.93e-10	chr11(+):18261909-18263501	UCSC	--	--	--	--	810.08	1918.83
GSHG0013344	NUDT14	up	2.37	0.000183	0.000821	chr14(-):105172939-105181318	UCSC	nudix hydrolase 14	UGPP, UGPPase	256281	--	604.36	1430.89
GSHG0006562	AAMDC	up	2.37	1.68e-12	1.66e-11	chr11(+):77821144-77906024	UCSC	adipogenesis associated Mth938 domain containing	C11orf67, CK067, PTD015	28971	--	1482.79	3509.9
GSHG0027082	FKBP1A	up	2.36	2.5e-22	4.41e-21	chr20(-):1368978-1393109	UCSC	FKBP prolyl isomerase 1A	FKBP-12, FKBP-1A, FKBP1, FKBP12, PKC12, PKCI2, PPIASE	2280	--	43501	102862
GSHG0042636	EIF3E	up	2.36	3.32e-44	1.63e-42	chr8(-):108201216-108248802	UCSC	eukaryotic translation initiation factor 3 subunit E	eIF3-p46, EIF3-P48, EIF3S6, INT6	3646	--	69531.5	164335
GSHG0003097	KHDC4	up	2.36	1.68e-20	2.66e-19	chr1(-):155913045-155934413	UCSC	KH domain containing 4, pre-mRNA splicing factor	BLOM7, KIAA0907, SNORA80EHG	22889	ENSG00000132680	3038.19	7179.35
GSHG0040876	ATP5MF	up	2.36	6.64e-44	3.23e-42	chr7(-):99458195-99466168	UCSC	ATP synthase membrane subunit f	ATP5J2, ATP5JL	9551	--	55267.9	130428
GSHG0022977	CKM	up	2.36	1.32e-39	5.23e-38	chr19(-):45306413-45322877	UCSC	creatine kinase, M-type	CKMM, CPK-M, M-CK	1158	ENSG00000104879	6960.62	16421.3
GSHG0047469	TAF9 // AK6	up	2.36	2.38e-33	7.26e-32	chr5(-):69350984-69370013	UCSC	TATA-box binding protein associated factor 9 // adenylate kinase 6	AD-004, CGI-137, CINAP, CIP, hCINAP, MGC:5067, STAF31/32, TAF2G, TAFII-31, TAFII-32, TAFII31, TAFII32, TAFIID32	102157402, 6880	--	23629.8	55732.3
GSHG0017796	PSMB6	up	2.36	6.47e-35	2.11e-33	chr17(+):4796164-4798495	UCSC	proteasome 20S subunit beta 6	DELTA, LMPY	5694	--	19043.1	44913.4
GSHG0023834	--	up	2.36	1.11e-22	2e-21	chr2(+):58251810-58251837	UCSC	--	--	--	--	4407.33	10392.9
GSHG0026002	PRPF40A	up	2.35	4.05e-32	1.17e-30	chr2(-):152651732-152718019	UCSC	pre-mRNA processing factor 40 homolog A	FBP-11, FBP11, FLAF1, FNBP3, HIP-10, HIP10, HYPA, NY-REN-6, Prp40	55660	ENSG00000196504	8257.13	19431.8
GSHG0040544	SEC61G	up	2.35	1.11e-11	1.03e-10	chr7(-):54752247-54759243	UCSC	SEC61 translocon subunit gamma	SSS1	23480	--	24363.3	57325.9
GSHG0038191	SNHG5	up	2.35	2.56e-19	3.82e-18	chr6(-):85677009-85678733	UCSC	small nucleolar RNA host gene 5	C6orf160, LINC00044, NCRNA00044, U50HG	387066	ENSG00000203875	65079.5	153069
GSHG0021553	COX6B1	up	2.35	1.23e-18	1.76e-17	chr19(+):35648253-35658782	UCSC	cytochrome c oxidase subunit 6B1	COX6B, COXG, COXVIb1, MC4DN7	1340	ENSG00000126267	42058.6	98841.4
GSHG0010444	LTA4H	up	2.35	4.78e-39	1.85e-37	chr12(-):96000753-96043520	UCSC	leukotriene A4 hydrolase	--	4048	--	32018.5	75217.9
GSHG0027262	FRG1CP	up	2.35	1.19e-07	7.82e-07	chr20(-):28563850-28602843	UCSC	FSHD region gene 1 family member C, pseudogene	--	100289097	ENSG00000282826	1816.67	4266.45
GSHG0010590	SPRING1	up	2.35	1.25e-21	2.11e-20	chr12(-):116710171-116738069	UCSC	SREBF pathway regulator in golgi 1	C12orf49, LUR1, POST1, SPRING	79794	ENSG00000111412	3328.8	7814.94
GSHG0035332	RICTOR	up	2.35	0.000198	0.000882	chr5(-):38937919-39074405	UCSC	RPTOR independent companion of MTOR complex 2	AVO3, hAVO3, PIA	253260	--	456.36	1070.99
GSHG0029492	DDT	up	2.35	2.43e-13	2.54e-12	chr22(-):23971368-23979828	UCSC	D-dopachrome tautomerase	D-DT, DDCT, MIF-2, MIF2	1652	ENSG00000285762	14772.2	34663.9
GSHG0032214	IDUA	up	2.35	1.73e-05	8.82e-05	chr4(+):986997-1004564	UCSC	alpha-L-iduronidase	IDA, MPS1, MPSI	3425	--	768.15	1802.5
GSHG0003082	DPM3	up	2.35	2.87e-10	2.37e-09	chr1(-):155139662-155140531	UCSC	dolichyl-phosphate mannosyltransferase subunit 3, regulatory	CDG1O, MDDGB15, MDDGC15	54344	--	3519.38	8256.3
GSHG0031295	RHOA	up	2.35	1.91e-149	1.98e-146	chr3(-):49359145-49412093	UCSC	ras homolog family member A	ARH12, ARHA, EDFAOB, RHO12, RHOH12	387	--	240601	564332
GSHG0021035	MRPL54	up	2.35	6.11e-12	5.76e-11	chr19(+):3762674-3767565	UCSC	mitochondrial ribosomal protein L54	L54mt, MRP-L54	116541	ENSG00000183617	3752.25	8800.92
GSHG0009955	MGP	up	2.34	4.4e-31	1.21e-29	chr12(-):14880864-14885854	UCSC	matrix Gla protein	GIG36, MGLAP, NTI	4256	--	47887.3	112285
GSHG0047959	NEDD8	up	2.34	3.46e-39	1.35e-37	chr14(-):24216857-24232373	UCSC	NEDD8 ubiquitin like modifier	NEDD-8	4738	ENSG00000129559	42928.8	100658
GSHG0001315	UHMK1	up	2.34	6.49e-26	1.39e-24	chr1(+):162497174-162529631	UCSC	U2AF homology motif kinase 1	KIS, KIST, P-CIP2	127933	--	2584.28	6059.12
GSHG0008925	FGD4	up	2.34	5.18e-06	2.81e-05	chr12(+):32399558-32646050	UCSC	FYVE, RhoGEF and PH domain containing 4	CMT4H, FRABP, ZFYVE6	121512	--	856.42	2007.94
GSHG0043074	ADAM9	up	2.34	4.23e-50	2.64e-48	chr8(+):38996973-39105261	UCSC	ADAM metallopeptidase domain 9	CORD9, MCMP, MDC9, Mltng	8754	--	4298.85	10078.3
GSHG0023835	EIF3F	up	2.34	5.26e-18	7.22e-17	chr11(+):7970251-8001830	UCSC	eukaryotic translation initiation factor 3 subunit F	eIF3-p47, EIF3S5, MRT67	8665	ENSG00000175390	17216.3	40352.4
GSHG0026862	PIGT	up	2.34	4.46e-71	5.73e-69	chr20(+):45416109-45426244	UCSC	phosphatidylinositol glycan anchor biosynthesis class T	CGI-06, MCAHS3, NDAP, PNH2	51604	--	6721.73	15751.7
GSHG0002405	PRDX1	up	2.34	1.5e-61	1.4e-59	chr1(-):45511036-45522890	UCSC	peroxiredoxin 1	MSP23, NKEF-A, NKEFA, PAG, PAGA, PAGB, PRX1, PRXI, TDPX2	5052	--	223090	522732
GSHG0044255	DCTN3	up	2.34	4.03e-19	5.91e-18	chr9(-):34613546-34620518	UCSC	dynactin subunit 3	DCTN-22, DCTN22	11258	--	12910.4	30249.4
GSHG0030758	FXR1	up	2.34	1.48e-53	1.05e-51	chr3(+):180912670-180982753	UCSC	FMR1 autosomal homolog 1	FXR1P, MYOPMIL, MYORIBF	8087	--	27032.3	63291
GSHG0025419	PCBP1-AS1	up	2.34	1.51e-07	9.75e-07	chr2(-):69962264-70087015	UCSC	PCBP1 antisense RNA 1	--	400960	ENSG00000179818	1004.9	2352.05
GSHG0008215	CWF19L2	up	2.34	8.09e-09	5.88e-08	chr11(-):107326356-107457839	UCSC	CWF19 like cell cycle control factor 2	--	143884	--	909.04	2127.62
GSHG0027334	RBM39	up	2.34	3.4e-102	1.08e-99	chr20(-):35701347-35742260	UCSC	RNA binding motif protein 39	CAPER, CAPERalpha, FSAP59, HCC1, RNPC2	9584	--	25881.7	60559.4
GSHG0004503	FHIP2A	up	2.34	2.06e-09	1.58e-08	chr10(+):114821744-114899832	UCSC	FHF complex subunit HOOK interacting protein 2A	bA106M7.3, FAM160B1, KIAA1600	57700	--	356.85	835.08
GSHG0021158	ILF3	up	2.34	6e-27	1.36e-25	chr19(+):10654304-10692417	UCSC	interleukin enhancer binding factor 3	CBTF, DRBF, DRBP76, MMP4, MPHOSPH4, MPP4, MPP4110, NF-AT-90, NF110, NF110b, NF90, NF90a, NF90b, NF90c, NF90ctv, NFAR, NFAR-1, NFAR-2, NFAR110, NFAR2, NFAR90, TCP110, TCP80	3609	--	55376.5	129569
GSHG0014778	UBR1	up	2.34	8.73e-26	1.86e-24	chr15(-):42942902-43106115	UCSC	ubiquitin protein ligase E3 component n-recognin 1	JBS	197131	ENSG00000159459	588.03	1375.73
GSHG0033421	ATP8A1	up	2.34	4.25e-22	7.38e-21	chr4(-):42408373-42657105	UCSC	ATPase phospholipid transporting 8A1	ATPASEII, ATPIA, ATPP2	10396	--	3978.82	9307.34
GSHG0022419	PRDX2	up	2.34	1.67e-57	1.37e-55	chr19(-):12796823-12801849	UCSC	peroxiredoxin 2	HEL-S-2a, NKEF-B, NKEFB, PRP, PRX2, PRXII, PTX1, TDPX1, TPX1, TSA	7001	ENSG00000167815	20929.8	48948.6
GSHG0003246	CREG1	up	2.34	0.00857	0.0288	chr1(-):167541013-167556746	UCSC	cellular repressor of E1A stimulated genes 1	CREG	8804	ENSG00000143162	5177.35	12100.6
GSHG0026114	ATP5MC3	up	2.34	4.43e-44	2.16e-42	chr2(-):175176258-175184607	UCSC	ATP synthase membrane subunit c locus 3	ATP5G3, DYTSPG, P3	518	--	63967.9	149388
GSHG0000231	OTUD3	up	2.34	1.61e-06	9.28e-06	chr1(+):19882395-19912945	UCSC	OTU deubiquitinase 3	DUBA4	23252	ENSG00000169914	593.85	1386.81
GSHG0048222	TMEM256	up	2.34	7.58e-15	8.74e-14	chr17(-):7402975-7404097	UCSC	transmembrane protein 256	C17orf61	254863	ENSG00000205544	6893.76	16098.2
GSHG0030570	SLC25A36	up	2.33	6.81e-12	6.39e-11	chr3(+):140941836-140980995	UCSC	solute carrier family 25 member 36	PNC2	55186	--	1947.99	4547.58
GSHG0031652	KPNA1	up	2.33	2.58e-41	1.11e-39	chr3(-):122421902-122514939	UCSC	karyopherin subunit alpha 1	IPOA5, NPI-1, RCH2, SRP1	3836	ENSG00000114030	3914.59	9137.58
GSHG0049000	NOP53	up	2.33	5.86e-24	1.13e-22	chr19(+):47745546-47772129	UCSC	NOP53 ribosome biogenesis factor	GLTSCR2, PICT-1, PICT1	29997	ENSG00000105373	63945.9	149270
GSHG0004861	ITGB1	up	2.33	2.43e-70	2.96e-68	chr10(-):32900318-32958230	UCSC	integrin subunit beta 1	CD29, FNRB, GPIIA, MDF2, MSK12, VLA-BETA, VLAB	3688	--	33016.1	77028.7
GSHG0046365	AP1S2	up	2.33	4.98e-07	3.05e-06	chrX(-):15825806-15854816	UCSC	adaptor related protein complex 1 subunit sigma 2	DC22, MRX59, MRXS21, MRXS5, MRXSF, PGS, SIGMA1B	8905	--	7800.16	18192.7
GSHG0023331	NDUFA3	up	2.33	5.93e-10	4.76e-09	chr19(+):54102854-54107568	UCSC	NADH:ubiquinone oxidoreductase subunit A3	B9, CI-B9	4696	ENSG00000170906	14371.1	33512.3
GSHG0030886	FYTTD1	up	2.33	3.05e-11	2.73e-10	chr3(+):197749533-197787596	UCSC	forty-two-three domain containing 1	UIF	84248	--	2114.5	4930.35
GSHG0000681	ROR1	up	2.33	8.3e-11	7.17e-10	chr1(+):63774012-64181498	UCSC	receptor tyrosine kinase like orphan receptor 1	dJ537F10.1, NTRKR1	4919	--	926.37	2159.69
GSHG0023316	GPI	up	2.33	1.86e-53	1.3e-51	chr19(+):34335044-34402413	UCSC	glucose-6-phosphate isomerase	AMF, GNPI, NLK, PGI, PHI, SA-36, SA36	2821	--	44239.1	103073
GSHG0014214	MORF4L1	up	2.33	1.41e-49	8.75e-48	chr15(+):78810487-78898139	UCSC	mortality factor 4 like 1	Eaf3, FWP006, HsT17725, MEAF3, MORFRG15, MRG15, S863-6	10933	--	7207.76	16791.6
GSHG0006333	PRDX5	up	2.33	8.54e-18	1.16e-16	chr11(+):64318107-64321811	UCSC	peroxiredoxin 5	ACR1, AOEB166, B166, HEL-S-55, PLP, PMP20, PRDX6, prx-V, PRXV, SBBI10	25824	--	41290	96180.6
GSHG0046056	TUBB4B	up	2.33	2.87e-20	4.49e-19	chr9(+):137241287-137243709	UCSC	tubulin beta 4B class IVb	Beta2, LCAEOD, TUBB2, TUBB2C	10383	ENSG00000188229	182137	424258
GSHG0039815	KMT2E	up	2.33	1.79e-14	2.01e-13	chr7(+):105014190-105115019	UCSC	lysine methyltransferase 2E (inactive)	HDCMC04P, MLL5, NKp44L, ODLURO, SETD5B	55904	ENSG00000005483	5632.41	13116.8
GSHG0025364	WDPCP	up	2.33	0.002	0.00763	chr2(-):63119559-63588519	UCSC	WD repeat containing planar cell polarity effector	BBS15, C2orf86, CHDTHP, CPLANE5, FRITZ, FRTZ	51057	--	199.14	463.76
GSHG0029723	LSM3	up	2.33	1.91e-21	3.2e-20	chr3(+):14178817-14201122	UCSC	LSM3 homolog, U6 small nuclear RNA and mRNA degradation associated	SMX4, USS2, YLR438C	27258	ENSG00000170860	20112	46828.4
GSHG0047818	NDUFS3	up	2.33	4.61e-28	1.11e-26	chr11(+):47579072-47584563	UCSC	NADH:ubiquinone oxidoreductase core subunit S3	CI-30, MC1DN8	4722	ENSG00000213619	5105.3	11881.8
GSHG0021780	CALM3	up	2.33	7.85e-35	2.54e-33	chr19(+):45939482-46610782	UCSC	calmodulin 3	CALM, CaM, CAM1, CAM2, CAMB, CaMIII, CPVT6, HEL-S-72, LQT16, PHKD, PHKD3	808	--	17997.7	41878.3
GSHG0008823	ATF7IP	up	2.33	1.18e-20	1.88e-19	chr12(+):14365674-14502930	UCSC	activating transcription factor 7 interacting protein	AM, ATF-IP, MCAF, MCAF1, p621	55729	--	5602.55	13035.7
GSHG0018367	NME1	up	2.33	2.07e-30	5.57e-29	chr17(+):51153559-51162168	UCSC	NME/NM23 nucleoside diphosphate kinase 1	AWD, GAAD, NB, NBS, NDKA, NDPK-A, NDPKA, NM23, NM23-H1	4830	--	135766	315887
GSHG0031843	PLOD2	up	2.33	2.35e-10	1.95e-09	chr3(-):146069440-146161184	UCSC	procollagen-lysine, 2-oxoglutarate 5-dioxygenase 2	BRKS2, LH2, TLH	5352	--	1622.12	3771.59
GSHG0046376	SCML2	up	2.32	6.37e-11	5.55e-10	chrX(-):18239313-18354728	UCSC	Scm polycomb group protein like 2	--	10389	ENSG00000102098	1679.7	3900.5
GSHG0023412	SCAMP3	up	2.32	1.34e-36	4.65e-35	chr1(-):155255980-155262360	UCSC	secretory carrier membrane protein 3	C1orf3	10067	--	6995.05	16243
GSHG0012369	SLIRP	up	2.32	9.51e-11	8.18e-10	chr14(+):77708071-77717598	UCSC	SRA stem-loop interacting RNA binding protein	C14orf156, DC50, PD04872	81892	--	29665	68867
GSHG0008258	ALG9	up	2.32	1.83e-11	1.67e-10	chr11(-):111782195-111871581	UCSC	ALG9 alpha-1, 2-mannosyltransferase	CDG1L, DIBD1, GIKANIS, LOH11CR1J	79796	--	2570.14	5963.13
GSHG0018805	AIPL1	up	2.32	0.035	0.101	chr17(-):6423737-6435199	UCSC	aryl hydrocarbon receptor interacting protein like 1	AIPL2, LCA4	23746	--	282.9	656.4
GSHG0039613	HSPB1	up	2.32	0.000395	0.00169	chr7(+):76302606-76304296	UCSC	heat shock protein family B (small) member 1	CMT2F, HEL-S-102, HMN2B, HS.76067, Hsp25, HSP27, HSP28, SRP27	3315	ENSG00000106211	118823	275669
GSHG0003229	TMCO1	up	2.32	7.13e-46	3.76e-44	chr1(-):165724291-165827755	UCSC	transmembrane and coiled-coil domains 1	HP10122, PCIA3, PNAS-136, TMCC4	54499	--	35237	81749.6
GSHG0042867	NDRG1	up	2.32	0.0116	0.0379	chr8(-):133237171-133297586	UCSC	N-myc downstream regulated 1	CAP43, CMT4D, DRG-1, DRG1, GC4, HMSNL, NDR1, NMSL, PROXY1, RIT42, RTP, TARG1, TDD5	10397	--	147.6	342.18
GSHG0036825	SLC25A27	up	2.32	1e-43	4.85e-42	chr6(+):46652932-46678190	UCSC	solute carrier family 25 member 27	UCP4	9481	--	2039.89	4730
GSHG0013262	NDUFB1	up	2.32	4.8e-11	4.23e-10	chr14(-):92116123-92121806	UCSC	NADH:ubiquinone oxidoreductase subunit B1	CI-MNLL, CI-SGDH, MNLL	4707	ENSG00000183648	19447.4	45083.8
GSHG0010424	UBE2N	up	2.32	5.99e-42	2.68e-40	chr12(-):93405684-93441976	UCSC	ubiquitin conjugating enzyme E2 N	HEL-S-71, UBC13, UbcH-ben, UbcH13, UBCHBEN, UBCHBEN;UBC13	7334	ENSG00000177889	20045.4	46459.7
GSHG0025161	OST4	up	2.32	2.9e-20	4.52e-19	chr2(-):27070472-27071654	UCSC	oligosaccharyltransferase complex subunit 4, non-catalytic	--	100128731	ENSG00000228474	14406.5	33379
GSHG0000575	RNF11	up	2.32	9.26e-11	7.97e-10	chr1(+):51236258-51273447	UCSC	ring finger protein 11	CGI-123, SID1669	26994	ENSG00000123091	6496.78	15051.6
GSHG0005095	PPA1	up	2.32	6.91e-37	2.44e-35	chr10(-):70202830-70233434	UCSC	inorganic pyrophosphatase 1	HEL-S-66p, IOPPP, PP, PP1, SID6-8061	5464	ENSG00000180817	52740.6	122154
GSHG0040746	CCL26	up	2.32	0.022	0.067	chr7(-):75769524-75791597	UCSC	C-C motif chemokine ligand 26	IMAC, MIP-4a, MIP-4alpha, SCYA26, TSC-1	10344	--	410.41	950.28
GSHG0021797	INAFM1	up	2.31	1.76e-05	8.99e-05	chr19(+):47274423-47275723	UCSC	InaF motif containing 1	PRR24	255783	ENSG00000257704	301.44	697.56
GSHG0017573	APRT	up	2.31	3.58e-42	1.62e-40	chr16(-):88809339-88811928	UCSC	adenine phosphoribosyltransferase	AMP, APRTD	353	--	41945.2	97051.6
GSHG0024747	CPS1	up	2.31	2.79e-21	4.64e-20	chr2(+):210477685-210679107	UCSC	carbamoyl-phosphate synthase 1	CPSASE1, GATD6, PHN	1373	--	7512	17369
GSHG0005828	CD81	up	2.31	3.83e-15	4.49e-14	chr11(+):2376180-2397397	UCSC	CD81 molecule	CVID6, S5.7, TAPA1, TSPAN28	975	--	7861.68	18175.3
GSHG0033152	ANKRD37	up	2.31	0.00349	0.0127	chr4(+):185396684-185400628	UCSC	ankyrin repeat domain 37	Lrp2bp	353322	ENSG00000186352	463.8	1071.68
GSHG0016619	NFAT5	up	2.31	2.74e-08	1.9e-07	chr16(+):69565094-69704654	UCSC	nuclear factor of activated T cells 5	NF-AT5, NFATL1, NFATZ, OREBP, TONEBP	10725	--	1325.78	3062.6
GSHG0005510	RGS10	up	2.31	2.75e-16	3.44e-15	chr10(-):119499817-119542719	UCSC	regulator of G protein signaling 10	--	6001	--	10280.2	23745.2
GSHG0030840	CCDC50	up	2.31	1.94e-17	2.59e-16	chr3(+):191329085-191398669	UCSC	coiled-coil domain containing 50	C3orf6, DFNA44, YMER	152137	--	1956.06	4517.88
GSHG0016582	HSD11B2	up	2.31	0.00929	0.0309	chr16(+):67431114-67437553	UCSC	hydroxysteroid 11-beta dehydrogenase 2	AME, AME1, HSD11K, HSD2, SDR9C3	3291	ENSG00000176387	277.61	641.22
GSHG0008257	CRYAB	up	2.31	6.69e-31	1.83e-29	chr11(-):111908564-111923740	UCSC	crystallin alpha B	CMD1II, CRYA2, CTPP2, CTRCT16, HEL-S-101, HSPB5, MFM2	1410	--	12928	29857.7
GSHG0039608	MDH2	up	2.31	4.61e-75	7.03e-73	chr7(+):76048075-76067508	UCSC	malate dehydrogenase 2	DEE51, EIEE51, M-MDH, MDH, MGC:3559, MOR1	4191	--	41427.9	95667.9
GSHG0021070	CAPS	up	2.31	0.000282	0.00123	chr19(+):5911370-5916211	UCSC	calcyphosine	CAPS1	828	--	753.74	1740.23
GSHG0037267	TAB2	up	2.31	1.68e-20	2.65e-19	chr6(+):149217926-149411611	UCSC	TGF-beta activated kinase 1 (MAP3K7) binding protein 2	CHTD2, MAP3K7IP2, TAB-2	23118	ENSG00000228408	2144.75	4951.18
GSHG0001952	C1orf174	up	2.31	2.96e-12	2.86e-11	chr1(-):3889133-3900293	UCSC	chromosome 1 open reading frame 174	--	339448	ENSG00000198912	1617.64	3733.17
GSHG0041868	LAPTM4B	up	2.31	3.07e-26	6.69e-25	chr8(+):97775053-97853013	UCSC	lysosomal protein transmembrane 4 beta	LAPTM4beta, LC27	55353	ENSG00000104341	68386.6	157801
GSHG0008724	TPI1	up	2.31	4.64e-35	1.52e-33	chr12(+):6867194-6871697	UCSC	triosephosphate isomerase 1	HEL-S-49, TIM, TPI, TPID	7167	--	81115.6	187159
GSHG0043889	ASS1	up	2.31	4.19e-108	1.63e-105	chr9(+):130444707-130501274	UCSC	argininosuccinate synthase 1	ASS, CTLN1	445	--	35880.1	82747
GSHG0048499	FRG1	up	2.31	1.02e-20	1.64e-19	chr4(+):189940819-189963203	UCSC	FSHD region gene 1	FRG1A, FSG1	2483	ENSG00000109536	4563.7	10522
GSHG0010063	NELL2	up	2.31	5.03e-24	9.75e-23	chr12(-):44508275-44913989	UCSC	neural EGFL like 2	NRP2	4753	--	5638.54	12997.7
GSHG0040751	--	up	2.3	5.46e-06	2.95e-05	chr7(-):76053512-76060851	UCSC	--	--	--	--	552.28	1272.33
GSHG0017830	ACADVL	up	2.3	1.22e-31	3.46e-30	chr17(+):7217125-7225269	UCSC	acyl-CoA dehydrogenase very long chain	ACAD6, LCACD, VLCAD	37	--	8487.22	19551.7
GSHG0045717	PLP2	up	2.3	1e-23	1.9e-22	chrX(+):49171898-49175235	UCSC	proteolipid protein 2	A4, A4LSB	5355	ENSG00000102007	41270.9	95071.1
GSHG0043627	SEC61B	up	2.3	1.21e-26	2.7e-25	chr9(+):99222282-99230618	UCSC	SEC61 translocon subunit beta	--	10952	ENSG00000106803	21137.5	48683.2
GSHG0037568	RANBP9	up	2.3	1.19e-26	2.67e-25	chr6(-):13621498-13711835	UCSC	RAN binding protein 9	BPM-L, BPM90, RanBP7, RANBPM	10048	ENSG00000010017	2823.27	6501.87
GSHG0026355	WDFY1	up	2.3	3.55e-07	2.21e-06	chr2(-):223875348-223945374	UCSC	WD repeat and FYVE domain containing 1	FENS-1, FENS1, WDF1, ZFYVE17	57590	ENSG00000085449	907.41	2089.46
GSHG0039411	PPIA	up	2.3	1.47e-42	6.78e-41	chr7(+):44796636-44803117	UCSC	peptidylprolyl isomerase A	CYPA, CYPH, HEL-S-69p	5478	--	228016	524681
GSHG0027160	JAG1	up	2.3	1.46e-10	1.23e-09	chr20(-):10637684-10673999	UCSC	jagged canonical Notch ligand 1	AGS, AGS1, AHD, AWS, CD339, CMT2HH, DCHE, HJ1, JAGL1	182	ENSG00000101384	969.15	2230.13
GSHG0009388	C12orf75	up	2.3	0.000523	0.00219	chr12(+):105330633-105371518	UCSC	chromosome 12 open reading frame 75	AGD3, OCC-1, OCC1	387882	ENSG00000235162	912	2098.4
GSHG0003967	BAMBI	up	2.3	1.42e-12	1.4e-11	chr10(+):28677503-28682932	UCSC	BMP and activin membrane bound inhibitor	NMA	25805	ENSG00000095739	720.24	1656.53
GSHG0022912	RABAC1	up	2.3	1.24e-14	1.41e-13	chr19(-):41956683-41959328	UCSC	Rab acceptor 1	PRA1, PRAF1, YIP3	10567	ENSG00000105404	7197.48	16549
GSHG0039658	CLDN12	up	2.3	2.92e-22	5.13e-21	chr7(+):90403448-90415954	UCSC	claudin 12	--	9069	--	3226.93	7415.84
GSHG0026629	SMIM26	up	2.3	8.84e-14	9.51e-13	chr20(+):18567425-18569611	UCSC	small integral membrane protein 26	LINC00493	388789	--	5846.89	13436.3
GSHG0030968	RAF1	up	2.3	1.29e-25	2.72e-24	chr3(-):12583601-12664117	UCSC	Raf-1 proto-oncogene, serine/threonine kinase	c-Raf, CMD1NN, CRAF, NS5, Raf-1	5894	--	8647.34	19850.8
GSHG0046493	--	up	2.3	0.0413	0.117	chrX(-):48573094-48574891	UCSC	--	--	--	--	219.6	504.09
GSHG0009654	PXMP2	up	2.3	0.00467	0.0166	chr12(+):132687587-132704990	UCSC	peroxisomal membrane protein 2	MPV17L3, PMP22	5827	ENSG00000176894	4323.06	9922.52
GSHG0024129	--	up	2.3	0.00155	0.00604	chr2(+):101021301-101024028	UCSC	--	--	--	--	296.66	680.92
GSHG0027374	CHD6	up	2.29	4.23e-12	4.04e-11	chr20(-):41402083-41618494	UCSC	chromodomain helicase DNA binding protein 6	CHD-6, CHD5, RIGB	84181	ENSG00000124177	2939.39	6743.95
GSHG0029792	RPL15	up	2.29	1.06e-59	9.32e-58	chr3(+):23916545-23924631	UCSC	ribosomal protein L15	DBA12, EC45, L15, RPL10, RPLY10, RPYL10	6138	--	429515	985297
GSHG0020770	INO80C	up	2.29	3.49e-08	2.4e-07	chr18(-):35452230-35497960	UCSC	INO80 complex subunit C	C18orf37, hIes6, IES6	125476	--	2970	6812.81
GSHG0025139	PTRHD1	up	2.29	1.64e-15	1.97e-14	chr2(-):24789728-24793391	UCSC	peptidyl-tRNA hydrolase domain containing 1	C2orf79	391356	ENSG00000184924	2026.18	4646.46
GSHG0009114	BLOC1S1	up	2.29	3.38e-19	4.99e-18	chr12(+):55716037-55720087	UCSC	biogenesis of lysosomal organelles complex 1 subunit 1	BLOS1, BORCS1, GCN5L1, MICoA, RT14	2647	--	4944.66	11333.4
GSHG0001104	PSMB4	up	2.29	1.8e-55	1.37e-53	chr1(+):151399082-151401937	UCSC	proteasome 20S subunit beta 4	HN3, HsN3, PRAAS3, PROS-26, PROS26	5692	ENSG00000159377	25149.8	57611
GSHG0006905	APLP2	up	2.29	1.38e-22	2.47e-21	chr11(+):130069894-130144805	UCSC	amyloid beta precursor like protein 2	APLP-2, APPH, APPL2, CDEBP	334	--	47623.2	109004
GSHG0040465	PSMA2	up	2.29	4.51e-14	4.94e-13	chr7(-):42916861-42932181	UCSC	proteasome 20S subunit alpha 2	HC3, MU, PMSA2, PSC2	5683	ENSG00000106588	10746.6	24593.8
GSHG0011808	ABCC4	up	2.29	1.85e-09	1.42e-08	chr13(-):95019832-95301451	UCSC	ATP binding cassette subfamily C member 4	MOAT-B, MOATB, MRP4	10257	--	1073.1	2452.9
GSHG0031282	IMPDH2	up	2.29	2.25e-109	9.23e-107	chr3(-):49023683-49029400	UCSC	inosine monophosphate dehydrogenase 2	IMPD2, IMPDH-II	3615	--	93411.1	213519
GSHG0001329	MGST3	up	2.29	1.17e-36	4.07e-35	chr1(+):165631224-165656136	UCSC	microsomal glutathione S-transferase 3	GST-III	4259	--	32377.8	73998.1
GSHG0035521	ARSB	up	2.28	9.46e-08	6.26e-07	chr5(-):78777209-78985958	UCSC	arylsulfatase B	ASB, G4S, MPS6	411	--	595.52	1360.71
GSHG0029790	UBE2E1	up	2.28	3.96e-14	4.36e-13	chr3(+):23805955-23891640	UCSC	ubiquitin conjugating enzyme E2 E1	UBCH6	7324	--	4194.03	9580.93
GSHG0049124	NPM1	up	2.28	6.22e-52	4.09e-50	chr5(+):171387116-171410900	UCSC	nucleophosmin 1	B23, NPM	4869	--	396357	905315
GSHG0001745	GUK1	up	2.28	1.12e-12	1.11e-11	chr1(+):228140084-228148955	UCSC	guanylate kinase 1	GMK	2987	--	10761.7	24579
GSHG0034751	MATR3 // SNHG4	up	2.28	3.84e-57	3.1e-55	chr5(+):139273752-139331677	UCSC	matrin 3 // small nucleolar RNA host gene 4	ALS21, MPD2, NCRNA00059, U19H, VCPDM	724102, 9782	--	35401.1	80839.3
GSHG0029836	CRTAP	up	2.28	1.92e-11	1.75e-10	chr3(+):33113979-33147773	UCSC	cartilage associated protein	CASP, LEPREL3, OI7, P3H5	10491	--	12787.7	29186.5
GSHG0037662	H2BC12	up	2.28	4.15e-11	3.68e-10	chr6(-):27138294-27146858	UCSC	H2B clustered histone 12	H2B/S, H2BFAiii, H2BFT, H2BK, HIST1H2BK	85236	ENSG00000197903	2222.77	5071.52
GSHG0040063	--	up	2.28	6.85e-07	4.13e-06	chr7(+):150329787-150332721	UCSC	--	--	--	--	998.19	2276.86
GSHG0009133	MYL6	up	2.28	8.49e-46	4.47e-44	chr12(+):56158359-56161579	UCSC	myosin light chain 6	ESMLC, LC17, LC17-GI, LC17-NM, LC17A, LC17B, MLC-3, MLC1SM, MLC3NM, MLC3SM	4637	--	123578	281884
GSHG0045889	SH3BGRL	up	2.28	9.73e-07	5.78e-06	chrX(+):81201944-81298547	UCSC	SH3 domain binding glutamate rich protein like	HEL-S-115, SH3BGR	6451	ENSG00000131171	1886.01	4301.73
GSHG0036378	JARID2	up	2.28	1.92e-13	2.01e-12	chr6(+):15245503-15522042	UCSC	jumonji and AT-rich interaction domain containing 2	JMJ	3720	--	843.63	1922.22
GSHG0043504	GADD45G	up	2.28	0.00101	0.00405	chr9(+):89605012-89606555	UCSC	growth arrest and DNA damage inducible gamma	CR6, DDIT2, GADD45gamma, GRP17	10912	ENSG00000130222	1565.61	3565.41
GSHG0045326	DPP7	up	2.28	3.75e-16	4.66e-15	chr9(-):137110541-137114733	UCSC	dipeptidyl peptidase 7	DPP2, DPPII, QPP	29952	ENSG00000176978	17239.6	39258.2
GSHG0028727	FBLN1	up	2.28	0.0139	0.0446	chr22(+):45502880-45601135	UCSC	fibulin 1	FBLN, FIBL1	2192	--	254.12	578.43
GSHG0011138	PIBF1	up	2.28	1.48e-13	1.57e-12	chr13(+):72782094-73016461	UCSC	progesterone immunomodulatory binding factor 1	C13orf24, CEP90, JBTS33, PIBF	10464	ENSG00000083535	1485.05	3379.08
GSHG0026618	DSTN	up	2.27	1.5e-101	4.61e-99	chr20(+):17569954-17609919	UCSC	destrin, actin depolymerizing factor	ACTDP, ADF, bA462D18.2, HEL32	11034	--	56904.9	129299
GSHG0012882	TXNDC16	up	2.27	2.62e-22	4.61e-21	chr14(-):52430591-52552506	UCSC	thioredoxin domain containing 16	ERp90, KIAA1344	57544	ENSG00000087301	2737.64	6215.94
GSHG0024530	BBS5	up	2.27	0.00148	0.00579	chr2(+):169479480-169506655	UCSC	Bardet-Biedl syndrome 5	--	129880	ENSG00000163093	597.86	1357.48
GSHG0004207	FUT11	up	2.27	1.92e-08	1.35e-07	chr10(+):73772276-73776219	UCSC	fucosyltransferase 11	FUCTXI	170384	--	518.31	1176.97
GSHG0041013	IMMP2L	up	2.27	0.00126	0.00498	chr7(-):110662644-111562492	UCSC	inner mitochondrial membrane peptidase subunit 2	IMMP2L-IT1, IMP2, IMP2-LIKE	83943	--	754.14	1708.18
GSHG0043596	PARK7	up	2.26	2.86e-72	3.84e-70	chr1(+):7961690-7985505	UCSC	Parkinsonism associated deglycase	DJ-1, DJ1, GATD2, HEL-S-67p	11315	--	68122.6	154295
GSHG0013741	TMOD3	up	2.26	1.35e-12	1.34e-11	chr15(+):51829631-51929454	UCSC	tropomodulin 3	UTMOD	29766	ENSG00000138594	1140.23	2582.05
GSHG0016042	MAPK8IP3	up	2.26	8.21e-18	1.12e-16	chr16(+):1706195-1770351	UCSC	mitogen-activated protein kinase 8 interacting protein 3	JIP-3, JIP3, JSAP1, NEDBA, syd, SYD2	23162	--	5691.34	12879.2
GSHG0017835	RNASEK	up	2.26	1.12e-28	2.79e-27	chr17(+):7012567-7014533	UCSC	ribonuclease K	--	440400	--	8384.45	18967.6
GSHG0021761	PPM1N	up	2.26	0.0135	0.0433	chr19(+):45498443-45502513	UCSC	protein phosphatase, Mg2+/Mn2+ dependent 1N (putative)	--	147699	ENSG00000213889	660.26	1492.27
GSHG0025848	MAP3K2	up	2.26	2.74e-07	1.72e-06	chr2(-):127298668-127388466	UCSC	mitogen-activated protein kinase kinase kinase 2	MEKK2, MEKK2B	10746	--	1915.78	4329.7
GSHG0041512	BNIP3L	up	2.26	3.7e-16	4.61e-15	chr8(+):26383033-26413127	UCSC	BCL2 interacting protein 3 like	BNIP3a, NIX	665	--	2867.66	6478.85
GSHG0022411	MAN2B1	up	2.26	1e-17	1.36e-16	chr19(-):12646512-12666742	UCSC	mannosidase alpha class 2B member 1	LAMAN, MANB	4125	--	9728.22	21978.5
GSHG0031802	CEP70	up	2.26	4.02e-07	2.49e-06	chr3(-):138494344-138594356	UCSC	centrosomal protein 70	BITE	80321	--	924.87	2088.67
GSHG0044008	MRPL41	up	2.26	0.00545	0.0191	chr9(+):137551879-137552555	UCSC	mitochondrial ribosomal protein L41	BMRP, MRP-L27, MRPL27, PIG3, RPML27	64975	ENSG00000182154	1463.74	3303.93
GSHG0045390	--	up	2.26	1.13e-44	5.66e-43	chrM(-):11945-11969	UCSC	--	--	--	--	16856.5	38044.6
GSHG0010231	CD63	up	2.26	3.97e-83	7.57e-81	chr12(-):55725323-55729673	UCSC	CD63 molecule	LAMP-3, ME491, MLA1, OMA81H, TSPAN30	967	--	16221	36600.5
GSHG0037432	AFDN	up	2.26	9.16e-42	4.05e-40	chr6(+):167826564-167972023	UCSC	afadin, adherens junction formation factor	AF6, l-afadin, MLL-AF6, MLLT4	4301	--	3896.89	8788.39
GSHG0006949	POLR2L	up	2.25	2.89e-27	6.64e-26	chr11(-):839721-842529	UCSC	RNA polymerase II, I and III subunit L	hRPB7.6, RBP10, RPABC5, RPB10, RPB10beta, RPB7.6	5441	ENSG00000177700	13262.5	29901.5
GSHG0023023	BBC3	up	2.25	0.00892	0.0298	chr19(-):47220822-47232948	UCSC	BCL2 binding component 3	JFY-1, JFY1, PUMA	27113	--	1275.5	2875.21
GSHG0000460	RLF	up	2.25	1.25e-18	1.79e-17	chr1(+):40161369-40240921	UCSC	RLF zinc finger	ZN-15L, ZNF292L	6018	ENSG00000117000	1567	3531.36
GSHG0034429	NSA2	up	2.25	5.66e-24	1.09e-22	chr5(+):74767248-74780113	UCSC	NSA2 ribosome biogenesis factor	CDK105, HCL-G1, HCLG1, HUSSY-29, HUSSY29, TINP1	10412	--	15266.5	34408.9
GSHG0033559	SCARB2	up	2.25	5e-53	3.47e-51	chr4(-):76158737-76213824	UCSC	scavenger receptor class B member 2	AMRF, CD36L2, EPM4, HLGP85, LGP85, LIMP-2, LIMPII, SR-BII	950	--	7019.91	15818.1
GSHG0034346	SETD9	up	2.25	0.000244	0.00107	chr5(+):56909260-56928900	UCSC	SET domain containing 9	C5orf35	133383	--	682.25	1537
GSHG0033796	SLC7A11	up	2.25	0.00129	0.0051	chr4(-):138164096-138242349	UCSC	solute carrier family 7 member 11	CCBR1, xCT	23657	ENSG00000151012	290.8	654.88
GSHG0019660	MXRA7	up	2.25	1.71e-40	7.06e-39	chr17(-):76672551-76711005	UCSC	matrix remodeling associated 7	--	439921	--	7763.02	17486
GSHG0030398	CHCHD6	up	2.25	2.18e-11	1.98e-10	chr3(+):126704233-126960420	UCSC	coiled-coil-helix-coiled-coil-helix domain containing 6	CHCM1, Mic25, MICOS25, PPP1R23	84303	--	1567.94	3529.32
GSHG0007950	CABP2	up	2.25	0.00349	0.0127	chr11(-):67518912-67523614	UCSC	calcium binding protein 2	DFNB93	51475	ENSG00000167791	420.02	945.27
GSHG0039787	CUX1	up	2.25	2.96e-24	5.79e-23	chr7(+):101816005-102283958	UCSC	cut like homeobox 1	CASP, CDP, CDP/Cut, CDP1, Clox, COY1, CUTL1, CUX, Cux/CDP, GDDI, GOLIM6, Nbla10317, p100, p110, p200, p75	1523	--	5995.36	13486.2
GSHG0021866	PTOV1	up	2.25	1.46e-31	4.12e-30	chr19(+):49850705-49860748	UCSC	PTOV1 extended AT-hook containing adaptor protein	ACID2, PTOV-1	53635	--	8899.06	20015.9
GSHG0023554	LPIN1	up	2.25	1.25e-14	1.42e-13	chr2(+):11677544-11827409	UCSC	lipin 1	PAP1	23175	--	1785.38	4015.55
GSHG0035456	SREK1IP1	up	2.25	4.16e-10	3.39e-09	chr5(-):64718148-64768691	UCSC	SREK1 interacting protein 1	P18SRP, SFRS12IP1	285672	ENSG00000153006	3558.62	8002.53
GSHG0012676	CRIP2	up	2.25	4.94e-11	4.35e-10	chr14(+):105472945-105480170	UCSC	cysteine rich protein 2	CRIP, CRP2, ESP1	1397	--	3883.37	8731.45
GSHG0042652	RAD21	up	2.25	8.33e-116	4.26e-113	chr8(-):116845934-116874776	UCSC	RAD21 cohesin complex component	CDLS4, hHR21, HR21, HRAD21, MCD1, MGS, NXP1, SCC1	5885	ENSG00000164754	35378.4	79537.2
GSHG0034241	SUB1	up	2.25	8.61e-34	2.67e-32	chr5(+):32585557-32604079	UCSC	SUB1 regulator of transcription	p14, P15, PC4	10923	--	62606.1	140740
GSHG0012894	CNIH1	up	2.25	5.67e-57	4.53e-55	chr14(-):54423561-54441431	UCSC	cornichon family AMPA receptor auxiliary protein 1	CNIH, CNIH-1, CNIL, TGAM77	10175	ENSG00000100528	30478.7	68505.6
GSHG0026944	PFDN4	up	2.25	4.42e-24	8.58e-23	chr20(+):54208087-54219961	UCSC	prefoldin subunit 4	C1, PFD4	5203	ENSG00000101132	11660.2	26206.9
GSHG0008329	MCAM	up	2.25	0.00047	0.00198	chr11(-):119308529-119318559	UCSC	melanoma cell adhesion molecule	CD146, HEMCAM, MelCAM, METCAM, MUC18	4162	ENSG00000076706	675.97	1519.08
GSHG0038835	APOM	up	2.25	0.00152	0.00593	chr6(+):31652404-31658210	UCSC	apolipoprotein M	apo-M, G3a, HSPC336, NG20	55937	--	226.96	509.98
GSHG0022127	TRIM28	up	2.25	2.07e-119	1.18e-116	chr19(+):58544064-58550722	UCSC	tripartite motif containing 28	KAP1, PPP1R157, RNF96, TF1B, TIF1B, TIF1beta	10155	ENSG00000130726	31275.4	70262.6
GSHG0020800	ATP5F1A	up	2.25	1.29e-122	7.8e-120	chr18(-):46080248-46104227	UCSC	ATP synthase F1 subunit alpha	ATP5A, ATP5A1, ATP5AL2, ATPM, COXPD22, hATP1, HEL-S-123m, MC5DN4, MOM2, OMR, ORM	498	--	120482	270649
GSHG0001994	ENO1	up	2.25	2.14e-141	1.89e-138	chr1(-):8861000-8879092	UCSC	enolase 1	ENO1L1, HEL-S-17, MPB1, NNE, PPH	2023	--	223133	501085
GSHG0018404	DYNLL2	up	2.25	1.87e-11	1.71e-10	chr17(+):58083419-58095542	UCSC	dynein light chain LC8-type 2	Dlc2, DNCL1B, RSPH22	140735	ENSG00000264364	14941.4	33549
GSHG0024653	GLS	up	2.24	1.41e-32	4.16e-31	chr2(+):190880821-190965552	UCSC	glutaminase	AAD20, CASGID, DEE71, EIEE71, GAC, GAM, GDPAG, GLS1, KGA	2744	--	2322.51	5212.32
GSHG0031284	QARS1	up	2.24	1.24e-92	2.98e-90	chr3(-):49095932-49105124	UCSC	glutaminyl-tRNA synthetase 1	GLNRS, MSCCA, PRO2195, QARS	5859	--	39117.8	87784.2
GSHG0049086	ST13	up	2.24	1.78e-75	2.77e-73	chr22(-):40824535-40856683	UCSC	ST13 Hsp70 interacting protein	AAG2, FAM10A1, FAM10A4, HIP, HOP, HSPABP, HSPABP1, P48, PRO0786, SNC6	6767	ENSG00000100380	46597.5	104502
GSHG0020774	RPRD1A	up	2.24	1.03e-31	2.94e-30	chr18(-):35989824-36067559	UCSC	regulation of nuclear pre-mRNA domain containing 1A	HsT3101, P15RS	55197	--	7262.62	16262.5
GSHG0042441	SNHG6	up	2.24	2.9e-14	3.22e-13	chr8(-):66921690-66925542	UCSC	small nucleolar RNA host gene 6	HBII-276HG, NCRNA00058, U87HG	641638	--	36402.7	81503.9
GSHG0047537	DDX39B	up	2.24	2.75e-58	2.33e-56	chr6(-):31530226-31542017	UCSC	DExD-box helicase 39B	BAT1, D6S81E, UAP56	7919	--	45554.8	101995
GSHG0018118	ZNF207	up	2.24	5.04e-43	2.37e-41	chr17(+):32350134-32381885	UCSC	zinc finger protein 207	BuGZ, hBuGZ	7756	--	28045.4	62789.5
GSHG0049102	EIF4A2	up	2.24	1.32e-58	1.13e-56	chr3(+):186783572-186789897	UCSC	eukaryotic translation initiation factor 4A2	BM-010, DDX2B, eIF-4A-II, EIF4A, eIF4A-II, EIF4F	1974	ENSG00000156976	28386.4	63547.9
GSHG0043982	MAMDC4	up	2.24	0.00878	0.0294	chr9(+):136850943-136860800	UCSC	MAM domain containing 4	AEGP, EDTB	158056	ENSG00000177943	381.36	853.51
GSHG0025154	HADHA	up	2.24	1.48e-79	2.52e-77	chr2(-):26190635-26244632	UCSC	hydroxyacyl-CoA dehydrogenase trifunctional multienzyme complex subunit alpha	ECHA, GBP, HADH, LCEH, LCHAD, MTPA, TP-ALPHA	3030	ENSG00000084754	23187.6	51881.6
GSHG0045240	TSC1	up	2.24	1.67e-10	1.4e-09	chr9(-):132891349-132944634	UCSC	TSC complex subunit 1	LAM, TSC	7248	--	1355.23	3031.7
GSHG0005242	GLUD1	up	2.24	8.32e-63	8.06e-61	chr10(-):87050202-87094899	UCSC	glutamate dehydrogenase 1	GDH, GDH1, GLUD	2746	--	10048.2	22478.7
GSHG0026853	YWHAB	up	2.24	4.69e-48	2.71e-46	chr20(+):44885703-44908532	UCSC	tyrosine 3-monooxygenase/tryptophan 5-monooxygenase activation protein beta	GW128, HEL-S-1, HS1, KCIP-1, YWHAA	7529	--	9588.96	21448
GSHG0046553	HSD17B10	up	2.24	2.31e-22	4.09e-21	chrX(-):53431258-53434382	UCSC	hydroxysteroid 17-beta dehydrogenase 10	17b-HSD10, ABAD, CAMR, DUPXp11.22, ERAB, HADH2, HCD2, HSD10MD, MHBD, MRPP2, MRX17, MRX31, MRXS10, SCHAD, SDR5C1	3028	--	6809.96	15231.9
GSHG0046854	RNF113A	up	2.24	2.62e-18	3.65e-17	chrX(-):119870475-119871827	UCSC	ring finger protein 113A	Cwc24, RNF113, TTD5, ZNF183	7737	ENSG00000125352	3790.28	8475.6
GSHG0011075	ST13P4	up	2.24	6.21e-31	1.7e-29	chr13(+):50172018-50173616	UCSC	ST13, Hsp70 interacting protein pseudogene 4	FAM10A4, FAM10A4P	145165	--	1226.36	2741.91
GSHG0022016	ZNF580	up	2.24	0.0158	0.0499	chr19(+):55639940-55643470	UCSC	zinc finger protein 580	--	51157	--	612.45	1369.1
GSHG0041534	--	up	2.24	2.54e-63	2.49e-61	chr8(+):29058853-29064936	UCSC	--	--	--	--	4799.22	10729
GSHG0048626	MCPH1	up	2.24	3.65e-14	4.03e-13	chr8(+):6406594-6648508	UCSC	microcephalin 1	BRIT1, MCT	79648	--	1795.68	4014.29
GSHG0010492	NUAK1	up	2.23	0.00381	0.0138	chr12(-):106063345-106140033	UCSC	NUAK family kinase 1	ARK5	9891	ENSG00000074590	455.34	1017.26
GSHG0046736	TSPAN6	up	2.23	1.29e-12	1.28e-11	chrX(-):100627108-100637104	UCSC	tetraspanin 6	T245, TM4SF6, TSPAN-6	7105	--	1814.28	4052.27
GSHG0030781	AP2M1	up	2.23	3.95e-63	3.86e-61	chr3(+):184174855-184184091	UCSC	adaptor related protein complex 2 subunit mu 1	AP50, CLAPM1, MRD60, mu2	1173	--	38693.3	86386.5
GSHG0037151	PRELID1	up	2.23	1.24e-20	1.97e-19	chr5(+):177303799-177306949	UCSC	PRELI domain containing 1	CGI-106, PRELI, PX19, SBBI12	27166	--	68813.8	153618
GSHG0017290	NUDT21	up	2.23	7.93e-24	1.51e-22	chr16(-):56429133-56451353	UCSC	nudix hydrolase 21	CFIM25, CPSF5	11051	ENSG00000167005	7359.8	16428
GSHG0002120	DDOST // PINK1-AS	up	2.23	2.65e-87	5.67e-85	chr1(-):20642657-20665406	UCSC	dolichyl-diphosphooligosaccharide--protein glycosyltransferase non-catalytic subunit // PINK1 antisense RNA	AGER1, CDG1R, GATD6, NAPINK1, OKSWcl45, OST, OST48, PINK1-AS1, PINK1AS, WBP1	100861548, 1650	ENSG00000117242, ENSG00000244038	13558.6	30260.2
GSHG0017657	NTAN1	up	2.23	2.9e-13	3e-12	chr16(-):15037854-15056074	UCSC	N-terminal asparagine amidase	PNAA, PNAD	123803	--	2321.15	5178.98
GSHG0032109	PPP1R2	up	2.23	4.78e-21	7.8e-20	chr3(-):195514427-195543386	UCSC	protein phosphatase 1 regulatory inhibitor subunit 2	IPP-2, IPP2, PPP1R2A	5504	--	8464.08	18884.3
GSHG0028626	POLR2F	up	2.23	4.41e-39	1.71e-37	chr22(+):37953663-38099538	UCSC	RNA polymerase II, I and III subunit F	HRBP14.4, POLRF, RPABC14.4, RPABC2, RPB14.4, RPB6, RPC15	5435	--	22493.4	50175.6
GSHG0000812	DR1	up	2.23	1.34e-74	1.98e-72	chr1(+):93345907-93369493	UCSC	down-regulator of transcription 1	NC2, NC2-BETA, NC2B, NCB2	1810	ENSG00000117505	17900.6	39915.8
GSHG0026465	NDUFA10	up	2.23	3.33e-41	1.42e-39	chr2(-):239892453-240025345	UCSC	NADH:ubiquinone oxidoreductase subunit A10	CI-42k, CI-42KD, MC1DN22	4705	--	9011.96	20089.9
GSHG0012155	RTRAF	up	2.23	6.05e-39	2.33e-37	chr14(+):51989475-52010694	UCSC	RNA transcription, translation and transport factor	C14orf166, CGI-99, CGI99, CLE, CLE7, hCLE, hCLE1, LCRP369, RLLM1	51637	ENSG00000087302	16215.1	36135.4
GSHG0014177	UBE2Q2	up	2.23	3.38e-10	2.77e-09	chr15(+):75843307-75901078	UCSC	ubiquitin conjugating enzyme E2 Q2	--	92912	--	1802.13	4013.7
GSHG0019318	SLC25A39	up	2.23	4.38e-38	1.63e-36	chr17(-):44319626-44324831	UCSC	solute carrier family 25 member 39	CGI-69, CGI69	51629	--	31766	70744.8
GSHG0034042	HSP90AA1	up	2.23	3.68e-30	9.82e-29	chr14(-):102080736-102139749	UCSC	heat shock protein 90 alpha family class A member 1	EL52, HEL-S-65p, Hsp103, HSP86, Hsp89, HSP89A, Hsp90, HSP90A, HSP90N, HSPC1, HSPCA, HSPCAL1, HSPCAL4, HSPN, LAP-2, LAP2	3320	--	147233	327890
GSHG0012920	PSMA3-AS1	up	2.23	6.19e-14	6.73e-13	chr14(-):58265366-58298138	UCSC	PSMA3 antisense RNA 1	--	379025	ENSG00000257621	1871.57	4167.72
GSHG0000251	CDC42	up	2.23	8.78e-28	2.08e-26	chr1(+):22052668-22101360	UCSC	cell division cycle 42	CDC42Hs, G25K, TKS	998	--	9835.4	21897.9
GSHG0016649	DHX38	up	2.23	4.24e-30	1.12e-28	chr16(+):72093847-72112912	UCSC	DEAH-box helicase 38	DDX38, PRP16, PRPF16, RP84	9785	ENSG00000140829	14768	32880
GSHG0008375	SIAE	up	2.23	4.93e-07	3.02e-06	chr11(-):124633113-124676303	UCSC	sialic acid acetylesterase	AIS6, CSE-C, CSEC, LSE, YSG2	54414	--	624.1	1388.75
GSHG0041713	CHD7	up	2.23	2.77e-16	3.47e-15	chr8(+):60678740-60868028	UCSC	chromodomain helicase DNA binding protein 7	CRG, HH5, IS3, KAL5	55636	--	11467.3	25518
GSHG0025992	NEB	up	2.22	3.66e-15	4.3e-14	chr2(-):151485339-151734478	UCSC	nebulin	AMC6, NEB177D, NEM2	4703	--	38850.9	86431.1
GSHG0023801	FOXN2	up	2.22	1.53e-23	2.88e-22	chr2(+):48314299-48379295	UCSC	forkhead box N2	HTLF	3344	--	2111.64	4696.67
GSHG0012895	GMFB	up	2.22	1.46e-26	3.24e-25	chr14(-):54474484-54489027	UCSC	glia maturation factor beta	GMF	2764	ENSG00000197045	16008.6	35569.9
GSHG0022261	NDUFA11	up	2.22	1.37e-31	3.87e-30	chr19(-):5891229-5903790	UCSC	NADH:ubiquinone oxidoreductase subunit A11	B14.7, CI-B14.7, MC1DN14	126328	--	24889.7	55298.3
GSHG0027871	DIP2A	up	2.22	5.34e-09	3.95e-08	chr21(+):46458891-46571226	UCSC	disco interacting protein 2 homolog A	C21orf106, DIP2	23181	--	786	1746.41
GSHG0003228	ALDH9A1	up	2.22	1.27e-21	2.15e-20	chr1(-):165662212-165698863	UCSC	aldehyde dehydrogenase 9 family member A1	ALDH4, ALDH7, ALDH9, E3, TMABA-DH, TMABADH, TMABALDH	223	ENSG00000143149	7946.64	17648.2
GSHG0046472	SLC9A7	up	2.22	0.0429	0.12	chrX(-):46599251-46759172	UCSC	solute carrier family 9 member A7	MRX108, NHE-7, NHE7, SLC9A6	84679	--	435.61	966.47
GSHG0043485	CTSL	up	2.22	8.81e-08	5.85e-07	chr9(+):87725519-87731469	UCSC	cathepsin L	CATL, CTSL1, MEP	1514	--	1605.84	3562.21
GSHG0027540	PSMA7	up	2.22	2.13e-44	1.05e-42	chr20(-):62136729-62143418	UCSC	proteasome 20S subunit alpha 7	C6, HEL-S-276, HSPC, RC6-1, XAPC7	5688	ENSG00000101182	16905.8	37496.6
GSHG0013484	IPW // SNRPN // SNURF // SNHG14	up	2.22	1.72e-50	1.08e-48	chr15(+):24823608-25419462	UCSC	imprinted in Prader-Willi syndrome // small nuclear ribonucleoprotein polypeptide N // SNRPN upstream open reading frame // small nucleolar RNA host gene 14	115HG, HCERN3, IC-SNURF-SNRPN, LNCAT, NCRNA00002, NCRNA00214, PWCR, RT-LI, SM-D, sm-N, SMN, SNRNP-N, SNURF-SNRPN, U-UBE3A-ATS, UBE3A-AS, UBE3A-AS1, UBE3A-ATS, UBE3AATS	104472715, 3653, 6638, 8926	--	7868.45	17451.2
GSHG0047051	CETN2	up	2.22	3.24e-20	5.04e-19	chrX(-):152826994-152830757	UCSC	centrin 2	CALT, CEN2	1069	ENSG00000147400	4439.51	9841.93
GSHG0046082	GLUD2	up	2.22	5.27e-07	3.22e-06	chrX(+):121047608-121050094	UCSC	glutamate dehydrogenase 2	GDH2, GLUDP1	2747	ENSG00000182890	1121.63	2486.29
GSHG0026566	CHGB	up	2.22	0.00656	0.0226	chr20(+):5911508-5925357	UCSC	chromogranin B	SCG1	1114	ENSG00000089199	225.49	499.68
GSHG0025476	PCGF1	up	2.22	1.54e-22	2.75e-21	chr2(-):74505043-74508580	UCSC	polycomb group ring finger 1	2010002K04Rik, NSPC1, RNF3A-2, RNF68	84759	ENSG00000115289	5015.83	11114.8
GSHG0024504	TBR1	up	2.22	2.96e-28	7.17e-27	chr2(+):161416166-161425870	UCSC	T-box brain transcription factor 1	IDDAS, TBR-1, TES-56	10716	ENSG00000136535	49156.5	108914
GSHG0000120	RBP7	up	2.22	1.78e-29	4.59e-28	chr1(+):9997202-10016021	UCSC	retinol binding protein 7	CRABP4, CRBP4, CRBPIV	116362	--	58422.7	129443
GSHG0005427	ATP5MK	up	2.22	7.66e-13	7.74e-12	chr10(-):103389050-103396483	UCSC	ATP synthase membrane subunit k	AGP, ATP5MD, bA792D24.4, DAPIT, HCVFTP2, MC5DN6, USMG5	84833	--	28788.8	63778.1
GSHG0032797	PDLIM5	up	2.21	9.5e-22	1.62e-20	chr4(+):94451884-94668223	UCSC	PDZ and LIM domain 5	ENH, ENH1, L9, LIM	10611	--	6840.06	15150.3
GSHG0039734	LAMTOR4	up	2.21	6.17e-16	7.56e-15	chr7(+):100148909-100154203	UCSC	late endosomal/lysosomal adaptor, MAPK and MTOR activator 4	C7orf59	389541	--	2837.72	6284.85
GSHG0002343	CITED4	up	2.21	0.000659	0.00272	chr1(-):40861054-40862363	UCSC	Cbp/p300 interacting transactivator with Glu/Asp rich carboxy-terminal domain 4	--	163732	ENSG00000179862	3276.42	7255.02
GSHG0042934	NRBP2	up	2.21	1.5e-06	8.68e-06	chr8(-):143833583-143844532	UCSC	nuclear receptor binding protein 2	pp9320, TRG16	340371	ENSG00000185189	1614.49	3574.41
GSHG0019759	DCXR	up	2.21	5.51e-19	8.03e-18	chr17(-):82035858-82037703	UCSC	dicarbonyl and L-xylulose reductase	DCR, HCR2, HCRII, KIDCR, P34H, PNTSU, SDR20C1, XR	51181	--	6701	14821.6
GSHG0035405	IL6ST	up	2.21	4.31e-15	5.02e-14	chr5(-):55935095-55994963	UCSC	interleukin 6 cytokine family signal transducer	CD130, CDW130, GP130, HIES4, HIES4A, HIES4B, IL-6RB, IMD94, sGP130, STWS2	3572	--	2368.3	5237.79
GSHG0004219	SAMD8	up	2.21	1.05e-06	6.22e-06	chr10(+):75111635-75182123	UCSC	sterile alpha motif domain containing 8	HEL-177, SMSr	142891	--	650.88	1439.21
GSHG0027951	ATP5PF	up	2.21	7.03e-34	2.19e-32	chr21(-):25724500-25735673	UCSC	ATP synthase peripheral stalk subunit F6	ATP5, ATP5A, ATP5J, ATPM, CF6, F6	522	--	36427.1	80514.8
GSHG0003827	NET1	up	2.21	7.94e-15	9.12e-14	chr10(+):5412557-5459056	UCSC	neuroepithelial cell transforming 1	ARHGEF8, NET1A	10276	--	3114.21	6880.31
GSHG0027037	PPDPF	up	2.21	9.6e-12	8.92e-11	chr20(+):63520741-63522832	UCSC	pancreatic progenitor cell differentiation and proliferation factor	C20orf149, dJ697K14.9, exdpf	79144	ENSG00000125534	32840.8	72542.8
GSHG0026736	BPIFB4	up	2.21	3.13e-18	4.35e-17	chr20(+):33079643-33111751	UCSC	BPI fold containing family B member 4	C20orf186, dJ726C3.5, LPLUNC4, RY2G5	149954	ENSG00000186191	2052.29	4532.41
GSHG0015352	SCAPER	up	2.21	1.91e-19	2.87e-18	chr15(-):76347904-76905444	UCSC	S-phase cyclin A associated protein in the ER	IDDRP, MSTP063, Zfp291, ZNF291	49855	--	1729.22	3818.17
GSHG0021534	LSR	up	2.21	6.56e-07	3.97e-06	chr19(+):35248392-35267964	UCSC	lipolysis stimulated lipoprotein receptor	ILDR3, LISCH7	51599	--	687.9	1518.61
GSHG0047951	PSME2	up	2.21	9.12e-21	1.46e-19	chr14(-):24143365-24697845	UCSC	proteasome activator subunit 2	PA28B, PA28beta, REGbeta	5721	ENSG00000100911	4685.32	10342.9
GSHG0011476	HSPH1	up	2.21	5.01e-47	2.76e-45	chr13(-):31134973-31162388	UCSC	heat shock protein family H (Hsp110) member 1	HSP105, HSP105A, HSP105B, NY-CO-25	10808	--	7489.52	16532.5
GSHG0046268	PLXNA3	up	2.21	2.07e-33	6.31e-32	chrX(+):154458281-154477779	UCSC	plexin A3	6.3, HSSEXGENE, PLXN3, PLXN4, XAP-6	55558	ENSG00000130827	4781.84	10555
GSHG0003083	KRTCAP2	up	2.21	3.3e-19	4.87e-18	chr1(-):155169408-155173337	UCSC	keratinocyte associated protein 2	KCP2	200185	ENSG00000163463	16387.7	36161
GSHG0021843	SNRNP70	up	2.21	2.06e-15	2.47e-14	chr19(+):49085422-49108605	UCSC	small nuclear ribonucleoprotein U1 subunit 70	RNPU1Z, RPU1, Snp1, SNRP70, U1-70K, U170K, U1AP, U1RNP	6625	--	77373.1	170630
GSHG0003125	HDGF	up	2.2	2.52e-11	2.27e-10	chr1(-):156742108-156766926	UCSC	heparin binding growth factor	HMG1L2	3068	--	34202.7	75408.8
GSHG0047930	PSME1	up	2.2	2.44e-21	4.07e-20	chr14(+):24136171-24139384	UCSC	proteasome activator subunit 1	HEL-S-129m, IFI5111, PA28A, PA28alpha, REGalpha	5720	--	8603.99	18964.3
GSHG0023828	CFAP36	up	2.2	1.29e-14	1.46e-13	chr2(+):55519603-55545079	UCSC	cilia and flagella associated protein 36	BARTL1, CCDC104	112942	--	5129.23	11304.5
GSHG0000124	PGD	up	2.2	5.4e-43	2.53e-41	chr1(+):10399034-10420511	UCSC	phosphogluconate dehydrogenase	6PGD	5226	ENSG00000142657	37191.5	81961.2
GSHG0046265	ATP6AP1	up	2.2	9.39e-15	1.08e-13	chrX(+):154428638-154436529	UCSC	ATPase H+ transporting accessory protein 1	16A, Ac45, ATP6IP1, ATP6S1, CF2, VATPS1, XAP-3, XAP3	537	--	4312.58	9502.01
GSHG0034968	RANBP17	up	2.2	5.21e-07	3.18e-06	chr5(+):170861869-171300015	UCSC	RAN binding protein 17	--	64901	--	897.06	1975.66
GSHG0004370	LCOR	up	2.2	3.23e-27	7.39e-26	chr10(+):96832278-96995956	UCSC	ligand dependent nuclear receptor corepressor	C10orf12, MLR2	84458	--	2853.18	6282.05
GSHG0048536	GUSBP1	up	2.2	9.1e-08	6.03e-07	chr5(+):21459513-21589372	UCSC	GUSB pseudogene 1	--	728411	--	1439.73	3169.88
GSHG0011243	IPO5	up	2.2	8.73e-60	7.71e-58	chr13(+):97953675-98024296	UCSC	importin 5	IMB3, imp5, KPNB3, Pse1, RANBP5	3843	--	58106.7	127892
GSHG0048383	ZDBF2	up	2.2	1.18e-07	7.73e-07	chr2(+):206274641-206314427	UCSC	zinc finger DBF-type containing 2	Slx9	57683	--	1307.28	2877.23
GSHG0045747	MAGED1	up	2.2	3.06e-68	3.5e-66	chrX(+):51803076-51902364	UCSC	MAGE family member D1	DLXIN-1, NRAGE	9500	--	17759.2	39082.8
GSHG0000010	AGRN	up	2.2	5.37e-13	5.46e-12	chr1(+):1020120-1056116	UCSC	agrin	AGRIN, CMS8, CMSPPD	375790	--	14282.2	31430
GSHG0007047	FHIP1B	up	2.2	4.11e-11	3.64e-10	chr11(-):6211335-6234663	UCSC	FHF complex subunit HOOK interacting protein 1B	C11orf56, FAM160A2, FHIP	84067	--	1338.65	2945.45
GSHG0016822	RPL13	up	2.2	2.99e-06	1.67e-05	chr16(+):89559025-89566829	UCSC	ribosomal protein L13	BBC1, D16S444E, D16S44E, L13, SEMDIST	6137	--	1.38427e+06	3.04547e+06
GSHG0046276	VBP1	up	2.2	1.81e-30	4.9e-29	chrX(+):155197007-155239841	UCSC	VHL binding protein 1	HIBBJ46, PFD3, PFDN3, VBP-1	7411	--	14663.2	32254.7
GSHG0049097	NDUFB4	up	2.2	2.62e-15	3.1e-14	chr3(+):120596309-120602507	UCSC	NADH:ubiquinone oxidoreductase subunit B4	B15, CI-B15	4710	--	15483	34057.5
GSHG0022315	NDUFA7	up	2.2	5.21e-19	7.6e-18	chr19(-):8308595-8321396	UCSC	NADH:ubiquinone oxidoreductase subunit A7	B14.5a, CI-B14.5a	4701	ENSG00000267855	17911.2	39393
GSHG0044309	TOMM5	up	2.2	6.51e-28	1.55e-26	chr9(-):37588413-37592597	UCSC	translocase of outer mitochondrial membrane 5	bA613M10.3, C9orf105, Tom5	401505	--	21020.5	46223.9
GSHG0041217	BRAF	up	2.2	1.83e-08	1.29e-07	chr7(-):140713328-140924929	UCSC	B-Raf proto-oncogene, serine/threonine kinase	B-raf, B-RAF1, BRAF-1, BRAF1, NS7, RAFB1	673	--	1460.04	3210.34
GSHG0028765	ZBED4	up	2.2	5.55e-47	3.05e-45	chr22(+):49853844-49890080	UCSC	zinc finger BED-type containing 4	--	9889	ENSG00000100426	12641.8	27787.4
GSHG0010119	TUBA1B	up	2.2	1.05e-64	1.08e-62	chr12(-):49127782-49131395	UCSC	tubulin alpha 1b	K-ALPHA-1	10376	ENSG00000123416	605997	1.33133e+06
GSHG0018321	ATP5MC1	up	2.2	5.23e-17	6.82e-16	chr17(+):48892787-48895871	UCSC	ATP synthase membrane subunit c locus 1	ATP5A, ATP5G, ATP5G1	516	--	47905.7	105204
GSHG0021548	TMEM147	up	2.2	3.13e-11	2.81e-10	chr19(+):35545626-35547526	UCSC	transmembrane protein 147	NIFIE14	10430	--	3714.47	8156.16
GSHG0003910	STAM	up	2.2	1.86e-20	2.93e-19	chr10(+):17644151-17716824	UCSC	signal transducing adaptor molecule	STAM-1, STAM1	8027	ENSG00000136738	4531.57	9948.87
GSHG0040471	MRPS24	up	2.2	2.22e-29	5.72e-28	chr7(-):43866558-43869517	UCSC	mitochondrial ribosomal protein S24	bMRP-47, bMRP47, HSPC335, MRP-S24, S24mt	64951	ENSG00000062582	14933.9	32780.7
GSHG0013069	CEP128	up	2.19	4.83e-10	3.91e-09	chr14(-):80476983-80959484	UCSC	centrosomal protein 128	C14orf145, C14orf61, LEDP/132	145508	ENSG00000100629	1595.67	3501.7
GSHG0002793	CSDE1	up	2.19	1.79e-72	2.42e-70	chr1(-):114716915-114757984	UCSC	cold shock domain containing E1	D1S155E, UNR	7812	--	94650.2	207705
GSHG0000703	GADD45A	up	2.19	3.55e-23	6.56e-22	chr1(+):67685177-67688336	UCSC	growth arrest and DNA damage inducible alpha	DDIT1, GADD45	1647	--	19604.9	43015.4
GSHG0020416	SEC11C	up	2.19	3.35e-21	5.54e-20	chr18(+):59139884-59158832	UCSC	SEC11 homolog C, signal peptidase complex subunit	SEC11L3, SPC21, SPCS4C	90701	--	16581.8	36375
GSHG0027381	OSER1	up	2.19	2.85e-17	3.75e-16	chr20(-):44195939-44210810	UCSC	oxidative stress responsive serine rich 1	C20orf111, dJ1183I21.1, HSPC207, Osr1, Perit1	51526	--	4463.22	9790.18
GSHG0045578	PRDX4	up	2.19	6.81e-47	3.74e-45	chrX(+):23667493-23686398	UCSC	peroxiredoxin 4	AOE37-2, AOE372, HEL-S-97n, PRX-4	10549	ENSG00000123131	16232.4	35588.1
GSHG0046482	UXT	up	2.19	3.03e-19	4.49e-18	chrX(-):47651796-47659180	UCSC	ubiquitously expressed prefoldin like chaperone	ART-27, STAP1	8409	--	10431.7	22863.2
GSHG0009330	SNRPF	up	2.19	1.67e-13	1.77e-12	chr12(+):95858952-95866195	UCSC	small nuclear ribonucleoprotein polypeptide F	Sm-F, SMF, snRNP-F	6636	ENSG00000139343	69392.1	152011
GSHG0039885	SND1	up	2.19	2.96e-33	8.96e-32	chr7(+):127652180-128092609	UCSC	staphylococcal nuclease and tudor domain containing 1	p100, TDRD11, Tudor-SN	27044	ENSG00000197157	44670.4	97855.4
GSHG0014318	IQGAP1	up	2.19	1.57e-31	4.43e-30	chr15(+):90388218-90502239	UCSC	IQ motif containing GTPase activating protein 1	HUMORFA01, p195, SAR1	8826	--	13089.3	28671.2
GSHG0047065	BCAP31	up	2.19	4.37e-27	9.96e-26	chrX(-):153700492-153724425	UCSC	B cell receptor associated protein 31	6C6-AG, BAP31, CDM, DDCH, DXS1357E	10134	--	6668.44	14605.7
GSHG0006436	NDUFV1	up	2.19	1.81e-39	7.16e-38	chr11(+):67606926-67612554	UCSC	NADH:ubiquinone oxidoreductase core subunit V1	CI-51K, CI51KD, MC1DN4, UQOR1	4723	--	19875.7	43529.6
GSHG0021862	ADM5	up	2.19	0.00162	0.00628	chr19(+):49688654-49690575	UCSC	adrenomedullin 5 (putative)	AM5, C19orf76	199800	ENSG00000224420	622.12	1361.7
GSHG0001389	SUCO	up	2.19	1.61e-57	1.31e-55	chr1(+):172532349-172611833	UCSC	SUN domain containing ossification factor	C1orf9, CH1, OPT, SLP1	51430	--	5062.82	11079.2
GSHG0030359	FAM162A	up	2.19	2.83e-19	4.21e-18	chr3(+):122384178-122412334	UCSC	family with sequence similarity 162 member A	C3orf28, E2IG5, HGTD-P	26355	ENSG00000114023	14226.5	31104.8
GSHG0016330	MAZ	up	2.19	8.77e-06	4.64e-05	chr16(+):29806106-29811556	UCSC	MYC associated zinc finger protein	Pur-1, PUR1, SAF-1, SAF-2, SAF-3, ZF87, Zif87, ZNF801	4150	--	71074.9	155379
GSHG0015081	CCPG1	up	2.19	7.23e-30	1.9e-28	chr15(-):55355239-55408359	UCSC	cell cycle progression 1	CPR8	9236	--	2925.27	6393.17
GSHG0047584	GFUS	up	2.19	3.93e-23	7.25e-22	chr8(-):143612618-143617562	UCSC	GDP-L-fucose synthase	FX, P35B, SDR4E1, TSTA3	7264	ENSG00000104522	4067.1	8889.58
GSHG0038536	SOD2 // SOD2-OT1	up	2.19	2.58e-41	1.11e-39	chr6(-):159669069-159762533	UCSC	superoxide dismutase 2 // SOD2 overlapping transcript 1	GClnc1, IPO-B, IPOB, Mn-SOD, MNSOD, MVCD6, SOD2	100129518, 6648	ENSG00000285427	12266	26809.5
GSHG0021179	PRKCSH	up	2.19	4.67e-10	3.79e-09	chr19(+):11435629-11450968	UCSC	protein kinase C substrate 80K-H	AGE-R2, G19P1, GIIB, PCLD, PCLD1, PKCSH, PLD1, VASAP-60	5589	--	33127.8	72391.4
GSHG0015326	COX5A	up	2.18	0.000835	0.0034	chr15(-):74919791-74938128	UCSC	cytochrome c oxidase subunit 5A	COX, COX-VA, MC4DN20, VA	9377	ENSG00000178741	32408	70800.5
GSHG0025167	SLC30A3	up	2.18	0.00568	0.0199	chr2(-):27253223-27275817	UCSC	solute carrier family 30 member 3	ZNT3	7781	--	520.84	1137.48
GSHG0003290	--	up	2.18	0.00321	0.0118	chr1(-):173487110-173489384	UCSC	--	--	--	--	281.39	614.55
GSHG0019263	KAT2A	up	2.18	3.28e-28	7.94e-27	chr17(-):42113111-42121367	UCSC	lysine acetyltransferase 2A	GCN5, GCN5L2, hGCN5, PCAF-b	2648	ENSG00000108773	10019.9	21871
GSHG0016673	TERF2IP	up	2.18	5.38e-42	2.41e-40	chr16(+):75647737-75657432	UCSC	TERF2 interacting protein	DRIP5, RAP1	54386	ENSG00000166848	10632	23202.7
GSHG0022455	NDUFB7	up	2.18	5.87e-20	9e-19	chr19(-):14566078-14572066	UCSC	NADH:ubiquinone oxidoreductase subunit B7	B18, CI-B18	4713	ENSG00000099795	18399.4	40131.5
GSHG0024349	DBI	up	2.18	1.07e-29	2.78e-28	chr2(+):119366977-119372544	UCSC	diazepam binding inhibitor, acyl-CoA binding protein	ACBD1, ACBP, CCK-RP, EP	1622	--	61786.5	134734
GSHG0014052	SNX1	up	2.18	1.7e-24	3.38e-23	chr15(+):64095982-64144231	UCSC	sorting nexin 1	HsT17379, VPS5	6642	--	3602.48	7855.54
GSHG0021098	PET100	up	2.18	1.12e-12	1.12e-11	chr19(+):7629793-7631956	UCSC	PET100 cytochrome c oxidase chaperone	C19orf79, MC4DN12	100131801	ENSG00000229833	3358.65	7323.82
GSHG0000370	KHDRBS1	up	2.18	4.8e-11	4.23e-10	chr1(+):32013854-32060850	UCSC	KH RNA binding domain containing, signal transduction associated 1	p62, p68, Sam68	10657	--	19732.4	43022.1
GSHG0042325	--	up	2.18	0.00019	0.000851	chr8(-):42530050-42533173	UCSC	--	--	--	--	525.05	1144.37
GSHG0009579	ARL6IP4	up	2.18	0.000184	0.000825	chr12(+):122980060-122982909	UCSC	ADP ribosylation factor like GTPase 6 interacting protein 4	SFRS20, SR-25, SRp25, SRrp37	51329	--	21903	47713.5
GSHG0016004	WDR90	up	2.18	3.3e-07	2.06e-06	chr16(+):649311-667830	UCSC	WD repeat domain 90	C16orf15, C16orf16, C16orf17, C16orf18, C16orf19, POC16	197335	ENSG00000161996	3036.89	6613.27
GSHG0001741	ARF1	up	2.18	2.28e-97	6.14e-95	chr1(+):228082660-228099212	UCSC	ADP ribosylation factor 1	PVNH8	375	--	175300	381666
GSHG0009359	CHPT1	up	2.18	1.94e-11	1.76e-10	chr12(+):101697640-101729646	UCSC	choline phosphotransferase 1	CPT, CPT1	56994	--	1766.32	3845.35
GSHG0016337	TMEM219	up	2.18	6.08e-13	6.17e-12	chr16(+):29940885-29973052	UCSC	transmembrane protein 219	IGFBP-3R	124446	--	1475.03	3209.16
GSHG0002533	JAK1	up	2.18	1.04e-57	8.57e-56	chr1(-):64833229-65067746	UCSC	Janus kinase 1	AIIDE, JAK1A, JAK1B, JTK3	3716	--	3247.93	7067.49
GSHG0014220	TMED3	up	2.18	7.58e-09	5.53e-08	chr15(+):79311110-79413886	UCSC	transmembrane p24 trafficking protein 3	C15orf22, P24B, p24g4, p24gamma4, p26	23423	--	8379.24	18230.6
GSHG0017836	C17orf49	up	2.18	6.99e-10	5.57e-09	chr17(+):7014754-7017525	UCSC	chromosome 17 open reading frame 49	BAP18, HEPIS	124944	--	2890.88	6287.79
GSHG0008797	EIF2S3B	up	2.18	3.04e-18	4.22e-17	chr12(+):10505890-10523134	UCSC	eukaryotic translation initiation factor 2 subunit gamma B	eIF-2gA, eIF2gA, EIF2S3L	255308	--	3460.92	7527.43
GSHG0001606	MAPKAPK2	up	2.17	5.91e-30	1.56e-28	chr1(+):206679730-206734281	UCSC	MAPK activated protein kinase 2	MAPKAP-K2, MK-2, MK2	9261	--	4485.68	9755.8
GSHG0002658	EVI5	up	2.17	3.44e-07	2.14e-06	chr1(-):92508696-92792410	UCSC	ecotropic viral integration site 5	EVI-5, NB4S	7813	--	767.19	1668.43
GSHG0008466	MRPL23	up	2.17	5.76e-11	5.04e-10	chr11(+):1947308-1978444	UCSC	mitochondrial ribosomal protein L23	L23MRP, RPL23, RPL23L	6150	--	14718.5	31996.3
GSHG0044408	LOC100132249	up	2.17	0.000794	0.00323	chr9(-):62834248-62838346	UCSC	uncharacterized LOC100132249	--	100132249	--	587.87	1278.03
GSHG0021562	APLP1	up	2.17	2.34e-25	4.84e-24	chr19(+):35868236-35879792	UCSC	amyloid beta precursor like protein 1	APLP	333	--	3307.02	7187.41
GSHG0039226	BZW2	up	2.17	8.09e-41	3.39e-39	chr7(+):16646134-16706522	UCSC	basic leucine zipper and W2 domains 2	5MP1, HSPC028, MST017, MSTP017	28969	--	17118.3	37196.8
GSHG0033461	SCFD2	up	2.17	7.96e-07	4.78e-06	chr4(-):52872982-53366075	UCSC	sec1 family domain containing 2	STXBP1L1	152579	ENSG00000184178	1131.89	2458.2
GSHG0006851	NRGN	up	2.17	0.0243	0.0733	chr11(+):124739942-124747210	UCSC	neurogranin	hng, RC3	4900	--	277.12	601.72
GSHG0047084	FLNA	up	2.17	3.8e-40	1.54e-38	chrX(-):154348529-154374638	UCSC	filamin A	ABP-280, ABPX, CSBS, CVD1, FGS2, FLN, FLN-A, FLN1, FMD, MNS, NHBP, OPD, OPD1, OPD2, XLVD, XMVD	2316	--	87266.1	189447
GSHG0021751	EIF5A	up	2.17	5.04e-39	1.95e-37	chr17(+):7306999-7312463	UCSC	eukaryotic translation initiation factor 5A	eIF-4D, EIF-5A, EIF5A1, eIF5AI, FABAS	1984	--	106344	230841
GSHG0010232	SARNP	up	2.17	1.17e-48	7.01e-47	chr12(-):55752463-55817724	UCSC	SAP domain containing ribonucleoprotein	CIP29, HCC1, HSPC316, THO1	84324	--	9211.05	19994.1
GSHG0004112	UBE2D1	up	2.17	1.46e-05	7.54e-05	chr10(+):58335004-58370748	UCSC	ubiquitin conjugating enzyme E2 D1	E2(17)KB1, SFT, UBC4/5, UBCH5, UBCH5A	7321	--	3462.5	7506.1
GSHG0025482	RPS28	up	2.17	4.6e-10	3.74e-09	chr19(+):8321496-8323340	UCSC	ribosomal protein S28	DBA15, eS28, S28	6234	ENSG00000233927	8363.13	18116.5
GSHG0004351	TBC1D12	up	2.17	3.4e-05	0.000168	chr10(+):94402541-94536332	UCSC	TBC1 domain family member 12	--	23232	ENSG00000108239	296.94	643.25
GSHG0024133	MAP4K4	up	2.17	2.96e-74	4.29e-72	chr2(+):101697707-101894690	UCSC	mitogen-activated protein kinase kinase kinase kinase 4	FLH21957, HEL-S-31, HGK, MEKKK4, NIK	9448	--	41391.1	89636.3
GSHG0022058	--	up	2.17	1.18e-08	8.48e-08	chr19(+):57302288-57307249	UCSC	--	--	--	--	821.44	1778.69
GSHG0022018	U2AF2	up	2.16	6.34e-11	5.53e-10	chr19(+):55654146-55674716	UCSC	U2 small nuclear RNA auxiliary factor 2	U2AF65	11338	--	27715.3	59976.9
GSHG0027752	TTC3	up	2.16	5.03e-22	8.68e-21	chr21(+):37073254-37203118	UCSC	tetratricopeptide repeat domain 3	DCRR1, RNF105, TPRDIII	7267	--	11533.8	24959.2
GSHG0005322	PDLIM1	up	2.16	2.35e-30	6.33e-29	chr10(-):95237572-95291024	UCSC	PDZ and LIM domain 1	CLIM1, CLP-36, CLP36, hCLIM1, HEL-S-112	9124	ENSG00000107438	10102.8	21859
GSHG0021247	TECR	up	2.16	2.66e-42	1.21e-40	chr19(+):14529560-14565981	UCSC	trans-2, 3-enoyl-CoA reductase	GPSN2, MRT14, SC2, TER	9524	--	13830.4	29923.6
GSHG0010669	LINC01089	up	2.16	7.89e-10	6.26e-09	chr12(-):121795267-121803484	UCSC	long intergenic non-protein coding RNA 1089	LIMT	338799	ENSG00000212694	1307.33	2827.75
GSHG0036099	NHP2	up	2.16	6.38e-29	1.61e-27	chr5(-):178149463-178153894	UCSC	NHP2 ribonucleoprotein	DKCB2, NHP2P, NOLA2	55651	--	41940	90660.7
GSHG0019541	PLEKHM1P1	up	2.16	0.000397	0.00169	chr17(-):64782745-64837184	UCSC	pleckstrin homology and RUN domain containing M1 pseudogene 1	PLEKHM1P	440456	--	369.73	798.99
GSHG0011941	TUBGCP3	up	2.16	5.03e-21	8.2e-20	chr13(-):112485009-112588185	UCSC	tubulin gamma complex associated protein 3	104p, ALP6, GCP3, Grip104, SPBC98, Spc98, Spc98p	10426	--	3885.18	8395.49
GSHG0017802	ENO3	up	2.16	4.36e-07	2.69e-06	chr17(+):4950552-4957132	UCSC	enolase 3	GSD13, MSE	2027	--	765.44	1653
GSHG0002054	ZBTB17	up	2.16	7.06e-07	4.26e-06	chr1(-):15941869-15976122	UCSC	zinc finger and BTB domain containing 17	MIZ-1, pHZ-67, ZNF151, ZNF60	7709	--	2463.14	5315.01
GSHG0003734	HNRNPU	up	2.16	4.48e-98	1.24e-95	chr1(-):244850297-244864543	UCSC	heterogeneous nuclear ribonucleoprotein U	DEE54, EIEE54, GRIP120, hnRNPU, HNRNPU-AS1, HNRPU, pp120, SAF-A, SAFA, U21.1	3192	--	94886	204702
GSHG0041233	EZH2	up	2.16	4.21e-48	2.43e-46	chr7(-):148807383-148884322	UCSC	enhancer of zeste 2 polycomb repressive complex 2 subunit	ENX-1, ENX1, EZH2b, KMT6, KMT6A, WVS, WVS2	2146	--	12389.7	26721.6
GSHG0026765	PROCR	up	2.16	0.000247	0.00109	chr20(+):35171971-35177362	UCSC	protein C receptor	CCCA, CCD41, EPCR	10544	ENSG00000101000	477.3	1029.2
GSHG0038903	SAR1A	up	2.16	1.29e-28	3.19e-27	chr10(-):70147289-70170514	UCSC	secretion associated Ras related GTPase 1A	masra2, SAR1, Sara, SARA1	56681	--	25450.6	54878
GSHG0048786	--	up	2.16	7.25e-11	6.3e-10	chr8(-):11105148-11109726	UCSC	--	--	--	--	763.8	1646.92
GSHG0008728	ENO2	up	2.16	2.18e-41	9.47e-40	chr12(+):6914327-6923697	UCSC	enolase 2	HEL-S-279, NSE	2026	ENSG00000111674	14111.6	30423.4
GSHG0011049	LRCH1	up	2.16	1.33e-20	2.11e-19	chr13(+):46553168-46753041	UCSC	leucine rich repeats and calponin homology domain containing 1	CHDC1, NP81	23143	--	5191.52	11190.9
GSHG0042701	TMEM65	up	2.16	2.48e-06	1.4e-05	chr8(-):124306189-124372701	UCSC	transmembrane protein 65	--	157378	ENSG00000164983	1753.47	3779.09
GSHG0027594	UCKL1	up	2.16	6.7e-14	7.26e-13	chr20(-):63939829-63956418	UCSC	uridine-cytidine kinase 1 like 1	UCK1L, URKL1	54963	--	5182.13	11168.5
GSHG0006506	ATG16L2	up	2.15	0.00479	0.017	chr11(+):72814308-72843670	UCSC	autophagy related 16 like 2	ATG16B, WDR80	89849	--	291.22	627.61
GSHG0011759	COMMD6	up	2.15	8.44e-08	5.62e-07	chr13(-):75525214-75549439	UCSC	COMM domain containing 6	Acrg	170622	--	3198.44	6888.75
GSHG0026652	XRN2	up	2.15	1.3e-51	8.44e-50	chr20(+):21303284-21389825	UCSC	5'-3' exoribonuclease 2	--	22803	ENSG00000088930	22833.4	49171.8
GSHG0038277	SEC63	up	2.15	3.36e-26	7.29e-25	chr6(-):107867756-107958208	UCSC	SEC63 homolog, protein translocation regulator	DNAJC23, ERdj2, PCLD2, PRO2507, SEC63L	11231	ENSG00000025796	10665.3	22962.4
GSHG0018828	GABARAP	up	2.15	7.73e-31	2.1e-29	chr17(-):7240008-7242449	UCSC	GABA type A receptor-associated protein	ATG8A, GABARAP-a, MM46	11337	ENSG00000170296	26315.5	56641.4
GSHG0014103	GLCE	up	2.15	9.54e-18	1.29e-16	chr15(+):69160571-69272207	UCSC	glucuronic acid epimerase	HSEPI	26035	ENSG00000138604	5304.69	11411.8
GSHG0025259	COX7A2L	up	2.15	1.01e-47	5.72e-46	chr2(-):42335559-42369010	UCSC	cytochrome c oxidase subunit 7A2 like	COX7AR, COX7RP, EB1, SCAF1, SCAFI, SIG81	9167	--	35687	76767.9
GSHG0045027	PTGR1	up	2.15	4.21e-15	4.92e-14	chr9(-):111549722-111599855	UCSC	prostaglandin reductase 1	DIG-1, LTB4DH, PGR1, ZADH3	22949	--	1677.59	3608.2
GSHG0039080	CUTA	up	2.15	3.59e-35	1.18e-33	chr6(-):33416442-33418107	UCSC	cutA divalent cation tolerance homolog	ACHAP, C6orf82	51596	--	15698.9	33755.8
GSHG0039131	MAFK	up	2.15	1.35e-05	6.97e-05	chr7(+):1530702-1543048	UCSC	MAF bZIP transcription factor K	NFE2U, P18	7975	--	850.06	1827.58
GSHG0017856	CHD3	up	2.15	2.44e-15	2.9e-14	chr17(+):7884796-7912755	UCSC	chromodomain helicase DNA binding protein 3	Mi-2a, Mi2-ALPHA, SNIBCPS, ZFH	1107	--	10466.5	22493.4
GSHG0031938	GOLIM4	up	2.15	4.95e-28	1.19e-26	chr3(-):168008700-168095924	UCSC	golgi integral membrane protein 4	GIMPC, GOLPH4, GPP130, P138	27333	--	21010.6	45135.6
GSHG0030621	EIF2A	up	2.15	5.1e-39	1.97e-37	chr3(+):150546728-150586016	UCSC	eukaryotic translation initiation factor 2A	CDA02, EIF-2A, MST089, MSTP004, MSTP089	83939	--	20268.6	43538
GSHG0026469	COPS9	up	2.15	5.72e-06	3.09e-05	chr2(-):240126563-240136357	UCSC	COP9 signalosome subunit 9	CSNAP, MYEOV2	150678	--	4422.68	9498.53
GSHG0012006	MMP14	up	2.15	0.041	0.116	chr14(+):22836584-22847761	UCSC	matrix metallopeptidase 14	MMP-14, MMP-X1, MT-MMP, MT-MMP1, MT1-MMP, MT1MMP, MTMMP1, WNCHRS	4323	ENSG00000157227	280.3	601.83
GSHG0006324	DNAJC4	up	2.15	0.022	0.067	chr11(+):64230278-64234281	UCSC	DnaJ heat shock protein family (Hsp40) member C4	DANJC4, HSPF2, MCG18	3338	--	302.05	648.24
GSHG0020779	TPGS2	up	2.15	2.55e-13	2.65e-12	chr18(-):36780024-36829195	UCSC	tubulin polyglutamylase complex subunit 2	C18orf10, HMFN0601, L17, PGs2	25941	--	3906.99	8384.45
GSHG0027231	CST3	up	2.14	3.05e-05	0.000152	chr20(-):23626706-23637955	UCSC	cystatin C	ARMD11, HEL-S-2	1471	--	6959.84	14928.7
GSHG0015117	ANXA2	up	2.14	2.46e-55	1.85e-53	chr15(-):60347172-60397992	UCSC	annexin A2	ANX2, ANX2L4, CAL1H, HEL-S-270, LIP2, LPC2, LPC2D, P36, PAP-IV	302	--	33515.6	71878.6
GSHG0034188	OTULIN	up	2.14	5.46e-08	3.69e-07	chr5(+):14664718-14699850	UCSC	OTU deubiquitinase with linear linkage specificity	AIPDS, FAM105B, GUM	90268	ENSG00000154124	2008.05	4306.01
GSHG0007744	SSRP1	up	2.14	4.41e-41	1.87e-39	chr11(-):57325985-57335892	UCSC	structure specific recognition protein 1	FACT, FACT80, T160	6749	ENSG00000149136	40251.4	86308.2
GSHG0027135	PCNA	up	2.14	1.69e-39	6.72e-38	chr20(-):5114953-5126622	UCSC	proliferating cell nuclear antigen	ATLD2	5111	--	32752.6	70228.3
GSHG0011349	LAMP1	up	2.14	4.12e-26	8.89e-25	chr13(+):113297239-113323672	UCSC	lysosomal associated membrane protein 1	CD107a, LAMPA, LGP120	3916	ENSG00000185896	8383.23	17973.8
GSHG0000714	HHLA3	up	2.14	0.000811	0.0033	chr1(+):70354811-70368023	UCSC	HERV-H LTR-associating 3	--	11147	--	485.27	1040.4
GSHG0005809	TSPAN4	up	2.14	0.000274	0.0012	chr11(+):842849-867111	UCSC	tetraspanin 4	NAG-2, NAG2, TETRASPAN, TM4SF7, TSPAN-4	7106	--	1653.8	3545.2
GSHG0042629	LRP12	up	2.14	6.74e-09	4.94e-08	chr8(-):104489236-104589258	UCSC	LDL receptor related protein 12	MIG13A, ST7	29967	--	762.16	1633.54
GSHG0005105	PCBD1	up	2.14	1.4e-27	3.28e-26	chr10(-):70882280-70888607	UCSC	pterin-4 alpha-carbinolamine dehydratase 1	DCOH, PCBD, PCD, PHS	5092	--	10260.3	21993.9
GSHG0012219	SLC38A6	up	2.14	0.000142	0.000646	chr14(+):60981162-61083733	UCSC	solute carrier family 38 member 6	NAT-1, SNAT6	145389	--	344.89	739.14
GSHG0026918	CEBPB	up	2.14	0.00378	0.0137	chr20(+):50190583-50192690	UCSC	CCAAT enhancer binding protein beta	C/EBP-beta, IL6DBP, NF-IL6, TCF5	1051	ENSG00000172216	395.32	847.08
GSHG0019753	MAFG	up	2.14	1.83e-24	3.61e-23	chr17(-):81918270-81927735	UCSC	MAF bZIP transcription factor G	hMAF	4097	--	3210.94	6874.85
GSHG0039861	ING3	up	2.14	8.78e-07	5.25e-06	chr7(+):120950775-120977216	UCSC	inhibitor of growth family member 3	Eaf4, ING2, MEAF4, p47ING3	54556	--	2931.9	6275.31
GSHG0041471	BMP1	up	2.14	3.94e-05	0.000193	chr8(+):22165187-22212326	UCSC	bone morphogenetic protein 1	OI13, PCOLC, PCP, PCP2, TLD	649	--	295.59	632.53
GSHG0043676	RAD23B	up	2.14	2.16e-94	5.28e-92	chr9(+):107283245-107332196	UCSC	RAD23 homolog B, nucleotide excision repair protein	HHR23B, HR23B, P58	5887	--	15575.7	33321.3
GSHG0032564	UCHL1	up	2.14	1.57e-50	9.92e-49	chr4(+):41256912-41268455	UCSC	ubiquitin C-terminal hydrolase L1	HEL-117, HEL-S-53, NDGOA, PARK5, PGP9.5, PGP95, SPG79, Uch-L1, UCHL-1	7345	ENSG00000154277	28798.5	61584.2
GSHG0014795	MIR1282	up	2.14	3.14e-06	1.75e-05	chr15(-):43793659-43793759	UCSC	microRNA 1282	hsa-mir-1282, MIRN1282	100302254	ENSG00000221792	384.25	821.21
GSHG0043622	ANP32B	up	2.14	3.89e-65	4.02e-63	chr9(+):97983340-98015943	UCSC	acidic nuclear phosphoprotein 32 family member B	APRIL, PHAPI2, SSP29	10541	ENSG00000136938	28848.9	61663.6
GSHG0006725	C11orf1	up	2.14	1.12e-12	1.12e-11	chr11(+):111879537-111885975	UCSC	chromosome 11 open reading frame 1	--	64776	--	6350.5	13567.5
GSHG0002187	STMN1	up	2.14	3.91e-52	2.59e-50	chr1(-):25884179-25906880	UCSC	stathmin 1	C1orf215, Lag, LAP18, OP18, PP17, PP19, PR22, SMN	3925	--	114054	243656
GSHG0018583	TEN1	up	2.14	6.83e-07	4.12e-06	chr17(+):75979220-76000586	UCSC	TEN1 subunit of CST complex	C17orf106	100134934	ENSG00000257949	2948.51	6298.68
GSHG0001804	GPR137B	up	2.14	0.00186	0.00713	chr1(+):236142532-236208907	UCSC	G protein-coupled receptor 137B	TM7SF1	7107	ENSG00000077585	550.15	1175
GSHG0018297	CDK5RAP3	up	2.14	1.5e-18	2.13e-17	chr17(+):47970528-47981781	UCSC	CDK5 regulatory subunit associated protein 3	C53, HSF-27, IC53, LZAP, MST016, OK/SW-cl.114, PP1553	80279	--	13984.7	29865.7
GSHG0028408	ZDHHC8	up	2.14	7.09e-08	4.75e-07	chr22(+):20131804-20148007	UCSC	zinc finger DHHC-type palmitoyltransferase 8	DHHC8, ZDHHCL1, ZNF378	29801	--	4857.55	10373.3
GSHG0009050	EIF4B	up	2.13	6.88e-49	4.13e-47	chr12(+):53006456-53042215	UCSC	eukaryotic translation initiation factor 4B	EIF-4B, PRO1843	1975	--	221136	471881
GSHG0045315	EDF1	up	2.13	1.2e-24	2.41e-23	chr9(-):136862119-136866308	UCSC	endothelial differentiation related factor 1	CFAP280, EDF-1, MBF1	8721	--	88320.3	188453
GSHG0017584	SLC22A31	up	2.13	0.00384	0.0139	chr16(-):89195761-89201678	UCSC	solute carrier family 22 member 31	--	146429	--	531.23	1132.15
GSHG0019406	PHB1	up	2.13	3.03e-50	1.9e-48	chr17(-):49404052-49414882	UCSC	prohibitin 1	HEL-215, HEL-S-54e, PHB	5245	--	35093.7	74785.4
GSHG0035880	DPYSL3	up	2.13	5.1e-69	5.97e-67	chr5(-):147390808-147510068	UCSC	dihydropyrimidinase like 3	CRMP-4, CRMP4, DRP-3, DRP3, LCRMP, ULIP, ULIP-1	1809	--	9709.28	20690.9
GSHG0027717	--	up	2.13	0.0238	0.072	chr21(+):33912365-33915724	UCSC	--	--	--	--	138.72	295.54
GSHG0007978	MRPL21	up	2.13	1.09e-14	1.24e-13	chr11(-):68891278-68903832	UCSC	mitochondrial ribosomal protein L21	L21mt, MRP-L21	219927	--	2622.58	5586.62
GSHG0004590	DOCK1	up	2.13	1.96e-67	2.17e-65	chr10(+):126905428-127452516	UCSC	dedicator of cytokinesis 1	ced5, DOCK180	1793	--	15124.5	32215.7
GSHG0029782	--	up	2.13	6.48e-22	1.11e-20	chr3(+):22381958-22382136	UCSC	--	--	--	--	18351.5	39084.6
GSHG0030653	MLF1	up	2.13	3.34e-21	5.52e-20	chr3(+):158571164-158607232	UCSC	myeloid leukemia factor 1	--	4291	--	2878.24	6128.99
GSHG0002337	PPT1	up	2.13	1.1e-57	9.04e-56	chr1(-):40071461-40097252	UCSC	palmitoyl-protein thioesterase 1	CLN1, INCL, PPT	5538	--	30505.2	64941.9
GSHG0032228	FGFR3	up	2.13	0.000872	0.00354	chr4(+):1793293-1808871	UCSC	fibroblast growth factor receptor 3	ACH, CD333, CEK2, HSFGFR3EX, JTK4	2261	--	1344.2	2860.56
GSHG0007152	SERGEF	up	2.13	0.0002	0.00089	chr11(-):17788048-18013162	UCSC	secretion regulating guanine nucleotide exchange factor	DELGEF, Gnefr	26297	--	720.52	1533.25
GSHG0015902	B2M	up	2.13	2.06e-23	3.84e-22	chr15(+):44711514-44718145	UCSC	beta-2-microglobulin	IMD43	567	ENSG00000166710	38473.3	81854.9
GSHG0012440	CALM1	up	2.13	3.35e-49	2.04e-47	chr14(+):90396502-90408268	UCSC	calmodulin 1	CALML2, caM, CAM2, CAM3, CAMB, CAMC, CAMI, CAMIII, CPVT4, DD132, LQT14, PHKD	801	--	22743.5	48377.9
GSHG0045570	SMS	up	2.13	1.89e-92	4.47e-90	chrX(+):21940709-22007680	UCSC	spermine synthase	MRSR, MRXSSR, SPMSY, SpS, SRS	6611	--	21385.2	45485.6
GSHG0036815	CDC5L	up	2.13	2.29e-23	4.25e-22	chr6(+):44387706-44450425	UCSC	cell division cycle 5 like	CDC5, CDC5-LIKE, CEF1, dJ319D22.1, PCDC5RP	988	ENSG00000096401	8775.96	18664.2
GSHG0006392	BANF1	up	2.13	3.07e-49	1.88e-47	chr11(+):66002079-66004149	UCSC	BAF nuclear assembly factor 1	BAF, BCRP1, D14S1460, NGPS	8815	--	25408.8	54036.4
GSHG0021822	EMP3	up	2.13	0.00771	0.0262	chr19(+):48325385-48330553	UCSC	epithelial membrane protein 3	YMP	2014	--	245.36	521.71
GSHG0014519	IGF1R	up	2.13	1.97e-49	1.21e-47	chr15(+):98648539-98964530	UCSC	insulin like growth factor 1 receptor	CD221, IGFIR, IGFR, JTK13	3480	--	7295.35	15509.1
GSHG0043253	ANXA2P2	up	2.13	1.73e-35	5.76e-34	chr9(+):33624225-33625534	UCSC	annexin A2 pseudogene 2	ANX2L2, ANX2P2, LPC2B	304	--	8048.49	17107.2
GSHG0041576	ZNF703	up	2.12	3.83e-07	2.37e-06	chr8(+):37695782-37700019	UCSC	zinc finger protein 703	NLZ1, ZEPPO1, ZNF503L, ZPO1	80139	ENSG00000183779	6155.76	13079.2
GSHG0023291	CHMP2A	up	2.12	2.37e-29	6.09e-28	chr19(-):58551566-58555105	UCSC	charged multivesicular body protein 2A	BC-2, BC2, CHMP2, VPS2, VPS2A	27243	--	10367.7	22019.7
GSHG0012496	EVL	up	2.12	3.27e-09	2.47e-08	chr14(+):99971422-100144236	UCSC	Enah/Vasp-like	RNB6	51466	--	14941.6	31708.6
GSHG0043703	--	up	2.12	1.07e-06	6.31e-06	chr9(+):112618026-112620790	UCSC	--	--	--	--	326.68	692.92
GSHG0000483	PPIH	up	2.12	1.62e-13	1.71e-12	chr1(+):42658423-42676758	UCSC	peptidylprolyl isomerase H	CYP-20, CYPH, SnuCyp-20, USA-CYP	10465	--	13971.5	29644.2
GSHG0005157	CAMK2G	up	2.12	2.62e-10	2.17e-09	chr10(-):73642645-73874583	UCSC	calcium/calmodulin dependent protein kinase II gamma	CAMK, CAMK-II, CAMKG, MRD59	818	--	3143	6665.54
GSHG0033904	NAF1	up	2.12	2.88e-13	2.98e-12	chr4(-):163126708-163166921	UCSC	nuclear assembly factor 1 ribonucleoprotein	--	92345	--	1763.16	3738.8
GSHG0047860	HYOU1	up	2.12	1.36e-32	3.99e-31	chr11(-):119044185-119057214	UCSC	hypoxia up-regulated 1	GRP-170, Grp170, HSP12A, IMD59, ORP-150, ORP150	10525	--	17124.6	36301.5
GSHG0020715	ROCK1	up	2.12	1.32e-16	1.68e-15	chr18(-):20946906-21111852	UCSC	Rho associated coiled-coil containing protein kinase 1	P160ROCK, ROCK-I	6093	ENSG00000067900	2613.3	5539.25
GSHG0018681	RAC3	up	2.12	2.23e-09	1.7e-08	chr17(+):82031654-82034204	UCSC	Rac family small GTPase 3	--	5881	ENSG00000169750	34237.8	72566.1
GSHG0033073	KLHL2	up	2.12	3.99e-08	2.73e-07	chr4(+):165207561-165323156	UCSC	kelch like family member 2	ABP-KELCH, MAV, MAYVEN	11275	--	676.83	1434.8
GSHG0045583	EIF2S3	up	2.12	3.8e-43	1.79e-41	chrX(+):24054948-24078810	UCSC	eukaryotic translation initiation factor 2 subunit gamma	eIF-2gA, EIF2, EIF2G, EIF2gamma, MEHMO, MRXSBRK	1968	ENSG00000130741	30530.9	64681.4
GSHG0000376	CCDC28B	up	2.12	0.000185	0.00083	chr1(+):32200386-32205387	UCSC	coiled-coil domain containing 28B	--	79140	--	830.89	1760.27
GSHG0022974	TRAPPC6A	up	2.12	2.07e-11	1.88e-10	chr19(-):45162929-45178237	UCSC	trafficking protein particle complex subunit 6A	TRS33	79090	--	2805.77	5943.21
GSHG0009749	PHB2	up	2.12	1.85e-90	4.14e-88	chr12(-):6964106-6971451	UCSC	prohibitin 2	BAP, Bap37, BCAP37, hBAP, p22, PNAS-141, REA	11331	--	35972	76174.9
GSHG0018257	GRN	up	2.12	2.03e-16	2.56e-15	chr17(+):44345123-44353106	UCSC	granulin precursor	CLN11, GEP, GP88, PCDGF, PEPI, PGRN	2896	ENSG00000030582	15755.3	33348.7
GSHG0045925	DIAPH2	up	2.12	4.74e-21	7.75e-20	chrX(+):96684663-97604997	UCSC	diaphanous related formin 2	DIA, DIA2, DRF2, POF, POF2, POF2A	1730	--	2695.9	5705.45
GSHG0021366	USE1	up	2.12	2.33e-08	1.63e-07	chr19(+):17215357-17219829	UCSC	unconventional SNARE in the ER 1	D12, MDS032, P31, SLT1	55850	ENSG00000053501	2588.57	5478.01
GSHG0022149	CBARP	up	2.12	0.0258	0.0771	chr19(-):1228287-1238005	UCSC	CACN subunit beta associated regulatory protein	BARP, C19orf26, DOS	255057	--	167.3	353.95
GSHG0043970	EGFL7	up	2.11	3.25e-05	0.000161	chr9(+):136658856-136672678	UCSC	EGF like domain multiple 7	NEU1, VE-STATIN, ZNEU1	51162	--	1845.18	3902.11
GSHG0020804	PIAS2	up	2.11	2.25e-09	1.72e-08	chr18(-):46803218-46920160	UCSC	protein inhibitor of activated STAT 2	ARIP3, DIP, MIZ1, PIASX, SIZ2, ZMIZ4	9063	--	2326.27	4919.42
GSHG0027362	SNHG17	up	2.11	4.76e-12	4.53e-11	chr20(-):38420588-38435377	UCSC	small nucleolar RNA host gene 17	--	388796	--	4041.39	8541.11
GSHG0020143	ANKRD12	up	2.11	4.47e-08	3.05e-07	chr18(+):9136781-9285985	UCSC	ankyrin repeat domain 12	ANCO-2, ANCO1, GAC-1, Nbla00144	23253	--	2999.16	6336.6
GSHG0004640	PRAP1	up	2.11	0.0417	0.118	chr10(+):133347361-133352683	UCSC	proline rich acidic protein 1	PRO1195, UPA	118471	--	1394.58	2946.18
GSHG0016013	METRN	up	2.11	0.00955	0.0317	chr16(+):715118-719655	UCSC	meteorin, glial cell differentiation regulator	C16orf23, c380A1.2	79006	ENSG00000103260	568.46	1200.88
GSHG0045638	ATP6AP2	up	2.11	1.64e-23	3.09e-22	chrX(+):40580894-40606848	UCSC	ATPase H+ transporting accessory protein 2	APT6M8-9, ATP6IP2, ATP6M8-9, CDG2R, ELDF10, HT028, M8-9, MRXE, MRXSH, MSTP009, PRR, RENR, XMRE, XPDS	10159	ENSG00000182220	3593.04	7590.13
GSHG0019345	RPRML	up	2.11	0.0372	0.107	chr17(-):46978152-46979253	UCSC	reprimo like	--	388394	ENSG00000179673	428.13	904.37
GSHG0034552	MACIR	up	2.11	1.41e-13	1.5e-12	chr5(+):103258741-103278660	UCSC	macrophage immunometabolism regulator	C5orf30	90355	--	5908.3	12476.4
GSHG0034663	ISOC1	up	2.11	1.41e-17	1.9e-16	chr5(+):129094747-129114138	UCSC	isochorismatase domain containing 1	CGI-111	51015	ENSG00000066583	13362.2	28211.2
GSHG0005799	TALDO1	up	2.11	1.02e-33	3.16e-32	chr11(+):747427-765012	UCSC	transaldolase 1	TAL, TAL-H, TALDOR, TALH	6888	ENSG00000177156	12651	26709.4
GSHG0038244	ASCC3	up	2.11	3.73e-23	6.89e-22	chr6(-):100508214-100881372	UCSC	activating signal cointegrator 1 complex subunit 3	ASC1p200, HELIC1, RNAH	10973	--	9103.23	19211.3
GSHG0025929	MZT2A	up	2.11	7.17e-06	3.82e-05	chr2(-):131483960-131492397	UCSC	mitotic spindle organizing protein 2A	FAM128A, MOZART2A	653784	ENSG00000173272	7335.81	15478.3
GSHG0034748	CTNNA1	up	2.11	2.77e-59	2.42e-57	chr5(+):138753420-138935034	UCSC	catenin alpha 1	CAP102, MDPT2	1495	--	9437.4	19908.7
GSHG0010631	TRIAP1	up	2.11	1.4e-23	2.65e-22	chr12(-):120443962-120446399	UCSC	TP53 regulated inhibitor of apoptosis 1	HSPC132, MDM35, P53CSV, WF-1	51499	ENSG00000170855	5958.79	12566.2
GSHG0045815	EFNB1	up	2.11	0.00456	0.0163	chrX(+):68828978-68842160	UCSC	ephrin B1	CFND, CFNS, EFB1, EFL3, Elk-L, EPLG2, LERK2	1947	ENSG00000090776	822.91	1734.21
GSHG0022017	CCDC106	up	2.11	2.24e-05	0.000113	chr19(+):55647400-55653161	UCSC	coiled-coil domain containing 106	HSU79303, ZNF581	29903	--	2602.38	5483.43
GSHG0025601	SNRNP200	up	2.11	3.67e-39	1.43e-37	chr2(-):96274338-96305546	UCSC	small nuclear ribonucleoprotein U5 subunit 200	ASCC3L1, BRR2, HELIC2, RP33, U5-200KD	23020	ENSG00000144028	16082.9	33885
GSHG0035911	DCTN4	up	2.11	3.1e-39	1.22e-37	chr5(-):150708440-150759035	UCSC	dynactin subunit 4	DYN4, P62	51164	--	9235.87	19452.4
GSHG0027693	SOD1	up	2.11	1.24e-54	9.08e-53	chr21(+):31659691-31668931	UCSC	superoxide dismutase 1	ALS, ALS1, HEL-S-44, homodimer, hSod1, IPOA, SOD, STAHP	6647	ENSG00000142168	136892	288326
GSHG0039593	ELN	up	2.11	0.00124	0.00493	chr7(+):74027789-74069907	UCSC	elastin	ADCL1, SVAS, WBS, WS	2006	--	342.68	721.75
GSHG0007924	MRPL11	up	2.11	5.81e-24	1.12e-22	chr11(-):66435075-66466738	UCSC	mitochondrial ribosomal protein L11	CGI-113, L11MT, MRP-L11	65003	--	12855	27071.5
GSHG0022170	UQCR11	up	2.11	7.73e-15	8.9e-14	chr19(-):1597169-1605464	UCSC	ubiquinol-cytochrome c reductase, complex III subunit XI	0710008D09Rik, QCR10, UQCR	10975	ENSG00000127540	22376.8	47124.4
GSHG0022164	GAMT	up	2.11	1.33e-07	8.68e-07	chr19(-):1397026-1401544	UCSC	guanidinoacetate N-methyltransferase	CCDS2, HEL-S-20, PIG2, TP53I2	2593	--	16914.4	35619.6
GSHG0039478	SUMF2	up	2.11	5.04e-34	1.58e-32	chr7(+):56064265-56080670	UCSC	sulfatase modifying factor 2	pFGE	25870	--	25584.3	53857.9
GSHG0025473	MRPL53	up	2.1	5.61e-16	6.91e-15	chr2(-):74471982-74472680	UCSC	mitochondrial ribosomal protein L53	L53MT	116540	ENSG00000204822	7458.45	15693.2
GSHG0024102	COX5B	up	2.1	1.88e-22	3.34e-21	chr2(+):97646058-97648383	UCSC	cytochrome c oxidase subunit 5B	COXVB	1329	ENSG00000135940	33751.7	70979.9
GSHG0038288	CD164	up	2.1	8.14e-30	2.13e-28	chr6(-):109366512-109382469	UCSC	CD164 molecule	DFNA66, endolyn, MGC-24, MGC-24v, MUC-24	8763	--	22401.3	47098.4
GSHG0021560	ARHGAP33	up	2.1	0.00107	0.00428	chr19(+):35775515-35788822	UCSC	Rho GTPase activating protein 33	NOMA-GAP, SNX26, TCGAP	115703	--	300.98	632.78
GSHG0012245	FNTB	up	2.1	6.45e-10	5.16e-09	chr14(+):64986722-65062651	UCSC	farnesyltransferase, CAAX box, beta	FPTB	2342	ENSG00000257365	1216.81	2558.63
GSHG0048226	FLII	up	2.1	8.73e-27	1.97e-25	chr17(-):18244815-18259022	UCSC	FLII actin remodeling protein	FLI, Fli1, FLIL	2314	--	4760.17	10006.3
GSHG0023991	CTNNA2	up	2.1	3.3e-06	1.83e-05	chr2(+):79744381-80648861	UCSC	catenin alpha 2	CAP-R, CAPR, CDCBM9, CT114, CTNR	1496	--	442.97	930.84
GSHG0033483	IGFBP7	up	2.1	4.54e-06	2.49e-05	chr4(-):57030773-57110387	UCSC	insulin like growth factor binding protein 7	AGM, FSTL2, IBP-7, IGFBP-7, IGFBP-7v, IGFBPRP1, MAC25, PSF, RAMSVPS, TAF	3490	--	1481.29	3111.86
GSHG0000865	AMY2B // RNPC3	up	2.1	1.09e-07	7.16e-07	chr1(+):103525691-103610472	UCSC	amylase alpha 2B // RNA binding region (RNP1, RRM) containing 3	AMY2, AMY3, CPHD7, HXA, IGHD5, RBM40, RNP, SNRNP65	280, 55599	ENSG00000185946	1176.39	2471.24
GSHG0048450	SLC25A26	up	2.1	1.92e-08	1.35e-07	chr3(+):66133610-66388116	UCSC	solute carrier family 25 member 26	COXPD28, SAMC	115286	--	1792.43	3765.13
GSHG0049155	--	up	2.1	6.28e-07	3.81e-06	chr4(-):46724250-46724275	UCSC	--	--	--	--	2919.77	6132.66
GSHG0022863	YIF1B	up	2.1	3.17e-08	2.18e-07	chr19(-):38303558-38315947	UCSC	Yip1 interacting factor homolog B, membrane trafficking protein	FinGER8, KABAMAS	90522	--	2049.86	4303.65
GSHG0042844	CYRIB	up	2.1	5.01e-10	4.05e-09	chr8(-):129839593-130017129	UCSC	CYFIP related Rac1 interactor B	BM-009, CYRI, CYRI-B, FAM49B, L1	51571	--	4935.4	10354.9
GSHG0015350	ETFA	up	2.1	1.65e-40	6.82e-39	chr15(-):76215353-76311469	UCSC	electron transfer flavoprotein subunit alpha	EMA, GA2, MADD	2108	--	18795	39422.7
GSHG0044849	SPTLC1	up	2.1	5.61e-27	1.28e-25	chr9(-):92031138-92115413	UCSC	serine palmitoyltransferase long chain base subunit 1	HSAN1, HSN1, LBC1, LCB1, SPT1, SPTI	10558	--	8150.9	17094.9
GSHG0018392	AKAP1	up	2.1	1.32e-31	3.73e-30	chr17(+):57085192-57121349	UCSC	A-kinase anchoring protein 1	AKAP, AKAP121, AKAP149, AKAP84, D-AKAP1, PPP1R43, PRKA1, SAKAP84, TDRD17	8165	--	10209.9	21412
GSHG0035019	HIGD2A	up	2.1	1.42e-13	1.5e-12	chr5(+):176388751-176389761	UCSC	HIG1 hypoxia inducible domain family member 2A	RCF1b	192286	ENSG00000146066	10829.6	22706.2
GSHG0020884	TMX3	up	2.1	1.46e-17	1.96e-16	chr18(-):68673688-68715298	UCSC	thioredoxin related transmembrane protein 3	PDIA13, TXNDC10	54495	--	3922.14	8221.94
GSHG0047483	HLA-A	up	2.1	3.38e-06	1.88e-05	chr6(+):29942470-29949606	UCSC	major histocompatibility complex, class I, A	HLAA	3105	ENSG00000206503	2310.21	4843.1
GSHG0002326	PABPC4	up	2.1	3.13e-36	1.07e-34	chr1(-):39560813-39576790	UCSC	poly(A) binding protein cytoplasmic 4	APP-1, APP1, iPABP, PABP4	8761	--	19377.4	40621.3
GSHG0010949	POMP	up	2.1	7.84e-22	1.34e-20	chr13(+):28656616-28678959	UCSC	proteasome maturation protein	C13orf12, HSPC014, PNAS-110, PRAAS2, UMP1	51371	ENSG00000132963	32724.2	68573.2
GSHG0010379	--	up	2.09	0.000525	0.0022	chr12(-):79601235-79603247	UCSC	--	--	--	--	262.91	550.26
GSHG0007949	CDK2AP2	up	2.09	6.42e-07	3.89e-06	chr11(-):67506497-67508637	UCSC	cyclin dependent kinase 2 associated protein 2	DOC-1R, p14	10263	ENSG00000167797	1878.37	3931.9
GSHG0045880	PGK1	up	2.09	1.28e-78	2.14e-76	chrX(+):78104246-78129295	UCSC	phosphoglycerate kinase 1	HEL-S-68p, MIG10, PGKA	5230	ENSG00000102144	50490.7	105680
GSHG0003521	EIF2D	up	2.09	1.24e-42	5.73e-41	chr1(-):206591642-206612465	UCSC	eukaryotic translation initiation factor 2D	HCA56, LGTN	1939	--	11596.5	24268.5
GSHG0038617	WDR27	up	2.09	0.000109	0.000504	chr6(-):169457212-169702029	UCSC	WD repeat domain 27	--	253769	--	593.8	1242.42
GSHG0024418	SMPD4BP	up	2.09	5.36e-05	0.000258	chr2(+):131492813-131521576	UCSC	sphingomyelin phosphodiesterase 4B, pseudogene	--	150776	ENSG00000152117	1328.38	2778.23
GSHG0016685	WWOX	up	2.09	3.72e-05	0.000183	chr16(+):78099626-79212667	UCSC	WW domain containing oxidoreductase	D16S432E, DEE28, EIEE28, FOR, FRA16D, HHCMA56, PRO0128, SCAR12, SDR41C1, WOX1	51741	--	2158.24	4513.46
GSHG0038149	TMEM30A	up	2.09	1.84e-16	2.33e-15	chr6(-):75252924-75284792	UCSC	transmembrane protein 30A	C6orf67, CDC50A	55754	--	2805.33	5863.36
GSHG0009148	SHMT2	up	2.09	2.28e-36	7.84e-35	chr12(+):57229706-57234935	UCSC	serine hydroxymethyltransferase 2	GLYA, HEL-S-51e, NEDCASB, SHMT	6472	--	43046.6	89967.9
GSHG0004026	CSGALNACT2	up	2.09	2.39e-15	2.84e-14	chr10(+):43138445-43185304	UCSC	chondroitin sulfate N-acetylgalactosaminyltransferase 2	beta4GalNAcT, ChGn-2, CHGN2, GALNACT-2, GALNACT2, PRO0082	55454	ENSG00000169826	878.69	1836.3
GSHG0003591	DUSP10	up	2.09	2.02e-11	1.83e-10	chr1(-):221701424-221742091	UCSC	dual specificity phosphatase 10	MKP-5, MKP5	11221	--	2670.25	5578.39
GSHG0031372	TKT	up	2.09	4.71e-33	1.41e-31	chr3(-):53224712-53256031	UCSC	transketolase	HEL-S-48, HEL107, SDDHD, TK, TKT1	7086	--	106196	221835
GSHG0015450	SEC11A	up	2.09	3.48e-31	9.64e-30	chr15(-):84669544-84716460	UCSC	SEC11 homolog A, signal peptidase complex subunit	1810012E07Rik, SEC11L1, sid2895, SPC18, SPCS4A	23478	--	32400.5	67671.8
GSHG0003121	CRABP2	up	2.09	3.24e-82	6.05e-80	chr1(-):156699610-156705784	UCSC	cellular retinoic acid binding protein 2	CRABP-II, RBP6	1382	--	84865.7	177068
GSHG0026099	OLA1	up	2.09	1.48e-48	8.76e-47	chr2(-):174072447-174248637	UCSC	Obg like ATPase 1	DOC45, GBP45, GTBP9, GTPBP9, PTD004	29789	--	34053.1	71041.3
GSHG0000264	KDM1A	up	2.09	1.75e-48	1.03e-46	chr1(+):23019468-23083689	UCSC	lysine demethylase 1A	AOF2, BHC110, CPRF, KDM1, LSD1	23028	--	32490.9	67778.9
GSHG0004607	MGMT	up	2.09	1.6e-08	1.13e-07	chr10(+):129536230-129770983	UCSC	O-6-methylguanine-DNA methyltransferase	--	4255	ENSG00000170430	4225.01	8813.68
GSHG0020977	ATP5F1D	up	2.09	0.00375	0.0136	chr19(+):1241750-1244825	UCSC	ATP synthase F1 subunit delta	ATP5D, MC5DN5	513	--	7536.94	15718.3
GSHG0046055	TUBB2B	up	2.08	5.34e-09	3.95e-08	chr6(-):3224277-3227734	UCSC	tubulin beta 2B class IIb	bA506K6.1, CDCBM7, PMGYSA	347733	ENSG00000137285	17233.8	35931.5
GSHG0003700	TOMM20	up	2.08	2.51e-51	1.62e-49	chr1(-):235109341-235128941	UCSC	translocase of outer mitochondrial membrane 20	MAS20, MOM19, TOM20	9804	ENSG00000173726	98659.8	205661
GSHG0028143	CSTB	up	2.08	5.77e-12	5.44e-11	chr21(-):43773949-43776364	UCSC	cystatin B	CPI-B, CST6, EPM1, EPM1A, PME, STFB, ULD	1476	ENSG00000160213	21807.1	45456.5
GSHG0032846	OSTC	up	2.08	1.03e-28	2.57e-27	chr4(+):108650595-108667820	UCSC	oligosaccharyltransferase complex non-catalytic subunit	DC2	58505	--	21268.1	44314.2
GSHG0012276	SRSF5	up	2.08	4.98e-39	1.92e-37	chr14(+):69726899-69772005	UCSC	serine and arginine rich splicing factor 5	HRS, SFRS5, SRP40	6430	--	96006.2	200040
GSHG0045340	EXD3	up	2.08	0.0104	0.0342	chr9(-):137306894-137423262	UCSC	exonuclease 3'-5' domain containing 3	mut-7, Nbr	54932	--	382.85	797.3
GSHG0027817	PFKL	up	2.08	2.75e-10	2.27e-09	chr21(+):44300051-44327373	UCSC	phosphofructokinase, liver type	ATP-PFK, PFK-B, PFK-L	5211	ENSG00000141959	6891.74	14346.5
GSHG0013756	TEX9	up	2.08	0.00997	0.033	chr15(+):56243973-56445997	UCSC	testis expressed 9	--	374618	--	328.57	683.89
GSHG0048899	COMMD9	up	2.08	9.19e-30	2.39e-28	chr11(-):36272292-36289431	UCSC	COMM domain containing 9	C11orf55, HSPC166, LINC00610	29099	--	10238.8	21305.7
GSHG0017749	SERPINF1	up	2.08	2.49e-46	1.33e-44	chr17(+):1761965-1777574	UCSC	serpin family F member 1	EPC-1, OI12, OI6, PEDF, PIG35	5176	ENSG00000132386	7566.09	15738.5
GSHG0002749	LAMTOR5	up	2.08	2.09e-24	4.11e-23	chr1(-):110401249-110407924	UCSC	late endosomal/lysosomal adaptor, MAPK and MTOR activator 5	HBXIP, XIP	10542	--	12818.7	26662.1
GSHG0015216	PPIB	up	2.08	6.19e-41	2.62e-39	chr15(-):64155812-64163155	UCSC	peptidylprolyl isomerase B	CYP-S1, CYPB, HEL-S-39, OI9, SCYLP	5479	ENSG00000166794	65759.1	136703
GSHG0047758	HNRNPR	up	2.08	2.08e-46	1.12e-44	chr1(-):23304688-23344312	UCSC	heterogeneous nuclear ribonucleoprotein R	hnRNP-R, HNRPR	10236	--	36045.2	74924.9
GSHG0011271	PCCA	up	2.08	9.15e-08	6.06e-07	chr13(+):100089083-100530435	UCSC	propionyl-CoA carboxylase subunit alpha	--	5095	--	1926.75	4003.37
GSHG0021649	LTBP4	up	2.08	1.33e-13	1.42e-12	chr19(+):40597235-40629820	UCSC	latent transforming growth factor beta binding protein 4	ARCL1C, LTBP-4, LTBP4L, LTBP4S	8425	--	18293.8	38007.1
GSHG0008011	ANAPC15	up	2.08	5.13e-23	9.39e-22	chr11(-):72106372-72112780	UCSC	anaphase promoting complex subunit 15	APC15, C11orf51, HSPC020	25906	--	10206.6	21202.8
GSHG0003058	RAB13	up	2.08	1.12e-06	6.59e-06	chr1(-):153981617-153986361	UCSC	RAB13, member RAS oncogene family	GIG4	5872	--	21676.1	45003.5
GSHG0022252	MICOS13	up	2.08	0.00011	0.00051	chr19(-):5678422-5680901	UCSC	mitochondrial contact site and cristae organizing system subunit 13	C19orf70, MIC12, MIC13, P117, QIL1	125988	--	6674.11	13851.5
GSHG0019976	YWHAE	up	2.08	1.47e-37	5.32e-36	chr17(-):1344275-1400222	UCSC	tyrosine 3-monooxygenase/tryptophan 5-monooxygenase activation protein epsilon	14-3-3E, HEL2, KCIP-1, MDCR, MDS	7531	--	76017	157739
GSHG0046351	CLEC2D	up	2.08	4.89e-10	3.96e-09	chr12(+):9669605-9699553	UCSC	C-type lectin domain family 2 member D	CLAX, LLT1, OCIL	29121	--	1720.06	3569.51
GSHG0007709	CELF1	up	2.07	2.6e-29	6.66e-28	chr11(-):47465937-47565539	UCSC	CUGBP Elav-like family member 1	BRUNOL2, CUG-BP, CUGBP, CUGBP1, EDEN-BP, hNab50, NAB50, NAPOR	10658	--	17207.1	35700.8
GSHG0003176	IGSF8	up	2.07	7.83e-09	5.71e-08	chr1(-):160091339-160098829	UCSC	immunoglobulin superfamily member 8	CD316, CD81P3, EWI-2, EWI2, KCT-4, LIR-D1, PGRL	93185	--	1789.83	3711.26
GSHG0047102	MPP1	up	2.07	9.3e-11	8e-10	chrX(-):154778684-154805507	UCSC	MAGUK p55 scaffold protein 1	AAG12, DXS552E, EMP55, MRG1, PEMP	4354	--	2676.13	5545.45
GSHG0029557	SMDT1	up	2.07	1.55e-09	1.2e-08	chr22(+):42079695-42085350	UCSC	single-pass membrane protein with aspartate rich tail 1	C22orf32, DDDD, EMRE	91689	ENSG00000183172	4024.02	8337.27
GSHG0029295	SNU13	up	2.07	1.23e-24	2.47e-23	chr22(-):41673933-41688872	UCSC	small nuclear ribonucleoprotein 13	15.5K, FA-1, FA1, NHP2L1, NHPX, OTK27, SNRNP15-5, SPAG12, SSFA1	4809	--	30920.5	64058.1
GSHG0012864	MAP4K5	up	2.07	9.71e-19	1.4e-17	chr14(-):50418493-50532658	UCSC	mitogen-activated protein kinase kinase kinase kinase 5	GCKR, KHS, KHS1, MAPKKKK5	11183	--	6996.5	14494.4
GSHG0016310	SPNS1	up	2.07	4.02e-11	3.56e-10	chr16(+):28974763-28984547	UCSC	sphingolipid transporter 1 (putative)	HSpin1, LAT, nrs, PP2030, SLC62A1, SLC63A1, SPIN1, SPINL	83985	--	4387.49	9085.48
GSHG0034642	CSNK1G3	up	2.07	9.53e-42	4.21e-40	chr5(+):123512177-123617049	UCSC	casein kinase 1 gamma 3	CKI-gamma3, CSNK1G3L	1456	--	4619.03	9560.6
GSHG0007799	DDB1	up	2.07	6.52e-87	1.37e-84	chr11(-):61299447-61342575	UCSC	damage specific DNA binding protein 1	DDBA, UV-DDB1, WHIKERS, XAP1, XPCE, XPE, XPE-BF	1642	ENSG00000167986	50869.8	105289
GSHG0045180	SLC25A25-AS1	up	2.07	1.48e-06	8.59e-06	chr9(-):128086351-128118734	UCSC	SLC25A25 antisense RNA 1	HRCEG	100289019	--	455.19	941.77
GSHG0047206	ANKRD36C	up	2.07	0.0053	0.0187	chr2(-):95848932-95991824	UCSC	ankyrin repeat domain 36C	--	400986	ENSG00000174501	683.86	1414.48
GSHG0024562	CDCA7	up	2.07	1.17e-17	1.58e-16	chr2(+):173354820-173368997	UCSC	cell division cycle associated 7	ICF3, JPO1	83879	--	12489.5	25828
GSHG0025133	SF3B6	up	2.07	2.06e-16	2.6e-15	chr2(-):24067585-24076444	UCSC	splicing factor 3b subunit 6	CGI-110, HSPC175, Ht006, P14, SAP14, SAP14a, SF3B14, SF3B14a	51639	ENSG00000115128	49851.5	103050
GSHG0043885	GPR107	up	2.07	8.95e-19	1.29e-17	chr9(+):130053706-130140164	UCSC	G protein-coupled receptor 107	bA138E2.2, GCDRP, LUSTR1	57720	--	2324.51	4804
GSHG0011056	NUDT15	up	2.07	3.9e-05	0.000191	chr13(+):48037567-48052755	UCSC	nudix hydrolase 15	MTH2, NUDT15D	55270	ENSG00000136159	4032.31	8332.48
GSHG0037924	MTCH1	up	2.06	1.83e-24	3.62e-23	chr6(-):36968135-36986551	UCSC	mitochondrial carrier 1	CGI-64, PIG60, PSAP, SLC25A49	23787	--	8544.33	17643.1
GSHG0039406	AEBP1	up	2.06	0.00486	0.0172	chr7(+):44104345-44114563	UCSC	AE binding protein 1	ACLP	165	ENSG00000106624	180.93	373.68
GSHG0013264	LGMN	up	2.06	9.86e-19	1.42e-17	chr14(-):92703809-92748627	UCSC	legumain	AEP, LGMN1, PRSC1	5641	--	5512.57	11381.2
GSHG0002582	FUBP1	up	2.06	1.53e-64	1.55e-62	chr1(-):77944055-77979074	UCSC	far upstream element binding protein 1	FBP, FUBP, hDHV	8880	--	34194.6	70540.1
GSHG0007059	TAF10	up	2.06	1.89e-09	1.45e-08	chr11(-):6606294-6612216	UCSC	TATA-box binding protein associated factor 10	TAF2A, TAF2H, TAFII30	6881	ENSG00000166337	5751.18	11863.3
GSHG0028698	TSPO	up	2.06	7.4e-26	1.58e-24	chr22(+):43151546-43163242	UCSC	translocator protein	BPBS, BZRP, DBI, IBP, MBR, mDRC, PBR, PBS, pk18, PKBS, PTBR	706	--	25348	52284
GSHG0038356	SERINC1	up	2.06	9.97e-32	2.85e-30	chr6(-):122443348-122471881	UCSC	serine incorporator 1	TDE1L, TDE2, TMS-2, TMS2	57515	ENSG00000111897	5663.25	11679.6
GSHG0001573	SNRPE	up	2.06	7.79e-30	2.04e-28	chr1(+):203861599-203871152	UCSC	small nuclear ribonucleoprotein polypeptide E	HYPT11, Sm-E, SME, snRNP-E	6635	ENSG00000182004	29419.4	60651.3
GSHG0008838	MGST1	up	2.06	5.63e-14	6.14e-13	chr12(+):16347115-16377192	UCSC	microsomal glutathione S-transferase 1	GST12, MGST, MGST-I	4257	--	5124.23	10563
GSHG0006311	RTN3	up	2.06	1.29e-35	4.34e-34	chr11(+):63656224-63759883	UCSC	reticulon 3	ASYIP, HAP, NSPL2, NSPLII, RTN3-A1	10313	--	21791.3	44919.2
GSHG0030532	PCCB	up	2.06	1.67e-16	2.12e-15	chr3(+):136250306-136337895	UCSC	propionyl-CoA carboxylase subunit beta	--	5096	--	9658.6	19908.7
GSHG0002779	RHOC	up	2.06	4.1e-42	1.85e-40	chr1(-):112701131-112707408	UCSC	ras homolog family member C	ARH9, ARHC, H9, RHOH9	389	--	10516.8	21670.1
GSHG0038093	KLHL31	up	2.06	0.00882	0.0295	chr6(-):53647901-53665756	UCSC	kelch like family member 31	bA345L23.2, BKLHD6, KBTBD1, KLHL	401265	--	179.94	370.75
GSHG0027864	COL6A1	up	2.06	0.000566	0.00236	chr21(+):45981767-46005048	UCSC	collagen type VI alpha 1 chain	BTHLM1, OPLL, UCHMD1	1291	ENSG00000142156	2322.39	4785.05
GSHG0016831	TCF25	up	2.06	3.14e-21	5.19e-20	chr16(+):89873592-89911384	UCSC	transcription factor 25	FKSG26, hKIAA1049, Hulp1, NULP1, PRO2620	22980	--	11648.6	23997.1
GSHG0011440	USP12	up	2.06	2.55e-09	1.94e-08	chr13(-):27066156-27171898	UCSC	ubiquitin specific peptidase 12	UBH1, USP12L1	219333	ENSG00000152484	933.09	1922.08
GSHG0017208	YBX3P1	up	2.06	0.0408	0.116	chr16(-):31567767-31569524	UCSC	Y-box binding protein 3 pseudogene 1	CSDAP1	440359	--	268.95	554.06
GSHG0029243	TPTEP2	up	2.06	0.000511	0.00214	chr22(-):38344665-38398926	UCSC	TPTE pseudogene 2	Z98749.2	400927	--	657.22	1353.92
GSHG0012726	DAD1	up	2.06	1.84e-20	2.9e-19	chr14(-):22564907-23038307	UCSC	defender against cell death 1	OST2	1603	ENSG00000129562	19946.3	41087.1
GSHG0005793	IFITM1	up	2.06	2.84e-09	2.15e-08	chr11(+):313853-315272	UCSC	interferon induced transmembrane protein 1	9-27, CD225, DSPA2a, IFI17, LEU13	8519	ENSG00000185885	2024.43	4170.12
GSHG0003613	LBR	up	2.06	1.05e-25	2.22e-24	chr1(-):225401502-225428821	UCSC	lamin B receptor	C14SR, DHCR14B, LMN2R, PHA, PHASK, TDRD18	3930	--	15605.6	32125.9
GSHG0002079	MFAP2	up	2.06	9.32e-09	6.73e-08	chr1(-):16974502-16981583	UCSC	microfibril associated protein 2	MAGP, MAGP-1, MAGP1	4237	--	12219.8	25155.1
GSHG0016596	EDC4	up	2.06	1.99e-31	5.58e-30	chr16(+):67873052-67884499	UCSC	enhancer of mRNA decapping 4	Ge-1, GE1, HEDL5, HEDLS, RCD-8, RCD8	23644	ENSG00000038358	8350.15	17185.8
GSHG0018194	EIF1	up	2.06	3.47e-34	1.1e-32	chr17(+):41688881-41729900	UCSC	eukaryotic translation initiation factor 1	A121, EIF-1, EIF1A, ISO1, SUI1	10209	ENSG00000173812	118830	244511
GSHG0015289	PKM	up	2.06	7.96e-50	4.95e-48	chr15(-):72199029-72231822	UCSC	pyruvate kinase M1/2	CTHBP, HEL-S-30, OIP3, p58, PK3, PKM2, TCB, THBP1	5315	--	296199	609213
GSHG0039550	LINC02604	up	2.06	1.77e-05	9e-05	chr7(+):66904120-66906296	UCSC	long intergenic non-protein coding RNA 2604	lncHERG	644794	--	596.2	1225.94
GSHG0037640	H2BC4	up	2.06	0.0103	0.0339	chr6(-):26113170-26123930	UCSC	H2B clustered histone 4	dJ221C16.3, H2B.1, H2B/l, H2BC10, H2BC6, H2BC7, H2BC8, H2BFL, HIST1H2BC	8347	--	293.78	603.8
GSHG0021573	CAPNS1	up	2.05	4e-74	5.74e-72	chr19(+):36139987-36150353	UCSC	calpain small subunit 1	CALPAIN4, CANP, CANPS, CAPN4, CDPS, CSS1	826	--	32806.6	67414.6
GSHG0001969	ACOT7	up	2.05	3.36e-30	8.98e-29	chr1(-):6264269-6393767	UCSC	acyl-CoA thioesterase 7	ACH1, ACT, BACH, CTE-II, hBACH, LACH, LACH1	11332	--	6589.87	13533.9
GSHG0048107	UQCRC2	up	2.05	3.79e-37	1.36e-35	chr16(+):21952660-21983660	UCSC	ubiquinol-cytochrome c reductase core protein 2	MC3DN5, QCR2, UQCR2	7385	ENSG00000140740	19970.5	41007.6
GSHG0047974	PDCD6IPP2	up	2.05	0.00764	0.026	chr15(+):28789834-28856574	UCSC	PDCD6IP pseudogene 2	--	646278	--	499.8	1026.15
GSHG0033229	MFSD10	up	2.05	8.49e-15	9.74e-14	chr4(-):2930563-2936025	UCSC	major facilitator superfamily domain containing 10	TETRAN, TETTRAN	10227	--	3593.87	7378.66
GSHG0000383	HDAC1	up	2.05	1.33e-40	5.51e-39	chr1(+):32292083-32333626	UCSC	histone deacetylase 1	GON-10, HD1, KDAC1, RPD3, RPD3L1	3065	ENSG00000116478	9574.94	19657.8
GSHG0045806	MSN	up	2.05	1.23e-18	1.76e-17	chrX(+):65667654-65741931	UCSC	moesin	HEL70, IMD50	4478	ENSG00000147065	12220.2	25084.8
GSHG0000307	SH3BGRL3	up	2.05	2.35e-13	2.46e-12	chr1(+):26279174-26281522	UCSC	SH3 domain binding glutamate rich protein like 3	HEL-S-297, SH3BP-1, TIP-B1	83442	ENSG00000142669	9059.16	18581.5
GSHG0041915	RIMS2	up	2.05	0.000348	0.0015	chr8(+):103500610-104256094	UCSC	regulating synaptic membrane exocytosis 2	CRSDS, OBOE, RAB3IP3, RIM2	9699	--	688.51	1410.81
GSHG0005481	CCDC186	up	2.05	0.000203	0.000902	chr10(-):114120862-114174220	UCSC	coiled-coil domain containing 186	C10orf118, CCCP-1, CCCP1, golgin104	55088	--	981.23	2010.42
GSHG0018950	LRRC75A	up	2.05	0.00437	0.0156	chr17(-):16441594-16492193	UCSC	leucine rich repeat containing 75A	C17orf76, FAM211A	388341	--	353.11	723.18
GSHG0020156	NAPG	up	2.05	1.35e-08	9.61e-08	chr18(+):10526027-10552764	UCSC	NSF attachment protein gamma	GAMMASNAP	8774	--	1319.71	2702.07
GSHG0023636	AGBL5	up	2.05	2.86e-26	6.24e-25	chr2(+):27051423-27070621	UCSC	AGBL carboxypeptidase 5	CCP5, RP75	60509	--	3662.92	7495.5
GSHG0009444	ERP29	up	2.05	5.62e-19	8.17e-18	chr12(+):112013408-112023449	UCSC	endoplasmic reticulum protein 29	C12orf8, ERp28, ERp31, HEL-S-107, PDI-DB, PDIA9	10961	--	19966.4	40858.9
GSHG0044832	TPT1-AS1	up	2.05	0.00191	0.0073	chr13(+):45341345-45391737	UCSC	TPT1 antisense RNA 1	--	100190939	--	908.29	1858.69
GSHG0044227	B4GALT1	up	2.05	1.6e-17	2.14e-16	chr9(-):33104077-33167356	UCSC	beta-1, 4-galactosyltransferase 1	B4GAL-T1, beta4Gal-T1, CDG2D, GGTB2, GT1, GTB	2683	--	1674.75	3427.02
GSHG0047069	IDH3G	up	2.05	8.76e-16	1.07e-14	chrX(-):153785766-153794522	UCSC	isocitrate dehydrogenase (NAD(+)) 3 non-catalytic subunit gamma	H-IDHG	3421	--	4690.7	9596.26
GSHG0033406	PDS5A	up	2.05	3.67e-21	6.04e-20	chr4(-):39822863-39977970	UCSC	PDS5 cohesin associated factor A	PIG54, SCC-112, SCC112	23244	--	5093.38	10419
GSHG0019885	PSMB3	up	2.05	4.73e-19	6.92e-18	chr17(+):38752741-38764225	UCSC	proteasome 20S subunit beta 3	HC10-II	5691	--	23786.9	48655.1
GSHG0041705	SDCBP	up	2.05	1.96e-16	2.48e-15	chr8(+):58553169-58582858	UCSC	syndecan binding protein	MDA-9, MDA9, ST1, SYCL, TACIP18	6386	--	4513.77	9232.87
GSHG0046695	HMGN5	up	2.05	2.14e-14	2.39e-13	chrX(-):81113699-81201942	UCSC	high mobility group nucleosome binding domain 5	NBP-45, NSBP1	79366	ENSG00000198157	18420.5	37677.4
GSHG0045839	NONO	up	2.05	2.36e-41	1.02e-39	chrX(+):71283635-71301168	UCSC	non-POU domain containing octamer binding	MRXS34, NMT55, NRB54, P54, P54NRB, PPP1R114	4841	--	70553.8	144300
GSHG0009501	MLEC	up	2.04	4.09e-32	1.18e-30	chr12(+):120687149-120701859	UCSC	malectin	KIAA0152	9761	--	15970.5	32659.3
GSHG0030503	ATP2C1	up	2.04	3.15e-52	2.1e-50	chr3(+):130850595-131016712	UCSC	ATPase secretory pathway Ca2+ transporting 1	ATP2C1A, BCPM, HHD, hSPCA1, PMR1, SPCA1	27032	--	25122.2	51355.7
GSHG0046678	MAGT1	up	2.04	1.51e-11	1.38e-10	chrX(-):77825747-77895593	UCSC	magnesium transporter 1	bA217H1.1, CDG1CC, IAP, MRX95, OST3B, PRO0756, SLC58A1, XMEN	84061	--	2061.35	4213.24
GSHG0022204	TLE5	up	2.04	6e-17	7.8e-16	chr19(-):3052910-3063107	UCSC	TLE family member 5, transcriptional modulator	AES, AES-1, AES-2, ESP1, GRG, Grg-5, GRG5	166	--	51222.6	104691
GSHG0010940	GTF3A	up	2.04	1.6e-15	1.93e-14	chr13(+):27424478-27435823	UCSC	general transcription factor IIIA	AP2, TFIIIA	2971	ENSG00000122034	8842.37	18065.1
GSHG0042928	TOP1MT	up	2.04	4.9e-13	4.99e-12	chr8(-):143309324-143359981	UCSC	DNA topoisomerase I mitochondrial	--	116447	--	10170.2	20777.2
GSHG0045317	FBXW5	up	2.04	1.24e-09	9.68e-09	chr9(-):136940434-136944738	UCSC	F-box and WD repeat domain containing 5	Fbw5	54461	--	3355.53	6851.88
GSHG0045391	--	up	2.04	6.57e-48	3.75e-46	chrM(-):13292-13379	UCSC	--	--	--	--	37083.9	75717.2
GSHG0048953	DEF8	up	2.04	4.64e-12	4.42e-11	chr16(+):89948755-89968060	UCSC	differentially expressed in FDCP 8 homolog	--	54849	--	3000.38	6126.12
GSHG0016887	NME3	up	2.04	1.17e-07	7.65e-07	chr16(-):1770320-1771709	UCSC	NME/NM23 nucleoside diphosphate kinase 3	c371H6.2, DR-nm23, NDPK-C, NDPKC, NM23-H3, NM23H3	4832	--	2921.76	5964.73
GSHG0010431	CEP83	up	2.04	6e-07	3.65e-06	chr12(-):94306393-94460454	UCSC	centrosomal protein 83	CCDC41, NPHP18, NY-REN-58	51134	--	1040.68	2124.45
GSHG0045562	PDHA1	up	2.04	1.16e-54	8.55e-53	chrX(+):19343927-19361718	UCSC	pyruvate dehydrogenase E1 subunit alpha 1	PDHA, PDHAD, PDHCE1A, PHE1A	5160	--	27906.4	56913.2
GSHG0017239	C16orf87	up	2.04	8.73e-12	8.13e-11	chr16(-):46796603-46831180	UCSC	chromosome 16 open reading frame 87	--	388272	--	1202.07	2451.57
GSHG0006284	ASRGL1	up	2.04	0.00082	0.00334	chr11(+):62337302-62393415	UCSC	asparaginase and isoaspartyl peptidase 1	ALP, ALP1, CRASH	80150	--	425.5	867.42
GSHG0032824	NFKB1	up	2.04	7.54e-10	5.99e-09	chr4(+):102501329-102617302	UCSC	nuclear factor kappa B subunit 1	CVID12, EBP-1, KBF1, NF-kappa-B1, NF-kappaB, NF-kappabeta, NF-kB, NF-kB1, NFkappaB, NFKB-p105, NFKB-p50	4790	--	1940.55	3955.6
GSHG0014100	NOX5 // SPESP1	up	2.04	1.73e-06	9.95e-06	chr15(+):68930517-69062762	UCSC	NADPH oxidase 5 // sperm equatorial segment protein 1	ESP, SP-ESP	246777, 79400	ENSG00000258484	829.16	1690.14
GSHG0014046	RAB8B	up	2.04	7.73e-08	5.16e-07	chr15(+):63189534-63267776	UCSC	RAB8B, member RAS oncogene family	--	51762	ENSG00000166128	3104.61	6327.3
GSHG0043754	GSN	up	2.04	2.98e-27	6.84e-26	chr9(+):121201483-121332844	UCSC	gelsolin	ADF, AGEL	2934	--	5409.32	11022.4
GSHG0027319	MMP24OS	up	2.04	0.00246	0.00922	chr20(-):35276352-35278122	UCSC	MMP24 opposite strand	MMP24-AS1	101410538	--	977.7	1992.11
GSHG0049002	PRMT1	up	2.04	3.81e-19	5.6e-18	chr19(+):49677152-49688450	UCSC	protein arginine methyltransferase 1	ANM1, HCP1, HRMT1L2, IR1B4	3276	--	23298.3	47470.6
GSHG0013640	CHP1	up	2.04	2.72e-22	4.8e-21	chr15(+):41231239-41281887	UCSC	calcineurin like EF-hand protein 1	CHP, p22, p24, Sid470p, SLC9A1BP, SPAX9	11261	--	9521.81	19398.3
GSHG0028951	--	up	2.04	0.000223	0.000985	chr22(-):25351419-25381579	UCSC	--	--	--	--	658.84	1342.06
GSHG0045392	--	up	2.04	2.21e-40	9.04e-39	chrM(-):13460-13488	UCSC	--	--	--	--	28470.8	57959.7
GSHG0020964	PTBP1	up	2.04	2.32e-17	3.07e-16	chr19(+):797410-812327	UCSC	polypyrimidine tract binding protein 1	HNRNP-I, HNRNPI, HNRPI, pPTB, PTB, PTB-1, PTB-T, PTB2, PTB3, PTB4	5725	--	41870.2	85226.2
GSHG0025683	UXS1	up	2.04	1.3e-12	1.29e-11	chr2(-):106093308-106194304	UCSC	UDP-glucuronate decarboxylase 1	SDR6E1, UGD	80146	--	2105.76	4286.05
GSHG0003746	ZNF695	up	2.03	0.00132	0.00521	chr1(-):246945546-247008057	UCSC	zinc finger protein 695	SBZF3	57116	--	2170.53	4417.06
GSHG0034556	FER	up	2.03	2.3e-06	1.3e-05	chr5(+):108747822-109196841	UCSC	FER tyrosine kinase	p94-Fer, PPP1R74, TYK3	2241	--	831.57	1692.31
GSHG0011019	DNAJC15	up	2.03	1.33e-10	1.13e-09	chr13(+):43023203-43114213	UCSC	DnaJ heat shock protein family (Hsp40) member C15	DNAJD1, HSD18, MCJ	29103	ENSG00000120675	7747.06	15751.5
GSHG0018677	ANAPC11 // NPB	up	2.03	9.09e-29	2.27e-27	chr17(+):81890790-81902905	UCSC	anaphase promoting complex subunit 11 // neuropeptide B	APC11, Apc11p, HSPC214, L7, PPL7, PPNPB	256933, 51529	ENSG00000183979	8349.39	16973
GSHG0016055	RAB26	up	2.03	2.1e-06	1.19e-05	chr16(+):2140803-2154165	UCSC	RAB26, member RAS oncogene family	V46133	25837	--	4179.39	8494.67
GSHG0017128	TUFM	up	2.03	3.72e-22	6.49e-21	chr16(-):28842411-28846361	UCSC	Tu translation elongation factor, mitochondrial	COXPD4, EF-TuMT, EFTU, P43	7284	ENSG00000178952	30378.7	61720
GSHG0007092	TMEM9B	up	2.03	6.11e-05	0.000292	chr11(-):8947202-8964947	UCSC	TMEM9 domain family member B	C11orf15	56674	--	1874.91	3807.69
GSHG0017387	NQO1	up	2.03	2.67e-28	6.51e-27	chr16(-):69709401-69726564	UCSC	NAD(P)H quinone dehydrogenase 1	DHQU, DIA4, DTD, NMOR1, NMORI, QR1	1728	--	12917.2	26228.5
GSHG0034322	NDUFS4	up	2.03	1.36e-17	1.83e-16	chr5(+):53560639-53683338	UCSC	NADH:ubiquinone oxidoreductase subunit S4	AQDQ, CI-18, CI-18kDa, CI-AQDQ, MC1DN1	4724	--	7248.77	14715.8
GSHG0015066	ARPP19	up	2.03	9.23e-45	4.67e-43	chr15(-):52547045-52569446	UCSC	cAMP regulated phosphoprotein 19	ARPP-16, ARPP-19, ARPP16, ENSAL	10776	--	20140.1	40883.3
GSHG0000962	HIPK1	up	2.03	1.49e-12	1.47e-11	chr1(+):113929188-113977869	UCSC	homeodomain interacting protein kinase 1	Myak, Nbak2	204851	--	3278.05	6652.94
GSHG0021370	MRPL34	up	2.03	4.89e-07	3e-06	chr19(+):17302865-17306843	UCSC	mitochondrial ribosomal protein L34	L34mt	64981	--	3261.69	6617.36
GSHG0020759	GAREM1	up	2.03	7.01e-06	3.74e-05	chr18(-):32263522-32470882	UCSC	GRB2 associated regulator of MAPK1 subtype 1	C18orf11, FAM59A, GAREM, Gm944	64762	--	520.63	1056.01
GSHG0026822	PLCG1	up	2.03	1.86e-47	1.04e-45	chr20(+):41137237-41177626	UCSC	phospholipase C gamma 1	NCKAP3, PLC-II, PLC1, PLC148, PLCgamma1	5335	--	8829.48	17907.2
GSHG0009735	MRPL51	up	2.03	3.39e-21	5.6e-20	chr12(-):6491886-6493291	UCSC	mitochondrial ribosomal protein L51	bMRP64, CDA09, HSPC241, MRP64	51258	ENSG00000111639	21071.9	42712
GSHG0041831	RIPK2	up	2.03	0.00173	0.00667	chr8(+):89757810-89791064	UCSC	receptor interacting serine/threonine kinase 2	CARD3, CARDIAK, CCK, GIG30, RICK, RIP2	8767	ENSG00000104312	710.27	1438.7
GSHG0047073	NAA10	up	2.03	6.34e-17	8.24e-16	chrX(-):153929225-153935066	UCSC	N-alpha-acetyltransferase 10, NatA catalytic subunit	ARD1, ARD1A, ARD1P, DXS707, hARD1, MCOPS1, NATD, OGDNS, TE2	8260	--	26121.4	52909.8
GSHG0047788	H2AW	up	2.03	1.55e-06	8.94e-06	chr1(-):228456981-228457873	UCSC	H2A.W histone	HIST3H2A	92815	ENSG00000181218	6952.83	14082.4
GSHG0000429	SH3D21	up	2.02	0.00753	0.0256	chr1(+):36306368-36324883	UCSC	SH3 domain containing 21	C1orf113	79729	--	359.38	727.55
GSHG0019752	SIRT7	up	2.02	7.76e-05	0.000366	chr17(-):81911939-81918176	UCSC	sirtuin 7	SIR2L7	51547	ENSG00000187531	1368.09	2769.3
GSHG0017142	--	up	2.02	0.0013	0.00514	chr16(-):29808645-29812038	UCSC	--	--	--	--	331.9	671.53
GSHG0001458	SMG7	up	2.02	2.69e-23	4.99e-22	chr1(+):183472478-183554191	UCSC	SMG7 nonsense mediated mRNA decay factor	C1orf16, EST1C, SGA56M	9887	--	11214	22665.7
GSHG0029577	ADI1	up	2.02	2.37e-11	2.14e-10	chr2(-):3497366-3519531	UCSC	acireductone dioxygenase 1	APL1, ARD, Fe-ARD, HMFT1638, MTCBP1, mtnD, Ni-ARD, SIPL	55256	--	21516.6	43476.9
GSHG0011643	TSC22D1	up	2.02	2.83e-29	7.22e-28	chr13(-):44432143-44576565	UCSC	TSC22 domain family member 1	Ptg-2, TGFB1I4, TSC22	8848	--	18502.8	37385.1
GSHG0024667	--	up	2.02	0.036	0.103	chr2(+):195659083-195660913	UCSC	--	--	--	--	285.89	577.28
GSHG0039956	EXOC4	up	2.02	3.64e-15	4.27e-14	chr7(+):133253070-134065761	UCSC	exocyst complex component 4	SEC8, SEC8L1, Sec8p	60412	--	3273.22	6609.68
GSHG0031266	UQCRC1	up	2.02	1.17e-33	3.6e-32	chr3(-):48599002-48610037	UCSC	ubiquinol-cytochrome c reductase core protein 1	D3S3191, PKNPY, QCR1, UQCR1	7384	ENSG00000010256	21997.9	44379.5
GSHG0001106	TUFT1	up	2.02	1.65e-09	1.27e-08	chr1(+):151540305-151583583	UCSC	tuftelin 1	--	7286	--	2102.93	4242.6
GSHG0007060	TPP1	up	2.02	2.6e-16	3.26e-15	chr11(-):6612768-6619453	UCSC	tripeptidyl peptidase 1	CLN2, GIG1, LPIC, SCAR7, TPP-1	1200	ENSG00000166340	3716.48	7495.41
GSHG0016588	CARMIL2	up	2.02	2.34e-08	1.63e-07	chr16(+):67645127-67657569	UCSC	capping protein regulator and myosin 1 linker 2	CARMIL2b, IMD58, LRRC16C, RLTPR	146206	--	1060.48	2138.19
GSHG0036074	DDX41	up	2.02	7.91e-12	7.39e-11	chr5(-):177511577-177517469	UCSC	DEAD-box helicase 41	ABS, MPLPF	51428	--	7319.11	14754
GSHG0034831	RBM27	up	2.02	1.05e-14	1.19e-13	chr5(+):146203550-146289223	UCSC	RNA binding motif protein 27	ARRS1, Psc1, ZC3H18, ZC3H20	54439	ENSG00000091009, ENSG00000275740	5873.02	11836.9
GSHG0017193	VKORC1	up	2.01	8.62e-23	1.56e-21	chr16(-):31090854-31095944	UCSC	vitamin K epoxide reductase complex subunit 1	EDTP308, MST134, MST576, VKCFD2, VKOR	79001	--	8984.11	18097.6
GSHG0025675	TGFBRAP1	up	2.01	1.24e-14	1.41e-13	chr2(-):105249404-105329735	UCSC	transforming growth factor beta receptor associated protein 1	TRAP-1, TRAP1, VPS3	9392	ENSG00000135966	1700.25	3424.23
GSHG0047764	ID3	up	2.01	1.09e-34	3.52e-33	chr1(-):23557919-23559794	UCSC	inhibitor of DNA binding 3, HLH protein	bHLHb25, HEIR-1	3399	ENSG00000117318	48481.7	97606.8
GSHG0009371	HSP90B1	up	2.01	4.48e-85	9.06e-83	chr12(+):103930382-103947927	UCSC	heat shock protein 90 beta family member 1	ECGP, GP96, GRP94, HEL-S-125m, HEL35, TRA1	7184	ENSG00000166598	101443	204198
GSHG0026612	SNRPB2	up	2.01	2.12e-32	6.2e-31	chr20(+):16730012-16742564	UCSC	small nuclear ribonucleoprotein polypeptide B2	Msl1, U2B''	6629	--	19028.4	38295.9
GSHG0030620	TSC22D2	up	2.01	8.51e-10	6.73e-09	chr3(+):150408289-150466422	UCSC	TSC22 domain family member 2	TILZ4a, TILZ4b, TILZ4c	9819	--	3973.23	7993.64
GSHG0039883	ARF5	up	2.01	5.63e-15	6.52e-14	chr7(+):127588378-127591703	UCSC	ADP ribosylation factor 5	--	381	ENSG00000004059	22208.5	44681.2
GSHG0019553	HELZ	up	2.01	5.38e-09	3.98e-08	chr17(-):67070439-67245196	UCSC	helicase with zinc finger	DHRC, DRHC, HUMORF5	9931	--	7830.75	15753.8
GSHG0024890	EFHD1	up	2.01	0.0259	0.0774	chr2(+):232606057-232682780	UCSC	EF-hand domain family member D1	MST133, MSTP133, PP3051, SWS2	80303	--	472.33	949.53
GSHG0033848	SLC10A7	up	2.01	0.000738	0.00302	chr4(-):146253981-146521965	UCSC	solute carrier family 10 member 7	C4orf13, P7, SSASKS	84068	--	739.42	1485.78
GSHG0049103	--	up	2.01	0.00519	0.0183	chr3(+):186786675-186786852	UCSC	--	--	--	--	319.23	641.26
GSHG0017070	USP31	up	2.01	1.88e-05	9.54e-05	chr16(-):23061406-23149452	UCSC	ubiquitin specific peptidase 31	--	57478	ENSG00000103404	1567.92	3149.28
GSHG0029826	GPD1L	up	2.01	5.54e-12	5.24e-11	chr3(+):32106531-32168713	UCSC	glycerol-3-phosphate dehydrogenase 1 like	GPD1-L	23171	ENSG00000152642	2545.69	5111.36
GSHG0000531	UROD	up	2.01	4.36e-19	6.39e-18	chr1(+):45012223-45015671	UCSC	uroporphyrinogen decarboxylase	PCT, UPD	7389	--	4842.37	9723.64
GSHG0003624	PARP1	up	2.01	1.84e-122	1.1e-119	chr1(-):226360691-226408093	UCSC	poly(ADP-ribose) polymerase 1	ADPRT, ADPRT1, ARTD1, pADPRT-1, PARP, PARP-1, PARS, Poly-PARP, PPOL	142	ENSG00000143799	59908.7	120291
GSHG0036374	RNF182	up	2.01	1.43e-08	1.01e-07	chr6(+):13924446-13980310	UCSC	ring finger protein 182	--	221687	--	1478.04	2966.57
GSHG0023020	AP2S1	up	2.01	5.2e-32	1.5e-30	chr19(-):46838167-46850847	UCSC	adaptor related protein complex 2 subunit sigma 1	AP17, CLAPS2, FBH3, FBHOk, HHC3	1175	--	7337.46	14722.7
GSHG0016798	CTU2	up	2.01	6.59e-11	5.74e-10	chr16(+):88706483-88715396	UCSC	cytosolic thiouridylase subunit 2	C16orf84, MFRG, NCS2, UPF0432	348180	--	2965.2	5948.91
GSHG0013423	DDX24	up	2.01	3.92e-28	9.44e-27	chr14(-):94048287-94081212	UCSC	DEAD-box helicase 24	--	57062	ENSG00000089737	15508.7	31112.1
GSHG0010263	ZBTB39	up	2.01	9.23e-18	1.25e-16	chr12(-):56998834-57006546	UCSC	zinc finger and BTB domain containing 39	ZNF922	9880	ENSG00000166860	4198.65	8420.21
GSHG0017797	PLD2	up	2.01	4.41e-07	2.72e-06	chr17(+):4807115-4823432	UCSC	phospholipase D2	PLD1C	5338	--	1449.09	2906.11
GSHG0046066	PGRMC1	up	2	9.5e-14	1.02e-12	chrX(+):119236285-119244466	UCSC	progesterone receptor membrane component 1	Dap1, HPR6.6, IZA, MPR	10857	--	10444.8	20934.9
GSHG0034363	NDUFAF2	up	2	3.75e-15	4.39e-14	chr5(+):60945205-61153026	UCSC	NADH:ubiquinone oxidoreductase complex assembly factor 2	B17.2L, MC1DN10, mimitin, MMTN, NDUFA12L	91942	ENSG00000164182	4612.77	9242.86
GSHG0022813	U2AF1L4	up	2	0.000881	0.00357	chr19(-):35742464-35745442	UCSC	U2 small nuclear RNA auxiliary factor 1 like 4	U2AF1-RS3, U2AF1L3, U2AF1L3V1, U2AF1RS3, U2af26	199746	--	1296.78	2598.25
GSHG0003198	PFDN2	up	2	6.88e-24	1.32e-22	chr1(-):161100557-161118050	UCSC	prefoldin subunit 2	PFD2	5202	ENSG00000143256	53410.4	106987
GSHG0036356	TMEM14B	up	2	2.95e-22	5.19e-21	chr6(+):10747759-10852753	UCSC	transmembrane protein 14B	--	81853	--	13086.1	26204.4
GSHG0045294	DNLZ	up	2	0.00583	0.0203	chr9(-):136359483-136363811	UCSC	DNL-type zinc finger	bA413M3.2, C9orf151, HEP, HEP1, TIMM15, ZIM17	728489	ENSG00000213221	965.77	1933.42
GSHG0008297	DSCAML1	up	2	1.01e-22	1.82e-21	chr11(-):117427772-117817525	UCSC	DS cell adhesion molecule like 1	DSCAM2	57453	ENSG00000177103	4794.74	9595.76
GSHG0035346	OXCT1	up	2	2.41e-15	2.86e-14	chr5(-):41730065-41870456	UCSC	3-oxoacid CoA-transferase 1	OXCT, SCOT	5019	--	5387.96	10781
GSHG0012302	RBM25	up	2	2.92e-19	4.33e-18	chr14(+):73058507-73123899	UCSC	RNA binding motif protein 25	fSAP94, NET52, RED120, RNPC7, S164, Snu71	58517	--	6791.94	13583
GSHG0042424	GGH	up	2	2.43e-12	2.36e-11	chr8(-):63015079-63038852	UCSC	gamma-glutamyl hydrolase	GATD10, GH	8836	--	2985.12	5968.46
GSHG0041347	SSBP1	up	2	1.55e-28	3.83e-27	chr7(+):141738321-141750488	UCSC	single stranded DNA binding protein 1	Mt-SSB, mtSSB, OPA13, SOSS-B1, SSBP	6742	--	38389.9	76747.9
GSHG0000935	ATP5PB	up	2	8.9e-31	2.42e-29	chr1(+):111448840-111462757	UCSC	ATP synthase peripheral stalk-membrane subunit b	ATP5F1, PIG47	515	ENSG00000116459	16275.6	32532.8
GSHG0031212	TMEM158	up	2	0.000623	0.00258	chr3(-):45224466-45226287	UCSC	transmembrane protein 158	BBP, p40BBP, RIS1	25907	ENSG00000249992	2612.05	5220.66
GSHG0002656	TGFBR3	up	2	2.65e-06	1.49e-05	chr1(-):91680343-91906002	UCSC	transforming growth factor beta receptor 3	betaglycan, BGCAN	7049	--	1742.58	3482.19
GSHG0000814	FNBP1L	up	2	7.21e-20	1.1e-18	chr1(+):93448118-93554661	UCSC	formin binding protein 1 like	C1orf39, TOCA1	54874	--	3833.52	7659.39
GSHG0012005	MRPL52	up	2	7.84e-10	6.22e-09	chr14(+):22829887-22835037	UCSC	mitochondrial ribosomal protein L52	--	122704	--	3385.71	6765.35
GSHG0005508	PRDX3	up	2	1.84e-23	3.45e-22	chr10(-):119167701-119178837	UCSC	peroxiredoxin 3	AOP-1, AOP1, HBC189, MER5, PRO1748, prx-III, SP-22	10935	ENSG00000165672	17640	35237.9
GSHG0021916	PPP2R1A	up	2	2.27e-40	9.26e-39	chr19(+):52189938-52229518	UCSC	protein phosphatase 2 scaffold subunit Aalpha	MRD36, PP2A-Aalpha, PP2AA, PP2AAALPHA, PR65A	5518	--	32208	64327.8
GSHG0003055	CRTC2	up	2	3.87e-25	7.93e-24	chr1(-):153947675-153958627	UCSC	CREB regulated transcription coactivator 2	TORC-2, TORC2	200186	--	2972.28	5934.93
GSHG0033565	CCNI	up	2	3.85e-66	4.12e-64	chr4(-):77047155-77075992	UCSC	cyclin I	CCNI1, CYC1, CYI	10983	ENSG00000118816	32403.6	64701.2
GSHG0042685	DERL1	up	2	6.38e-33	1.91e-31	chr8(-):123013170-123042302	UCSC	derlin 1	DER-1, DER1, derlin-1	79139	--	8129.06	16223.2
GSHG0023935	CCT7	up	2	1.35e-100	4e-98	chr2(+):73234281-73253006	UCSC	chaperonin containing TCP1 subunit 7	CCTETA, CCTH, NIP7-1, TCP1ETA	10574	--	63609.3	126943
GSHG0003052	ILF2	up	2	1.73e-33	5.28e-32	chr1(-):153661788-153670993	UCSC	interleukin enhancer binding factor 2	NF45, PRO3063	3608	--	44817.2	89440.7
GSHG0037094	MARCKS	up	1.99	2.8e-07	1.76e-06	chr6(+):113857345-113863475	UCSC	myristoylated alanine rich protein kinase C substrate	80K-L, MACS, PKCSL, PRKCSL	4082	ENSG00000277443	45776.7	91249.3
GSHG0026486	HDLBP	up	1.99	4.63e-175	8.99e-172	chr2(-):241227267-241315702	UCSC	high density lipoprotein binding protein	HBP, PRO2900, VGL	3069	--	95860.6	191070
GSHG0030654	GFM1	up	1.99	4.74e-21	7.75e-20	chr3(+):158644527-158695581	UCSC	G elongation factor mitochondrial 1	COXPD1, EFG, EFG1, EFGM, EGF1, GFM, hEFG1, mtEF-G1	85476	--	5609.07	11179
GSHG0046901	FIRRE	up	1.99	1.67e-06	9.6e-06	chrX(-):131691525-131830643	UCSC	firre intergenic repeating RNA element	LINC01200	286467	--	1103.34	2198.56
GSHG0016889	SPSB3	up	1.99	0.000226	0.000999	chr16(-):1776712-1782571	UCSC	splA/ryanodine receptor domain and SOCS box containing 3	C16orf31, SSB3	90864	--	1093.79	2179.08
GSHG0006493	IL18BP	up	1.99	5.88e-07	3.57e-06	chr11(+):71997968-72005715	UCSC	interleukin 18 binding protein	FVH, IL18BPa	10068	--	963.89	1920.32
GSHG0013415	MOAP1	up	1.99	7.26e-10	5.78e-09	chr14(-):93182199-93184915	UCSC	modulator of apoptosis 1	MAP-1, PNMA4	64112	ENSG00000165943	3000.59	5975.32
GSHG0042094	KIFC2	up	1.99	0.000116	0.000537	chr8(+):144466337-144474202	UCSC	kinesin family member C2	--	90990	--	1858.33	3698.25
GSHG0038507	CNKSR3	up	1.99	1.65e-09	1.27e-08	chr6(-):154387515-154510685	UCSC	CNKSR family member 3	CNK3, CNK3/IPCEF1, MAGI1	154043	--	1170.79	2328.69
GSHG0030038	SMIM4	up	1.99	2.83e-07	1.77e-06	chr3(+):52536605-52541891	UCSC	small integral membrane protein 4	C3orf78	440957	ENSG00000168273	986.78	1961.85
GSHG0022362	CDC37	up	1.99	3.98e-06	2.19e-05	chr19(-):10391133-10405729	UCSC	cell division cycle 37, HSP90 cochaperone	P50CDC37	11140	--	23123.2	45976.2
GSHG0049166	SBDS	up	1.99	1.31e-25	2.74e-24	chr7(-):66987680-66995606	UCSC	SBDS ribosome maturation factor	CGI-97, SDO1, SDS, SWDS	51119	ENSG00000126524	16094.3	31973
GSHG0024889	EIF4E2	up	1.99	1.7e-11	1.55e-10	chr2(+):232550667-232583644	UCSC	eukaryotic translation initiation factor 4E family member 2	4E-LP, 4EHP, EIF4EL3, h4EHP, IF4e	9470	--	7094.43	14093.1
GSHG0048413	NDUFA6	up	1.99	5.56e-20	8.55e-19	chr22(-):42085526-42090884	UCSC	NADH:ubiquinone oxidoreductase subunit A6	B14, CI-B14, LYRM6, MC1DN33, NADHB14	4700	ENSG00000184983	20664.4	41025.4
GSHG0047599	LINC02593	up	1.98	0.000345	0.00149	chr1(-):916818-919692	UCSC	long intergenic non-protein coding RNA 2593	--	100130417	ENSG00000223764	1697.05	3368.27
GSHG0026249	ICA1L	up	1.98	0.00289	0.0107	chr2(-):202767183-202871985	UCSC	islet cell autoantigen 1 like	ALS2CR14, ALS2CR15	130026	--	304.18	603.52
GSHG0047280	UTY	up	1.98	7.36e-07	4.43e-06	chrY(-):13234580-13480670	UCSC	ubiquitously transcribed tetratricopeptide repeat containing, Y-linked	KDM6AL, KDM6C, UTY1	7404	--	941.63	1868.69
GSHG0001540	RNPEP	up	1.98	1.27e-18	1.82e-17	chr1(+):201982648-202006147	UCSC	arginyl aminopeptidase	AP-B, APB	6051	--	6361.52	12617.6
GSHG0024525	CERS6	up	1.98	2.68e-15	3.17e-14	chr2(+):168456249-168775134	UCSC	ceramide synthase 6	CERS5, LASS6	253782	--	4943.48	9803.86
GSHG0043576	MFSD14B	up	1.98	1.05e-20	1.68e-19	chr9(+):94374569-94461042	UCSC	major facilitator superfamily domain containing 14B	HIATL1	84641	ENSG00000148110	3714.78	7366.34
GSHG0008943	CNTN1	up	1.98	2.73e-25	5.64e-24	chr12(+):40692439-41072415	UCSC	contactin 1	F3, GP135, MYPCN	1272	--	4282.42	8487.57
GSHG0027421	PLTP	up	1.98	3.66e-31	1.01e-29	chr20(-):45898620-45912156	UCSC	phospholipid transfer protein	BPIFE, HDLCQ9	5360	--	12311.3	24396.8
GSHG0041439	ZDHHC2	up	1.98	1.77e-06	1.02e-05	chr8(+):17156029-17225779	UCSC	zinc finger DHHC-type palmitoyltransferase 2	DHHC2, ZNF372	51201	ENSG00000104219	1579.96	3128.94
GSHG0005273	ACTA2	up	1.98	9.65e-15	1.1e-13	chr10(-):88935074-88991397	UCSC	actin alpha 2, smooth muscle	ACTSA	59	ENSG00000107796	1449.29	2869.95
GSHG0016806	TRAPPC2L	up	1.98	1.05e-14	1.2e-13	chr16(+):88856220-88862678	UCSC	trafficking protein particle complex subunit 2L	HSPC176, PERRB	51693	--	8253.87	16343.1
GSHG0021110	SNAPC2	up	1.98	1.86e-05	9.48e-05	chr19(+):7920324-7923250	UCSC	small nuclear RNA activating complex polypeptide 2	PTFDELTA, SNAP45	6618	--	5647.16	11180.3
GSHG0033547	G3BP2	up	1.98	1.8e-47	1.01e-45	chr4(-):75642786-75673413	UCSC	G3BP stress granule assembly factor 2	--	9908	--	13961.1	27636.8
GSHG0012655	SIVA1	up	1.98	1.34e-07	8.73e-07	chr14(+):104668262-104759658	UCSC	SIVA1 apoptosis inducing factor	CD27BP, SIVA, Siva-1, Siva-2	10572	--	3764.8	7450.25
GSHG0027952	APP	up	1.98	1.32e-80	2.37e-78	chr21(-):25880550-26171128	UCSC	amyloid beta precursor protein	AAA, ABETA, ABPP, AD1, alpha-sAPP, APPI, CTFgamma, CVAP, PN-II, PN2, preA4	351	--	17819.2	35227.6
GSHG0014667	NDN	up	1.98	0.00204	0.00778	chr15(-):23685400-23687305	UCSC	necdin, MAGE family member	HsT16328, PWCR	4692	ENSG00000182636	2660.23	5258.83
GSHG0012363	GSTZ1	up	1.98	2.07e-10	1.72e-09	chr14(+):77320996-77331597	UCSC	glutathione S-transferase zeta 1	GSTZ1-1, MAAI, MAAID, MAI	2954	--	2700.92	5338.87
GSHG0042082	CYC1	up	1.98	6.17e-11	5.38e-10	chr8(+):144095038-144097525	UCSC	cytochrome c1	MC3DN6, UQCR4	1537	--	11943.9	23608.3
GSHG0021392	CS	up	1.98	5.77e-49	3.48e-47	chr12(-):56271699-56300366	UCSC	citrate synthase	--	1431	ENSG00000062485	30723.9	60728.7
GSHG0000536	AKR1A1	up	1.98	9.37e-28	2.22e-26	chr1(+):45550826-45570050	UCSC	aldo-keto reductase family 1 member A1	ALDR1, ALR, ARM, DD3, HEL-S-6	10327	--	8093.13	15989.7
GSHG0006350	VPS51	up	1.98	3.82e-10	3.12e-09	chr11(+):65096211-65111862	UCSC	VPS51 subunit of GARP complex	ANG2, ANG3, C11orf2, C11orf3, FFR, PCH13	738	ENSG00000149823	5015.29	9908.29
GSHG0021064	HSD11B1L	up	1.98	0.00112	0.00447	chr19(+):5681009-5688522	UCSC	hydroxysteroid 11-beta dehydrogenase 1 like	11-beta-HSD3, 11-DH3, HSD1L, HSD3, SCDR10, SCDR10B, SDR26C2	374875	--	591.89	1169.04
GSHG0012500	YY1	up	1.98	4.76e-24	9.23e-23	chr14(+):100238985-100282792	UCSC	YY1 transcription factor	DELTA, GADEVS, INO80S, NF-E1, UCRBP, YIN-YANG-1	7528	ENSG00000100811	10933.1	21596.5
GSHG0022380	TMEM205	up	1.98	6.99e-20	1.07e-18	chr19(-):11342776-11351869	UCSC	transmembrane protein 205	UNQ501	374882	--	18725	36984.2
GSHG0017566	CYBA	up	1.97	1.24e-05	6.42e-05	chr16(-):88643289-88651053	UCSC	cytochrome b-245 alpha chain	CGD4, p22-PHOX	1535	--	3751.59	7409.31
GSHG0028857	UFD1	up	1.97	1.89e-25	3.93e-24	chr22(-):19449911-19479193	UCSC	ubiquitin recognition factor in ER associated degradation 1	UFD1L	7353	--	5896.18	11643.8
GSHG0006389	DRAP1	up	1.97	5.83e-09	4.3e-08	chr11(+):65919426-65921563	UCSC	DR1 associated protein 1	NC2-alpha	10589	ENSG00000175550	22159.3	43760.5
GSHG0022413	DHPS	up	1.97	2.08e-27	4.82e-26	chr19(-):12672470-12681888	UCSC	deoxyhypusine synthase	DHS, DS, MIG13, NEDSSWI	1725	--	8456.69	16700.1
GSHG0020817	DYM	up	1.97	9.75e-16	1.18e-14	chr18(-):49036387-49460709	UCSC	dymeclin	DMC, SMC	54808	--	10636.6	21003.8
GSHG0023288	SLC27A5	up	1.97	1.56e-12	1.54e-11	chr19(-):58479513-58512065	UCSC	solute carrier family 27 member 5	ACSB, ACSVL6, BACS, BAL, FACVL3, FATP-5, FATP5, VLACSR, VLCS-H2, VLCSH2	10998	--	1405.09	2774.02
GSHG0005493	SHTN1	up	1.97	4e-07	2.47e-06	chr10(-):116856242-117126586	UCSC	shootin 1	KIAA1598, shootin-1	57698	--	1862.32	3675.34
GSHG0020482	ATP9B	up	1.97	9.74e-06	5.12e-05	chr18(+):79069388-79378283	UCSC	ATPase phospholipid transporting 9B (putative)	ATPASEP, ATPIIB, hMMR1, HUSSY-20, NEO1L	374868	--	1305.25	2575.18
GSHG0048848	CPSF1	up	1.97	2.95e-31	8.19e-30	chr8(-):144393231-144409335	UCSC	cleavage and polyadenylation specific factor 1	CPSF160, HSU37012, MYP27, P/cl.18	29894	ENSG00000071894	5358.72	10571.6
GSHG0006821	ARHGEF12	up	1.97	1.26e-12	1.25e-11	chr11(+):120336413-120489937	UCSC	Rho guanine nucleotide exchange factor 12	LARG, PRO2792	23365	--	3973.15	7830.04
GSHG0000198	SZRD1	up	1.97	6.72e-42	2.99e-40	chr1(+):16367225-16398145	UCSC	SUZ RNA binding domain containing 1	C1orf144	26099	--	40697.4	80148
GSHG0023115	JOSD2	up	1.97	0.0101	0.0333	chr19(-):50505998-50511220	UCSC	Josephin domain containing 2	SBBI54	126119	--	467.09	919.86
GSHG0006697	ACAT1	up	1.97	2.61e-31	7.28e-30	chr11(+):108121530-108147603	UCSC	acetyl-CoA acetyltransferase 1	ACAT, MAT, T2, THIL	38	--	14484	28502.8
GSHG0023725	MORN2	up	1.97	3.43e-10	2.81e-09	chr2(+):38875962-38882709	UCSC	MORN repeat containing 2	BLOCK27, MOPT	729967	ENSG00000188010	2848.95	5605.87
GSHG0026834	IFT52	up	1.97	3.46e-19	5.09e-18	chr20(+):43590937-43647299	UCSC	intraflagellar transport 52	C20orf9, CGI-53, NGD2, NGD5	51098	--	2507.24	4931.31
GSHG0007925	DPP3-DT	up	1.97	0.000916	0.0037	chr11(-):66473490-66480249	UCSC	DPP3 divergent transcript	--	101928069	ENSG00000255517	154.97	304.4
GSHG0000295	SELENON	up	1.96	3.05e-25	6.28e-24	chr1(+):25800176-25818222	UCSC	selenoprotein N	CFTD, MDRS1, RSMD1, RSS, SELN, SEPN1	57190	--	11668.2	22927.2
GSHG0010981	RFC3	up	1.96	4.22e-21	6.91e-20	chr13(+):33818128-33966558	UCSC	replication factor C subunit 3	RFC38	5983	--	4779.66	9390.48
GSHG0021387	IFI30	up	1.96	3.16e-12	3.04e-11	chr19(+):18173792-18178117	UCSC	IFI30 lysosomal thiol reductase	GILT, IFI-30, IP-30, IP30	10437	ENSG00000216490	2577.49	5063.76
GSHG0048881	ZNF33B	up	1.96	8.13e-07	4.87e-06	chr10(-):42574185-42638837	UCSC	zinc finger protein 33B	KOX2, KOX31, ZNF11B	7582	--	3780.94	7426.39
GSHG0021634	SUPT5H	up	1.96	9.83e-16	1.19e-14	chr19(+):39445572-39476670	UCSC	SPT5 homolog, DSIF elongation factor subunit	SPT5, SPT5H, Tat-CT1	6829	--	18576	36477.2
GSHG0045981	FAM199X	up	1.96	1.91e-07	1.22e-06	chrX(+):104166453-104195902	UCSC	family with sequence similarity 199, X-linked	CXorf39	139231	ENSG00000123575	1278.35	2509.76
GSHG0003101	SSR2	up	1.96	9.4e-36	3.17e-34	chr1(-):156009048-156020967	UCSC	signal sequence receptor subunit 2	HSD25, TLAP, TRAP-BETA, TRAPB	6746	ENSG00000163479	51183.2	100469
GSHG0045026	ECPAS	up	1.96	1.68e-42	7.71e-41	chr9(-):111360685-111484754	UCSC	Ecm29 proteasome adaptor and scaffold	ECM29, KIAA0368	23392	--	26194.4	51376.7
GSHG0021030	HMG20B	up	1.96	2.77e-07	1.73e-06	chr19(+):3572944-3579083	UCSC	high mobility group 20B	BRAF25, BRAF35, HMGX2, HMGXB2, PP7706, pp8857, SMARCE1r, SOXL	10362	--	4630.57	9081.66
GSHG0030756	TTC14	up	1.96	5.89e-09	4.34e-08	chr3(+):180602163-180618329	UCSC	tetratricopeptide repeat domain 14	DRDL5813, PRO19630	151613	--	1973.3	3867.74
GSHG0004420	NOLC1	up	1.96	1.82e-53	1.27e-51	chr10(+):102152357-102163870	UCSC	nucleolar and coiled-body phosphoprotein 1	NOPP130, NOPP140, NS5ATP13, P130, Srp40	9221	--	46828.3	91768.3
GSHG0044219	NDUFB6	up	1.96	2.7e-13	2.81e-12	chr9(-):32553001-32573161	UCSC	NADH:ubiquinone oxidoreductase subunit B6	B17, CI	4712	--	5700.52	11169.8
GSHG0022528	FKBP8	up	1.96	1.58e-05	8.12e-05	chr19(-):18531758-18543575	UCSC	FKBP prolyl isomerase 8	FKBP38, FKBPr38	23770	--	15136.9	29658.9
GSHG0000005	--	up	1.96	5.31e-10	4.28e-09	chr1(+):911435-914948	UCSC	--	--	--	--	8441.54	16540.2
GSHG0024734	PIKFYVE	up	1.96	8.25e-05	0.000388	chr2(+):208266255-208358746	UCSC	phosphoinositide kinase, FYVE-type zinc finger containing	CFD, FAB1, HEL37, PIP5K, PIP5K3, ZFYVE29	200576	--	609.67	1194.38
GSHG0002992	CERS2	up	1.96	4.27e-29	1.08e-27	chr1(-):150965186-150974846	UCSC	ceramide synthase 2	L3, LASS2, SP260, TMSG1	29956	--	19105.8	37428.2
GSHG0024876	COPS7B	up	1.96	5.33e-32	1.53e-30	chr2(+):231781671-231809253	UCSC	COP9 signalosome subunit 7B	CSN7B, SGN7b	64708	--	4735.93	9278.58
GSHG0048868	SURF1	up	1.96	4.31e-06	2.36e-05	chr9(-):133350268-133357461	UCSC	SURF1 cytochrome c oxidase assembly factor	CMT4K, MC4DN1, SHY1	6834	--	1105.89	2166.37
GSHG0037471	GMDS	up	1.96	0.00224	0.00848	chr6(-):1623806-2245605	UCSC	GDP-mannose 4, 6-dehydratase	GMD, SDR3E1	2762	--	942.33	1844.45
GSHG0036939	MYO6	up	1.96	0.00084	0.00341	chr6(+):75749201-75919537	UCSC	myosin VI	DFNA22, DFNB37	4646	--	796.52	1558.06
GSHG0001889	NOC2L	up	1.96	7.22e-09	5.27e-08	chr1(-):925150-959272	UCSC	NOC2 like nucleolar associated transcriptional repressor	NET15, NET7, NIR, PPP1R112	26155	ENSG00000188976	16716.6	32687.8
GSHG0014069	HACD3	up	1.96	1.42e-38	5.38e-37	chr15(+):65530463-65578349	UCSC	3-hydroxyacyl-CoA dehydratase 3	B-IND1, BIND1, HSPC121, PTPLAD1	51495	--	9205.28	17999.7
GSHG0007849	MACROD1	up	1.96	2.01e-06	1.15e-05	chr11(-):63998558-64166113	UCSC	mono-ADP ribosylhydrolase 1	LRP16	28992	--	3912.27	7649.61
GSHG0021807	SELENOW	up	1.95	4.2e-21	6.88e-20	chr19(+):47778703-47784684	UCSC	selenoprotein W	selW, SEPW1	6415	ENSG00000178980	3822.72	7470.03
GSHG0027171	TASP1	up	1.95	6.52e-05	0.000311	chr20(-):13389392-13638932	UCSC	taspase 1	C20orf13, dJ585I14.2, SULEHS	55617	--	571.86	1116.89
GSHG0031987	ZMAT3	up	1.95	2.6e-05	0.00013	chr3(-):179017223-179072513	UCSC	zinc finger matrin-type 3	PAG608, WIG-1, WIG1	64393	--	558.52	1090.69
GSHG0011267	CLYBL	up	1.95	0.0362	0.104	chr13(+):99606669-99909459	UCSC	citramalyl-CoA lyase	CLB	171425	--	379.18	740.12
GSHG0018855	VAMP2	up	1.95	1.98e-11	1.8e-10	chr17(-):8159147-8163546	UCSC	vesicle associated membrane protein 2	NEDHAHM, SYB2, VAMP-2	6844	--	4395.14	8576.72
GSHG0009906	LOC642846	up	1.95	1.69e-05	8.64e-05	chr12(+):9283649-9314088	UCSC	DEAD/H (Asp-Glu-Ala-Asp/His) box polypeptide 11-like	--	642846	--	758.25	1479.77
GSHG0015205	RPS27L	up	1.95	9.36e-09	6.75e-08	chr15(-):63148249-63157477	UCSC	ribosomal protein S27 like	--	51065	ENSG00000185088	8536.61	16649.6
GSHG0005959	SPON1	up	1.95	1.91e-43	9.16e-42	chr11(+):13962689-14268133	UCSC	spondin 1	f-spondin, VSGP/F-spondin	10418	ENSG00000262655	6861.71	13380
GSHG0016058	NDUFB10	up	1.95	5.08e-18	6.99e-17	chr16(+):1959538-1961976	UCSC	NADH:ubiquinone oxidoreductase subunit B10	MC1DN35, PDSW	4716	ENSG00000140990	33653.4	65616.1
GSHG0017332	CIAO2B	up	1.95	5.68e-26	1.22e-24	chr16(-):66932056-66934402	UCSC	cytosolic iron-sulfur assembly component 2B	CGI-128, CIA2B, FAM96B, MIP18	51647	--	15358.3	29941.1
GSHG0012884	ERO1A	up	1.95	1.35e-13	1.44e-12	chr14(-):52639915-52695714	UCSC	endoplasmic reticulum oxidoreductase 1 alpha	ERO1-alpha, ERO1-L, ERO1-L-alpha, Ero1alpha, ERO1L, ERO1LA	30001	ENSG00000197930	4512.93	8797.19
GSHG0036497	H2BC15	up	1.95	1.04e-06	6.16e-06	chr6(+):27837760-27853753	UCSC	H2B clustered histone 15	H2B/d, H2BFD, HIST1H2BN	8341	ENSG00000233822	518.89	1011.07
GSHG0037149	CENPW	up	1.95	1.65e-07	1.06e-06	chr6(+):126339789-126483320	UCSC	centromere protein W	C6orf173, CENP-W, CUG2	387103	--	7324.96	14270.8
GSHG0007816	EML3	up	1.95	9.75e-08	6.44e-07	chr11(-):62602217-62612775	UCSC	EMAP like 3	ELP95, EMAP3, EMAP95	256364	--	4734.19	9221.88
GSHG0019546	GNA13	up	1.95	1.45e-35	4.85e-34	chr17(-):65009285-65056802	UCSC	G protein subunit alpha 13	G13, HG1N	10672	--	7117.13	13861.5
GSHG0009062	PCBP2	up	1.95	2.38e-54	1.73e-52	chr12(+):53452102-53481162	UCSC	poly(rC) binding protein 2	hnRNP-E2, HNRNPE2, HNRPE2	5094	--	82357	160284
GSHG0041641	SPIDR	up	1.95	2.08e-07	1.32e-06	chr8(+):47260878-47766091	UCSC	scaffold protein involved in DNA repair	KIAA0146, ODG9	23514	--	2979.84	5799.01
GSHG0003543	SLC30A1	up	1.95	3.71e-06	2.05e-05	chr1(-):211571568-211579161	UCSC	solute carrier family 30 member 1	ZNT1, ZRC1	7779	ENSG00000170385	1386.94	2699.13
GSHG0043394	SMC5	up	1.95	6.99e-23	1.27e-21	chr9(+):70258962-70354873	UCSC	structural maintenance of chromosomes 5	SMC5L1	23137	ENSG00000198887	4221.05	8213.03
GSHG0002606	DDAH1	up	1.95	3.88e-11	3.45e-10	chr1(-):85318481-85578367	UCSC	dimethylarginine dimethylaminohydrolase 1	DDAH, DDAH-1, DDAHI, HEL-S-16	23576	--	3318.62	6454.72
GSHG0002301	MRPS15	up	1.94	7.39e-28	1.76e-26	chr1(-):36455718-36464384	UCSC	mitochondrial ribosomal protein S15	DC37, MPR-S15, RPMS15, S15mt	64960	ENSG00000116898	6779.33	13181.2
GSHG0022506	BST2	up	1.94	5.98e-05	0.000286	chr19(-):17391273-17405630	UCSC	bone marrow stromal cell antigen 2	CD317, HM1.24, TETHERIN	684	ENSG00000130303	2954.84	5744.49
GSHG0035848	DIAPH1	up	1.94	3.41e-22	5.96e-21	chr5(-):141515021-141619001	UCSC	diaphanous related formin 1	DFNA1, DIA1, DRF1, hDIA1, LFHL1, mDia1, SCBMS	1729	--	12081.3	23486.7
GSHG0046150	HTATSF1	up	1.94	5.41e-24	1.04e-22	chrX(+):136497079-136512346	UCSC	HIV-1 Tat specific factor 1	dJ196E23.2, TAT-SF1, TATSF1	27336	--	10015.3	19464.8
GSHG0013675	HYPK	up	1.94	2.1e-16	2.64e-15	chr15(+):43796140-43804427	UCSC	huntingtin interacting protein K	C15orf63, HSPC136	25764	ENSG00000242028	35052.5	68108.8
GSHG0046506	PRAF2	up	1.94	3.29e-06	1.83e-05	chrX(-):49071161-49074003	UCSC	PRA1 domain family member 2	JM4, Yip6a	11230	ENSG00000243279	2444.46	4749.26
GSHG0014074	RAB11A	up	1.94	2.24e-17	2.97e-16	chr15(+):65869448-65891989	UCSC	RAB11A, member RAS oncogene family	YL8	8766	--	23789.4	46215.2
GSHG0032600	DANCR	up	1.94	0.0013	0.00515	chr4(+):52712394-52720697	UCSC	differentiation antagonizing non-protein coding RNA	AGU2, ANCR, KIAA0114, lncRNA-ANCR, SNHG13	57291	--	2984.39	5797.02
GSHG0003249	MPC2	up	1.94	3.5e-22	6.12e-21	chr1(-):167916675-167937072	UCSC	mitochondrial pyruvate carrier 2	BRP44, SLC54A2	25874	--	11370.6	22074
GSHG0026186	HIBCH	up	1.94	9.18e-14	9.87e-13	chr2(-):190203920-190319833	UCSC	3-hydroxyisobutyryl-CoA hydrolase	HIBYLCOAH	26275	--	2301.91	4467.74
GSHG0001708	SEPTIN7P13	up	1.94	0.0017	0.00657	chr1(+):223992730-224033859	UCSC	septin 7 pseudogene 13	--	100287497	--	333.26	646.67
GSHG0027582	STMN3	up	1.94	9.31e-11	8.01e-10	chr20(-):63639711-63653467	UCSC	stathmin 3	SCLIP	50861	--	32406.3	62889
GSHG0031584	NEPRO	up	1.94	4.65e-18	6.4e-17	chr3(-):113002444-113019734	UCSC	nucleolus and neural progenitor protein	ANXD3, C3orf17, NET17	25871	--	3305.48	6412.05
GSHG0000312	HMGN2	up	1.94	8.96e-23	1.62e-21	chr1(+):26472423-26476642	UCSC	high mobility group nucleosomal binding domain 2	HMG17	3151	ENSG00000198830	175154	339722
GSHG0001186	ADAM15	up	1.94	4.26e-15	4.97e-14	chr1(+):155050946-155062775	UCSC	ADAM metallopeptidase domain 15	MDC15	8751	--	9803.77	19014.4
GSHG0031672	ZNF148	up	1.94	1.85e-08	1.3e-07	chr3(-):125225669-125375354	UCSC	zinc finger protein 148	BERF-1, BFCOL1, GDACCF, HT-BETA, pHZ-52, ZBP-89, ZFP148	7707	--	2178.6	4224.44
GSHG0047999	KLF13	up	1.94	1.39e-09	1.08e-08	chr15(+):31326835-31435665	UCSC	Kruppel like factor 13	BTEB3, FKLF2, NSLP1, RFLAT-1, RFLAT1	51621	ENSG00000169926	3611.16	6997.92
GSHG0025277	LRPPRC	up	1.94	3.33e-106	1.23e-103	chr2(-):43886224-43996005	UCSC	leucine rich pentatricopeptide repeat containing	CLONE-23970, GP130, LRP130, LSFC, MC4DN5	10128	--	15049.2	29158.6
GSHG0011379	PSPC1	up	1.94	3.04e-19	4.5e-18	chr13(-):19674752-19782945	UCSC	paraspeckle component 1	PSP1	55269	--	7538.4	14604.2
GSHG0002123	HP1BP3	up	1.94	4.91e-28	1.18e-26	chr1(-):20740266-20787307	UCSC	heterochromatin protein 1 binding protein 3	HP1-BP74, HP1BP74	50809	--	6239.49	12087.8
GSHG0038672	SNHG32	up	1.94	3.88e-32	1.13e-30	chr6(+):31834868-31839761	UCSC	small nucleolar RNA host gene 32	C6orf48, D6S57, G8	50854	--	39514.6	76550.2
GSHG0027638	MIR99AHG	up	1.94	7.37e-08	4.93e-07	chr21(+):16070488-16631727	UCSC	mir-99a-let-7c cluster host gene	C21orf34, C21orf35, LINC00478, MONC	388815	ENSG00000215386	1721	3333.62
GSHG0036855	TMEM14A	up	1.94	0.000665	0.00274	chr6(+):52671107-52686588	UCSC	transmembrane protein 14A	C6orf73, PTD011	28978	ENSG00000096092	2096.18	4059.12
GSHG0003832	RBM17	up	1.94	3.87e-21	6.36e-20	chr10(+):6089034-6117447	UCSC	RNA binding motif protein 17	SPF45	84991	--	9119.05	17657.8
GSHG0021376	PGLS	up	1.94	2.91e-06	1.62e-05	chr19(+):17511649-17521288	UCSC	6-phosphogluconolactonase	6PGL, HEL-S-304	25796	ENSG00000130313	6834.93	13234.1
GSHG0028528	UQCR10	up	1.94	1.59e-11	1.46e-10	chr22(+):29767361-29770413	UCSC	ubiquinol-cytochrome c reductase, complex III subunit X	HSPC051, HSPC119, HSPC151, QCR9, UCCR7.2, UCRC	29796	--	11208.1	21700.8
GSHG0045700	RBM3	up	1.94	1.88e-41	8.21e-40	chrX(+):48574484-48581162	UCSC	RNA binding motif protein 3	IS1-RNPL, RNPL	5935	ENSG00000102317	25160	48711.1
GSHG0041264	TMUB1	up	1.94	1.91e-06	1.09e-05	chr7(-):151081085-151083533	UCSC	transmembrane and ubiquitin like domain containing 1	C7orf21, DULP, HOPS, SB144	83590	--	1307.76	2531.54
GSHG0022825	POLR2I	up	1.94	2.58e-09	1.96e-08	chr19(-):36113708-36115346	UCSC	RNA polymerase II subunit I	hRPB14.5, RPB9	5438	ENSG00000105258	14062.2	27220.8
GSHG0022529	CRLF1	up	1.94	2.43e-11	2.19e-10	chr19(-):18593227-18606799	UCSC	cytokine receptor like factor 1	CISS, CISS1, CLF, CLF-1, NR6, zcytor5	9244	ENSG00000006016	8021.26	15523.8
GSHG0022946	ZNF428	up	1.94	0.000115	0.000532	chr19(-):43607224-43619629	UCSC	zinc finger protein 428	C19orf37, Zfp428	126299	ENSG00000131116	3859.18	7467.73
GSHG0016671	GABARAPL2	up	1.94	6.16e-16	7.56e-15	chr16(+):75566351-75577881	UCSC	GABA type A receptor associated protein like 2	ATG8, ATG8C, GATE-16, GATE16, GEF-2, GEF2	11345	ENSG00000034713	8121.48	15715
GSHG0004800	DNAJC1	up	1.93	0.000277	0.00121	chr10(-):21756548-22003730	UCSC	DnaJ heat shock protein family (Hsp40) member C1	DNAJL1, ERdj1, HTJ1, MTJ1	64215	ENSG00000136770	741.65	1434.78
GSHG0022922	PAFAH1B3	up	1.93	6.07e-18	8.33e-17	chr19(-):42297033-42302800	UCSC	platelet activating factor acetylhydrolase 1b catalytic subunit 3	PAFAHG	5050	--	17374.8	33608.9
GSHG0047510	PHF1	up	1.93	3.65e-05	0.000179	chr6(+):33410996-33416439	UCSC	PHD finger protein 1	hPHF1, MTF2L2, PCL1, PHF2, TDRD19C	5252	--	1072.25	2073.49
GSHG0049259	TMEM183A	up	1.93	1.8e-11	1.64e-10	chr1(+):203007373-203024848	UCSC	transmembrane protein 183A	C1orf37	92703	ENSG00000163444	6881.74	13305.5
GSHG0004330	HECTD2	up	1.93	0.00905	0.0302	chr10(+):91409235-91514826	UCSC	HECT domain E3 ubiquitin protein ligase 2	--	143279	--	491.46	950.16
GSHG0047598	LOC107985728	up	1.93	3.15e-09	2.38e-08	chr1(-):920243-925604	UCSC	collagen alpha-1(III) chain-like	--	107985728	--	973.4	1882.13
GSHG0017923	UBB	up	1.93	5.01e-45	2.56e-43	chr17(+):16380779-16382744	UCSC	ubiquitin B	HEL-S-50	7314	--	91693.8	177026
GSHG0001624	CD46	up	1.93	1.32e-13	1.4e-12	chr1(+):207752038-207795516	UCSC	CD46 molecule	AHUS2, MCP, MIC10, TLX, TRA2.10	4179	--	5096.76	9836.13
GSHG0000984	MAN1A2	up	1.93	1.57e-07	1.02e-06	chr1(+):117367445-117528872	UCSC	mannosidase alpha class 1A member 2	MAN1B	10905	ENSG00000198162	1922.75	3710.13
GSHG0043701	KIAA1958	up	1.93	2.43e-09	1.85e-08	chr9(+):112486827-112669397	UCSC	KIAA1958	--	158405	--	1930.12	3723.9
GSHG0026489	STK25	up	1.93	6.96e-12	6.52e-11	chr2(-):241492670-241509572	UCSC	serine/threonine kinase 25	SOK1, YSK1	10494	--	9740.78	18794.2
GSHG0000503	PTPRF	up	1.93	9.37e-24	1.78e-22	chr1(+):43522233-43623666	UCSC	protein tyrosine phosphatase receptor type F	BNAH2, LAR	5792	--	28621.5	55197.6
GSHG0007097	TMEM41B	up	1.93	2.87e-06	1.6e-05	chr11(-):9280654-9314640	UCSC	transmembrane protein 41B	--	440026	--	1456.67	2808.68
GSHG0047712	MED18	up	1.93	0.000434	0.00184	chr1(+):28329038-28335966	UCSC	mediator complex subunit 18	p28b, SRB5	54797	ENSG00000130772	605.79	1168.08
GSHG0016700	GAN	up	1.93	0.00807	0.0273	chr16(+):81314962-81390809	UCSC	gigaxonin	GAN1, GIG, KLHL16	8139	ENSG00000261609	516.4	995.55
GSHG0001295	SDHC	up	1.93	1.47e-40	6.08e-39	chr1(+):161314380-161375340	UCSC	succinate dehydrogenase complex subunit C	CYB560, CYBL, PGL3, QPS1, SDH3	6391	--	28814.9	55532.5
GSHG0010538	ARPC3	up	1.93	1.15e-19	1.75e-18	chr12(-):110434823-110450358	UCSC	actin related protein 2/3 complex subunit 3	ARC21, p21-Arc	10094	ENSG00000111229	28138.9	54220.1
GSHG0025505	SUCLG1	up	1.93	8.92e-18	1.21e-16	chr2(-):84423528-84459280	UCSC	succinate-CoA ligase GDP/ADP-forming subunit alpha	GALPHA, MTDPS9, SUCLA1	8802	ENSG00000163541	5142.21	9905.3
GSHG0039407	YKT6	up	1.93	6.49e-21	1.05e-19	chr7(+):44200968-44214294	UCSC	YKT6 v-SNARE homolog	--	10652	--	13659	26311.2
GSHG0028406	DGCR8	up	1.93	7.97e-13	8.03e-12	chr22(+):20080241-20111875	UCSC	DGCR8 microprocessor complex subunit	C22orf12, DGCRK6, Gy1, pasha	54487	--	2956.51	5694.66
GSHG0042529	RBIS	up	1.93	2.54e-07	1.6e-06	chr8(-):85214048-85220378	UCSC	ribosomal biogenesis factor	C8orf59	401466	--	9771.01	18818.5
GSHG0045826	IGBP1	up	1.93	7.68e-13	7.75e-12	chrX(+):70133447-70166324	UCSC	immunoglobulin binding protein 1	ALPHA-4, alpha4, IBP1, MRXS28	3476	--	2933.67	5647.52
GSHG0028299	BTG3	up	1.92	3.01e-14	3.34e-13	chr21(-):17593653-17612901	UCSC	BTG anti-proliferation factor 3	ANA, ANA/BTG3, APRO4, TOB5, TOB55, TOFA	10950	--	3785.9	7285.26
GSHG0027968	CCT8	up	1.92	7.52e-29	1.89e-27	chr21(-):29056326-29073655	UCSC	chaperonin containing TCP1 subunit 8	C21orf112, Cctq, D21S246, PRED71	10694	--	50159	96518
GSHG0036017	DUSP1	up	1.92	4.49e-13	4.59e-12	chr5(-):172768096-172771228	UCSC	dual specificity phosphatase 1	CL100, HVH1, MKP-1, MKP1, PTPN10	1843	ENSG00000120129	1968.64	3787.46
GSHG0003565	PTPN14	up	1.92	3.33e-07	2.08e-06	chr1(-):214348700-214551613	UCSC	protein tyrosine phosphatase non-receptor type 14	CATLPH, PEZ, PTP36, PTPD2	5784	ENSG00000152104	1482	2851.11
GSHG0028902	MAPK1	up	1.92	2.26e-08	1.58e-07	chr22(-):21758550-21867680	UCSC	mitogen-activated protein kinase 1	ERK, ERK-2, ERK2, ERT1, MAPK2, NS13, p38, p40, p41, p41mapk, p42-MAPK, P42MAPK, PRKM1, PRKM2	5594	--	4267.23	8205.62
GSHG0039767	GNB2	up	1.92	1.19e-27	2.8e-26	chr7(+):100673740-100679174	UCSC	G protein subunit beta 2	HG2C1, SSS4, SSS4;NEDHYDF	2783	ENSG00000172354	8168.97	15706.1
GSHG0033986	CENPU	up	1.92	1.1e-05	5.77e-05	chr4(-):184694081-184746055	UCSC	centromere protein U	CENP50, CENPU50, KLIP1, MLF1IP, PBIP1	79682	ENSG00000151725	4488.87	8629.82
GSHG0035846	TAF7	up	1.92	3.4e-39	1.33e-37	chr5(-):141318490-141320784	UCSC	TATA-box binding protein associated factor 7	TAF2F, TAFII55	6879	ENSG00000178913	14540	27943.1
GSHG0006442	NDUFS8	up	1.92	4.14e-20	6.4e-19	chr11(+):68030617-68036647	UCSC	NADH:ubiquinone oxidoreductase core subunit S8	CI-23k, CI23KD, MC1DN2, TYKY	4728	ENSG00000110717	14229.7	27345.6
GSHG0036408	CDKAL1	up	1.92	1.96e-14	2.2e-13	chr6(+):20534455-21232404	UCSC	CDK5 regulatory subunit associated protein 1 like 1	--	54901	ENSG00000145996	6030.71	11588.4
GSHG0040934	FIS1	up	1.92	8.94e-08	5.93e-07	chr7(-):101239472-101252312	UCSC	fission, mitochondrial 1	CGI-135, TTC11	51024	ENSG00000214253	13109.8	25186
GSHG0031354	NT5DC2	up	1.92	1.32e-18	1.88e-17	chr3(-):52524384-52535054	UCSC	5'-nucleotidase domain containing 2	--	64943	--	22332.1	42901.1
GSHG0034757	NCOA4	up	1.92	1.1e-16	1.41e-15	chr10(-):46005088-46030660	UCSC	nuclear receptor coactivator 4	ARA70, ELE1, PTC3, RFG	8031	--	21301.7	40918.3
GSHG0015989	NME4	up	1.92	7.75e-30	2.03e-28	chr16(+):396729-400754	UCSC	NME/NM23 nucleoside diphosphate kinase 4	NDPK-D, nm23-H4, NM23H4	4833	--	17583	33774.6
GSHG0007154	SAAL1	up	1.92	3.88e-10	3.17e-09	chr11(-):18080292-18106082	UCSC	serum amyloid A like 1	SPACIA1	113174	ENSG00000166788	4206.61	8079.81
GSHG0032274	EVC	up	1.92	0.026	0.0777	chr4(+):5711197-5869514	UCSC	EvC ciliary complex subunit 1	DWF-1, EVC1, EVCL	2121	--	344.6	661.93
GSHG0016425	PHKB	up	1.92	1.04e-41	4.59e-40	chr16(+):47461299-47701523	UCSC	phosphorylase kinase regulatory subunit beta	--	5257	--	4353.45	8359.13
GSHG0023047	KDELR1	up	1.92	1.39e-68	1.6e-66	chr19(-):48382570-48391563	UCSC	KDEL endoplasmic reticulum protein retention receptor 1	ERD2, ERD2.1, HDEL, PM23	10945	ENSG00000105438	12294.8	23604.5
GSHG0036066	LMAN2	up	1.92	6.21e-18	8.51e-17	chr5(-):177331563-177351795	UCSC	lectin, mannose binding 2	C5orf8, GP36B, VIP36	10960	ENSG00000169223	11034.8	21183.7
GSHG0007896	LTBP3	up	1.92	5.27e-08	3.57e-07	chr11(-):65538559-65558782	UCSC	latent transforming growth factor beta binding protein 3	DASS, GPHYSD3, LTBP-3, LTBP2, pp6425, STHAG6	4054	--	3501.23	6721.39
GSHG0010485	SLC41A2	up	1.92	0.0435	0.122	chr12(-):104801801-104958746	UCSC	solute carrier family 41 member 2	SLC41A1-L1	84102	ENSG00000136052	148.64	285.3
GSHG0021571	TBCB	up	1.92	2.58e-25	5.34e-24	chr19(+):36114967-36125944	UCSC	tubulin folding cofactor B	CG22, CKAP1, CKAPI	1155	--	6085.27	11675
GSHG0024196	SOWAHC	up	1.92	3.05e-13	3.16e-12	chr2(+):109614310-109618990	UCSC	sosondowah ankyrin repeat domain family member C	ANKRD57, C2orf26	65124	ENSG00000198142	4456.86	8548.32
GSHG0035608	ELL2	up	1.92	0.000202	0.000899	chr5(-):95885098-95962074	UCSC	elongation factor for RNA polymerase II 2	MRCCAT1	22936	ENSG00000118985	260.61	499.47
GSHG0021074	ALKBH7	up	1.92	5.26e-05	0.000254	chr19(+):6372433-6375250	UCSC	alkB homolog 7	ABH7, SPATA11, UNQ6002	84266	ENSG00000125652	5027.65	9635.49
GSHG0040952	POLR2J	up	1.92	2.74e-25	5.67e-24	chr7(-):102473128-102478931	UCSC	RNA polymerase II subunit J	hRPB14, POLR2J1, RPB11, RPB11A, RPB11m	5439	ENSG00000005075	20250.2	38805.7
GSHG0049033	YWHAQ	up	1.92	3.42e-14	3.78e-13	chr2(-):9583967-9631001	UCSC	tyrosine 3-monooxygenase/tryptophan 5-monooxygenase activation protein theta	14-3-3, 1C5, HS1	10971	ENSG00000134308	136349	261168
GSHG0049052	--	up	1.91	0.000473	0.002	chr2(-):183607912-183607939	UCSC	--	--	--	--	793.65	1519.51
GSHG0013408	IFI27L1	up	1.91	1.28e-10	1.08e-09	chr14(+):94081310-94102709	UCSC	interferon alpha inducible protein 27 like 1	FAM14B, ISG12C	122509	--	2017.59	3862.47
GSHG0034595	AP3S1	up	1.91	3.07e-12	2.96e-11	chr5(+):115841935-115914081	UCSC	adaptor related protein complex 3 subunit sigma 1	CLAPS3, Sigma3A	1176	--	10633.1	20350.6
GSHG0045794	NBDY	up	1.91	0.00072	0.00295	chrX(+):56729243-56819179	UCSC	negative regulator of P-body association	LINC01420, NoBody	550643	ENSG00000204272	2118.51	4053.17
GSHG0026916	SNAI1	up	1.91	2.12e-10	1.77e-09	chr20(+):49982980-49988886	UCSC	snail family transcriptional repressor 1	dJ710H13.1, SLUGH2, SNA, SNAH, SNAIL, SNAIL1	6615	ENSG00000124216	1152.28	2204.52
GSHG0003085	THBS3	up	1.91	1.51e-09	1.17e-08	chr1(-):155195588-155209178	UCSC	thrombospondin 3	TSP3	7059	--	3577.65	6837.5
GSHG0045680	UBA1	up	1.91	3.15e-60	2.85e-58	chrX(+):47190847-47215128	UCSC	ubiquitin like modifier activating enzyme 1	A1S9, A1S9T, A1ST, AMCX1, CFAP124, GXP1, POC20, SMAX2, UBA1A, UBE1, UBE1X, VEXAS	7317	--	25716.5	49144.2
GSHG0026952	RTF2	up	1.91	1.23e-45	6.43e-44	chr20(+):56468627-56519449	UCSC	replication termination factor 2	C20orf43, CDAO5, HSPC164, RTFDC1, SHUJUN-3	51507	--	8061.88	15401
GSHG0034523	CAST	up	1.91	8.04e-13	8.1e-12	chr5(+):96662037-96782819	UCSC	calpastatin	BS-17, PLACK	831	--	13048	24924.2
GSHG0022235	UBXN6	up	1.91	4.48e-05	0.000218	chr19(-):4445006-4457794	UCSC	UBX domain protein 6	UBXD1, UBXDC2	80700	--	3710.42	7086.25
GSHG0016053	TSC2	up	1.91	1.01e-36	3.52e-35	chr16(+):2047985-2089491	UCSC	TSC complex subunit 2	LAM, PPP1R160, TSC4	7249	--	14700.4	28068.3
GSHG0006951	CHID1	up	1.91	2.78e-11	2.5e-10	chr11(-):867357-914845	UCSC	chitinase domain containing 1	GL008, SI-CLP, SICLP	66005	--	4552.74	8691.63
GSHG0042612	KLF10	up	1.91	2.98e-18	4.15e-17	chr8(-):102648784-102655725	UCSC	Kruppel like factor 10	EGR-alpha, EGRA, TIEG, TIEG1	7071	--	1646.84	3143.73
GSHG0029998	GNAI2	up	1.91	4.41e-06	2.42e-05	chr3(+):50226292-50259354	UCSC	G protein subunit alpha i2	GIP, GNAI2B, HG1C, H_LUCA15.1, H_LUCA16.1	2771	--	1677.51	3202.61
GSHG0007817	GANAB	up	1.91	1.05e-43	5.1e-42	chr11(-):62624828-62646632	UCSC	glucosidase II alpha subunit	G2AN, GIIA, GLUII, PKD3	23193	--	34580.3	66001.4
GSHG0020830	MEX3C	up	1.91	7.82e-18	1.07e-16	chr18(-):51174550-51197681	UCSC	mex-3 RNA binding family member C	BM-013, MEX-3C, RKHD2, RNF194	51320	ENSG00000176624	12268.1	23410.4
GSHG0027324	EIF6	up	1.91	5.43e-26	1.17e-24	chr20(-):35278907-35284792	UCSC	eukaryotic translation initiation factor 6	b(2)gcn, CAB, eIF-6, EIF3A, ITGB4BP, p27(BBP), p27BBP	3692	--	6705.36	12792.4
GSHG0039768	POP7	up	1.91	1.93e-07	1.23e-06	chr7(+):100706121-100707486	UCSC	POP7 homolog, ribonuclease P/MRP subunit	0610037N12Rik, RPP2, RPP20	10248	ENSG00000172336	1861.35	3549.98
GSHG0003048	S100A2	up	1.91	0.000276	0.0012	chr1(-):153561108-153565844	UCSC	S100 calcium binding protein A2	CAN19, S100L	6273	--	162.12	309.16
GSHG0040401	GARS1-DT	up	1.91	0.0346	0.1	chr7(-):30516312-30594762	UCSC	GARS1 divergent transcript	GARS-DT	401320	--	248.2	473.1
GSHG0049081	ACO2	up	1.91	1.41e-36	4.89e-35	chr22(+):41469113-41528975	UCSC	aconitase 2	ACONM, HEL-S-284, ICRD, OCA8, OPA9	50	--	15689.3	29900.5
GSHG0012970	VTI1B	up	1.91	5.6e-13	5.7e-12	chr14(-):67647085-67674831	UCSC	vesicle transport through interaction with t-SNAREs 1B	v-SNARE, VTI1, VTI1-LIKE, vti1-rp1, VTI1L, VTI2	10490	ENSG00000100568	10044	19134.3
GSHG0012793	--	up	1.9	1.73e-06	9.95e-06	chr14(-):32075425-32076641	UCSC	--	--	--	--	1551.74	2955.36
GSHG0048205	LLGL1	up	1.9	1.35e-09	1.05e-08	chr17(+):18225587-18244875	UCSC	LLGL scribble cell polarity complex component 1	DLG4, HUGL, HUGL-1, HUGL1, Lgl1, LLGL, Mgl1	3996	ENSG00000131899	1530.01	2913.84
GSHG0023491	ACP1	up	1.9	5.5e-23	1.01e-21	chr2(+):264869-278283	UCSC	acid phosphatase 1	HAAP, LMW-PTP, LMWPTP	52	--	56544.2	107625
GSHG0010517	CORO1C	up	1.9	2.16e-34	6.83e-33	chr12(-):108645109-108731519	UCSC	coronin 1C	HCRNN4	23603	--	8279.22	15757.6
GSHG0046844	SEPTIN6	up	1.9	0.025	0.0752	chrX(-):119615724-119695622	UCSC	septin 6	SEP2, SEPT2, SEPT6	23157	--	647.09	1231.57
GSHG0009015	ASIC1	up	1.9	1.69e-06	9.72e-06	chr12(+):50057596-50083621	UCSC	acid sensing ion channel subunit 1	ACCN2, ASIC, BNaC2	41	--	2593.88	4936.48
GSHG0045212	C9orf78	up	1.9	7.15e-10	5.69e-09	chr9(-):129827290-129835281	UCSC	chromosome 9 open reading frame 78	bA409K20.3, CSU2, HCA59, HSPC220, TLS1	51759	ENSG00000136819	5923.03	11271
GSHG0010479	NT5DC3	up	1.9	6.45e-10	5.16e-09	chr12(-):103770453-103841234	UCSC	5'-nucleotidase domain containing 3	TU12B1-TY, TU12B1TY	51559	ENSG00000111696	1184.15	2252.61
GSHG0005461	XPNPEP1	up	1.9	1.42e-09	1.11e-08	chr10(-):109864766-109923511	UCSC	X-prolyl aminopeptidase 1	APP1, SAMP, XPNPEP, XPNPEPL, XPNPEPL1	7511	--	5322.4	10123.3
GSHG0045184	CIZ1	up	1.9	5.24e-15	6.08e-14	chr9(-):128166065-128204383	UCSC	CDKN1A interacting zinc finger protein 1	LSFR1, NP94, ZNF356	25792	--	17762.6	33774.2
GSHG0046445	BCOR	up	1.9	3.27e-44	1.61e-42	chrX(-):40051248-40177329	UCSC	BCL6 corepressor	ANOP2, MAA2, MCOPS2	54880	--	7915.67	15051.1
GSHG0048362	SIRT2	up	1.9	1.55e-11	1.42e-10	chr19(-):38878555-38899733	UCSC	sirtuin 2	SIR2, SIR2L, SIR2L2	22933	--	2654.69	5047.05
GSHG0033335	QDPR	up	1.9	5.32e-11	4.67e-10	chr4(-):17460261-17512234	UCSC	quinoid dihydropteridine reductase	DHPR, HDHPR, PKU2, SDR33C1	5860	--	2841.79	5402.39
GSHG0043804	ZBTB43	up	1.9	1.99e-12	1.95e-11	chr9(+):126805026-126838210	UCSC	zinc finger and BTB domain containing 43	ZBTB22B, ZNF-X, ZNF297B	23099	--	2811.78	5344.49
GSHG0017931	USP32P1	up	1.9	0.000117	0.000541	chr17(+):16786647-16816531	UCSC	ubiquitin specific peptidase 32 pseudogene 1	--	162632	ENSG00000188933	2183.3	4149.29
GSHG0022533	COPE	up	1.9	6e-14	6.52e-13	chr19(-):18899514-18919388	UCSC	COPI coat complex subunit epsilon	epsilon-COP	11316	--	9433.87	17930
GSHG0019961	TBCD	up	1.9	3.57e-26	7.74e-25	chr17(+):82752064-82945914	UCSC	tubulin folding cofactor D	PEBAT, SSD-1, tfcD	6904	--	11051.5	21002.2
GSHG0008438	OPCML	up	1.9	0.0179	0.0558	chr11(-):132414981-133532501	UCSC	opioid binding protein/cell adhesion molecule like	IGLON1, OBCAM, OPCM	4978	--	121.85	231.48
GSHG0034415	TNPO1	up	1.9	2.72e-24	5.33e-23	chr5(+):72816649-72914388	UCSC	transportin 1	IPO2, KPNB2, MIP, MIP1, TRN	3842	--	23741.8	45066.5
GSHG0045118	DENND1A	up	1.9	1.54e-53	1.09e-51	chr9(-):123379654-123930150	UCSC	DENN domain containing 1A	FAM31A, KIAA1608	57706	--	7114.07	13498.4
GSHG0001078	MRPS21	up	1.9	7.42e-20	1.13e-18	chr1(+):150293855-150308979	UCSC	mitochondrial ribosomal protein S21	MDS016, MRP-S21, RPMS21	54460	--	43367	82256
GSHG0021617	PSMD8	up	1.9	3.69e-41	1.57e-39	chr19(+):38374539-38383824	UCSC	proteasome 26S subunit, non-ATPase 8	HEL-S-91n, HIP6, HYPF, Nin1p, p31, Rpn12, S14	5714	ENSG00000099341	18432.8	34949.8
GSHG0002554	LRRC40	up	1.9	6.59e-06	3.53e-05	chr1(-):70144805-70205592	UCSC	leucine rich repeat containing 40	dJ677H15.1	55631	ENSG00000066557	2153.31	4081.87
GSHG0028253	SUMO3	up	1.9	4.93e-12	4.69e-11	chr21(-):44805617-44818129	UCSC	small ubiquitin like modifier 3	SMT3A, Smt3B, SMT3H1, SUMO-3	6612	--	22838.7	43289.7
GSHG0048979	KAT7	up	1.9	2.93e-22	5.15e-21	chr17(+):49788681-49835003	UCSC	lysine acetyltransferase 7	HBO1, HBOA, MYST2, ZC2HC7	11143	--	8411.28	15939.9
GSHG0016998	USP7	up	1.89	1.59e-29	4.12e-28	chr16(-):8892097-8963906	UCSC	ubiquitin specific peptidase 7	HAFOUS, HAUSP, TEF1	7874	--	22099.5	41877.2
GSHG0019101	IFT20	up	1.89	5.6e-09	4.13e-08	chr17(-):28328326-28335478	UCSC	intraflagellar transport 20	--	90410	--	3027.46	5735.52
GSHG0004856	KIF5B	up	1.89	7.22e-31	1.97e-29	chr10(-):32009015-32056425	UCSC	kinesin family member 5B	HEL-S-61, KINH, KNS, KNS1, UKHC	3799	ENSG00000170759	9166.02	17361.1
GSHG0001189	EFNA1	up	1.89	0.000129	0.000592	chr1(+):155127460-155134899	UCSC	ephrin A1	B61, ECKLG, EFL1, EPLG1, GMAN, LERK-1, LERK1, TNFAIP4	1942	--	1499.03	2838.68
GSHG0009327	METAP2	up	1.89	2.44e-20	3.82e-19	chr12(+):95473520-95515839	UCSC	methionyl aminopeptidase 2	MAP2, MNPEP, p67eIF2	10988	--	32152.8	60888.1
GSHG0018249	G6PC3	up	1.89	3.96e-25	8.11e-24	chr17(+):44070673-44076344	UCSC	glucose-6-phosphatase catalytic subunit 3	SCN4, UGRP	92579	ENSG00000141349	13480.6	25524.9
GSHG0035772	MACROH2A1	up	1.89	7.17e-41	3.01e-39	chr5(-):135334381-135399888	UCSC	macroH2A.1 histone	H2A.y, H2A/y, H2AF12M, H2AFY, MACROH2A1.1, macroH2A1.2, mH2A1	9555	--	19875.4	37625.3
GSHG0033192	CPLX1	up	1.89	0.0229	0.0696	chr4(-):784956-826157	UCSC	complexin 1	CPX-I, CPX1, DEE63, EIEE63	10815	--	2407.95	4556.27
GSHG0022146	TMEM259	up	1.89	1.2e-10	1.02e-09	chr19(-):1006169-1021142	UCSC	transmembrane protein 259	ASBABP1, C19orf6, MBRL, MEMBRALIN, R32184_3	91304	--	14044.5	26568.8
GSHG0043285	UNC13B	up	1.89	1.54e-52	1.04e-50	chr9(+):35162009-35405335	UCSC	unc-13 homolog B	MUNC13, munc13-2, UNC13, Unc13h2	10497	--	5389.86	10195.4
GSHG0014541	MEF2A	up	1.89	1.21e-05	6.29e-05	chr15(+):99565417-99716488	UCSC	myocyte enhancer factor 2A	ADCAD1, mef2, RSRFC4, RSRFC9	4205	--	1451.86	2746.08
GSHG0010941	POLR1D	up	1.89	1.11e-31	3.17e-30	chr13(+):27620743-27667411	UCSC	RNA polymerase I and III subunit D	AC19, POLR1C, RPA16, RPA9, RPAC2, RPC16, RPO1-3, TCS2	51082	--	22930.5	43363.2
GSHG0017067	DCUN1D3	up	1.89	1.89e-06	1.08e-05	chr16(-):20854925-20900358	UCSC	defective in cullin neddylation 1 domain containing 3	44M2.4, DCNL3, SCCRO3	123879	ENSG00000188215	559.46	1057.52
GSHG0003654	CCSAP	up	1.89	5.32e-06	2.89e-05	chr1(-):229321014-229343294	UCSC	centriole, cilia and spindle associated protein	C1orf96, CSAP	126731	ENSG00000154429	1299.45	2456.69
GSHG0034418	FCHO2	up	1.89	3.36e-05	0.000166	chr5(+):72955981-73090522	UCSC	FCH and mu domain containing endocytic adaptor 2	--	115548	--	881.69	1666.07
GSHG0027041	RTEL1	up	1.89	4e-06	2.2e-05	chr20(+):63647303-63696253	UCSC	regulator of telomere elongation helicase 1	C20orf41, DKCA4, DKCB5, NHL, PFBMFT3, RTEL	51750	--	2980.92	5630.38
GSHG0028872	DGCR6L	up	1.89	7.02e-09	5.14e-08	chr22(-):20314238-20320085	UCSC	DiGeorge syndrome critical region gene 6 like	DGCR6	85359	ENSG00000128185	9861.88	18625.3
GSHG0025561	LSP1P4	up	1.89	0.00134	0.0053	chr2(-):91636683-91659949	UCSC	LSP1 pseudogene 4	--	654342	ENSG00000143429	260.54	492.06
GSHG0029398	HDAC10	up	1.89	0.000143	0.000652	chr22(-):50245183-50251385	UCSC	histone deacetylase 10	HD10	83933	--	1475.2	2785.66
GSHG0009725	ANO2	up	1.89	3.35e-05	0.000166	chr12(-):5562654-5946232	UCSC	anoctamin 2	C12orf3, TMEM16B	57101	--	728.04	1374.43
GSHG0026630	DTD1	up	1.89	1.84e-08	1.29e-07	chr20(+):18587931-18778161	UCSC	D-aminoacyl-tRNA deacylase 1	C20orf88, DTD, DUE-B, DUEB, HARS2, pqn-68	92675	--	2365.26	4465.37
GSHG0040423	DPY19L1	up	1.89	4.56e-12	4.35e-11	chr7(-):34921469-35038041	UCSC	dpy-19 like C-mannosyltransferase 1	--	23333	--	2399.19	4527.58
GSHG0031436	SUCLG2	up	1.89	9.54e-13	9.56e-12	chr3(-):67360460-67654615	UCSC	succinate-CoA ligase GDP-forming subunit beta	G-SCS, GBETA, GTPSCS	8801	--	3914.76	7386.86
GSHG0019616	FDXR	up	1.89	0.00189	0.00723	chr17(-):74862497-74873031	UCSC	ferredoxin reductase	ADR, ADXR, ANOA	2232	--	3175.24	5990.66
GSHG0034935	CCNG1	up	1.89	1.35e-34	4.33e-33	chr5(+):163437569-163448199	UCSC	cyclin G1	CCNG	900	--	21700.8	40910.2
GSHG0017129	--	up	1.88	0.0353	0.102	chr16(-):28843927-28843948	UCSC	--	--	--	--	360.04	678.53
GSHG0026311	AAMP	up	1.88	1.48e-08	1.05e-07	chr2(-):218264128-218270143	UCSC	angio associated migratory cell protein	--	14	--	9575.5	18040
GSHG0040028	GSTK1	up	1.88	1.37e-14	1.55e-13	chr7(+):143263441-143270854	UCSC	glutathione S-transferase kappa 1	GST, GST13, GST13-13, GSTK1-1, hGSTK1	373156	--	6894.63	12985.2
GSHG0023030	NAPA	up	1.88	1.65e-21	2.77e-20	chr19(-):47487637-47515091	UCSC	NSF attachment protein alpha	SNAPA	8775	--	10080.2	18980.5
GSHG0035705	ALDH7A1	up	1.88	7.12e-37	2.51e-35	chr5(-):126541841-126595336	UCSC	aldehyde dehydrogenase 7 family member A1	ATQ1, EPD, PDE	501	--	12652.5	23822
GSHG0001478	ODR4	up	1.88	4.14e-06	2.28e-05	chr1(+):186375822-186421375	UCSC	odr-4 GPCR localization factor homolog	C1orf27, odr-4, TTG1	54953	--	1447.67	2725.32
GSHG0016595	NUTF2	up	1.88	4.16e-36	1.42e-34	chr16(+):67846916-67872567	UCSC	nuclear transport factor 2	NTF-2, NTF2, PP15	10204	--	40461.4	76143
GSHG0000227	MICOS10	up	1.88	1.75e-10	1.47e-09	chr1(+):19596979-19629820	UCSC	mitochondrial contact site and cristae organizing system subunit 10	C1orf151, Mic10, MINOS1, MIO10	440574	--	3448.16	6486.34
GSHG0033662	H2AZ1	up	1.88	6.8e-62	6.44e-60	chr4(-):99948085-99950390	UCSC	H2A.Z variant histone 1	H2A.z, H2A.Z-1, H2A/z, H2AFZ, H2AZ	3015	ENSG00000164032	103201	194098
GSHG0043040	LY6E	up	1.88	1.83e-06	1.05e-05	chr8(+):143018506-143022411	UCSC	lymphocyte antigen 6 family member E	RIG-E, RIGE, SCA-2, SCA2, TSA-1	4061	--	39471.9	74231.2
GSHG0030928	RAD18	up	1.88	1.94e-06	1.11e-05	chr3(-):8877075-8963472	UCSC	RAD18 E3 ubiquitin protein ligase	RNF73	56852	ENSG00000070950	1972.51	3709.11
GSHG0042159	ASAH1	up	1.88	9.75e-26	2.07e-24	chr8(-):18055992-18084968	UCSC	N-acylsphingosine amidohydrolase 1	AC, ACDase, ASAH, PHP, PHP32, SMAPME	427	--	4506.22	8472.15
GSHG0036804	VEGFA	up	1.88	9.28e-11	7.99e-10	chr6(+):43770209-43786487	UCSC	vascular endothelial growth factor A	MVCD1, VEGF, VPF	7422	--	15645.8	29402.5
GSHG0035759	PPP2CA	up	1.88	4.97e-59	4.32e-57	chr5(-):134194332-134226073	UCSC	protein phosphatase 2 catalytic subunit alpha	NEDLBA, PP2Ac, PP2CA, PP2Calpha, RP-C	5515	ENSG00000113575	6436.2	12095.5
GSHG0031128	SLC4A7	up	1.88	1.5e-06	8.7e-06	chr3(-):27372723-27484420	UCSC	solute carrier family 4 member 7	NBC2, NBC3, NBCN1, SBC2, SLC4A6	9497	--	611.6	1149.05
GSHG0006207	SELENOH	up	1.88	4.49e-21	7.35e-20	chr11(+):57741252-57743554	UCSC	selenoprotein H	C11orf31, C17orf10, SELH	280636	ENSG00000211450	12897.8	24226.4
GSHG0002004	CLSTN1	up	1.88	4.13e-34	1.3e-32	chr1(-):9728926-9824526	UCSC	calsyntenin 1	ALC-ALPHA, alcalpha1, alcalpha2, CDHR12, CST-1, CSTN1, PIK3CD, XB31alpha	22883	--	7449.62	13992.4
GSHG0026819	TOP1	up	1.88	1.08e-11	1e-10	chr20(+):41028822-41124487	UCSC	DNA topoisomerase I	TOPI	7150	ENSG00000198900	25639.1	48109.1
GSHG0035756	VDAC1	up	1.88	3.24e-39	1.27e-37	chr5(-):133971871-134107367	UCSC	voltage dependent anion channel 1	PORIN, VDAC-1	7416	--	39228.2	73598.9
GSHG0049263	TMEM59	up	1.88	2.55e-12	2.47e-11	chr1(-):54026681-54053573	UCSC	transmembrane protein 59	C1orf8, DCF1, HSPC001, PRO195, UNQ169	9528	--	4726.18	8866.72
GSHG0019288	VAT1	up	1.88	1.25e-11	1.15e-10	chr17(-):43014605-43022418	UCSC	vesicle amine transport 1	VATI	10493	ENSG00000108828	2860.08	5363.01
GSHG0049256	CACYBP	up	1.88	3.86e-32	1.12e-30	chr1(+):174999435-175012027	UCSC	calcyclin binding protein	GIG5, PNAS-107, S100A6BP, SIP	27101	--	16917.4	31723
GSHG0032973	ZNF330	up	1.87	2.58e-18	3.59e-17	chr4(+):141220895-141234700	UCSC	zinc finger protein 330	HSA6591, NOA36	27309	ENSG00000109445	6552.83	12283.3
GSHG0045109	RBM18	up	1.87	8.33e-13	8.38e-12	chr9(-):122237622-122264840	UCSC	RNA binding motif protein 18	--	92400	ENSG00000119446	6069.91	11377.5
GSHG0040182	INTS1	up	1.87	3.07e-12	2.96e-11	chr7(-):1470277-1504389	UCSC	integrator complex subunit 1	INT1, NDCAGF, NET28	26173	ENSG00000164880	6026.37	11295.4
GSHG0038354	TBC1D32	up	1.87	1.1e-06	6.49e-06	chr6(-):121079494-121334729	UCSC	TBC1 domain family member 32	BROMI, C6orf170, C6orf171	221322	--	559.03	1047.76
GSHG0032705	SEPTIN11	up	1.87	1.7e-13	1.79e-12	chr4(+):76949728-77038615	UCSC	septin 11	SEPT11	55752	--	9341.06	17490
GSHG0028709	PARVB	up	1.87	1.18e-18	1.69e-17	chr22(+):43999211-44172939	UCSC	parvin beta	CGI-56	29780	--	5546.91	10385
GSHG0019479	TRIM37	up	1.87	2.89e-26	6.31e-25	chr17(-):58982649-59106880	UCSC	tripartite motif containing 37	MUL, POB1, TEF3	4591	--	7746.63	14502.1
GSHG0011470	KATNAL1	up	1.87	0.00347	0.0126	chr13(-):30202630-30307551	UCSC	katanin catalytic subunit A1 like 1	--	84056	--	555.78	1040.1
GSHG0047545	ATF6B	up	1.87	2.67e-19	3.98e-18	chr6(-):32115264-32128253	UCSC	activating transcription factor 6 beta	CREB-RP, CREBL1, G13	1388	--	5925.74	11087.8
GSHG0000728	TYW3	up	1.87	8.56e-12	7.98e-11	chr1(+):74733152-74766677	UCSC	tRNA-yW synthesizing protein 3 homolog	C1orf171	127253	--	5832.26	10911.7
GSHG0011902	ANKRD10	up	1.87	6.55e-08	4.4e-07	chr13(-):110878540-110915069	UCSC	ankyrin repeat domain 10	--	55608	--	1118.72	2093.08
GSHG0026113	ATF2	up	1.87	1.62e-11	1.48e-10	chr2(-):175072252-175168203	UCSC	activating transcription factor 2	CRE-BP1, CREB-2, CREB2, HB16, TREB7	1386	--	4581.07	8566.36
GSHG0005969	NUCB2	up	1.87	4.33e-06	2.37e-05	chr11(+):17260340-17349962	UCSC	nucleobindin 2	HEL-S-109, NEFA	4925	--	2295.39	4290.12
GSHG0001274	VANGL2	up	1.87	0.0013	0.00515	chr1(+):160400564-160428674	UCSC	VANGL planar cell polarity protein 2	LPP1, LTAP, STB1, STBM, STBM1	57216	ENSG00000162738	859.11	1605.57
GSHG0011153	UCHL3	up	1.87	8.18e-07	4.9e-06	chr13(+):75549502-75606020	UCSC	ubiquitin C-terminal hydrolase L3	UCH-L3	7347	--	1660.35	3101.71
GSHG0042917	LYPD2	up	1.87	6.15e-10	4.93e-09	chr8(-):142750150-142752534	UCSC	LY6/PLAUR domain containing 2	LYPDC2, UNQ430	137797	ENSG00000197353	2599.8	4855.61
GSHG0015292	HEXA	up	1.87	2.36e-18	3.29e-17	chr15(-):72340924-72376473	UCSC	hexosaminidase subunit alpha	TSD	3073	--	5912.99	11038.2
GSHG0041882	POLR2K	up	1.87	1.42e-25	2.98e-24	chr8(+):100150611-100154003	UCSC	RNA polymerase II, I and III subunit K	ABC10-alpha, hRPB7.0, hsRPB10a, RPABC4, RPB10alpha, RPB12, RPB7.0	5440	ENSG00000147669	13072	24401
GSHG0046675	ATRX	up	1.87	1.31e-13	1.39e-12	chrX(-):77504880-77786216	UCSC	ATRX chromatin remodeler	JMS, MRX52, RAD54, RAD54L, XH2, XNP, ZNF-HX	546	--	10184.2	19008.9
GSHG0039300	TAX1BP1	up	1.87	1.69e-26	3.73e-25	chr7(+):27739373-27829767	UCSC	Tax1 binding protein 1	CALCOCO3, T6BP, TXBP151	8887	--	15055.5	28080.9
GSHG0006107	EXT2	up	1.86	3.94e-10	3.22e-09	chr11(+):44095549-44251962	UCSC	exostosin glycosyltransferase 2	SOTV, SSMS	2132	--	3159.52	5890.58
GSHG0045004	CTNNAL1	up	1.86	2.82e-17	3.72e-16	chr9(-):108942571-109013529	UCSC	catenin alpha like 1	ACRP, alpha-CATU, CLLP	8727	--	14504.1	27037.5
GSHG0029783	HMGB1	up	1.86	8.29e-24	1.58e-22	chr13(-):30456704-30617599	UCSC	high mobility group box 1	HMG-1, HMG1, HMG3, SBP-1	3146	--	194209	361991
GSHG0017249	SIAH1	up	1.86	8.2e-10	6.5e-09	chr16(-):48351505-48448405	UCSC	siah E3 ubiquitin protein ligase 1	BURHAS, SIAH1A	6477	--	3756.98	7001.47
GSHG0034868	GPX3	up	1.86	2.87e-45	1.48e-43	chr5(+):151020438-151028996	UCSC	glutathione peroxidase 3	GPx-P, GSHPx-3, GSHPx-P	2878	ENSG00000211445	71530.3	133281
GSHG0023966	HK2	up	1.86	6.1e-19	8.86e-18	chr2(+):74834127-74893359	UCSC	hexokinase 2	HKII, HXK2	3099	--	10112.9	18840.2
GSHG0008068	CLNS1A	up	1.86	1.14e-29	2.97e-28	chr11(-):77614530-77637802	UCSC	chloride nucleotide-sensitive channel 1A	CLCI, CLNS1B, ICln	1207	--	24954.9	46490.4
GSHG0007133	PSMA1	up	1.86	1.03e-41	4.56e-40	chr11(-):14504876-14643662	UCSC	proteasome 20S subunit alpha 1	HC2, HEL-S-275, NU, PROS30	5682	--	12586.4	23447.3
GSHG0030825	LPP	up	1.86	0.0327	0.095	chr3(+):188153019-188890671	UCSC	LIM domain containing preferred translocation partner in lipoma	--	4026	--	309.56	576.54
GSHG0020845	TXNL1	up	1.86	1.99e-22	3.53e-21	chr18(-):56597209-56651274	UCSC	thioredoxin like 1	HEL-S-114, TRP32, Txl, TXL-1, TXNL	9352	--	12379.5	23044
GSHG0045098	RAB14	up	1.86	1.28e-18	1.82e-17	chr9(-):121178133-121201886	UCSC	RAB14, member RAS oncogene family	FBP, RAB-14	51552	ENSG00000119396	14614.2	27202
GSHG0031339	ABHD14B	up	1.86	9.53e-19	1.37e-17	chr3(-):51968511-51983409	UCSC	abhydrolase domain containing 14B	CIB, HEL-S-299	84836	--	29186.3	54322.1
GSHG0047479	RPP21	up	1.86	1.69e-08	1.19e-07	chr6(+):30345156-30346857	UCSC	ribonuclease P/MRP subunit p21	C6orf135, CAT60	79897	--	6484.7	12069
GSHG0033682	UBE2D3	up	1.86	9.27e-40	3.71e-38	chr4(-):102794383-102868895	UCSC	ubiquitin conjugating enzyme E2 D3	E2(17)KB3, UBC4/5, UBCH5C	7323	--	38389.1	71448.7
GSHG0009160	OS9	up	1.86	9.63e-12	8.94e-11	chr12(+):57693987-57721557	UCSC	OS9 endoplasmic reticulum lectin	ERLEC2, OS-9	10956	--	13410.3	24947.3
GSHG0037511	LYRM4	up	1.86	1.16e-13	1.24e-12	chr6(-):5068327-5260950	UCSC	LYR motif containing 4	C6orf149, CGI-203, COXPD19, ISD11	57128	--	6814.38	12676.3
GSHG0046359	PIR	up	1.86	0.00024	0.00106	chrX(-):15379588-15493341	UCSC	pirin	--	8544	--	1114.69	2073.06
GSHG0045873	MAGEE1	up	1.86	0.00074	0.00303	chrX(+):76427710-76431351	UCSC	MAGE family member E1	DAMAGE, HCA1	57692	ENSG00000198934	657.82	1223.39
GSHG0006761	REXO2	up	1.86	2.11e-11	1.91e-10	chr11(+):114439430-114450279	UCSC	RNA exonuclease 2	CGI-114, REX2, RFN, SFN	25996	ENSG00000076043	13243.2	24629
GSHG0010109	FKBP11	up	1.86	1.56e-10	1.32e-09	chr12(-):48921533-48927053	UCSC	FKBP prolyl isomerase 11	FKBP19	51303	--	13411	24938.8
GSHG0039723	ARPC1A	up	1.86	5.55e-26	1.19e-24	chr7(+):99325887-99366262	UCSC	actin related protein 2/3 complex subunit 1A	Arc40, HEL-68, HEL-S-307, SOP2Hs, SOP2L	10552	ENSG00000241685	12036.8	22381.4
GSHG0006318	OTUB1	up	1.86	1.15e-16	1.47e-15	chr11(+):63985853-63998415	UCSC	OTU deubiquitinase, ubiquitin aldehyde binding 1	HSPC263, OTB1, OTU1	55611	ENSG00000167770	7533.56	14006.3
GSHG0012966	ATP6V1D	up	1.86	5.19e-10	4.19e-09	chr14(-):67335930-67359937	UCSC	ATPase H+ transporting V1 subunit D	ATP6M, VATD, VMA8	51382	ENSG00000100554	2852.73	5302.56
GSHG0030881	NCBP2AS2	up	1.86	0.000106	0.000492	chr3(+):196942623-196944013	UCSC	NCBP2 antisense 2 (head to head)	HIAR, KRASIM, NCBP2-AS2	152217	ENSG00000270170	2259.58	4199.96
GSHG0041834	DECR1	up	1.86	8.95e-05	0.000419	chr8(+):90001405-90053633	UCSC	2, 4-dienoyl-CoA reductase 1	DECR, NADPH, SDR18C1	1666	--	680.7	1265.05
GSHG0022885	AKT2	up	1.86	8.92e-19	1.29e-17	chr19(-):40230317-40285385	UCSC	AKT serine/threonine kinase 2	HIHGHH, PKBB, PKBBETA, PRKBB, RAC-BETA	208	--	7089.69	13175.5
GSHG0029917	ABHD5	up	1.86	0.0032	0.0117	chr3(+):43690870-43734371	UCSC	abhydrolase domain containing 5, lysophosphatidic acid acyltransferase	CGI58, IECN2, NCIE2	51099	--	601.26	1117.02
GSHG0027119	C20orf27	up	1.86	9.02e-07	5.38e-06	chr20(-):3753499-3768388	UCSC	chromosome 20 open reading frame 27	--	54976	--	6519.52	12111
GSHG0028767	CRELD2	up	1.86	6.61e-05	0.000315	chr22(+):49918634-49927540	UCSC	cysteine rich with EGF like domains 2	--	79174	--	1209.3	2245.9
GSHG0022188	TIMM13	up	1.86	2.6e-13	2.71e-12	chr19(-):2425624-2427586	UCSC	translocase of inner mitochondrial membrane 13	ppv1, TIM13, TIM13B, TIMM13A, TIMM13B	26517	ENSG00000099800	20238.5	37592.5
GSHG0003605	TP53BP2	up	1.86	1.19e-26	2.66e-25	chr1(-):223779893-223845947	UCSC	tumor protein p53 binding protein 2	53BP2, ASPP2, BBP, P53BP2, PPP1R13A	7159	--	13290.2	24681.4
GSHG0000393	HPCA	up	1.86	3.64e-09	2.73e-08	chr1(+):32886482-32896698	UCSC	hippocalcin	BDR2, DYT2	3208	ENSG00000121905	9602	17826.5
GSHG0012180	KTN1	up	1.86	2.26e-12	2.2e-11	chr14(+):55580207-55684583	UCSC	kinectin 1	CG1, KNT, MU-RMS-40.19	3895	--	8186.6	15198.2
GSHG0005806	PNPLA2	up	1.86	3.51e-09	2.64e-08	chr11(+):818901-825573	UCSC	patatin like phospholipase domain containing 2	1110001C14Rik, ATGL, FP17548, iPLA2zeta, PEDF-R, TTS-2.2, TTS2	57104	ENSG00000177666	5897.23	10946.7
[truncated: 4,399 more rows]
