# Supplementary material for: MYC up-regulation confers vulnerability to dual inhibition of CDK12 and CDK13 in high-risk Group 3 medulloblastoma
Source: J Exp Clin Cancer Res. 2023 Aug 21;42:214. doi: 10.1186/s13046-023-02790-2 (PMC10440921; doi:10.1186/s13046-023-02790-2)
Supplement: Supplementary file 4 — Additional file 4: Supplementary Table 3. RNA-seq expression data of MB Group 3 patients and healthy adult and fetal cerebella (Dataset: EGAD0000100495). Gene ontology analysis and lists of genes included in the enriched GO terms. [file 13046_2023_2790_MOESM4_ESM.xlsx]

## Sheet: RNA seq EGA_MB_Group3_DEGs
Transcript	Symbol	Entrez	score	cluster	logFC_fetal	pvalue_fetal	FDR_fetal	logFC_adult	pvalue_adult	FDR_adult	Regulated
ENSG00000166922	SCG5	6447	87.4443	4	-5.7098	5.19989e-42	1.10207e-37	-6.0311	2.52511e-48	4.86521e-45	Both
ENSG00000115252	PDE1A	5136	108.451	4	-4.5283	1.12921e-41	1.19662e-37	-5.49511	2.0799e-62	8.81627e-59	Both
ENSG00000161992	PRR35	146325	105.492	4	-10.5734	1.25717e-38	8.88146e-35	-12.9	6.68759e-51	1.41737e-47	Both
ENSG00000108375	RNF43	54894	84.6062	4	-5.66846	2.4173e-38	1.28081e-34	-5.95377	9.69743e-44	1.30017e-40	Both
ENSG00000173267	SNCG	6623	100.476	4	-5.37589	1.71709e-37	7.27838e-34	-6.52044	3.71617e-54	8.75117e-51	Both
ENSG00000134873	CLDN10	9071	88.8531	4	-5.62434	7.71637e-37	2.72568e-33	-5.36128	7.73049e-36	4.42811e-33	Both
ENSG00000196767	POU3F4	5456	67.5716	3	-7.03426	2.3274e-36	7.04671e-33	-4.91916	6.68877e-19	3.84178e-17	Both
ENSG00000196565	HBG2	3048	28.6763	3	-11.3378	1.82399e-35	4.8322e-32	-0.839873	0.250906	0.356706	MBvsCtrlF
ENSG00000164438	TLX3	30012	122.625	4	-8.38511	4.3234e-35	1.01811e-31	-7.69221	6.32942e-32	2.03251e-29	Both
ENSG00000170561	IRX2	153572	53.2498	3	-6.29356	2.43234e-34	5.1551e-31	-3.80864	1.67362e-15	5.93155e-14	Both
ENSG00000123560	PLP1	5354	108.451	4	-7.59975	2.81995e-34	5.43328e-31	-8.23853	9.03811e-40	7.56897e-37	Both
ENSG00000138741	TRPC3	7222	52.5869	3	-6.00805	1.10512e-33	1.95183e-30	-3.95761	1.79652e-17	8.6535e-16	Both
ENSG00000101439	CST3	1471	81.9328	4	-4.14946	3.36923e-33	5.49289e-30	-3.45236	1.63008e-25	2.30319e-23	Both
ENSG00000174521	TTC9B	148014	87.0341	4	-4.60996	1.72198e-32	2.60684e-29	-4.47447	6.24597e-33	2.36388e-30	Both
ENSG00000197057	DTHD1	401124	35.8839	3	-7.49229	1.76523e-31	2.49415e-28	-3.44963	1.20927e-07	1.14315e-06	Both
ENSG00000175356	SCUBE2	57758	65.1758	3	-4.37109	4.37593e-31	5.79647e-28	-3.31125	4.1571e-20	2.78815e-18	Both
ENSG00000197430	OPALIN	93377	71.8366	4	-8.16481	2.0722e-30	2.58342e-27	-10.1797	8.63387e-43	1.01659e-39	Both
ENSG00000137959	IFI44L	10964	45.5061	3	-3.92188	5.00714e-30	5.89563e-27	-2.18725	6.24647e-11	1.06937e-09	Both
ENSG00000105695	MAG	4099	61.1954	4	-9.65758	5.77941e-30	6.44678e-27	-9.51388	4.35289e-30	1.09828e-27	Both
ENSG00000233639	PANTR1	100506421	87.393	3	-6.10128	9.60142e-30	1.01746e-26	-5.34555	3.82165e-25	5.15898e-23	Both
ENSG00000229743	LINC01159	102682016	54.4362	3	-5.6622	1.54916e-29	1.56347e-26	-4.67289	9.11003e-22	7.31356e-20	Both
ENSG00000272294	None	None	90.9625	3	-7.97808	2.95892e-29	2.85051e-26	-6.05191	1.84313e-19	1.14555e-17	Both
ENSG00000179178	TMEM125	128218	66.1311	4	-6.84173	7.58865e-29	6.99277e-26	-8.16851	2.81675e-39	2.13208e-36	Both
ENSG00000086570	FAT2	2196	101.468	4	-5.10316	1.49688e-28	1.32187e-25	-8.29852	3.22521e-64	1.70888e-60	Both
ENSG00000010438	PRSS3	5646	98.5907	4	-4.77955	2.15063e-28	1.82322e-25	-7.01712	3.31026e-57	1.00225e-53	Both
ENSG00000136160	EDNRB	1910	44.9515	3	-3.73739	2.8506e-28	2.32368e-25	-2.01464	9.37531e-10	1.30724e-08	Both
ENSG00000215845	TSTD1	100131187	48.0974	4	-4.67626	1.06341e-27	8.34736e-25	-3.72842	1.17603e-19	7.59899e-18	Both
ENSG00000169174	PCSK9	255738	48.8268	4	-6.73435	2.91025e-27	2.20285e-24	-6.21459	4.24535e-25	5.69467e-23	Both
ENSG00000180287	PLD5	200150	77.6389	4	-4.49949	5.97341e-27	4.36553e-24	-4.35274	3.49054e-27	6.06382e-25	Both
ENSG00000151322	NPAS3	64067	63.1827	3	-4.30921	6.5128e-27	4.60108e-24	-2.85469	1.08957e-13	2.87217e-12	Both
ENSG00000114251	WNT5A	7474	34.9297	3	-4.33731	6.91342e-27	4.72655e-24	-0.850529	0.0355805	0.0725298	MBvsCtrlF
ENSG00000162944	RFTN2	130132	48.3164	3	-3.44911	7.44535e-27	4.93115e-24	-2.67474	4.04927e-18	2.07797e-16	Both
ENSG00000236494	None	None	29.7728	3	-6.42997	7.92224e-27	5.088e-24	-2.7754	7.74792e-07	6.12265e-06	Both
ENSG00000197971	MBP	4155	60.3077	4	-6.31983	9.78937e-27	6.08679e-24	-7.77466	6.2618e-38	4.14727e-35	Both
ENSG00000184408	KCND2	3751	69.9427	4	-4.05751	1.00518e-26	6.08679e-24	-4.54854	2.82353e-35	1.42481e-32	Both
ENSG00000207955	None	None	54.2111	4	-5.9865	4.03792e-26	2.37722e-23	-6.66666	2.49275e-32	8.80524e-30	Both
ENSG00000213934	HBG1	3047	20.3563	3	-10.521	5.91886e-26	3.39039e-23	-1.71424	0.0473027	0.0919641	MBvsCtrlF
ENSG00000013297	CLDN11	5010	43.3637	4	-5.22934	6.89104e-26	3.84339e-23	-4.44522	8.04222e-21	5.75834e-19	Both
ENSG00000075891	PAX2	5076	57.1466	3	-8.7592	1.25384e-25	6.81384e-23	-5.92839	4.27533e-15	1.43372e-13	Both
ENSG00000144230	GPR17	2840	58.1931	3	-6.69434	1.3581e-25	7.19589e-23	-5.35983	6.99912e-19	3.98761e-17	Both
ENSG00000152760	DYNLT5	200132	32.9598	3	-5.86086	2.18476e-25	1.12936e-22	-3.43583	8.19622e-11	1.37429e-09	Both
ENSG00000154553	PDLIM3	27295	34.0758	3	-4.82165	2.52388e-25	1.2736e-22	-2.63612	2.55318e-09	3.32589e-08	Both
ENSG00000188064	WNT7B	7477	59.1383	3	-6.72386	2.92966e-25	1.44398e-22	-3.95012	3.05817e-11	5.52556e-10	Both
ENSG00000267890	None	None	51.0773	4	-4.65246	3.75209e-25	1.80731e-22	-4.57073	6.22189e-26	8.97053e-24	Both
ENSG00000105894	PTN	5764	29.2656	3	-4.38086	2.06717e-24	9.73592e-22	-2.16149	1.84246e-07	1.67163e-06	Both
ENSG00000213398	LCAT	3931	67.602	4	-4.40475	2.14146e-24	9.86654e-22	-4.18854	6.70944e-24	7.60427e-22	Both
ENSG00000174607	UGT8	7368	75.2182	4	-6.24839	2.26493e-24	1.02134e-21	-5.85573	4.99938e-23	4.90541e-21	Both
ENSG00000186493	C5orf38	153571	52.9026	4	-5.99089	4.48847e-24	1.98185e-21	-4.95933	1.36026e-18	7.48814e-17	Both
ENSG00000089472	HEPH	9843	38.6765	3	-3.21518	1.61023e-23	6.96475e-21	-2.08397	2.18433e-11	4.05027e-10	Both
ENSG00000152578	GRIA4	2893	64.3636	4	-4.59894	1.77331e-23	7.51673e-21	-4.57308	8.57202e-25	1.10171e-22	Both
ENSG00000056736	IL17RB	55540	50.9049	4	-2.77686	1.83286e-23	7.61679e-21	-2.45899	1.58396e-20	1.10429e-18	Both
ENSG00000046653	GPM6B	2824	70.5743	4	-3.77125	3.4196e-23	1.39375e-20	-3.70814	2.43481e-24	2.96571e-22	Both
ENSG00000163815	CLEC3B	7123	34.88	3	-3.68015	6.7547e-23	2.70112e-20	-2.06407	1.57649e-08	1.7669e-07	Both
ENSG00000162344	FGF19	9965	32.8673	3	-9.06498	8.16028e-23	3.20276e-20	-3.97893	1.58792e-06	1.17837e-05	Both
ENSG00000164976	MYORG	57462	55.9512	4	-2.66988	8.68089e-23	3.34514e-20	-2.38886	2.20793e-20	1.50465e-18	Both
ENSG00000231754	None	None	21.9404	3	-6.83617	1.69881e-22	6.42938e-20	-2.32383	0.000757461	0.00276882	Both
ENSG00000174776	WDR49	151790	34.8366	3	-4.69542	1.76824e-22	6.57473e-20	-3.16293	8.81377e-12	1.74091e-10	Both
ENSG00000064787	BCAS1	8537	106.83	4	-6.28203	1.80952e-22	6.61223e-20	-7.64817	2.45581e-31	7.12991e-29	Both
ENSG00000128242	GAL3ST1	9514	65.7131	3	-5.23006	1.93412e-22	6.94776e-20	-4.79982	1.50637e-20	1.06067e-18	Both
ENSG00000003137	CYP26B1	56603	39.0862	3	-4.72436	2.02336e-22	7.14718e-20	-3.33973	4.76519e-13	1.14635e-11	Both
ENSG00000170290	SLN	6588	23.2515	3	-6.71959	2.17936e-22	7.57204e-20	-3.02049	1.71659e-06	1.26412e-05	Both
ENSG00000170271	FAXDC2	10826	53.9722	4	-3.12866	2.23484e-22	7.63956e-20	-3.36072	4.33367e-28	8.4264e-26	Both
ENSG00000171476	HOPX	84525	48.2356	3	-3.47025	2.99145e-22	1.00636e-19	-2.63133	1.74093e-14	5.21149e-13	Both
ENSG00000272865	None	None	52.4692	4	-5.9517	3.73807e-22	1.23789e-19	-5.79736	3.17273e-22	2.74461e-20	Both
ENSG00000146648	EGFR	1956	41.9125	3	-4.48499	4.03364e-22	1.31521e-19	-2.11705	2.23623e-06	1.60279e-05	Both
ENSG00000166091	CMTM5	116173	54.195	4	-6.16819	4.33508e-22	1.39209e-19	-6.90887	2.128e-27	3.78998e-25	Both
ENSG00000258584	FAM181A-AS1	283592	35.8794	3	-5.45803	5.4132e-22	1.71235e-19	-3.99012	4.13597e-13	1.00525e-11	Both
ENSG00000169840	GSX1	219409	35.4207	3	-7.47366	6.29049e-22	1.9606e-19	-2.793	0.000278358	0.00115654	Both
ENSG00000180834	MAP6D1	79929	101.468	4	-2.62588	6.41503e-22	1.97044e-19	-4.59175	4.96136e-70	3.50503e-66	Both
ENSG00000204071	TCEAL6	158931	85.9234	4	-4.88766	7.50936e-22	2.27362e-19	-6.74077	2.49102e-39	1.95536e-36	Both
ENSG00000144040	SFXN5	94097	57.2822	4	-2.6847	7.77483e-22	2.32084e-19	-2.79735	3.46801e-26	5.44452e-24	Both
ENSG00000169900	PYDC1	260434	81.776	4	-5.6883	1.02495e-21	2.99121e-19	-8.27882	2.932e-41	2.82458e-38	Both
ENSG00000185290	NUPR2	389493	58.5855	4	-6.50991	1.03028e-21	2.99121e-19	-7.74106	5.50688e-30	1.37309e-27	Both
ENSG00000114204	SERPINI2	5276	31.976	3	-4.81568	1.14946e-21	3.29212e-19	-3.1771	6.3204e-11	1.08028e-09	Both
ENSG00000130643	CALY	50632	63.8027	4	-5.84917	1.27854e-21	3.61298e-19	-6.76284	2.74202e-28	5.43124e-26	Both
ENSG00000148672	GLUD1	2746	34.907	3	-2.28203	1.46346e-21	4.08114e-19	-1.33893	7.18898e-09	8.66685e-08	Both
ENSG00000105854	PON2	5445	42.9076	4	-3.0457	1.56244e-21	4.30056e-19	-2.49844	2.83394e-16	1.1354e-14	Both
ENSG00000158578	ALAS2	212	31.3139	3	-7.00948	1.7747e-21	4.82218e-19	-4.38278	1.01529e-10	1.67325e-09	Both
ENSG00000168754	FAM178B	51252	65.0411	4	-4.87399	5.25526e-21	1.3937e-18	-6.04732	5.82428e-32	1.89908e-29	Both
ENSG00000132640	BTBD3	22903	39.9278	3	-2.71788	5.26074e-21	1.3937e-18	-2.08343	4.96154e-14	1.37998e-12	Both
ENSG00000068903	SIRT2	22933	33.7961	3	-2.66308	6.40984e-21	1.67716e-18	-1.74259	1.90943e-10	3.02681e-09	Both
ENSG00000124479	NDP	4693	48.4308	4	-6.55863	6.54041e-21	1.69046e-18	-5.41769	3.02994e-16	1.20708e-14	Both
ENSG00000172238	ATOH1	474	29.5414	3	-8.45468	6.64321e-21	1.69634e-18	2.1968	0.128553	0.208602	MBvsCtrlF
ENSG00000103260	METRN	79006	56.3091	4	-3.79231	7.85579e-21	1.98209e-18	-3.71427	1.09259e-21	8.67282e-20	Both
ENSG00000165588	OTX2	5015	107.274	2	4.66138	8.10554e-21	2.02104e-18	6.93714	1.40354e-42	1.56561e-39	Both
ENSG00000120903	CHRNA2	1135	46.5553	4	-6.10401	1.1997e-20	2.95656e-18	-6.18134	5.30281e-22	4.35611e-20	Both
ENSG00000150995	ITPR1	3708	59.9988	4	-4.09935	1.27503e-20	3.10608e-18	-4.54235	1.65486e-26	2.71884e-24	Both
ENSG00000169877	AHSP	51327	21.064	3	-7.83494	1.48588e-20	3.5786e-18	-3.59432	5.00847e-06	3.29759e-05	Both
ENSG00000103089	FA2H	79152	47.7915	4	-5.17919	1.60423e-20	3.82022e-18	-6.22143	4.88722e-29	1.0358e-26	Both
ENSG00000100362	PVALB	5816	101.468	4	-6.71139	1.91792e-20	4.51648e-18	-10.3751	9.04404e-39	6.38931e-36	Both
ENSG00000186007	LEMD1	93273	69.7743	2	5.65861	2.17964e-20	5.07641e-18	4.69755	1.27244e-19	8.14747e-18	Both
ENSG00000148826	NKX6-2	84504	55.8275	4	-7.36441	2.59851e-20	5.98618e-18	-8.19974	2.2295e-24	2.73133e-22	Both
ENSG00000112531	QKI	9444	37.7237	3	-2.69289	3.05697e-20	6.9666e-18	-2.04214	2.83993e-13	7.0645e-12	Both
ENSG00000168481	LGI3	203190	98.3777	4	-4.88234	3.27334e-20	7.38035e-18	-6.19399	1.79208e-31	5.34161e-29	Both
ENSG00000092200	RPGRIP1	57096	86.5391	2	6.80804	3.73539e-20	8.33345e-18	7.95028	9.6182e-30	2.31646e-27	Both
ENSG00000152208	GRID2	2895	79.2915	4	-4.83403	3.82754e-20	8.45009e-18	-4.23004	4.62012e-17	2.08338e-15	Both
ENSG00000213023	SYT3	84258	38.6308	4	-4.12882	4.51839e-20	9.87245e-18	-4.01616	1.57354e-20	1.10065e-18	Both
ENSG00000168267	PTF1A	256297	26.0417	3	-5.92173	7.95322e-20	1.72001e-17	-0.388867	0.58363	0.6805	MBvsCtrlF
ENSG00000160781	PAQR6	79957	51.4434	4	-4.41067	8.414e-20	1.80128e-17	-5.74194	8.06706e-33	2.94781e-30	Both
ENSG00000151023	ENKUR	219670	36.1588	3	-3.68541	9.94621e-20	2.108e-17	-1.63333	4.42653e-05	0.000229099	Both
ENSG00000138675	FGF5	2250	69.9611	4	-6.66405	1.06212e-19	2.20749e-17	-5.836	8.90856e-17	3.8611e-15	Both
ENSG00000072163	LIMS2	55679	35.2341	3	-3.93219	1.0624e-19	2.20749e-17	-2.16882	2.20629e-07	1.96142e-06	Both
ENSG00000182968	SOX1	6656	52.3683	3	-7.21067	1.11835e-19	2.3012e-17	-5.17988	2.0853e-12	4.58463e-11	Both
ENSG00000188897	LOC400499	400499	32.9638	3	-5.45018	1.28716e-19	2.62308e-17	0.397415	0.603424	0.696908	MBvsCtrlF
ENSG00000204655	MOG	4340	75.6321	4	-7.72503	1.44127e-19	2.90918e-17	-9.02223	6.55808e-25	8.57975e-23	Both
ENSG00000259685	None	None	36.8283	3	-5.516	1.80384e-19	3.60666e-17	-5.19036	3.74217e-18	1.92504e-16	Both
ENSG00000206177	HBM	3042	18.6998	3	-6.40469	1.83063e-19	3.62602e-17	-1.70695	0.0138399	0.0331214	Both
ENSG00000263874	LINC00672	100505576	70.3433	4	-3.27689	1.93398e-19	3.79526e-17	-4.32771	2.4987e-35	1.29164e-32	Both
ENSG00000121454	LHX4	89884	80.1908	2	6.31517	1.95364e-19	3.79867e-17	6.02065	1.90478e-22	1.70337e-20	Both
ENSG00000133800	LYVE1	10894	20.9057	3	-4.20048	2.2816e-19	4.39602e-17	-1.72817	0.000158313	0.000707566	Both
ENSG00000047365	ARAP2	116984	56.5284	4	-4.21239	2.46659e-19	4.70962e-17	-3.9881	7.88514e-19	4.46839e-17	Both
ENSG00000099337	KCNK6	9424	23.8673	3	-3.82791	3.66235e-19	6.93034e-17	-1.94764	3.27743e-06	2.25965e-05	Both
ENSG00000114315	HES1	3280	31.904	3	-4.07227	5.48033e-19	1.02788e-16	-2.29425	2.01056e-07	1.80635e-06	Both
ENSG00000255076	None	None	57.4988	4	-5.1491	5.69503e-19	1.05878e-16	-6.058	1.88356e-27	3.41198e-25	Both
ENSG00000181449	SOX2	6657	50.9594	3	-5.58678	7.3156e-19	1.34823e-16	-3.59764	1.19351e-09	1.63406e-08	Both
ENSG00000092969	TGFB2	7042	38.4893	3	-3.73091	7.67475e-19	1.40223e-16	-1.2926	0.00191036	0.0061225	Both
ENSG00000169129	AFAP1L2	84632	66.8445	4	-3.03229	7.82184e-19	1.41689e-16	-3.58501	2.7065e-28	5.41146e-26	Both
ENSG00000174951	FUT1	2523	53.4796	4	-3.95117	8.00102e-19	1.43706e-16	-5.13735	5.29272e-32	1.78054e-29	Both
ENSG00000198483	ANKRD35	148741	65.4783	4	-4.06131	8.55857e-19	1.52429e-16	-4.69853	4.27212e-26	6.56112e-24	Both
ENSG00000164434	FABP7	2173	46.6936	3	-5.74262	9.07098e-19	1.60209e-16	-4.22491	5.04036e-12	1.04937e-10	Both
ENSG00000165795	NDRG2	57447	60.7246	4	-3.0694	1.06992e-18	1.87403e-16	-3.86808	1.81465e-31	5.34161e-29	Both
ENSG00000126861	OMG	4974	54.1291	4	-3.17695	1.13423e-18	1.9704e-16	-4.11597	6.67217e-33	2.48088e-30	Both
ENSG00000102934	PLLP	51090	49.2208	4	-4.36357	1.40724e-18	2.42479e-16	-4.89277	4.08294e-24	4.80744e-22	Both
ENSG00000125820	NKX2-2	4821	50.1836	4	-6.38614	1.46163e-18	2.49821e-16	-6.39767	2.11923e-19	1.29066e-17	Both
ENSG00000148600	CDHR1	92211	88.9619	2	5.27175	2.09204e-18	3.5471e-16	7.41364	1.58809e-34	7.31696e-32	Both
ENSG00000109193	SULT1E1	6783	17.1149	3	-7.68022	2.48521e-18	4.18028e-16	0.630521	0.713424	0.78879	MBvsCtrlF
ENSG00000135069	PSAT1	29968	27.7866	3	-3.84833	2.77321e-18	4.62798e-16	-2.44982	7.93387e-09	9.4786e-08	Both
ENSG00000186895	FGF3	2248	38.9337	4	-8.20427	2.9323e-18	4.85525e-16	-10.0786	6.65546e-27	1.11068e-24	Both
ENSG00000166925	TSC22D4	81628	39.2911	4	-3.36562	4.1323e-18	6.78914e-16	-3.45829	9.91848e-21	7.0541e-19	Both
ENSG00000157322	CLEC18A	348174	16.9697	3	-4.4611	4.86057e-18	7.92423e-16	0.442908	0.483942	0.592594	MBvsCtrlF
ENSG00000163285	GABRG1	2565	40.0726	4	-5.62452	4.97797e-18	8.05367e-16	-4.78366	1.27144e-14	3.92239e-13	Both
ENSG00000164972	C9orf24	84688	22.4395	3	-4.09471	8.60196e-18	1.38114e-15	-2.3908	2.03983e-07	1.82877e-06	Both
ENSG00000183044	ABAT	18	61.8224	3	-3.9483	8.73986e-18	1.39273e-15	-3.14883	8.15038e-13	1.8858e-11	Both
ENSG00000105675	ATP4A	495	54.4839	4	-4.69289	9.27742e-18	1.46736e-15	-7.25019	8.27201e-39	6.04541e-36	Both
ENSG00000100427	MLC1	23209	62.3506	4	-4.82694	1.01866e-17	1.59921e-15	-4.75843	2.36619e-18	1.24131e-16	Both
ENSG00000188536	HBA2	3040	24.8262	3	-5.15635	1.078e-17	1.67993e-15	-2.80244	8.58448e-07	6.71611e-06	Both
ENSG00000140832	MARVELD3	91862	24.7254	3	-3.43132	1.15451e-17	1.78603e-15	-1.98214	4.27213e-07	3.59015e-06	Both
ENSG00000234377	OBI1-AS1	100874222	22.0927	3	-4.22621	1.28411e-17	1.97214e-15	-2.46788	2.96349e-07	2.56256e-06	Both
ENSG00000147119	CHST7	56548	32.649	3	-3.03443	1.49742e-17	2.28319e-15	-2.04089	2.88534e-09	3.71743e-08	Both
ENSG00000182902	SLC25A18	83733	54.4103	4	-3.36425	1.77724e-17	2.6729e-15	-3.67791	2.12881e-22	1.87212e-20	Both
ENSG00000198914	POU3F3	5455	56.3389	3	-5.96656	1.77823e-17	2.6729e-15	-4.90009	1.9127e-13	4.86648e-12	Both
ENSG00000162407	PLPP3	8613	35.1106	4	-3.17863	1.98216e-17	2.95844e-15	-2.6602	1.00772e-13	2.6865e-12	Both
ENSG00000105605	CACNG7	59284	122.625	4	-5.70107	2.15465e-17	3.1934e-15	-5.64611	5.77079e-18	2.8914e-16	Both
ENSG00000172893	DHCR7	1717	27.5952	3	-2.66729	2.24038e-17	3.29293e-15	-1.84716	1.01115e-09	1.4025e-08	Both
ENSG00000231200	None	None	17.4269	3	-5.82232	2.25287e-17	3.29293e-15	2.09531	0.0471376	0.091705	MBvsCtrlF
ENSG00000176244	ACBD7	414149	41.1624	4	-3.23962	2.34077e-17	3.39796e-15	-3.46989	1.58134e-21	1.21431e-19	Both
ENSG00000081148	IMPG2	50939	76.1987	2	8.73346	2.58763e-17	3.71677e-15	9.46626	2.84503e-23	2.88505e-21	Both
ENSG00000179796	LRRC3B	116135	54.7422	3	-5.09944	2.59546e-17	3.71677e-15	-4.21172	2.39233e-13	6.00035e-12	Both
ENSG00000259070	LINC00639	283547	31.4681	4	-4.68208	2.76916e-17	3.9389e-15	-4.57145	1.42743e-17	6.91976e-16	Both
ENSG00000166924	NYAP1	222950	50.0217	4	-3.69419	2.80591e-17	3.96457e-15	-3.6724	1.72535e-18	9.25751e-17	Both
ENSG00000168505	GBX2	2637	28.6721	3	-4.13504	3.00492e-17	4.21763e-15	-2.60696	4.50459e-08	4.6255e-07	Both
ENSG00000176971	FIBIN	387758	28.6256	3	-3.95099	3.19636e-17	4.45681e-15	-2.58741	9.00299e-09	1.06419e-07	Both
ENSG00000270163	None	None	81.5498	2	5.15297	3.28013e-17	4.54373e-15	6.48876	1.6655e-27	3.04299e-25	Both
ENSG00000138772	ANXA3	306	41.4668	3	-5.09784	3.39658e-17	4.67449e-15	-3.65448	1.9839e-10	3.13782e-09	Both
ENSG00000188779	SKOR1	390598	32.3555	3	-3.74356	4.16495e-17	5.69496e-15	-2.91862	7.8516e-12	1.5684e-10	Both
ENSG00000197415	VEPH1	79674	20.3937	3	-5.30736	4.51277e-17	6.131e-15	-2.58992	1.58725e-05	9.23163e-05	Both
ENSG00000144908	ALDH1L1	10840	56.4706	4	-4.86779	4.86384e-17	6.56587e-15	-4.27657	1.46107e-14	4.46837e-13	Both
ENSG00000079215	SLC1A3	6507	39.7516	4	-3.59558	6.07367e-17	8.14717e-15	-3.91339	2.36049e-21	1.77405e-19	Both
ENSG00000196542	SPTSSB	165679	78.1664	4	-5.29788	6.39595e-17	8.52552e-15	-6.89799	7.49026e-27	1.24022e-24	Both
ENSG00000198892	SHISA4	149345	74.2353	4	-3.47283	7.16493e-17	9.49084e-15	-4.00612	1.09248e-23	1.18132e-21	Both
ENSG00000012124	CD22	933	51.1941	4	-5.20546	8.49443e-17	1.1113e-14	-6.53649	2.77466e-25	3.84354e-23	Both
ENSG00000119147	ECRG4	84417	21.2902	3	-4.90212	8.4497e-17	1.1113e-14	-3.13305	2.1227e-08	2.32498e-07	Both
ENSG00000075673	ATP12A	479	18.3325	3	-6.39894	9.18433e-17	1.19419e-14	-3.54292	2.77715e-06	1.9499e-05	Both
ENSG00000226287	TMEM191A	84222	28.7558	4	-3.8567	1.03333e-16	1.33539e-14	-3.2231	4.70974e-13	1.13559e-11	Both
ENSG00000120262	CCDC170	80129	16.1909	3	-3.92256	1.17778e-16	1.51284e-14	-1.1233	0.0177176	0.0406612	Both
ENSG00000137561	TTPA	7274	43.5663	4	-4.06495	1.20279e-16	1.53565e-14	-4.94385	2.93887e-25	4.01848e-23	Both
ENSG00000102230	PCYT1B	9468	56.8478	3	-4.27127	1.34427e-16	1.70601e-14	-3.14579	1.91787e-10	3.03792e-09	Both
ENSG00000162641	AKNAD1	254268	30.6757	3	-3.35797	1.49477e-16	1.88561e-14	-2.46573	5.74523e-10	8.31724e-09	Both
ENSG00000100979	PLTP	5360	24.3444	3	-2.61185	1.50357e-16	1.88561e-14	-1.54853	4.29115e-07	3.60327e-06	Both
ENSG00000124782	RREB1	6239	76.6519	2	4.28362	1.704e-16	2.12439e-14	5.66681	4.41539e-29	9.54895e-27	Both
ENSG00000198822	GRM3	2913	30.3928	4	-3.83985	2.26424e-16	2.79001e-14	-3.72581	9.90499e-17	4.25814e-15	Both
ENSG00000187048	CYP4A11	1579	18.1193	3	-5.48401	2.26374e-16	2.79001e-14	-2.92345	6.41225e-06	4.12823e-05	Both
ENSG00000092621	PHGDH	26227	41.5205	3	-3.98626	2.352e-16	2.88141e-14	-3.28523	1.61317e-12	3.59511e-11	Both
ENSG00000102290	PCDH11X	27328	20.2891	3	-6.39648	2.48572e-16	3.02772e-14	-1.02694	0.16071	0.249621	MBvsCtrlF
ENSG00000233670	PIRT	644139	38.8151	3	-5.01759	2.88987e-16	3.49988e-14	-3.13521	7.29529e-08	7.16812e-07	Both
ENSG00000197177	ADGRA1	84435	31.5671	4	-6.0375	3.13559e-16	3.7759e-14	-5.36208	3.8927e-14	1.09856e-12	Both
ENSG00000136842	TMOD1	7111	80.9157	4	-3.70497	4.32414e-16	5.17773e-14	-4.29376	1.48856e-22	1.37767e-20	Both
ENSG00000172508	CARNS1	57571	46.2171	4	-4.04994	4.39346e-16	5.23118e-14	-5.7429	5.36409e-31	1.51582e-28	Both
ENSG00000227036	LINC00511	400619	53.9521	3	-3.79909	5.10625e-16	6.04592e-14	-3.02023	1.75937e-11	3.32335e-10	Both
ENSG00000164746	C7orf57	136288	14.1954	3	-5.16036	5.18983e-16	6.11074e-14	-0.264753	0.654293	0.74017	MBvsCtrlF
ENSG00000269707	None	None	56.5093	4	-5.22657	5.56818e-16	6.52001e-14	-4.86154	7.80236e-15	2.52078e-13	Both
ENSG00000157856	DRC1	92749	15.7268	3	-4.72915	5.65929e-16	6.59028e-14	-1.63362	0.00435579	0.0123716	Both
ENSG00000087250	MT3	4504	52.9721	4	-4.47239	6.57674e-16	7.6168e-14	-5.39959	4.13435e-23	4.07551e-21	Both
ENSG00000137033	IL33	90865	21.6113	3	-3.26911	7.51463e-16	8.65571e-14	-1.49719	0.000169288	0.000749351	Both
ENSG00000226235	LEMD1-AS1	284576	44.0115	2	6.3687	7.6381e-16	8.74346e-14	4.79981	1.05979e-13	2.80065e-12	Both
ENSG00000172201	ID4	3400	18.6922	3	-3.53193	7.67332e-16	8.74346e-14	-1.34042	0.00188131	0.00604495	Both
ENSG00000064300	NGFR	4804	50.1557	3	-4.38504	8.38698e-16	9.50555e-14	-1.88338	0.000352111	0.00142417	Both
ENSG00000156049	GNA14	9630	18.2674	3	-3.08002	9.41451e-16	1.06134e-13	-0.947852	0.0140743	0.033614	Both
ENSG00000243388	None	None	66.513	2	7.83648	9.5025e-16	1.06559e-13	10.7639	1.31195e-23	1.39727e-21	Both
ENSG00000163915	IGF2BP2-AS1	646600	25.0973	3	-4.71784	1.0788e-15	1.20338e-13	-3.42047	1.53432e-09	2.06728e-08	Both
ENSG00000171798	KNDC1	85442	44.7696	4	-5.62392	1.50949e-15	1.67498e-13	-8.31763	6.99514e-29	1.45348e-26	Both
ENSG00000031081	ARHGAP31	57514	39.6018	3	-2.72597	1.66605e-15	1.83908e-13	-2.07223	2.5821e-10	3.99161e-09	Both
ENSG00000236078	LINC01447	101929086	24.9955	3	-6.81118	1.82342e-15	2.00236e-13	-4.4961	2.60905e-08	2.80549e-07	Both
ENSG00000158955	WNT9B	7484	20.6537	3	-4.77825	2.04877e-15	2.23822e-13	-3.15001	5.57783e-08	5.63741e-07	Both
ENSG00000248550	OTX2-AS1	100309464	72.4397	2	6.78375	2.12154e-15	2.29915e-13	10.3856	1.58839e-30	4.26132e-28	Both
ENSG00000179902	C1orf194	127003	12.6909	3	-4.03086	2.12623e-15	2.29915e-13	-0.0927652	0.812072	0.864704	MBvsCtrlF
ENSG00000168314	MOBP	4336	39.268	4	-6.94235	2.20338e-15	2.37047e-13	-6.86693	1.08901e-15	3.92523e-14	Both
ENSG00000125775	SDCBP2	27111	31.6876	3	-2.72183	2.23904e-15	2.39668e-13	-2.11683	1.24958e-10	2.03563e-09	Both
ENSG00000227203	None	None	14.7682	3	-4.4548	2.29261e-15	2.44169e-13	-0.28968	0.583901	0.680577	MBvsCtrlF
ENSG00000136573	BLK	640	20.1926	3	-4.76749	2.33016e-15	2.46927e-13	-2.3532	8.50243e-05	0.000406498	Both
ENSG00000075461	CACNG4	27092	26.0776	3	-3.34234	2.57004e-15	2.70992e-13	-0.812616	0.0534526	0.101859	MBvsCtrlF
ENSG00000167600	CYP2S1	29785	16.5441	3	-3.64449	2.6428e-15	2.77285e-13	-1.12397	0.0151007	0.0356005	Both
ENSG00000184113	CLDN5	7122	24.7494	3	-3.18661	2.89661e-15	3.02417e-13	-1.85995	1.97383e-06	1.43191e-05	Both
ENSG00000136541	ERMN	57471	39.7722	4	-5.53065	3.02232e-15	3.12765e-13	-8.32708	3.87175e-29	8.45958e-27	Both
ENSG00000111783	RFX4	5992	37.2871	3	-3.95993	3.02523e-15	3.12765e-13	-2.19617	5.8846e-06	3.81284e-05	Both
ENSG00000262521	None	None	52.7778	4	-5.35483	3.50475e-15	3.60581e-13	-7.63795	4.89467e-34	2.03407e-31	Both
ENSG00000187867	PALM3	342979	36.8962	3	-4.59352	3.58185e-15	3.66733e-13	-3.09349	3.40037e-08	3.58188e-07	Both
ENSG00000120149	MSX2	4488	43.9977	3	-4.63101	3.64106e-15	3.71003e-13	-3.50864	4.22981e-10	6.28217e-09	Both
ENSG00000198739	LRRTM3	347731	23.0097	4	-4.61478	3.70138e-15	3.75345e-13	-3.44623	7.51172e-10	1.06277e-08	Both
ENSG00000145794	MEGF10	84466	34.7207	3	-4.3896	4.00843e-15	4.04546e-13	-3.45005	1.04973e-10	1.72198e-09	Both
ENSG00000078269	SYNJ2	8871	40.5051	3	-3.46317	4.16648e-15	4.18504e-13	-3.57325	2.46676e-17	1.15922e-15	Both
ENSG00000166265	CYYR1	116159	15.3889	3	-3.09821	4.44613e-15	4.44487e-13	-0.515117	0.191049	0.287047	MBvsCtrlF
ENSG00000165424	ZCCHC24	219654	60.2438	4	-3.08249	5.29658e-15	5.27022e-13	-3.66762	1.51321e-22	1.39439e-20	Both
ENSG00000167755	KLK6	5653	48.0594	4	-6.24015	5.47026e-15	5.41761e-13	-8.45448	4.5574e-24	5.30712e-22	Both
ENSG00000100399	CHADL	150356	32.8916	4	-3.08549	5.51848e-15	5.43994e-13	-3.25544	4.34178e-18	2.21734e-16	Both
ENSG00000197921	HES5	388585	27.5589	3	-6.04584	6.35158e-15	6.20348e-13	-3.61321	5.39004e-07	4.40557e-06	Both
ENSG00000205336	ADGRG1	9289	70.9696	3	-3.90449	6.32525e-15	6.20348e-13	-1.15013	0.0197268	0.0445321	Both
ENSG00000164089	ETNPPL	64850	60.3077	4	-5.07874	6.593e-15	6.40973e-13	-6.21546	1.43549e-21	1.11036e-19	Both
ENSG00000167791	CABP2	51475	45.5207	2	12.8404	7.56885e-15	7.32485e-13	9.92936	1.76968e-15	6.24071e-14	Both
ENSG00000215187	FAM166B	730112	15.3127	3	-3.13657	7.64383e-15	7.36379e-13	-1.04056	0.01044	0.0260583	Both
ENSG00000122585	NPY	4852	13.0016	3	-7.61045	8.02144e-15	7.69259e-13	-2.59213	0.00361459	0.0105666	Both
ENSG00000011332	DPF1	8193	21.4373	3	-2.59541	8.66516e-15	8.2725e-13	-1.54358	1.90426e-06	1.385e-05	Both
ENSG00000134376	CRB1	23418	36.4806	4	-3.59438	8.77848e-15	8.3431e-13	-3.17814	7.59467e-13	1.77075e-11	Both
ENSG00000107249	GLIS3	169792	22.2411	3	-3.29093	9.25461e-15	8.75635e-13	-1.39768	0.000838933	0.00302181	Both
ENSG00000132744	ACY3	91703	37.3307	4	-5.05353	9.68392e-15	9.12182e-13	-5.63141	1.45185e-18	7.91014e-17	Both
ENSG00000258776	None	None	68.5645	2	6.32907	1.05368e-14	9.83778e-13	9.21226	2.08838e-27	3.75095e-25	Both
ENSG00000258758	LOC440180	440180	48.494	2	9.91943	1.05165e-14	9.83778e-13	8.6264	6.10484e-16	2.29815e-14	Both
ENSG00000177234	LINC01561	404216	38.8597	3	-5.53551	1.17888e-14	1.09584e-12	-2.96392	1.09803e-05	6.66044e-05	Both
ENSG00000167614	TTYH1	57348	38.5304	4	-5.54947	1.33212e-14	1.23288e-12	-4.93711	9.08043e-13	2.08732e-11	Both
ENSG00000181804	SLC9A9	285195	31.1515	3	-2.94946	1.34382e-14	1.2383e-12	-2.69184	1.64879e-13	4.24555e-12	Both
ENSG00000047617	ANO2	57101	73.1447	2	5.45994	1.49422e-14	1.37093e-12	7.05991	2.64261e-24	3.18224e-22	Both
ENSG00000135063	FAM189A2	9413	22.0418	3	-4.40372	1.55271e-14	1.41846e-12	-2.44799	8.49912e-06	5.31829e-05	Both
ENSG00000196338	NLGN3	54413	41.5545	3	-2.86854	1.57329e-14	1.43109e-12	-2.24102	3.54844e-10	5.35271e-09	Both
ENSG00000018625	ATP1A2	477	44.0823	4	-3.27199	1.7813e-14	1.61337e-12	-3.23511	1.91791e-15	6.74099e-14	Both
ENSG00000154188	ANGPT1	284	20.148	3	-3.17528	1.85193e-14	1.67021e-12	-1.95521	1.13888e-06	8.69191e-06	Both
ENSG00000156299	TIAM1	7074	85.86	4	-2.79128	1.9521e-14	1.75308e-12	-5.11223	1.56845e-47	2.55706e-44	Both
ENSG00000160307	S100B	6285	49.1866	4	-4.3158	1.99795e-14	1.78669e-12	-6.40315	4.46483e-29	9.55834e-27	Both
ENSG00000136205	TNS3	64759	29.7728	4	-2.52674	2.42926e-14	2.16326e-12	-2.30849	2.02575e-13	5.11726e-12	Both
ENSG00000179292	TMEM151A	256472	55.667	4	-2.43123	2.51243e-14	2.22797e-12	-3.21927	4.77431e-27	8.03069e-25	Both
ENSG00000237179	LINC01797	101927577	42.774	4	-5.97933	2.67098e-14	2.3587e-12	-6.67787	1.43005e-17	6.91976e-16	Both
ENSG00000139874	SSTR1	6751	17.538	3	-5.12116	2.89127e-14	2.54264e-12	-2.99909	2.77334e-06	1.94823e-05	Both
ENSG00000177989	ODF3B	440836	30.4422	4	-3.04562	3.05413e-14	2.67477e-12	-2.73472	8.73856e-13	2.01529e-11	Both
ENSG00000144857	BOC	91653	35.2291	3	-3.68919	3.13944e-14	2.73816e-12	-0.977768	0.041998	0.0833041	MBvsCtrlF
ENSG00000187773	DIPK1C	125704	37.3752	3	-4.79022	3.32996e-14	2.89242e-12	-3.60488	2.09355e-09	2.75937e-08	Both
ENSG00000106852	LHX6	26468	16.0509	3	-3.723	3.47029e-14	3.00201e-12	-1.8486	0.000133466	0.000608318	Both
ENSG00000142408	CACNG8	59283	31.7571	3	-5.64057	3.49337e-14	3.00969e-12	-4.63114	6.20293e-11	1.06277e-09	Both
ENSG00000105963	ADAP1	11033	52.5971	4	-4.09802	3.69268e-14	3.16853e-12	-5.04506	1.55289e-21	1.1968e-19	Both
ENSG00000152661	GJA1	2697	28.0656	4	-3.22306	3.73739e-14	3.19396e-12	-2.91409	7.34545e-13	1.71832e-11	Both
ENSG00000256422	LINC02552	102723895	32.1389	4	-4.99473	3.79768e-14	3.23245e-12	-6.46308	1.83451e-22	1.64748e-20	Both
ENSG00000072858	SIDT1	54847	54.8131	4	-3.684	4.02998e-14	3.41008e-12	-4.35247	2.14407e-20	1.46585e-18	Both
ENSG00000186806	VSIG10L	147645	39.9252	4	-3.60675	4.03855e-14	3.41008e-12	-3.93249	9.60485e-18	4.73408e-16	Both
ENSG00000115665	SLC5A7	60482	21.064	3	-7.8611	4.13784e-14	3.48006e-12	-0.116909	0.925559	0.947601	MBvsCtrlF
ENSG00000135917	SLC19A3	80704	54.5825	4	-4.10146	4.31792e-14	3.61715e-12	-4.49829	1.08458e-17	5.30869e-16	Both
ENSG00000145721	LIX1	167410	43.3027	3	-5.19952	4.36276e-14	3.64033e-12	-3.69165	1.51393e-08	1.70671e-07	Both
ENSG00000183018	SPNS2	124976	34.6707	3	-3.241	4.53522e-14	3.76939e-12	-1.26667	0.00272938	0.00832443	Both
ENSG00000139144	PIK3C2G	5288	21.0212	3	-5.97519	4.58347e-14	3.79461e-12	-0.745603	0.330358	0.44177	MBvsCtrlF
ENSG00000168484	SFTPC	6440	34.478	4	-4.72828	4.80096e-14	3.95921e-12	-6.10894	1.03237e-22	9.72445e-21	Both
ENSG00000237949	None	None	51.9084	4	-5.3159	4.94288e-14	4.06044e-12	-7.2867	1.05323e-23	1.15063e-21	Both
ENSG00000227544	LOC100506725	100506725	42.5169	4	-3.27659	5.05246e-14	4.13444e-12	-4.38222	8.93902e-26	1.28009e-23	Both
ENSG00000247134	None	None	17.6951	3	-3.46032	5.1085e-14	4.16421e-12	-1.95309	1.74699e-05	0.000100124	Both
ENSG00000099338	CATSPERG	57828	26.1233	3	-2.96362	5.29668e-14	4.28465e-12	-2.24079	2.94527e-09	3.78087e-08	Both
ENSG00000172296	SPTLC3	55304	17.2763	3	-3.1991	5.27677e-14	4.28465e-12	-1.73891	3.24116e-05	0.000173907	Both
ENSG00000086289	EPDR1	54749	65.7131	4	-2.37335	5.40656e-14	4.35691e-12	-4.10753	1.04289e-43	1.30017e-40	Both
ENSG00000136750	GAD2	2572	24.1306	4	-6.69176	5.46609e-14	4.373e-12	-7.09324	9.50052e-16	3.47162e-14	Both
ENSG00000240137	ERICH6-AS1	101928085	17.6996	3	-2.9834	5.4678e-14	4.373e-12	-1.55177	9.19564e-05	0.000436099	Both
ENSG00000111058	ACSS3	79611	22.2608	3	-3.08408	5.71769e-14	4.55567e-12	-2.04709	2.48761e-07	2.18584e-06	Both
ENSG00000243801	RN7SL461P	106481844	70.6047	2	6.82674	6.02724e-14	4.78432e-12	12.4235	5.9984e-26	8.70754e-24	Both
ENSG00000242808	SOX2-OT	347689	32.4833	4	-4.05958	6.06681e-14	4.79776e-12	-4.83522	4.58449e-20	3.0651e-18	Both
ENSG00000146521	LINC01558	26238	13.4556	3	-4.80292	6.70379e-14	5.28179e-12	-0.396924	0.545722	0.647714	MBvsCtrlF
ENSG00000166959	MS4A8	83661	12.7298	3	-5.90097	7.08164e-14	5.55882e-12	3.18192	0.00509446	0.0141362	Both
ENSG00000133067	LGR6	59352	27.6	4	-5.01847	7.51239e-14	5.87519e-12	-5.21976	1.56343e-15	5.5503e-14	Both
ENSG00000135899	SP110	3431	23.8015	3	-2.89702	7.81063e-14	6.08597e-12	-2.21263	2.75051e-09	3.56541e-08	Both
ENSG00000248801	C8orf34-AS1	286189	32.5453	4	-4.27241	7.91936e-14	6.14809e-12	-5.28417	3.7165e-21	2.71612e-19	Both
ENSG00000188176	SMTNL2	342527	17.2334	3	-3.66278	8.3008e-14	6.4207e-12	0.329287	0.590887	0.686582	MBvsCtrlF
ENSG00000104327	CALB1	793	26.9486	4	-4.57954	8.46642e-14	6.52499e-12	-4.13679	2.16177e-12	4.72823e-11	Both
ENSG00000132692	BCAN	63827	52.2955	3	-5.51587	8.55958e-14	6.55719e-12	-3.76828	6.0836e-08	6.09338e-07	Both
ENSG00000188596	CFAP54	144535	14.646	3	-3.57657	8.57008e-14	6.55719e-12	-0.601623	0.20901	0.308823	MBvsCtrlF
ENSG00000259417	CTXND1	100996492	50.997	3	-5.06533	8.75353e-14	6.67347e-12	-3.28276	3.28675e-07	2.81452e-06	Both
ENSG00000177875	CCDC184	387856	50.2924	3	-4.82766	8.94295e-14	6.79343e-12	-4.2808	5.46765e-12	1.12725e-10	Both
ENSG00000161835	TAMALIN	160622	18.5108	3	-3.18789	9.14107e-14	6.91914e-12	-0.644963	0.130425	0.210977	MBvsCtrlF
ENSG00000169562	GJB1	2705	48.7677	4	-5.90055	9.477e-14	7.14788e-12	-8.70325	5.51054e-25	7.3453e-23	Both
ENSG00000252757	RN7SKP96	106479137	24.9732	4	-3.99686	9.56404e-14	7.16255e-12	-3.55394	7.15026e-12	1.43915e-10	Both
ENSG00000147408	CSGALNACT1	55790	19.3436	3	-3.25575	9.53783e-14	7.16255e-12	-1.94585	4.42895e-06	2.94716e-05	Both
ENSG00000163644	PPM1K	152926	46.6758	4	-2.01094	9.68089e-14	7.22453e-12	-2.737	7.71065e-28	1.47225e-25	Both
ENSG00000149451	ADAM33	80332	23.3947	3	-3.49977	9.87529e-14	7.34375e-12	-2.24104	7.87391e-07	6.21063e-06	Both
ENSG00000107242	PIP5K1B	8395	36.9262	4	-3.96453	1.00486e-13	7.44651e-12	-5.19629	2.98221e-23	3.00976e-21	Both
ENSG00000111837	MAK	4117	35.9274	2	3.03266	1.01662e-13	7.50738e-12	2.27936	6.57687e-11	1.1196e-09	Both
ENSG00000236627	None	None	54.1513	4	-5.32262	1.05616e-13	7.77229e-12	-9.35722	2.41282e-40	2.22336e-37	Both
ENSG00000115738	ID2	3398	16.992	3	-3.62873	1.20471e-13	8.83481e-12	-2.08338	1.05631e-05	6.44612e-05	Both
ENSG00000004939	SLC4A1	6521	15.9269	3	-4.2889	1.24583e-13	9.10487e-12	-1.58409	0.00552344	0.0151696	Both
ENSG00000197934	CYYR1-AS1	100996571	28.5319	4	-3.89734	1.33924e-13	9.75391e-12	-3.34573	4.28708e-11	7.578e-10	Both
ENSG00000235597	LINC01102	150568	20.4863	3	-5.73238	1.45413e-13	1.05544e-11	-4.74333	1.51461e-10	2.42451e-09	Both
ENSG00000231295	None	None	39.9124	4	-4.05055	1.52134e-13	1.10045e-11	-5.39604	2.74094e-25	3.82181e-23	Both
ENSG00000080709	KCNN2	3781	23.6966	3	-2.86868	1.53074e-13	1.10349e-11	-2.27935	8.67198e-10	1.21637e-08	Both
ENSG00000135424	ITGA7	3679	21.3696	3	-2.86111	1.55451e-13	1.11682e-11	-0.953488	0.0128501	0.0310718	Both
ENSG00000139352	ASCL1	429	18.3593	3	-5.87751	1.64516e-13	1.17796e-11	-4.81609	2.02206e-10	3.19103e-09	Both
ENSG00000144730	IL17RD	54756	49.3012	3	-3.4335	1.65346e-13	1.17991e-11	-1.41244	0.00198477	0.006331	Both
ENSG00000186897	C1QL4	338761	22.1754	3	-5.59751	1.77384e-13	1.26157e-11	-0.912089	0.20652	0.305869	MBvsCtrlF
ENSG00000232480	TGFB2-AS1	728463	20.5969	3	-3.90763	1.83949e-13	1.30388e-11	-2.19767	2.21677e-05	0.000123898	Both
ENSG00000141404	GNAL	2774	18.8224	3	-3.51981	1.87365e-13	1.32367e-11	-1.3831	0.00325554	0.00967171	Both
ENSG00000204033	LRIT2	340745	65.4714	2	4.80902	1.97988e-13	1.39407e-11	7.16543	4.08782e-26	6.37039e-24	Both
ENSG00000145428	RNF175	285533	34.6806	4	-4.46696	2.02421e-13	1.41588e-11	-4.78269	5.58314e-16	2.1168e-14	Both
ENSG00000170786	SDR16C5	195814	41.8663	4	-7.73503	2.02179e-13	1.41588e-11	-6.9519	6.60228e-12	1.33903e-10	Both
ENSG00000168913	ENHO	375704	40.8716	4	-4.37913	2.05039e-13	1.42947e-11	-4.49856	6.05088e-15	1.98517e-13	Both
ENSG00000101265	RASSF2	9770	32.3554	3	-2.60897	2.2242e-13	1.54556e-11	-2.4322	5.59105e-13	1.33593e-11	Both
ENSG00000176769	TCERG1L	256536	44.0374	3	-5.71339	2.24548e-13	1.55525e-11	-3.12877	1.72847e-05	9.91427e-05	Both
ENSG00000258752	None	None	18.2191	3	-4.1054	2.34766e-13	1.62072e-11	-2.6524	9.47657e-07	7.33552e-06	Both
ENSG00000226026	LOC101928118	101928118	40.0408	4	-4.19555	2.37836e-13	1.63659e-11	-4.84546	1.61365e-18	8.7022e-17	Both
ENSG00000219607	PPP1R3G	648791	19.9776	3	-3.44625	2.45764e-13	1.68567e-11	-2.34599	2.73676e-07	2.38597e-06	Both
ENSG00000166546	BEAN1	146227	24.7168	3	-3.55074	2.74148e-13	1.87429e-11	-1.92509	4.61898e-05	0.000237666	Both
ENSG00000073737	DHRS9	10170	35.1917	4	-3.73467	2.76926e-13	1.88719e-11	-4.43628	2.06219e-19	1.26318e-17	Both
ENSG00000248441	LETR1	400456	11.61	3	-3.22453	2.82407e-13	1.91837e-11	-0.211181	0.623904	0.714333	MBvsCtrlF
ENSG00000231817	LINC01198	101929344	15.7448	3	-5.15734	2.86059e-13	1.93697e-11	-1.8252	0.0138314	0.0331048	Both
ENSG00000137693	YAP1	10413	19.5437	3	-3.13672	2.93937e-13	1.98398e-11	-1.54056	0.000243012	0.00102761	Both
ENSG00000162496	DHRS3	9249	18.9111	3	-3.05089	3.18155e-13	2.14062e-11	-1.59531	9.22751e-05	0.000437316	Both
ENSG00000153823	PID1	55022	23.1989	3	-3.08962	3.22159e-13	2.16071e-11	-1.59572	0.000114369	0.000529127	Both
ENSG00000232046	LINC01798	100507073	32.6985	4	-4.35462	3.29334e-13	2.20186e-11	-4.44225	1.52454e-14	4.6424e-13	Both
ENSG00000153012	LGI2	55203	32.3608	4	-3.95933	3.44056e-13	2.29306e-11	-3.9727	3.08901e-14	8.85905e-13	Both
ENSG00000188517	COL25A1	84570	16.1863	1	-3.33154	3.50053e-13	2.32571e-11	1.68008	0.00305894	0.00916081	Both
ENSG00000165071	TMEM71	137835	14.909	3	-3.45292	3.65904e-13	2.42343e-11	-1.18107	0.0131472	0.031703	Both
ENSG00000184304	PRKD1	5587	14.4925	3	-3.03856	3.7339e-13	2.4653e-11	-0.855583	0.0396954	0.0795192	MBvsCtrlF
ENSG00000179242	CDH4	1002	29.5541	3	-4.0791	3.85308e-13	2.53609e-11	-1.34606	0.0143126	0.0340603	Both
ENSG00000163631	ALB	213	12.948	3	-4.65555	3.90657e-13	2.56334e-11	0.15344	0.898526	0.927527	MBvsCtrlF
ENSG00000137825	ITPKA	3706	23.7061	4	-4.24781	3.99e-13	2.61e-11	-4.03889	7.12849e-13	1.66941e-11	Both
ENSG00000152078	TLCD4	148534	68.0547	4	-3.97128	4.54556e-13	2.96426e-11	-5.20219	4.70309e-22	3.89364e-20	Both
ENSG00000112782	CLIC5	53405	15.3143	3	-4.10871	4.80944e-13	3.12673e-11	-2.40852	1.27487e-05	7.6026e-05	Both
ENSG00000135272	MDFIC	29969	20.4886	3	-3.10987	4.85654e-13	3.14769e-11	-0.157306	0.688875	0.769353	MBvsCtrlF
ENSG00000165084	C8orf34	116328	27.0524	4	-3.44689	5.31455e-13	3.43404e-11	-3.72989	3.39818e-16	1.33868e-14	Both
ENSG00000177106	EPS8L2	64787	43.8697	4	-3.53066	5.40089e-13	3.47923e-11	-4.79192	6.90845e-24	7.74697e-22	Both
ENSG00000042781	USH2A	7399	50	2	5.83535	6.05158e-13	3.88658e-11	6.51775	4.96934e-18	2.50762e-16	Both
ENSG00000183114	FAM43B	163933	61.3435	4	-3.99377	6.26124e-13	4.00909e-11	-4.29498	1.08607e-15	3.92523e-14	Both
ENSG00000078237	TIGAR	57103	49.6213	2	3.25726	6.44598e-13	4.11494e-11	3.6616	2.19214e-18	1.17028e-16	Both
ENSG00000137267	TUBB2A	7280	18.575	3	-2.85015	6.91238e-13	4.39943e-11	-1.06825	0.00626945	0.016903	Both
ENSG00000101198	NKAIN4	128414	31.2291	3	-4.46738	7.1512e-13	4.5378e-11	-2.955	6.50155e-07	5.23931e-06	Both
ENSG00000185432	METTL7A	25840	37.6023	4	-2.82347	7.28691e-13	4.61012e-11	-3.39381	8.69745e-20	5.68931e-18	Both
ENSG00000140067	FAM181A	90050	25.2427	3	-5.00395	7.74999e-13	4.88849e-11	-3.87698	5.6638e-09	6.97493e-08	Both
ENSG00000127561	SYNGR3	9143	69.1904	4	-4.49002	7.77431e-13	4.88928e-11	-4.56822	4.9044e-14	1.36589e-12	Both
ENSG00000143344	RGL1	23179	39.6421	4	-2.74697	8.11202e-13	5.08657e-11	-2.47438	1.18643e-11	2.30902e-10	Both
ENSG00000204653	ASPDH	554235	56.0888	4	-3.39469	8.79452e-13	5.49826e-11	-4.86989	4.41924e-26	6.73822e-24	Both
ENSG00000167601	AXL	558	24.5695	4	-2.14116	9.33546e-13	5.81929e-11	-1.78573	3.48776e-10	5.27243e-09	Both
ENSG00000112053	SLC26A8	116369	37.3544	4	-4.11398	9.39468e-13	5.83903e-11	-4.98052	8.84394e-19	4.97184e-17	Both
ENSG00000122121	XPNPEP2	7512	12.2311	3	-4.18302	1.01516e-12	6.29105e-11	-0.0318863	0.955367	0.969642	MBvsCtrlF
ENSG00000102001	CACNA1F	778	29.6434	2	6.58496	1.08629e-12	6.71222e-11	3.97495	2.34518e-08	2.5463e-07	Both
ENSG00000234177	LINC01114	284998	33.4126	3	-4.29017	1.11224e-12	6.85255e-11	-3.60595	4.40665e-10	6.52652e-09	Both
ENSG00000105255	FSD1	79187	38.1281	3	-3.95474	1.11987e-12	6.87955e-11	-3.33438	3.67026e-10	5.50903e-09	Both
ENSG00000129354	AP1M2	10053	9.84628	3	-4.39631	1.13468e-12	6.95041e-11	-0.0654871	0.88474	0.917748	MBvsCtrlF
ENSG00000230707	LOC389895	389895	35.9101	3	-4.92845	1.30543e-12	7.97328e-11	-3.5816	7.41332e-08	7.27397e-07	Both
ENSG00000114654	EFCC1	79825	34.3055	4	-3.02079	1.46555e-12	8.89993e-11	-3.6578	1.75999e-19	1.10033e-17	Both
ENSG00000120278	PLEKHG1	57480	13.684	3	-2.84217	1.46212e-12	8.89993e-11	-0.572232	0.15135	0.237838	MBvsCtrlF
ENSG00000168060	NAALADL1	10004	18.314	3	-2.75826	1.67925e-12	1.01685e-10	-1.84211	1.09799e-06	8.39497e-06	Both
ENSG00000175311	ANKS4B	257629	71.647	4	-4.14874	1.74505e-12	1.05369e-10	-8.64749	1.17931e-54	3.12428e-51	Both
ENSG00000253807	None	None	29.9161	3	-5.51015	1.83972e-12	1.1077e-10	-4.76558	2.46114e-10	3.82695e-09	Both
ENSG00000177238	TRIM72	493829	64.2624	4	-4.21635	1.91562e-12	1.15013e-10	-7.91878	5.75055e-37	3.58462e-34	Both
ENSG00000168412	MTNR1A	4543	34.1668	4	-4.73381	2.03925e-12	1.22052e-10	-6.57458	2.33907e-23	2.43011e-21	Both
ENSG00000200818	RNU6-1204P	106481560	53.5076	2	6.9081	2.04437e-12	1.22052e-10	9.6282	5.20965e-19	3.05009e-17	Both
ENSG00000227729	RD3L	647286	40.001	2	7.97533	2.09239e-12	1.24568e-10	6.39992	5.91252e-12	1.2119e-10	Both
ENSG00000105767	CADM4	199731	45.3283	4	-2.05962	2.15794e-12	1.2811e-10	-2.25537	1.99516e-16	8.21762e-15	Both
ENSG00000161243	FBXO27	126433	39.1357	4	-3.45848	2.25279e-12	1.33199e-10	-4.91227	1.30095e-24	1.6315e-22	Both
ENSG00000145819	ARHGAP26	23092	40.2831	4	-2.1079	2.25622e-12	1.33199e-10	-2.8561	1.39819e-24	1.74313e-22	Both
ENSG00000115884	SDC1	6382	16.4005	3	-4.03031	2.27258e-12	1.33792e-10	-1.50243	0.00741385	0.0194994	Both
ENSG00000153347	FAM81B	153643	16.0659	3	-3.80259	2.32084e-12	1.36254e-10	-2.11015	6.60025e-05	0.000324335	Both
ENSG00000136535	TBR1	10716	43.8096	2	8.73557	2.35319e-12	1.37502e-10	9.6364	7.83148e-17	3.45073e-15	Both
ENSG00000211892	IGHG4	3503	10.1148	3	-5.78599	2.35507e-12	1.37502e-10	0.92038	0.424038	0.535965	MBvsCtrlF
ENSG00000184524	CEND1	51286	54.4658	4	-4.55098	2.47568e-12	1.44147e-10	-6.20585	2.46734e-21	1.8478e-19	Both
ENSG00000113578	FGF1	2246	56.3863	4	-2.96959	2.67544e-12	1.55351e-10	-4.54995	7.11814e-29	1.46468e-26	Both
ENSG00000200253	RNU6-529P	106481348	32.257	4	-4.53885	2.72112e-12	1.57572e-10	-4.72244	6.20169e-14	1.70257e-12	Both
ENSG00000149557	FEZ1	9638	30.4576	4	-3.44268	2.75459e-12	1.59076e-10	-3.73811	2.27566e-15	7.90662e-14	Both
ENSG00000249307	LINC01088	100505875	20.1111	3	-2.97089	2.78169e-12	1.60204e-10	-1.58256	0.000132692	0.000605312	Both
ENSG00000203805	PLPP4	196051	21.3495	3	-4.04955	2.88316e-12	1.65598e-10	-1.95606	0.000494624	0.00191751	Both
ENSG00000008394	MGST1	4257	25.2279	4	-2.56303	2.9562e-12	1.69334e-10	-2.28104	6.15517e-11	1.05692e-09	Both
ENSG00000136918	WDR38	401551	11.0547	3	-4.96785	3.16396e-12	1.80746e-10	-1.09396	0.120164	0.197836	MBvsCtrlF
ENSG00000154277	UCHL1	7345	13.4613	3	-2.97979	3.56943e-12	2.03362e-10	-1.20678	0.00412514	0.0118194	Both
ENSG00000100033	PRODH	5625	20.2383	4	-3.51352	3.64843e-12	2.07041e-10	-2.95931	9.36555e-10	1.30674e-08	Both
ENSG00000127863	TNFRSF19	55504	15.3425	3	-3.04755	3.65355e-12	2.07041e-10	0.421106	0.414052	0.526073	MBvsCtrlF
ENSG00000166963	MAP1A	4130	66.6675	4	-2.38032	3.77607e-12	2.13308e-10	-3.79339	4.10251e-32	1.4024e-29	Both
ENSG00000126583	PRKCG	5582	50.1366	4	-5.64423	3.78426e-12	2.13308e-10	-6.94693	3.24165e-17	1.50008e-15	Both
ENSG00000168993	CPLX1	10815	57.767	4	-2.26652	3.82568e-12	2.1507e-10	-3.86066	1.13976e-36	6.90175e-34	Both
ENSG00000237096	None	None	24.3045	3	-4.234	3.87487e-12	2.17259e-10	-2.29269	0.000130137	0.000595194	Both
ENSG00000182247	UBE2E2	7325	23.3955	3	-2.83932	4.07593e-12	2.2793e-10	-2.47493	2.24032e-10	3.50675e-09	Both
ENSG00000112218	GPR63	81491	26.6203	3	-3.89819	4.17107e-12	2.32241e-10	-2.95369	4.37893e-08	4.50738e-07	Both
ENSG00000078596	ITM2A	9452	13.9832	3	-2.71473	4.17495e-12	2.32241e-10	-1.39683	0.000248918	0.00105008	Both
ENSG00000104332	SFRP1	6422	20.4569	3	-4.26444	4.28881e-12	2.3795e-10	-2.17868	0.000231555	0.000983876	Both
ENSG00000137509	PRCP	5547	19.7787	3	-1.81247	4.3118e-12	2.38601e-10	-1.29653	1.95716e-07	1.76361e-06	Both
ENSG00000183628	DGCR6	8214	28.9365	3	-1.89751	4.73382e-12	2.61272e-10	-1.63567	2.81377e-10	4.32451e-09	Both
ENSG00000016391	CHDH	55349	45.3226	4	-3.21447	5.30756e-12	2.92178e-10	-4.00893	2.54927e-19	1.5393e-17	Both
ENSG00000237943	PRKCQ-AS1	439949	29.2423	4	-4.52439	5.495e-12	3.01713e-10	-5.05245	3.176e-15	1.08045e-13	Both
ENSG00000205856	C22orf42	150297	19.6938	3	-5.77517	5.72179e-12	3.13353e-10	-1.2917	0.108959	0.182725	MBvsCtrlF
ENSG00000145934	TENM2	57451	10.6627	3	-3.8523	5.80506e-12	3.17094e-10	-0.78493	0.153025	0.239971	MBvsCtrlF
ENSG00000164125	GASK1B	51313	18.242	3	-2.69354	6.35261e-12	3.46111e-10	-1.88812	5.34978e-07	4.38111e-06	Both
ENSG00000134853	PDGFRA	5156	14.4902	3	-3.76982	6.51356e-12	3.5397e-10	-2.34112	9.38476e-06	5.81411e-05	Both
ENSG00000102760	RGCC	28984	30.8628	4	-2.63129	6.99636e-12	3.79235e-10	-3.0622	2.6935e-17	1.26018e-15	Both
ENSG00000174871	CNIH2	254263	35.7715	3	-3.43217	7.31544e-12	3.95519e-10	-1.7749	0.000263505	0.00110151	Both
ENSG00000235884	None	None	46.9958	4	-3.6095	7.33877e-12	3.95771e-10	-6.18031	1.22267e-34	5.75851e-32	Both
ENSG00000110092	CCND1	595	21.4466	4	-2.37187	8.0387e-12	4.32417e-10	-1.98325	1.84865e-09	2.4609e-08	Both
ENSG00000183117	CSMD1	64478	26.2505	3	-4.28703	8.07215e-12	4.33117e-10	-3.3879	1.59126e-08	1.78157e-07	Both
ENSG00000125249	RAP2A	5911	11.8678	3	-1.76739	8.4965e-12	4.54734e-10	-0.392464	0.121273	0.199291	MBvsCtrlF
ENSG00000236333	None	None	18.0262	4	-4.44631	8.6674e-12	4.62713e-10	-3.88256	4.93447e-10	7.23745e-09	Both
ENSG00000166596	CFAP52	146845	10.6273	3	-5.21835	8.93133e-12	4.75605e-10	-0.707215	0.33668	0.448244	MBvsCtrlF
ENSG00000251621	None	None	38.1685	2	9.50548	9.01223e-12	4.7871e-10	9.55558	1.4093e-14	4.32252e-13	Both
ENSG00000139200	PIANP	196500	84.0041	4	-3.49561	9.38833e-12	4.96101e-10	-4.07316	1.45196e-16	6.09362e-15	Both
ENSG00000183888	SRARP	149563	21.3701	4	-3.85121	9.39002e-12	4.96101e-10	-3.73814	5.54093e-12	1.14125e-10	Both
ENSG00000123572	NRK	203447	18.273	4	-5.12067	9.40986e-12	4.96101e-10	-4.3447	1.51514e-09	2.04404e-08	Both
ENSG00000228793	LOC100507336	100507336	22.8695	4	-5.22654	9.58033e-12	5.03835e-10	-5.54962	1.35088e-13	3.51295e-12	Both
ENSG00000231824	AKAIN1	642597	27.0877	4	-4.46266	9.78433e-12	5.12022e-10	-5.24028	3.86965e-16	1.50208e-14	Both
ENSG00000162433	AK4	205	33.6928	4	-2.5712	9.78202e-12	5.12022e-10	-2.79447	4.36199e-15	1.46047e-13	Both
ENSG00000109107	ALDOC	230	51.9462	4	-3.90139	1.0318e-11	5.38622e-10	-5.60556	7.86611e-23	7.54364e-21	Both
ENSG00000060140	STYK1	55359	8.69941	3	-6.1668	1.11045e-11	5.78254e-10	-0.555128	0.565758	0.66499	MBvsCtrlF
ENSG00000261606	None	None	20.489	2	6.6129	1.14515e-11	5.9486e-10	-1.00377	0.0438967	0.0864073	MBvsCtrlF
ENSG00000134594	RAB33A	9363	25.136	4	-3.43471	1.15287e-11	5.97404e-10	-3.48261	6.17225e-13	1.45998e-11	Both
ENSG00000175040	CHST2	9435	41.7022	4	-2.68614	1.18561e-11	6.12874e-10	-2.6373	2.1311e-12	4.67562e-11	Both
ENSG00000074410	CA12	771	11.663	3	-4.51377	1.28249e-11	6.61343e-10	-1.441	0.0253843	0.0549367	MBvsCtrlF
ENSG00000095637	SORBS1	10580	75.157	3	-2.97605	1.35343e-11	6.96229e-10	-2.45572	5.14292e-09	6.38916e-08	Both
ENSG00000150540	HNMT	3176	24.7437	3	-2.87442	1.46616e-11	7.52391e-10	-2.3961	3.77147e-09	4.77495e-08	Both
ENSG00000164106	SCRG1	11341	26.6097	4	-3.363	1.48887e-11	7.62199e-10	-3.83622	9.14521e-16	3.35335e-14	Both
ENSG00000163378	EOGT	285203	37.2098	2	3.35304	1.49889e-11	7.65482e-10	3.47738	1.17516e-14	3.63596e-13	Both
ENSG00000189067	LITAF	9516	28.9076	3	-2.57883	1.54772e-11	7.8852e-10	-1.64937	7.69014e-06	4.86086e-05	Both
ENSG00000167642	SPINT2	10653	23.9483	4	-3.15166	1.56405e-11	7.94925e-10	-3.42016	1.62067e-14	4.89993e-13	Both
ENSG00000167858	TEKT1	83659	8.52163	3	-4.69045	1.57831e-11	8.00256e-10	0.801653	0.364724	0.476481	MBvsCtrlF
ENSG00000109339	MAPK10	5602	31.746	3	-2.93387	1.83898e-11	9.30201e-10	-2.20026	1.46201e-07	1.36082e-06	Both
ENSG00000196091	MYBPC1	4604	41.0644	4	-4.64107	1.84406e-11	9.3055e-10	-5.1101	3.7977e-14	1.07749e-12	Both
ENSG00000124749	COL21A1	81578	18.9118	3	-3.58548	1.96522e-11	9.89331e-10	-3.01468	3.79966e-09	4.80489e-08	Both
ENSG00000140931	CMTM3	123920	13.6491	3	-2.27885	2.02318e-11	1.0161e-09	-0.186785	0.566293	0.665226	MBvsCtrlF
ENSG00000074317	SNCB	6620	40.0243	4	-3.87229	2.03282e-11	1.01852e-09	-4.85895	6.84312e-18	3.40453e-16	Both
ENSG00000166900	STX3	6809	39.6013	2	2.37567	2.15185e-11	1.07562e-09	2.53462	4.77719e-15	1.59108e-13	Both
ENSG00000261873	None	None	47.1352	2	8.81758	2.16984e-11	1.08206e-09	10.1878	2.86187e-15	9.79879e-14	Both
ENSG00000159176	CSRP1	1465	43.8972	4	-2.37641	2.19063e-11	1.08986e-09	-3.78144	7.39629e-30	1.8018e-27	Both
ENSG00000167664	TMIGD2	126259	21.8151	4	-3.41981	2.23009e-11	1.1069e-09	-3.35597	7.8455e-12	1.5684e-10	Both
ENSG00000178538	CA8	767	16.5283	4	-4.57492	2.24227e-11	1.11034e-09	-3.79083	6.71396e-09	8.14514e-08	Both
ENSG00000143195	ILDR2	387597	25.0694	3	-3.24815	2.29474e-11	1.13367e-09	-1.28842	0.00695005	0.0184389	Both
ENSG00000125869	LAMP5	24141	18.2049	3	-3.30758	2.33808e-11	1.1524e-09	-2.85996	1.48303e-09	2.00583e-08	Both
ENSG00000176381	PRR18	285800	23.3836	4	-4.40855	2.34599e-11	1.15362e-09	-5.19345	1.0263e-15	3.72457e-14	Both
ENSG00000184371	CSF1	1435	26.1797	3	-2.39805	2.35925e-11	1.15745e-09	-1.89938	2.86423e-08	3.05816e-07	Both
ENSG00000185985	SLITRK2	84631	23.7551	3	-5.25633	2.40919e-11	1.17922e-09	-2.44855	0.00105675	0.00368428	Both
ENSG00000271474	None	None	11.4543	3	-4.08196	2.43324e-11	1.18825e-09	-1.98535	0.000792889	0.00288143	Both
ENSG00000250334	LINC00989	100506035	15.8715	1	-3.86547	2.47832e-11	1.20748e-09	3.90204	2.58185e-05	0.000142018	Both
ENSG00000179008	C14orf39	317761	41.2415	2	7.58069	2.52534e-11	1.22757e-09	8.4726	8.2498e-15	2.65724e-13	Both
ENSG00000181631	P2RY13	53829	25.4253	3	-2.99852	2.5888e-11	1.25554e-09	-2.66272	5.69937e-10	8.26213e-09	Both
ENSG00000197927	NBEAP2	100418881	13.8328	3	-2.92254	2.66498e-11	1.28953e-09	-1.66402	0.000104841	0.000489429	Both
ENSG00000066468	FGFR2	2263	23.0779	4	-4.12034	2.79509e-11	1.34941e-09	-4.63524	1.26125e-14	3.89662e-13	Both
ENSG00000263470	None	None	12.9723	3	-3.61871	2.81962e-11	1.35816e-09	-1.49105	0.00545383	0.0150056	Both
ENSG00000130203	APOE	348	53.4659	4	-2.46957	2.8644e-11	1.3766e-09	-3.1254	3.15761e-19	1.88514e-17	Both
ENSG00000250423	KIAA1210	57481	9.67438	3	-4.16819	2.92482e-11	1.40246e-09	-0.499841	0.478415	0.587424	MBvsCtrlF
ENSG00000104490	NCALD	83988	21.7407	3	-3.10643	2.97645e-11	1.42399e-09	0.0412954	0.983096	0.991139	MBvsCtrlF
ENSG00000257499	None	None	43.1519	4	-2.72853	3.14106e-11	1.49936e-09	-3.68955	1.93933e-21	1.46794e-19	Both
ENSG00000058335	RASGRF1	5923	92.8697	4	-4.55815	3.23185e-11	1.53923e-09	-6.48206	1.55173e-20	1.08899e-18	Both
ENSG00000139117	CPNE8	144402	12.3785	3	-3.07655	3.34889e-11	1.5914e-09	-0.97633	0.0332495	0.0686097	MBvsCtrlF
ENSG00000188643	S100A16	140576	19.2118	3	-2.89849	3.38722e-11	1.60243e-09	-1.69133	6.49659e-05	0.000320058	Both
ENSG00000014914	MTMR11	10903	23.4533	3	-2.82263	3.38625e-11	1.60243e-09	-0.901314	0.0327909	0.0678417	MBvsCtrlF
ENSG00000173210	ABLIM3	22885	33.4532	4	-3.19222	3.40977e-11	1.6095e-09	-2.77726	1.5521e-09	2.08859e-08	Both
ENSG00000143036	SLC44A3	126969	28.5894	4	-3.20889	3.45096e-11	1.62532e-09	-2.90847	3.17264e-10	4.83053e-09	Both
ENSG00000124920	MYRF	745	61.4733	4	-4.08198	3.4781e-11	1.63447e-09	-5.061	5.30862e-17	2.38877e-15	Both
ENSG00000036672	USP2	9099	16.7368	2	3.5141	3.6095e-11	1.69247e-09	1.23623	0.00269351	0.00823081	Both
ENSG00000160753	RUSC1	23623	22.7653	4	-2.17798	3.94224e-11	1.84441e-09	-1.94925	4.07577e-10	6.06614e-09	Both
ENSG00000140848	CPNE2	221184	34.0507	3	-2.65579	3.98097e-11	1.85843e-09	-1.92878	5.62749e-07	4.58375e-06	Both
ENSG00000197353	LYPD2	137797	35.5434	2	10.9657	4.02429e-11	1.87452e-09	8.61114	3.5167e-11	6.2791e-10	Both
ENSG00000249646	None	None	10.5432	3	-4.35915	4.05309e-11	1.8838e-09	2.37918	0.022359	0.0494446	Both
ENSG00000253123	LOC100507403	100507403	44.2033	2	7.87121	4.18489e-11	1.9408e-09	8.13795	7.19579e-14	1.96025e-12	Both
ENSG00000168032	ENTPD3	956	21.1849	3	-3.3198	4.29319e-11	1.98235e-09	-2.66945	3.11116e-08	3.30185e-07	Both
ENSG00000142227	EMP3	2014	17.4439	3	-2.47396	4.28761e-11	1.98235e-09	-1.78724	6.73373e-07	5.40177e-06	Both
ENSG00000258592	None	None	46.9711	2	6.01698	4.49319e-11	2.07019e-09	8.67698	1.26936e-19	8.14747e-18	Both
ENSG00000156689	GLYATL2	219970	18.6594	3	-4.08149	4.80163e-11	2.2075e-09	-0.482036	0.431892	0.543397	MBvsCtrlF
ENSG00000005059	MCUB	55013	10.5163	3	-2.69954	4.83378e-11	2.21747e-09	0.558624	0.245381	0.350317	MBvsCtrlF
ENSG00000132702	HAPLN2	60484	63.4112	4	-3.5292	4.86041e-11	2.22487e-09	-6.1881	2.50713e-30	6.40195e-28	Both
ENSG00000169427	KCNK9	51305	25.4579	4	-3.8698	4.89087e-11	2.23399e-09	-4.67306	3.21054e-16	1.26948e-14	Both
ENSG00000162885	B3GALNT2	148789	36.7697	2	2.66789	4.9737e-11	2.26694e-09	2.41312	1.95405e-11	3.67146e-10	Both
ENSG00000189337	KAZN	23254	63.4867	4	-3.1842	4.99515e-11	2.27128e-09	-4.59691	9.25667e-23	8.79758e-21	Both
ENSG00000099864	PALM	5064	39.6013	4	-3.30526	5.00467e-11	2.27128e-09	-2.9824	5.34439e-10	7.79552e-09	Both
ENSG00000128564	VGF	7425	16.0509	3	-3.50589	5.05749e-11	2.29035e-09	-1.77726	0.000606486	0.00229083	Both
ENSG00000224243	SOX1-OT	100505996	30.84	3	-5.33029	5.26924e-11	2.38116e-09	-3.15216	4.58884e-05	0.000236431	Both
ENSG00000129654	FOXJ1	2302	13.1591	3	-3.9085	5.30435e-11	2.39192e-09	0.726551	0.321347	0.432668	MBvsCtrlF
ENSG00000101445	PPP1R16B	26051	72.079	4	-2.84989	5.32411e-11	2.39574e-09	-4.49063	3.83736e-27	6.50631e-25	Both
ENSG00000112041	TULP1	7287	46.757	2	7.06541	5.36889e-11	2.41077e-09	9.47236	1.39184e-18	7.62048e-17	Both
ENSG00000103145	HCFC1R1	54985	28.91	4	-1.76284	5.5389e-11	2.48185e-09	-2.02271	5.78412e-16	2.18129e-14	Both
ENSG00000102385	DRP2	1821	13.7967	3	-3.12679	5.69687e-11	2.54724e-09	-0.285701	0.529333	0.633429	MBvsCtrlF
ENSG00000102445	RUBCNL	80183	16.8233	3	-3.4104	5.79246e-11	2.58454e-09	-2.46705	9.16717e-07	7.11681e-06	Both
ENSG00000244564	PRICKLE2-DT	101929316	42.0943	2	10.3304	5.99642e-11	2.66992e-09	8.56706	1.63462e-11	3.11268e-10	Both
ENSG00000173253	DMRT2	10655	24.021	4	-4.61225	6.24058e-11	2.77281e-09	-5.08975	1.3629e-13	3.53985e-12	Both
ENSG00000019169	MARCO	8685	16.774	4	-5.07516	6.43685e-11	2.84807e-09	-4.7102	3.43787e-10	5.20444e-09	Both
ENSG00000164512	ANKRD55	79722	11.18	3	-4.31967	6.42347e-11	2.84807e-09	-1.50693	0.0202653	0.045516	Both
ENSG00000198121	LPAR1	1902	33.8659	4	-3.18722	6.56089e-11	2.89691e-09	-4.87659	7.52586e-25	9.78547e-23	Both
ENSG00000226091	LINC00937	389634	18.4788	3	-2.85848	6.65717e-11	2.93331e-09	-2.18727	2.06869e-07	1.85386e-06	Both
ENSG00000073792	IGF2BP2	10644	13.592	3	-4.24222	6.91352e-11	3.03365e-09	-2.35516	0.000159963	0.000714037	Both
ENSG00000231381	None	None	11.1153	3	-3.8454	6.91183e-11	3.03365e-09	-1.17316	0.0564372	0.106427	MBvsCtrlF
ENSG00000235609	None	None	15.8082	3	-2.26746	7.04615e-11	3.08546e-09	-1.48089	9.81575e-06	6.03875e-05	Both
ENSG00000236754	None	None	18.0614	4	-2.86094	7.10262e-11	3.10377e-09	-2.38577	1.51885e-08	1.71044e-07	Both
ENSG00000168350	DEGS2	123099	66.3247	4	-2.48667	7.14776e-11	3.11707e-09	-5.30776	8.28953e-48	1.46407e-44	Both
ENSG00000231920	NEBL-AS1	100128511	32.8658	4	-4.24518	7.26199e-11	3.15949e-09	-4.66537	1.16919e-13	3.06681e-12	Both
ENSG00000052802	MSMO1	6307	12.0832	3	-2.17051	7.27486e-11	3.15949e-09	-0.825549	0.0113226	0.0278971	Both
ENSG00000235829	None	None	41.3617	4	-4.072	7.31477e-11	3.17033e-09	-5.66994	1.95636e-20	1.3462e-18	Both
ENSG00000261033	None	None	26.1969	4	-3.86327	7.79107e-11	3.36988e-09	-3.58975	3.86439e-10	5.77884e-09	Both
ENSG00000198570	RD3	343035	39.6475	2	8.32195	7.93675e-11	3.42589e-09	9.85574	7.74028e-16	2.87299e-14	Both
ENSG00000215045	GRID2IP	392862	31.5644	4	-3.5244	7.98635e-11	3.4403e-09	-3.32772	1.38254e-10	2.22995e-09	Both
ENSG00000121297	TSHZ3	57616	56.243	2	3.91846	8.56901e-11	3.68381e-09	5.08323	2.33685e-18	1.23202e-16	Both
ENSG00000132164	SLC6A11	6538	11.2413	3	-3.25323	8.7065e-11	3.73534e-09	-0.137266	0.74764	0.814133	MBvsCtrlF
ENSG00000003436	TFPI	7035	12.911	3	-2.69556	8.92891e-11	3.82302e-09	1.11822	0.0216271	0.0480516	Both
ENSG00000174226	SNX31	169166	19.2857	3	-3.63507	9.01848e-11	3.85358e-09	-2.44085	7.27029e-06	4.61199e-05	Both
ENSG00000127951	FGL2	10875	21.2708	4	-2.69692	9.12229e-11	3.8901e-09	-2.71306	5.92193e-12	1.21265e-10	Both
ENSG00000101000	PROCR	10544	12.7845	3	-2.49592	9.67909e-11	4.11925e-09	-1.19932	0.0014687	0.00488429	Both
ENSG00000172426	RSPH9	221421	9.30828	3	-2.53152	9.92012e-11	4.21337e-09	-0.408767	0.2923	0.402221	MBvsCtrlF
ENSG00000170180	GYPA	2993	12.6632	3	-4.29034	1.02245e-10	4.33394e-09	1.59629	0.110811	0.185258	MBvsCtrlF
ENSG00000167646	DNAAF3	352909	9.73314	3	-4.21813	1.0349e-10	4.378e-09	0.296534	0.817851	0.868675	MBvsCtrlF
ENSG00000151062	CACNA2D4	93589	31.0141	2	8.14397	1.07315e-10	4.53073e-09	7.47415	7.73525e-12	1.54954e-10	Both
ENSG00000111664	GNB3	2784	37.9601	2	6.31167	1.09921e-10	4.63156e-09	5.91293	4.88176e-12	1.02035e-10	Both
ENSG00000179348	GATA2	2624	19.4155	3	-2.52775	1.11025e-10	4.66879e-09	-1.8293	1.18385e-06	9.01242e-06	Both
ENSG00000099194	SCD	6319	32.8485	4	-2.59231	1.14811e-10	4.81841e-09	-3.81004	1.14985e-23	1.23706e-21	Both
ENSG00000144227	NXPH2	11249	7.42797	3	-4.31005	1.15721e-10	4.83998e-09	-0.64048	0.334953	0.44645	MBvsCtrlF
ENSG00000166002	SMCO4	56935	9.76811	3	-2.52451	1.15781e-10	4.83998e-09	-0.341949	0.372318	0.483897	MBvsCtrlF
ENSG00000172020	GAP43	2596	15.1134	3	-3.20904	1.16824e-10	4.87395e-09	-2.24823	2.61661e-06	1.84917e-05	Both
ENSG00000256185	None	None	19.8659	3	-3.42631	1.19553e-10	4.978e-09	-2.58402	4.53573e-07	3.78317e-06	Both
ENSG00000154736	ADAMTS5	11096	21.9189	4	-2.50673	1.20551e-10	5.00972e-09	-2.52794	6.31563e-12	1.28796e-10	Both
ENSG00000088826	SMOX	54498	28.0875	4	-2.46084	1.22099e-10	5.06411e-09	-2.44855	1.21274e-11	2.35805e-10	Both
ENSG00000065154	OAT	4942	23.3856	4	-1.98014	1.23131e-10	5.09695e-09	-1.91357	3.72811e-11	6.65097e-10	Both
ENSG00000184497	TMEM255B	348013	9.65093	3	-2.75864	1.25131e-10	5.16964e-09	0.227396	0.67376	0.756579	MBvsCtrlF
ENSG00000177508	IRX3	79191	37.8442	3	-3.70282	1.34008e-10	5.52561e-09	-2.09704	0.000166232	0.000738289	Both
ENSG00000260422	None	None	41.6637	4	-4.86819	1.41051e-10	5.80473e-09	-4.6128	2.95254e-10	4.51487e-09	Both
ENSG00000101638	ST8SIA5	29906	44.8036	4	-3.13062	1.4392e-10	5.91132e-09	-4.75575	7.37471e-24	8.22629e-22	Both
ENSG00000079459	FDFT1	2222	13.7562	3	-1.71492	1.44247e-10	5.91331e-09	-0.938941	0.000259201	0.00108575	Both
ENSG00000111305	GSG1	83445	44.2485	2	7.09408	1.47315e-10	6.0274e-09	6.89562	1.92966e-12	4.26903e-11	Both
ENSG00000270325	BNIP3P9	106480280	10.639	3	-5.12302	1.50493e-10	6.14555e-09	-0.934944	0.238964	0.343118	MBvsCtrlF
ENSG00000136040	PLXNC1	10154	10.715	3	-2.55264	1.53307e-10	6.24843e-09	-0.745365	0.0579372	0.108696	MBvsCtrlF
ENSG00000106333	PCOLCE	5118	11.5065	3	-2.39106	1.54376e-10	6.27993e-09	-1.12141	0.00207721	0.00657474	Both
ENSG00000129535	NRL	4901	41.3355	2	6.87274	1.6602e-10	6.74068e-09	6.92506	6.60866e-13	1.54938e-11	Both
ENSG00000270607	None	None	27.1089	3	-3.56792	1.72385e-10	6.9857e-09	-2.49467	3.54914e-06	2.42569e-05	Both
ENSG00000164161	HHIP	64399	24.6933	4	-2.70984	1.78683e-10	7.22711e-09	-2.68056	2.83865e-11	5.1553e-10	Both
ENSG00000167749	KLK4	9622	12.5329	3	-6.50767	1.79804e-10	7.25861e-09	-2.47868	0.00879263	0.0225359	Both
ENSG00000250166	None	None	15.4493	3	-3.06096	1.81321e-10	7.30592e-09	-2.40371	2.60612e-07	2.27863e-06	Both
ENSG00000156427	FGF18	8817	8.6301	3	-3.19015	1.81665e-10	7.30592e-09	-0.856998	0.0883337	0.153656	MBvsCtrlF
ENSG00000260838	None	None	84.8212	1	3.52872	1.83691e-10	7.37338e-09	8.80205	9.28533e-40	7.56897e-37	Both
ENSG00000197901	SLC22A6	9356	11.3849	3	-3.92298	1.86553e-10	7.47409e-09	-2.23845	0.000166506	0.000739197	Both
ENSG00000169006	NTSR2	23620	40.029	4	-4.42105	1.87471e-10	7.4967e-09	-5.55115	6.67233e-16	2.49804e-14	Both
ENSG00000153266	FEZF2	55079	37.8399	2	8.06625	2.01916e-10	8.05916e-09	9.95178	8.55863e-16	3.14916e-14	Both
ENSG00000163273	NPPC	4880	30.8412	4	-4.00457	2.03233e-10	8.09646e-09	-4.74318	9.19962e-15	2.91881e-13	Both
ENSG00000132481	TRIM47	91107	24.5278	4	-2.38493	2.05082e-10	8.15479e-09	-2.50288	1.41616e-12	3.18283e-11	Both
ENSG00000137691	CFAP300	85016	8.81258	3	-3.62543	2.16134e-10	8.57819e-09	-0.331202	0.539897	0.642696	MBvsCtrlF
ENSG00000103876	FAH	2184	35.169	3	-2.72152	2.23863e-10	8.86832e-09	-2.0325	7.70215e-07	6.09102e-06	Both
ENSG00000176485	PLAAT3	11145	47.0811	4	-2.93692	2.24848e-10	8.89073e-09	-4.74253	2.38597e-26	3.83092e-24	Both
ENSG00000203756	TMEM244	253582	32.7193	2	9.99426	2.26987e-10	8.95859e-09	6.44533	2.51659e-08	2.71295e-07	Both
ENSG00000121769	FABP3	2170	21.8898	4	-2.02371	2.28812e-10	9.01385e-09	-1.90968	2.14587e-10	3.36885e-09	Both
ENSG00000119711	ALDH6A1	4329	29.9507	4	-1.68788	2.29784e-10	9.02217e-09	-2.00182	4.97318e-16	1.89913e-14	Both
ENSG00000133321	PLAAT4	5920	22.1743	4	-2.71032	2.29875e-10	9.02217e-09	-2.92673	4.53645e-13	1.09505e-11	Both
ENSG00000103034	NDRG4	65009	88.9514	4	-3.28008	2.34229e-10	9.16654e-09	-4.19706	3.39198e-17	1.56282e-15	Both
ENSG00000188582	PAQR9	344838	38.2617	2	3.7544	2.34419e-10	9.16654e-09	4.50771	1.00679e-15	3.66001e-14	Both
ENSG00000173826	KCNH6	81033	38.2743	2	6.11912	2.44686e-10	9.55043e-09	7.23747	2.7218e-15	9.33427e-14	Both
ENSG00000184302	SIX6	4990	45.2837	2	8.29364	2.46543e-10	9.6052e-09	9.79293	8.63513e-15	2.76038e-13	Both
ENSG00000156414	TDRD9	122402	46.3496	2	4.92292	2.47886e-10	9.63981e-09	6.03786	4.28746e-16	1.65215e-14	Both
ENSG00000238169	LINC01053	102723318	39.7696	2	6.28853	2.53438e-10	9.82619e-09	8.02486	2.02578e-16	8.32063e-15	Both
ENSG00000169313	P2RY12	64805	18.7754	3	-3.64096	2.53606e-10	9.82619e-09	-3.11974	1.5034e-08	1.69574e-07	Both
ENSG00000112309	B3GAT2	135152	12.5174	3	-2.97101	2.62592e-10	1.01558e-08	-1.27777	0.00553512	0.0151958	Both
ENSG00000144339	TMEFF2	23671	13.7567	3	-3.30922	2.63451e-10	1.01704e-08	-2.08094	3.78388e-05	0.000199482	Both
ENSG00000205809	KLRC2	3822	18.1847	3	-4.93998	2.75046e-10	1.05988e-08	-3.93419	1.66618e-07	1.52999e-06	Both
ENSG00000266865	None	None	21.8913	3	-2.7382	2.75779e-10	1.06077e-08	-1.56935	0.000198322	0.000861497	Both
ENSG00000177030	DEAF1	10522	24.1787	4	-1.8106	2.76878e-10	1.06307e-08	-1.56779	6.8994e-09	8.34147e-08	Both
ENSG00000169297	NR0B1	190	23.6374	3	-4.66308	2.83049e-10	1.0848e-08	-4.51145	3.25683e-10	4.94451e-09	Both
ENSG00000259133	None	None	36.1136	2	8.2976	2.8369e-10	1.08529e-08	8.29825	3.35161e-12	7.12477e-11	Both
ENSG00000157833	GAREM2	150946	48.7687	3	-3.35251	2.84496e-10	1.08642e-08	-2.48964	1.04144e-06	7.98852e-06	Both
ENSG00000105392	CRX	1406	30.2428	2	10.3885	2.85027e-10	1.08649e-08	9.55858	1.76712e-11	3.33502e-10	Both
ENSG00000047648	ARHGAP6	395	18.2311	3	-2.67441	2.87817e-10	1.09515e-08	-0.970313	0.0203403	0.0456279	Both
ENSG00000224765	None	None	9.70591	3	-3.60281	2.8893e-10	1.09742e-08	-1.27707	0.0289838	0.0613179	MBvsCtrlF
ENSG00000248636	LOC105370027	105370027	36.6274	2	4.12242	2.94689e-10	1.11729e-08	4.76111	2.43808e-14	7.11745e-13	Both
ENSG00000178445	GLDC	2731	31.0752	3	-4.24923	2.97787e-10	1.12702e-08	-1.80888	0.00544688	0.0149885	Both
ENSG00000121898	CPXM2	119587	13.0529	3	-3.26036	2.98898e-10	1.12921e-08	-2.14794	1.68649e-05	9.72083e-05	Both
ENSG00000168461	RAB31	11031	26.6548	4	-2.65441	3.03383e-10	1.14411e-08	-2.43433	1.19714e-09	1.63798e-08	Both
ENSG00000100344	PNPLA3	80339	43.8667	2	3.30995	3.05721e-10	1.15088e-08	4.50773	1.10493e-18	6.1464e-17	Both
ENSG00000181965	NEUROG1	4762	40.2598	2	6.96723	3.2605e-10	1.22523e-08	9.29857	3.87631e-17	1.77057e-15	Both
ENSG00000158769	F11R	50848	13.1257	3	-2.75772	3.31155e-10	1.24221e-08	-1.69439	6.78648e-05	0.000332408	Both
ENSG00000257056	LINC02282	105370424	37.3385	2	7.60735	3.3596e-10	1.25801e-08	10.7281	3.46574e-15	1.17525e-13	Both
ENSG00000166394	CYB5R2	51700	12.5761	3	-3.42009	3.36611e-10	1.25822e-08	-2.29116	1.23069e-05	7.36816e-05	Both
ENSG00000204950	LRRC10B	390205	18.93	3	-3.69992	3.40347e-10	1.26995e-08	-0.996971	0.0863716	0.150912	MBvsCtrlF
ENSG00000163040	CCDC74A	90557	7.4688	3	-2.8002	3.44643e-10	1.28372e-08	0.141716	0.813488	0.86569	MBvsCtrlF
ENSG00000225649	LOC100506474	100506474	18.5448	4	-2.69947	3.50612e-10	1.30366e-08	-2.50938	8.84858e-10	1.23868e-08	Both
ENSG00000239697	TNFSF12	8742	52.5565	4	-2.2824	3.66001e-10	1.3585e-08	-3.60479	2.4977e-26	3.95047e-24	Both
ENSG00000226496	LINC00323	284835	30.1368	4	-4.31857	3.69256e-10	1.36814e-08	-6.66581	5.81804e-22	4.76091e-20	Both
ENSG00000198879	SFMBT2	57713	28.6786	3	-3.12378	3.69891e-10	1.36814e-08	-2.54394	9.50009e-08	9.14788e-07	Both
ENSG00000175048	ZDHHC14	79683	40.0681	4	-2.33028	3.90073e-10	1.44028e-08	-3.04294	2.48825e-18	1.30212e-16	Both
ENSG00000155761	SPAG17	200162	10.5833	3	-3.32579	4.14727e-10	1.52847e-08	1.93913	0.0044339	0.0125614	Both
ENSG00000125398	SOX9	6662	17.4636	3	-3.11502	4.15399e-10	1.52847e-08	-1.21949	0.0125499	0.0304522	Both
ENSG00000183644	HOATZ	399949	9.41409	3	-4.98899	4.31824e-10	1.58615e-08	-1.30468	0.0949533	0.163162	MBvsCtrlF
ENSG00000110651	CD81	975	23.7832	3	-1.72529	4.34198e-10	1.59211e-08	-1.49934	8.53681e-09	1.01247e-07	Both
ENSG00000112972	HMGCS1	3157	13.1363	3	-1.68867	4.34992e-10	1.59226e-08	0.590723	0.0425306	0.0841638	MBvsCtrlF
ENSG00000270112	None	None	34.162	4	-3.31731	4.4714e-10	1.63206e-08	-5.37512	4.97283e-26	7.45234e-24	Both
ENSG00000138670	RASGEF1B	153020	41.6705	2	2.97937	4.47404e-10	1.63206e-08	4.08437	9.17207e-19	5.1291e-17	Both
ENSG00000267014	None	None	73.8853	4	-4.6006	4.53159e-10	1.65021e-08	-7.74317	1.56398e-23	1.6491e-21	Both
ENSG00000265579	None	None	6.81622	3	-4.03476	4.59937e-10	1.67202e-08	0.647155	0.430315	0.541959	MBvsCtrlF
ENSG00000135905	DOCK10	55619	17.9989	3	-2.76977	4.64392e-10	1.68533e-08	-2.42038	1.09171e-08	1.26852e-07	Both
ENSG00000064763	FAR2	55711	14.9242	3	-2.18666	4.67449e-10	1.69352e-08	-0.995669	0.00363883	0.0106213	Both
ENSG00000227640	SOX21-AS1	100507533	33.6282	3	-3.75288	4.81981e-10	1.74319e-08	-3.06453	1.17369e-07	1.11284e-06	Both
ENSG00000174788	PCP2	126006	29.3458	4	-3.3509	4.9487e-10	1.78536e-08	-4.99229	1.78449e-21	1.36045e-19	Both
ENSG00000062524	LTK	4058	15.1756	3	-3.44906	4.95326e-10	1.78536e-08	-2.32995	1.32459e-05	7.86146e-05	Both
ENSG00000226786	None	None	8.53402	3	-3.79197	5.19625e-10	1.86977e-08	-0.898306	0.140216	0.223826	MBvsCtrlF
ENSG00000256008	None	None	20.4789	4	-4.94568	5.24722e-10	1.88491e-08	-6.31107	1.92804e-15	6.76537e-14	Both
ENSG00000158428	CATIP	375307	13.5194	3	-3.60111	5.35762e-10	1.92131e-08	-2.12307	0.000198506	0.00086212	Both
ENSG00000226508	LINC01918	105373984	36.4377	3	-4.28543	5.3707e-10	1.92275e-08	-1.75451	0.0111127	0.0274534	Both
ENSG00000187957	DNER	92737	20.5761	3	-3.5344	5.43128e-10	1.94115e-08	-2.81767	2.35238e-07	2.07649e-06	Both
ENSG00000005513	SOX8	30812	16.3671	3	-4.53197	5.4659e-10	1.95024e-08	-3.73846	8.5812e-08	8.34266e-07	Both
ENSG00000041982	TNC	3371	17.2768	1	-3.10783	5.52041e-10	1.96638e-08	3.48656	3.93396e-07	3.32574e-06	Both
ENSG00000259439	LINC01833	107985879	23.9412	2	8.99653	5.84333e-10	2.07791e-08	6.12737	5.19436e-08	5.275e-07	Both
ENSG00000108622	ICAM2	3384	15.2696	3	-2.75054	5.85487e-10	2.07853e-08	-2.23186	1.5255e-07	1.41371e-06	Both
ENSG00000230006	ANKRD36BP2	645784	13.2385	3	-3.80708	5.86563e-10	2.07887e-08	0.523066	0.5076	0.613346	MBvsCtrlF
ENSG00000050165	DKK3	27122	50.4305	4	-2.48664	6.27174e-10	2.21908e-08	-3.62036	1.11027e-21	8.78023e-20	Both
ENSG00000074211	PPP2R2C	5522	18.6326	3	-4.67706	6.34242e-10	2.24036e-08	-3.89874	7.03586e-08	6.95513e-07	Both
ENSG00000136872	ALDOB	229	7.23082	3	-3.3172	6.42761e-10	2.26667e-08	-0.326128	0.523892	0.628445	MBvsCtrlF
ENSG00000163377	TAFA4	151647	28.289	2	7.32866	6.47057e-10	2.27803e-08	5.68771	5.31401e-09	6.58626e-08	Both
ENSG00000138152	BTBD16	118663	20.1649	4	-4.24754	6.57904e-10	2.30473e-08	-4.92167	1.8384e-13	4.68594e-12	Both
ENSG00000182168	UNC5C	8633	7.49302	3	-3.60386	6.56369e-10	2.30473e-08	-0.946457	0.0977699	0.167162	MBvsCtrlF
ENSG00000129009	ISLR	3671	7.63564	3	-2.87324	6.57078e-10	2.30473e-08	0.548493	0.313985	0.425161	MBvsCtrlF
ENSG00000129673	AANAT	15	32.6177	2	5.41831	6.67567e-10	2.33472e-08	5.31714	9.98793e-12	1.96004e-10	Both
ENSG00000168994	PXDC1	221749	16.7072	3	-2.31858	6.8349e-10	2.38647e-08	-0.61476	0.0965497	0.165409	MBvsCtrlF
ENSG00000235716	KRT18P46	391458	29.9272	2	7.28999	6.95763e-10	2.42533e-08	6.19257	8.13313e-11	1.36479e-09	Both
ENSG00000215217	C5orf49	134121	6.93917	3	-3.62383	7.00118e-10	2.4365e-08	-0.214469	0.675956	0.758241	MBvsCtrlF
ENSG00000104903	LYL1	4066	19.9206	3	-2.4423	7.30471e-10	2.53797e-08	-1.75541	4.02657e-06	2.7204e-05	Both
ENSG00000112280	COL9A1	1297	9.97605	3	-2.84434	7.3503e-10	2.54963e-08	-0.941182	0.0386705	0.0778923	MBvsCtrlF
ENSG00000231359	RPL31P34	100271193	20.4137	4	-4.20129	7.45761e-10	2.58262e-08	-4.2198	1.48436e-10	2.37969e-09	Both
ENSG00000164303	ENPP6	133121	18.1325	4	-3.69637	7.57278e-10	2.61823e-08	-3.96734	6.43348e-12	1.3073e-10	Both
ENSG00000104213	PDGFRL	5157	20.8793	4	-2.54212	7.72907e-10	2.66791e-08	-2.70115	4.7492e-12	9.95594e-11	Both
ENSG00000073146	MOV10L1	54456	33.9005	4	-2.7064	7.86663e-10	2.70658e-08	-4.13939	3.23418e-23	3.23327e-21	Both
ENSG00000110675	ELMOD1	55531	40.8703	4	-3.37315	7.85815e-10	2.70658e-08	-3.92314	9.06185e-14	2.4311e-12	Both
ENSG00000175745	NR2F1	7025	12.2472	3	-2.66976	7.97323e-10	2.73881e-08	-1.5288	0.000277304	0.00115302	Both
ENSG00000149575	SCN2B	6327	76.16	4	-2.77696	8.01569e-10	2.74894e-08	-6.09444	4.39336e-42	4.43395e-39	Both
ENSG00000137834	SMAD6	4091	15.8805	3	-2.9723	8.13419e-10	2.78507e-08	-1.54431	0.00105259	0.00367097	Both
ENSG00000125285	SOX21	11166	32.1216	4	-4.44176	8.23477e-10	2.81496e-08	-3.75473	5.96531e-08	5.98621e-07	Both
ENSG00000272515	None	None	11.7841	3	-4.42978	8.32813e-10	2.84229e-08	0.827064	0.416422	0.528514	MBvsCtrlF
ENSG00000187550	SBK2	646643	27.0753	2	7.72115	8.3662e-10	2.85069e-08	6.19025	2.33603e-09	3.05993e-08	Both
ENSG00000169884	WNT10B	7480	25.3208	3	-4.09893	8.67128e-10	2.9499e-08	1.60067	0.0628543	0.11605	MBvsCtrlF
ENSG00000127528	KLF2	10365	12.5503	3	-2.74334	8.77318e-10	2.97979e-08	-1.33215	0.00225378	0.00705563	Both
ENSG00000198384	None	None	8.24809	3	-3.19317	8.79072e-10	2.98097e-08	-0.752147	0.155645	0.243198	MBvsCtrlF
ENSG00000179270	PCARE	388939	40.3598	2	6.97748	8.87139e-10	3.00352e-08	7.9849	7.83095e-14	2.12237e-12	Both
ENSG00000169126	ODAD2	55130	8.53031	3	-4.21811	8.93748e-10	3.02107e-08	-0.368407	0.555943	0.656613	MBvsCtrlF
ENSG00000183473	None	None	31.8312	4	-3.98318	9.17592e-10	3.09673e-08	-6.12413	3.61241e-21	2.64919e-19	Both
ENSG00000140511	HAPLN3	145864	16.9416	3	-3.08691	9.26683e-10	3.12243e-08	0.240276	0.71429	0.789341	MBvsCtrlF
ENSG00000101938	CHRDL1	91851	43.2518	3	-3.85135	9.3638e-10	3.1501e-08	-2.31059	0.000134278	0.000611099	Both
ENSG00000109670	FBXW7	55294	27.3845	4	-1.63362	9.55625e-10	3.20975e-08	-1.87465	3.88262e-14	1.09718e-12	Both
ENSG00000139155	SLCO1C1	53919	8.56219	3	-2.86404	9.60362e-10	3.22056e-08	-0.883467	0.0561465	0.105982	MBvsCtrlF
ENSG00000164736	SOX17	64321	15.2719	3	-3.02447	9.70884e-10	3.2507e-08	-1.49484	0.00200072	0.00637261	Both
ENSG00000141485	SLC13A5	284111	23.7695	4	-3.60214	9.88846e-10	3.30562e-08	-3.98712	1.97288e-12	4.36009e-11	Both
ENSG00000243069	ARHGEF26-AS1	100507524	37.3896	4	-3.56987	1.00971e-09	3.37005e-08	-4.31445	2.03191e-14	6.01456e-13	Both
ENSG00000082126	MPP4	58538	28.2526	2	7.94224	1.01609e-09	3.38601e-08	5.64908	4.70544e-08	4.80845e-07	Both
ENSG00000224924	LINC00320	387486	42.8437	4	-5.43472	1.03769e-09	3.45255e-08	-7.93231	1.82673e-17	8.7592e-16	Both
ENSG00000260372	AQP4-AS1	147429	15.3183	3	-3.84199	1.04015e-09	3.45534e-08	-1.73157	0.00490889	0.0137038	Both
ENSG00000186710	CFAP73	387885	7.94024	3	-3.71442	1.04776e-09	3.47514e-08	1.27004	0.106332	0.179327	MBvsCtrlF
ENSG00000160408	ST6GALNAC6	30815	49.7579	4	-1.68566	1.09083e-09	3.61236e-08	-2.47591	1.77628e-22	1.60883e-20	Both
ENSG00000159784	FAM131B	9715	36.7526	4	-3.42631	1.11696e-09	3.69312e-08	-4.46693	2.22021e-16	9.03171e-15	Both
ENSG00000115902	SLC1A4	6509	17.4453	3	-2.15403	1.1565e-09	3.81789e-08	-1.47451	1.35711e-05	8.03202e-05	Both
ENSG00000250167	None	None	43.1284	2	5.10207	1.2092e-09	3.98567e-08	7.51597	8.31015e-17	3.61654e-15	Both
ENSG00000153820	SPHKAP	80309	27.6114	4	-5.26959	1.25857e-09	4.14194e-08	-6.19092	8.80592e-13	2.02862e-11	Both
ENSG00000115226	FNDC4	64838	15.8922	3	-2.59152	1.29631e-09	4.25952e-08	-1.85072	6.20903e-06	4.00469e-05	Both
ENSG00000114790	ARHGEF26	26084	21.107	3	-2.33973	1.30193e-09	4.27138e-08	-1.61413	1.28371e-05	7.65101e-05	Both
ENSG00000246662	LINC00535	642924	12.0238	3	-2.67541	1.35043e-09	4.42365e-08	-0.445761	0.318438	0.429954	MBvsCtrlF
ENSG00000234165	None	None	41.0377	4	-4.93141	1.37879e-09	4.50958e-08	-4.65849	2.98383e-09	3.82341e-08	Both
ENSG00000222014	RAB6C	84084	20.4663	3	-3.51448	1.39507e-09	4.55156e-08	-3.24437	6.34712e-09	7.71778e-08	Both
ENSG00000177425	PAWR	5074	9.7576	3	-2.31563	1.39592e-09	4.55156e-08	-0.94103	0.0119888	0.0292735	Both
ENSG00000171766	GATM	2628	62.9026	4	-2.41304	1.45535e-09	4.73804e-08	-2.62443	2.80951e-12	6.0268e-11	Both
ENSG00000163624	CDS1	1040	20.4711	4	-2.74413	1.46251e-09	4.74678e-08	-3.1148	4.03276e-13	9.83547e-12	Both
ENSG00000176406	RIMS2	9699	20.4137	2	2.35849	1.4623e-09	4.74678e-08	1.30636	6.88075e-05	0.000336397	Both
ENSG00000155099	PIP4P2	55529	45.0154	4	-2.94415	1.48959e-09	4.8245e-08	-3.32613	6.53449e-13	1.53369e-11	Both
ENSG00000128683	GAD1	2571	17.34	4	-3.86597	1.49101e-09	4.8245e-08	-3.28576	7.96696e-08	7.7776e-07	Both
ENSG00000065675	PRKCQ	5588	16.5334	4	-3.46013	1.57545e-09	5.08995e-08	-3.29718	1.89365e-09	2.51466e-08	Both
ENSG00000158270	COLEC12	81035	9.67356	3	-2.74257	1.58293e-09	5.10634e-08	-1.05361	0.0180712	0.0413632	Both
ENSG00000163754	GYG1	2992	19.496	4	-2.31066	1.58893e-09	5.1179e-08	-1.76961	1.2716e-06	9.61478e-06	Both
ENSG00000145491	ROPN1L	83853	9.62424	3	-2.91647	1.59419e-09	5.12705e-08	0.575463	0.329566	0.44096	MBvsCtrlF
ENSG00000237512	UNC5B-AS1	728978	19.2765	4	-3.47141	1.61213e-09	5.17688e-08	-3.46812	3.00292e-10	4.5886e-09	Both
ENSG00000265187	None	None	33.4525	2	8.85895	1.61527e-09	5.17912e-08	8.79986	1.47351e-11	2.83133e-10	Both
ENSG00000078579	FGF20	26281	22.3905	4	-3.84471	1.67485e-09	5.36204e-08	-5.20781	5.5047e-17	2.46653e-15	Both
ENSG00000197410	DCHS2	54798	18.4211	3	-3.77487	1.68239e-09	5.37805e-08	-1.81669	0.00284231	0.00862295	Both
ENSG00000132622	HSPA12B	116835	11.3572	3	-2.28282	1.76392e-09	5.6302e-08	-1.14671	0.00189822	0.00609189	Both
ENSG00000090376	IRAK3	11213	10.4905	3	-2.482	1.78e-09	5.67298e-08	-0.617865	0.128984	0.209126	MBvsCtrlF
ENSG00000269728	None	None	10.2822	3	-2.46243	1.78801e-09	5.68995e-08	-0.29128	0.460155	0.570423	MBvsCtrlF
ENSG00000150672	DLG2	1740	17.2768	4	-2.12974	1.79946e-09	5.7178e-08	-1.81929	5.87917e-08	5.9111e-07	Both
ENSG00000112038	OPRM1	4988	31.2457	4	-4.99851	1.80974e-09	5.74185e-08	-5.72727	3.14664e-12	6.72276e-11	Both
ENSG00000235026	DPP10-AS1	389023	12.7472	4	-4.12325	1.82428e-09	5.77933e-08	-3.23034	9.26614e-07	7.18838e-06	Both
ENSG00000070214	SLC44A1	23446	28.9076	4	-1.82316	1.88265e-09	5.95534e-08	-2.4528	2.21991e-18	1.17917e-16	Both
ENSG00000178573	MAF	4094	21.3669	4	-2.60642	1.91347e-09	6.04384e-08	-2.59195	2.84678e-10	4.36574e-09	Both
ENSG00000255119	None	None	27.6694	2	5.83218	1.93768e-09	6.11118e-08	5.57641	9.42139e-11	1.56242e-09	Both
ENSG00000264569	DCXR-DT	113523640	21.3262	4	-3.50529	1.99126e-09	6.27085e-08	-4.31938	1.36429e-14	4.19054e-13	Both
ENSG00000132518	GUCY2D	3000	33.9457	2	6.38899	1.99489e-09	6.27296e-08	7.85116	2.09777e-14	6.18362e-13	Both
ENSG00000103316	CRYM	1428	75.3329	4	-3.93692	2.12576e-09	6.67456e-08	-8.94588	2.19405e-35	1.19233e-32	Both
ENSG00000188011	RTP5	285093	15.2297	3	-4.08254	2.20534e-09	6.91419e-08	-1.70943	0.00981637	0.024747	Both
ENSG00000101695	RNF125	54941	24.0901	4	-2.50817	2.2251e-09	6.96583e-08	-3.16886	9.0908e-16	3.33918e-14	Both
ENSG00000163661	PTX3	5806	10.7008	3	-3.25055	2.28603e-09	7.14605e-08	-1.14396	0.0328073	0.067869	MBvsCtrlF
ENSG00000170915	PAQR8	85315	49.1043	4	-2.45602	2.3057e-09	7.18634e-08	-3.91342	5.42662e-24	6.25064e-22	Both
ENSG00000160111	CPAMD8	27151	15.8318	3	-3.8721	2.30526e-09	7.18634e-08	-2.50524	5.64655e-05	0.000283317	Both
ENSG00000105696	TMEM59L	25789	36.3975	4	-2.8089	2.35713e-09	7.33583e-08	-3.2781	1.95955e-13	4.96185e-12	Both
ENSG00000198744	MTCO3P12	107075270	8.51978	3	-4.26843	2.37504e-09	7.36994e-08	-1.42023	0.0396602	0.0795005	MBvsCtrlF
ENSG00000123977	DAW1	164781	5.44711	3	-5.29753	2.37321e-09	7.36994e-08	-0.0944686	0.835086	0.881717	MBvsCtrlF
ENSG00000164124	TMEM144	55314	49.7882	4	-3.25034	2.48438e-09	7.68669e-08	-6.13131	3.31526e-29	7.31914e-27	Both
ENSG00000157103	SLC6A1	6529	19.4073	4	-2.55955	2.48202e-09	7.68669e-08	-2.39048	4.28699e-09	5.38581e-08	Both
ENSG00000259528	None	None	10.3455	3	-2.48595	2.58532e-09	7.98736e-08	-0.745945	0.0758757	0.135616	MBvsCtrlF
ENSG00000136457	CHAD	1101	48.507	4	-3.83067	2.59559e-09	8.00717e-08	-6.77493	9.04685e-25	1.14814e-22	Both
ENSG00000182103	FAM181B	220382	18.3397	3	-3.65147	2.59929e-09	8.00717e-08	-2.97644	3.93801e-07	3.32576e-06	Both
ENSG00000261925	None	None	53.5683	4	-4.1456	2.60338e-09	8.00812e-08	-7.62865	5.32556e-26	7.8382e-24	Both
ENSG00000227365	None	None	17.7541	3	-4.34046	2.63086e-09	8.08095e-08	-3.15973	6.137e-06	3.96426e-05	Both
ENSG00000242539	None	None	9.13508	3	-2.25996	2.63886e-09	8.09377e-08	-0.820639	0.0283981	0.0602532	MBvsCtrlF
ENSG00000138311	ZNF365	22891	44.9743	4	-3.12617	2.6738e-09	8.17036e-08	-5.07784	3.01459e-23	3.02802e-21	Both
ENSG00000078114	NEBL	10529	70.2068	4	-3.21341	2.67549e-09	8.17036e-08	-5.00533	2.05958e-21	1.55341e-19	Both
ENSG00000142634	EFHD2	79180	18.6487	4	-1.8617	2.6702e-09	8.17036e-08	-1.80564	7.86573e-10	1.10842e-08	Both
ENSG00000225569	CCT4P2	100131638	18.1486	4	-3.56854	2.67925e-09	8.17036e-08	-3.36389	4.51763e-09	5.64877e-08	Both
ENSG00000106631	MYL7	58498	13.4423	3	-3.409	2.70294e-09	8.23075e-08	-1.51801	0.00716723	0.0189546	Both
ENSG00000168081	PNOC	5368	14.6973	3	-5.28223	2.70799e-09	8.23431e-08	-0.170317	0.777152	0.838173	MBvsCtrlF
ENSG00000092051	JPH4	84502	47.8623	4	-3.73468	2.84712e-09	8.64498e-08	-4.27148	2.04656e-12	4.50413e-11	Both
ENSG00000213085	CFAP45	25790	6.39777	3	-3.82855	2.88831e-09	8.75749e-08	-0.496746	0.427728	0.539568	MBvsCtrlF
ENSG00000185650	ZFP36L1	677	23.9207	3	-2.70255	2.90706e-09	8.80176e-08	-0.401071	0.364177	0.475855	MBvsCtrlF
ENSG00000204520	MICA	100507436	20.9418	4	-2.51295	2.93164e-09	8.86351e-08	-2.6761	2.12423e-11	3.95268e-10	Both
ENSG00000196990	FAM163B	642968	28.3328	4	-4.19422	2.93948e-09	8.87455e-08	-4.9607	6.00568e-13	1.42536e-11	Both
ENSG00000102287	GABRE	2564	9.16027	3	-2.18137	3.17379e-09	9.56833e-08	0.835996	0.0464514	0.0905778	MBvsCtrlF
ENSG00000188191	PRKAR1B	5575	49.5438	4	-2.66216	3.18301e-09	9.58248e-08	-3.26151	1.60128e-14	4.84823e-13	Both
ENSG00000175938	ORAI3	93129	19.4413	4	-2.15228	3.21585e-09	9.66763e-08	-2.11066	7.28881e-10	1.03608e-08	Both
ENSG00000143772	ITPKB	3707	27.7845	4	-2.53901	3.32532e-09	9.96845e-08	-3.06388	3.55548e-14	1.01148e-12	Both
ENSG00000139679	LPAR6	10161	9.45622	3	-2.06569	3.32517e-09	9.96845e-08	-0.811037	0.0173595	0.0399855	Both
ENSG00000175170	None	None	37.7154	4	-2.50684	3.37593e-09	1.01059e-07	-2.69895	1.48848e-11	2.85492e-10	Both
ENSG00000087495	PHACTR3	116154	58.5595	4	-3.83156	3.41581e-09	1.02108e-07	-4.47942	1.037e-12	2.3709e-11	Both
ENSG00000272520	None	None	11.4088	3	-2.10054	3.45399e-09	1.03104e-07	-1.15745	0.000760211	0.00277696	Both
ENSG00000230453	ANKRD18B	441459	36.4285	4	-4.37832	3.50599e-09	1.04509e-07	-6.6244	2.35685e-18	1.23948e-16	Both
ENSG00000204634	TBC1D8	11138	25.2803	2	2.54804	3.61168e-09	1.07508e-07	1.69244	4.1598e-06	2.79439e-05	Both
ENSG00000183230	CTNNA3	29119	22.9811	4	-3.42893	3.75016e-09	1.11474e-07	-3.87357	3.9131e-12	8.26037e-11	Both
ENSG00000175325	PROP1	5626	28.9573	3	-3.02802	3.87248e-09	1.14949e-07	-2.77324	1.60608e-08	1.79532e-07	Both
ENSG00000221968	FADS3	3995	20.9186	4	-2.15378	3.94074e-09	1.16811e-07	-1.94126	2.00982e-08	2.21048e-07	Both
ENSG00000015592	STMN4	81551	41.3279	3	-3.81154	3.99794e-09	1.18341e-07	-2.92697	2.34026e-06	1.66938e-05	Both
ENSG00000119922	IFIT2	3433	26.0118	4	-2.24023	4.04525e-09	1.19408e-07	-2.96477	6.65372e-17	2.95019e-15	Both
ENSG00000173786	CNP	1267	23.1967	4	-1.93617	4.04128e-09	1.19408e-07	-2.15179	2.5248e-12	5.47143e-11	Both
ENSG00000087076	HSD17B14	51171	28.4751	4	-2.44099	4.07969e-09	1.20257e-07	-3.46891	5.29481e-19	3.09141e-17	Both
ENSG00000101438	SLC32A1	140679	47.128	4	-6.04286	4.11236e-09	1.21052e-07	-5.56169	2.007e-08	2.20968e-07	Both
ENSG00000225986	None	None	31.385	4	-3.52222	4.12475e-09	1.21248e-07	-4.75977	1.0874e-16	4.6371e-15	Both
ENSG00000115295	CLIP4	79745	12.9712	2	2.15252	4.18281e-09	1.22785e-07	0.505713	0.0918322	0.15868	MBvsCtrlF
ENSG00000259038	None	None	21.9671	4	-3.67043	4.34545e-09	1.27382e-07	-4.46177	1.14032e-13	2.9985e-12	Both
ENSG00000105852	PON3	5446	15.9269	4	-2.6992	4.45846e-09	1.30515e-07	-2.21114	6.19081e-07	5.00221e-06	Both
ENSG00000165092	ALDH1A1	216	43.1284	4	-2.72503	4.46788e-09	1.3061e-07	-5.94813	2.14428e-38	1.46599e-35	Both
ENSG00000236824	BCYRN1	618	53.462	4	-3.26643	4.49074e-09	1.31097e-07	-6.89002	2.67463e-33	1.03066e-30	Both
ENSG00000255090	None	None	19.4072	3	-2.84795	4.68696e-09	1.36637e-07	-1.80457	0.000162469	0.000723397	Both
ENSG00000172197	MBOAT1	154141	12.2594	3	-2.97004	4.76604e-09	1.38631e-07	-2.18371	7.99024e-06	5.02508e-05	Both
ENSG00000214274	ANG	283	12.6126	3	-3.13219	4.76842e-09	1.38631e-07	-1.0845	0.0428832	0.0847508	MBvsCtrlF
ENSG00000172031	EPHX4	253152	21.2545	4	-2.51913	4.99671e-09	1.45069e-07	-2.5518	3.86637e-10	5.77884e-09	Both
ENSG00000162188	GNG3	2785	17.5519	4	-2.31052	5.15355e-09	1.49418e-07	-2.27531	1.10191e-09	1.52142e-08	Both
ENSG00000141756	FKBP10	60681	10.37	3	-2.39705	5.34745e-09	1.54828e-07	-0.329861	0.408026	0.5201	MBvsCtrlF
ENSG00000105929	ATP6V0A4	50617	8.12314	3	-2.91525	5.40254e-09	1.56209e-07	-0.774398	0.127939	0.207764	MBvsCtrlF
ENSG00000172716	SLFN11	91607	7.97615	3	-2.26937	5.45771e-09	1.5759e-07	-0.449048	0.239777	0.343925	MBvsCtrlF
ENSG00000173227	SYT12	91683	111.335	4	-2.81264	5.54227e-09	1.59596e-07	-6.42508	2.962e-40	2.61569e-37	Both
ENSG00000175898	None	None	11.2571	3	-2.46073	5.54212e-09	1.59596e-07	-1.00871	0.015317	0.0360297	Both
ENSG00000145920	CPLX2	10814	23.9559	4	-3.20959	5.59604e-09	1.60708e-07	-4.15281	4.23596e-15	1.42277e-13	Both
ENSG00000227063	None	None	9.02209	3	-3.25253	5.59549e-09	1.60708e-07	-1.74498	0.00126137	0.00429178	Both
ENSG00000111602	TIMELESS	8914	48.6361	2	2.20939	5.61946e-09	1.61162e-07	3.67744	1.83421e-22	1.64748e-20	Both
ENSG00000136859	ANGPTL2	23452	25.5199	3	-2.50304	5.63359e-09	1.61349e-07	-1.72265	2.93267e-05	0.00015938	Both
ENSG00000261496	None	None	21.31	4	-3.20894	5.65524e-09	1.61532e-07	-3.03722	7.53531e-09	9.03811e-08	Both
ENSG00000150051	MKX	283078	12.9127	3	-3.3872	5.64866e-09	1.61532e-07	-2.37812	2.16505e-05	0.000121231	Both
ENSG00000113070	HBEGF	1839	17.8635	3	-2.1296	5.75337e-09	1.64114e-07	-1.44413	3.76613e-05	0.000198605	Both
ENSG00000170522	ELOVL6	79071	14.7749	3	-1.98968	5.79147e-09	1.64979e-07	-1.34482	3.90006e-05	0.000204751	Both
ENSG00000211840	TRAJ49	28706	32.276	2	9.00439	5.96097e-09	1.6958e-07	9.01937	9.0979e-11	1.51589e-09	Both
ENSG00000187135	VSTM2B	342865	64.9923	4	-4.81505	6.04e-09	1.71598e-07	-5.94923	6.13431e-13	1.45263e-11	Both
ENSG00000175352	NRIP3	56675	49.0335	4	-2.4716	6.08751e-09	1.72716e-07	-4.5535	1.86222e-29	4.29e-27	Both
ENSG00000159625	DRC7	84229	6.0437	3	-3.54458	6.15352e-09	1.74355e-07	-0.39312	0.497292	0.604405	MBvsCtrlF
ENSG00000186377	CYP4X1	260293	14.4632	4	-3.24127	6.22019e-09	1.76009e-07	-2.87415	6.93474e-08	6.86799e-07	Both
ENSG00000100228	RAB36	9609	19.4042	3	-2.60256	6.24863e-09	1.76578e-07	-0.960231	0.0288605	0.0611304	MBvsCtrlF
ENSG00000076716	GPC4	2239	6.93388	3	-2.94791	6.36689e-09	1.7968e-07	-0.795331	0.111143	0.185653	MBvsCtrlF
ENSG00000152611	CAPSL	133690	10.9533	3	-6.00502	6.49071e-09	1.82931e-07	-1.47655	0.125605	0.204706	MBvsCtrlF
ENSG00000128274	A4GALT	53947	10.4156	3	-2.13442	6.80213e-09	1.91453e-07	-1.1087	0.0019801	0.00631831	Both
ENSG00000250579	ADAMTS16-DT	101929176	38.1685	4	-5.25449	6.89345e-09	1.93766e-07	-5.92114	4.31515e-11	7.62127e-10	Both
ENSG00000152910	CNTNAP4	85445	48.4452	4	-3.87125	6.91996e-09	1.93997e-07	-5.50047	1.04517e-16	4.48409e-15	Both
ENSG00000107738	VSIR	64115	27.1286	4	-2.17977	6.91262e-09	1.93997e-07	-2.60236	1.39642e-13	3.62249e-12	Both
ENSG00000204711	C9orf135	138255	6.95792	3	-5.81854	6.92983e-09	1.94017e-07	-1.17682	0.204836	0.303905	MBvsCtrlF
ENSG00000162383	SLC1A7	6512	20.4369	2	7.31608	7.14359e-09	1.99738e-07	5.27867	2.00947e-07	1.80613e-06	Both
ENSG00000169738	DCXR	51181	30.9843	4	-1.67633	7.15651e-09	1.99835e-07	-2.50063	5.09711e-21	3.69959e-19	Both
ENSG00000246375	PPM1K-DT	105369192	25.1904	4	-3.07641	7.2876e-09	2.03228e-07	-3.71987	1.92817e-13	4.89409e-12	Both
ENSG00000214456	PLIN5	440503	16.7418	3	-3.54588	7.36489e-09	2.05114e-07	-2.79616	2.00646e-06	1.45434e-05	Both
ENSG00000129151	BBOX1	8424	12.2494	3	-3.30396	7.42165e-09	2.06423e-07	-2.70199	7.87111e-07	6.21063e-06	Both
ENSG00000127241	MASP1	5648	11.1092	3	-4.35305	7.45861e-09	2.07179e-07	-2.02268	0.00506724	0.0140754	Both
ENSG00000168497	CAVIN2	8436	11.8005	3	-2.42983	7.67606e-09	2.1294e-07	-1.01197	0.0138592	0.0331527	Both
ENSG00000110318	CEP126	57562	27.5793	4	-2.8987	8.1075e-09	2.24615e-07	-3.21371	1.67049e-11	3.17812e-10	Both
ENSG00000204278	TMEM235	283999	40.0308	4	-4.08736	8.20423e-09	2.26998e-07	-4.57115	3.04954e-11	5.51938e-10	Both
ENSG00000160318	CLDND2	125875	16.5578	4	-2.23132	8.27587e-09	2.28682e-07	-2.14573	4.98792e-09	6.20752e-08	Both
ENSG00000165475	CRYL1	51084	19.8985	4	-1.79509	8.37966e-09	2.31248e-07	-1.91047	5.18081e-11	9.04466e-10	Both
ENSG00000107902	LHPP	64077	47.268	4	-2.18157	8.87654e-09	2.44642e-07	-4.35204	2.52028e-34	1.0683e-31	Both
ENSG00000136732	GYPC	2995	8.81108	3	-2.06297	8.94696e-09	2.46262e-07	-0.835731	0.0168798	0.0390812	Both
ENSG00000101098	RIMS4	140730	19.788	3	-2.82376	9.54114e-09	2.62276e-07	-2.10857	7.6995e-06	4.86098e-05	Both
ENSG00000204128	C2orf72	257407	21.5403	3	-3.44114	9.64717e-09	2.64847e-07	-2.4246	2.54338e-05	0.000140193	Both
ENSG00000250378	LOC107986453	107986453	34.6551	2	5.33162	9.68953e-09	2.65534e-07	7.55985	1.64152e-14	4.94885e-13	Both
ENSG00000250493	LOC101929227	101929227	29.2967	2	6.24996	9.69723e-09	2.65534e-07	6.65822	2.06942e-11	3.86085e-10	Both
ENSG00000092421	SEMA6A	57556	23.2207	3	-2.73728	9.74871e-09	2.66599e-07	-0.798419	0.0883106	0.153628	MBvsCtrlF
ENSG00000173947	PIFO	128344	6.40459	3	-3.07777	9.8118e-09	2.67978e-07	0.164144	0.837707	0.883741	MBvsCtrlF
ENSG00000263958	NETO1-DT	100505797	5.80047	3	-4.21478	9.84718e-09	2.68599e-07	-0.554259	0.429937	0.541613	MBvsCtrlF
ENSG00000131409	LRRC4B	94030	87.0997	3	-3.35739	9.90898e-09	2.69937e-07	-3.08425	3.56837e-08	3.74396e-07	Both
ENSG00000066027	PPP2R5A	5525	14.4105	3	-2.03871	1.01444e-08	2.75995e-07	-1.60967	1.94825e-06	1.41522e-05	Both
ENSG00000173868	PHOSPHO1	162466	13.4724	3	-2.68096	1.02039e-08	2.77257e-07	-1.5802	0.000507255	0.0019611	Both
ENSG00000211857	TRAJ32	28723	24.747	2	9.73887	1.02523e-08	2.78216e-07	5.78555	1.92808e-07	1.74259e-06	Both
ENSG00000079739	PGM1	5236	18.2505	4	-1.93875	1.02671e-08	2.78262e-07	-1.80975	1.37392e-08	1.57059e-07	Both
ENSG00000166869	CHP2	63928	11.0735	3	-4.90717	1.02927e-08	2.78599e-07	-3.89877	2.55538e-06	1.8077e-05	Both
ENSG00000250592	None	None	50.4449	2	9.24875	1.05646e-08	2.85596e-07	7.11808	4.289e-08	4.43636e-07	Both
ENSG00000187720	THSD4	79875	12.8657	3	-2.48467	1.07557e-08	2.90021e-07	-1.90589	4.50671e-06	2.99514e-05	Both
ENSG00000170549	IRX1	79192	22.507	3	-5.10596	1.07459e-08	2.90021e-07	-2.23464	0.0079244	0.0205972	Both
ENSG00000101292	PROKR2	128674	30.2935	2	7.5759	1.07977e-08	2.90784e-07	8.75457	2.16055e-12	4.72823e-11	Both
ENSG00000211854	TRAJ35	28720	28.9799	2	6.7274	1.08768e-08	2.92541e-07	7.39862	1.03022e-10	1.69522e-09	Both
ENSG00000102109	PCSK1N	27344	17.4686	4	-2.40332	1.10044e-08	2.94852e-07	-2.49553	3.14568e-10	4.79729e-09	Both
ENSG00000129355	CDKN2D	1032	10.0836	3	-1.91409	1.09958e-08	2.94852e-07	-0.980204	0.00243615	0.007543	Both
ENSG00000224383	PRR29	92340	8.3875	3	-2.65419	1.0987e-08	2.94852e-07	-0.476841	0.300651	0.410673	MBvsCtrlF
ENSG00000242078	None	None	31.5045	2	6.97192	1.10538e-08	2.958e-07	10.0152	3.21007e-13	7.95722e-12	Both
ENSG00000108381	ASPA	443	33.1099	4	-2.91093	1.12631e-08	3.01023e-07	-4.99464	4.34781e-24	5.09102e-22	Both
ENSG00000004468	CD38	952	18.6712	3	-3.22321	1.13257e-08	3.02314e-07	-1.4534	0.00828098	0.0213955	Both
ENSG00000196932	TMEM26	219623	11.4722	1	-2.88766	1.15342e-08	3.07492e-07	2.67631	0.00016752	0.000742765	Both
ENSG00000166979	EVA1C	59271	36.5644	4	-2.34586	1.17464e-08	3.12363e-07	-3.24568	3.3601e-17	1.5515e-15	Both
ENSG00000186868	MAPT	4137	32.6362	3	-2.59316	1.1746e-08	3.12363e-07	-2.12105	9.90521e-07	7.63385e-06	Both
ENSG00000265787	CYP4F35P	284233	14.5627	3	-5.10144	1.18749e-08	3.15386e-07	1.94917	0.103778	0.175526	MBvsCtrlF
ENSG00000092964	DPYSL2	1808	31.3011	4	-2.01157	1.19911e-08	3.18073e-07	-2.05786	5.17072e-10	7.57348e-09	Both
ENSG00000234899	SOX9-AS1	400618	21.2735	3	-2.86151	1.20224e-08	3.18503e-07	-1.58692	0.00117962	0.00405331	Both
ENSG00000183690	EFHC2	80258	8.74695	3	-3.36806	1.21332e-08	3.21037e-07	-1.19495	0.0402062	0.0804124	MBvsCtrlF
ENSG00000203772	SPRN	503542	22.7722	4	-2.49331	1.24252e-08	3.28353e-07	-2.46854	2.51923e-09	3.28772e-08	Both
ENSG00000219438	TAFA5	25817	20.9051	4	-2.46341	1.26325e-08	3.33416e-07	-2.26315	3.48716e-08	3.66587e-07	Both
ENSG00000154080	CHST9	83539	27.0781	3	-4.66273	1.28734e-08	3.39351e-07	-1.62849	0.039093	0.0785567	MBvsCtrlF
ENSG00000253457	SMIM18	100507341	25.6093	4	-3.57754	1.2943e-08	3.4034e-07	-3.26571	5.91828e-08	5.94465e-07	Both
ENSG00000133742	CA1	759	10.2246	4	-4.06385	1.2934e-08	3.4034e-07	-2.75586	5.92887e-05	0.000295871	Both
ENSG00000159399	HK2	3099	36.2696	2	3.9887	1.29801e-08	3.40893e-07	5.02965	5.90773e-14	1.63458e-12	Both
ENSG00000135750	KCNK1	3775	37.685	4	-3.64105	1.30094e-08	3.4124e-07	-5.48007	5.97064e-18	2.98448e-16	Both
ENSG00000158457	TSPAN33	340348	12.1855	3	-2.35928	1.30407e-08	3.41638e-07	-1.7775	7.35133e-06	4.65921e-05	Both
ENSG00000010379	SLC6A13	6540	8.83752	3	-3.39617	1.31897e-08	3.45114e-07	-1.62369	0.00519569	0.0143775	Both
ENSG00000128606	LRRC17	10234	10.15	1	-2.21243	1.33741e-08	3.49508e-07	1.26939	0.00512337	0.0141978	Both
ENSG00000091592	NLRP1	22861	15.3815	3	-2.21144	1.34376e-08	3.50734e-07	-1.32111	0.000426314	0.00168067	Both
ENSG00000166068	SPRED1	161742	18.0969	3	-1.80712	1.35086e-08	3.51722e-07	-1.22879	5.16243e-05	0.000262003	Both
ENSG00000163362	INAVA	55765	16.2396	3	-3.38036	1.35017e-08	3.51722e-07	-0.303439	0.588392	0.684283	MBvsCtrlF
ENSG00000177699	LOC100129540	100129540	40.8958	4	-3.38349	1.41832e-08	3.68833e-07	-6.64045	1.73802e-31	5.26221e-29	Both
ENSG00000255020	TDH-AS1	100129129	20.2664	4	-3.70109	1.42192e-08	3.69315e-07	-4.12826	5.25918e-11	9.16636e-10	Both
ENSG00000102879	CORO1A	11151	30.6009	4	-2.10123	1.43483e-08	3.72214e-07	-2.68432	7.62635e-15	2.47145e-13	Both
ENSG00000198053	SIRPA	140885	68.6492	4	-2.30769	1.46347e-08	3.79177e-07	-3.69952	3.23325e-22	2.78559e-20	Both
ENSG00000168899	VAMP5	10791	13.4088	3	-2.31243	1.47482e-08	3.81652e-07	-1.84793	2.03194e-06	1.4713e-05	Both
ENSG00000101203	COL20A1	57642	8.51855	3	-2.94751	1.54796e-08	4.00092e-07	-1.35457	0.00767541	0.0200533	Both
ENSG00000177807	KCNJ10	3766	46.1249	4	-3.48644	1.56358e-08	4.03637e-07	-4.89716	4.21402e-16	1.62681e-14	Both
ENSG00000104368	PLAT	5327	12.5385	3	-1.76419	1.58595e-08	4.08914e-07	-1.26265	2.13238e-05	0.000119718	Both
ENSG00000131096	PYY	5697	43.6326	2	7.09702	1.59816e-08	4.10872e-07	8.13944	8.04238e-12	1.60348e-10	Both
ENSG00000150977	RILPL2	196383	19.325	4	-2.16697	1.59675e-08	4.10872e-07	-2.10529	5.88109e-09	7.20069e-08	Both
ENSG00000182022	CHST15	51363	8.54311	3	-2.15136	1.59936e-08	4.10872e-07	-0.272543	0.456408	0.566807	MBvsCtrlF
ENSG00000162734	PEA15	8682	24.6754	3	-2.07412	1.66351e-08	4.26317e-07	-1.9262	2.75864e-08	2.95285e-07	Both
ENSG00000163739	CXCL1	2919	9.3886	3	-3.83408	1.66244e-08	4.26317e-07	-2.64835	5.02411e-05	0.000255964	Both
ENSG00000198759	EGFL6	25975	7.67031	3	-4.33112	1.67666e-08	4.29169e-07	1.99522	0.0564564	0.106453	MBvsCtrlF
ENSG00000120896	SORBS3	10174	51.3747	4	-2.31961	1.68699e-08	4.30745e-07	-3.28515	1.39559e-17	6.78398e-16	Both
ENSG00000236790	LINC00299	339789	27.399	3	-3.56183	1.68892e-08	4.30745e-07	-3.22372	1.01083e-07	9.70267e-07	Both
ENSG00000183134	PTGDR2	11251	20.1981	4	-2.67339	1.68637e-08	4.30745e-07	-2.34125	2.15625e-07	1.92095e-06	Both
ENSG00000119471	HSDL2	84263	10.9308	3	-1.74785	1.71172e-08	4.36035e-07	-0.851685	0.00438428	0.0124408	Both
ENSG00000230316	FEZF1-AS1	154860	23.8103	2	7.51826	1.72633e-08	4.3923e-07	5.68094	1.52231e-07	1.41137e-06	Both
ENSG00000100218	RSPH14	27156	14.2944	3	-2.3736	1.74767e-08	4.44125e-07	-0.568408	0.173716	0.265753	MBvsCtrlF
ENSG00000082196	C1QTNF3	114899	9.53437	3	-2.36364	1.77129e-08	4.49589e-07	-1.0893	0.00765847	0.0200225	Both
ENSG00000168546	GFRA2	2675	22.5182	3	-3.73728	1.78323e-08	4.52079e-07	-1.40666	0.0292802	0.0618268	MBvsCtrlF
ENSG00000160188	RSPH1	89765	8.17365	3	-3.14802	1.80934e-08	4.5815e-07	-1.34684	0.0138504	0.0331389	Both
ENSG00000140545	MFGE8	4240	13.6248	3	-2.4409	1.83001e-08	4.6283e-07	-0.744892	0.0796699	0.141185	MBvsCtrlF
ENSG00000259669	None	None	32.1369	4	-4.26862	1.85932e-08	4.69125e-07	-4.61268	3.96337e-10	5.90716e-09	Both
ENSG00000173846	PLK3	1263	7.72328	3	-1.85904	1.85776e-08	4.69125e-07	0.491532	0.175341	0.267562	MBvsCtrlF
ENSG00000157601	MX1	4599	25.5791	4	-2.20761	1.88438e-08	4.74394e-07	-2.6702	3.47131e-13	8.53492e-12	Both
ENSG00000144681	STAC	6769	24.687	4	-3.71374	1.88468e-08	4.74394e-07	-3.99998	3.21526e-10	4.88489e-09	Both
ENSG00000169851	PCDH7	5099	10.3173	3	-2.75979	1.89537e-08	4.76519e-07	0.126456	0.861384	0.900295	MBvsCtrlF
ENSG00000154930	ACSS1	84532	23.9324	3	-3.08255	1.93851e-08	4.86786e-07	-2.82446	6.76858e-08	6.73174e-07	Both
ENSG00000146216	TTBK1	84630	63.6424	4	-2.82582	1.94255e-08	4.87172e-07	-3.67284	1.53579e-14	4.66996e-13	Both
ENSG00000176907	TCIM	56892	5.9427	3	-2.86557	1.94464e-08	4.87172e-07	0.332614	0.60443	0.697728	MBvsCtrlF
ENSG00000169330	MINAR1	23251	28.9201	4	-2.57507	1.97242e-08	4.93548e-07	-2.83974	5.48105e-11	9.52176e-10	Both
ENSG00000116031	CD207	50489	21.9994	2	7.3988	2.01154e-08	5.02743e-07	4.82956	2.60109e-07	2.27518e-06	Both
ENSG00000182667	NTM	50863	18.3254	4	-2.68228	2.01509e-08	5.03036e-07	-2.74791	1.30305e-09	1.77145e-08	Both
ENSG00000188674	C2orf80	389073	8.41662	3	-3.68173	2.01923e-08	5.03478e-07	-0.88178	0.169387	0.260239	MBvsCtrlF
ENSG00000245213	LOC101930370	101930370	25.572	4	-2.29093	2.0422e-08	5.08606e-07	-3.25484	1.01878e-17	4.99813e-16	Both
ENSG00000137198	GMPR	2766	10.8589	3	-2.68245	2.09318e-08	5.20691e-07	-1.82762	7.15681e-05	0.000348453	Both
ENSG00000254340	None	None	20.1003	2	4.31981	2.11807e-08	5.26265e-07	3.10593	1.1404e-06	8.70036e-06	Both
ENSG00000173013	CCDC96	257236	12.4224	4	-2.3768	2.12428e-08	5.27188e-07	-1.83241	6.72958e-06	4.3104e-05	Both
ENSG00000230392	LOC101928336	101928336	32.2907	2	8.21796	2.12709e-08	5.27271e-07	8.54014	4.56593e-10	6.73419e-09	Both
ENSG00000169083	AR	367	16.481	3	-3.01121	2.18241e-08	5.4035e-07	-1.62596	0.00187603	0.0060334	Both
ENSG00000255968	None	None	16.9662	3	-3.14775	2.23774e-08	5.53403e-07	-2.40621	9.93117e-06	6.10268e-05	Both
ENSG00000177098	SCN4B	6330	37.1473	4	-2.56938	2.2817e-08	5.63617e-07	-4.28541	9.95283e-23	9.41698e-21	Both
ENSG00000180628	PCGF5	84333	31.5157	4	-1.83306	2.29815e-08	5.67019e-07	-2.84004	5.05708e-21	3.68316e-19	Both
ENSG00000101955	SRPX	8406	23.8987	4	-2.60727	2.31116e-08	5.69566e-07	-3.24103	1.78694e-13	4.56846e-12	Both
ENSG00000168309	FAM107A	11170	31.9807	4	-3.04704	2.33606e-08	5.75035e-07	-4.19724	1.08755e-15	3.92523e-14	Both
ENSG00000182782	HCAR2	338442	12.3776	3	-3.38796	2.35736e-08	5.79605e-07	0.868354	0.251985	0.357923	MBvsCtrlF
ENSG00000160200	CBS	875	47.5392	4	-2.92512	2.39703e-08	5.88676e-07	-3.03497	1.12166e-09	1.54668e-08	Both
ENSG00000259619	None	None	32.5932	4	-3.71205	2.43338e-08	5.96911e-07	-5.69611	4.48994e-18	2.27655e-16	Both
ENSG00000166292	TMEM100	55273	17.5719	3	-3.63579	2.45014e-08	6.00326e-07	-1.81476	0.00413644	0.011847	Both
ENSG00000205927	OLIG2	10215	32.8673	3	-3.31469	2.46991e-08	6.04472e-07	-2.57959	5.86852e-06	3.80476e-05	Both
ENSG00000081189	MEF2C	4208	10.4836	3	-2.14311	2.53096e-08	6.18674e-07	-1.02942	0.00579837	0.0158262	Both
ENSG00000198838	RYR3	6263	9.78586	3	-2.17368	2.53378e-08	6.18674e-07	-0.927019	0.0146354	0.034696	Both
ENSG00000196090	PTPRT	11122	21.064	3	-3.63411	2.55436e-08	6.22983e-07	-0.988029	0.119631	0.197161	MBvsCtrlF
ENSG00000107317	PTGDS	5730	23.5504	4	-3.23731	2.5902e-08	6.30997e-07	-5.08251	4.23736e-19	2.50158e-17	Both
ENSG00000186577	SMIM29	221491	16.0274	4	-1.79841	2.60234e-08	6.33226e-07	-1.6382	7.1414e-08	7.04632e-07	Both
ENSG00000142669	SH3BGRL3	83442	9.00635	3	-1.82059	2.64121e-08	6.41374e-07	-0.953161	0.0024858	0.00767206	Both
ENSG00000185681	MORN5	254956	7.76901	3	-3.35629	2.64188e-08	6.41374e-07	-0.53222	0.366561	0.478292	MBvsCtrlF
ENSG00000148053	NTRK2	4915	17.5271	3	-2.81624	2.65985e-08	6.44999e-07	-1.6311	0.000859711	0.0030862	Both
ENSG00000188107	EYS	346007	28.8904	2	3.95863	2.67265e-08	6.47363e-07	4.20059	8.81629e-11	1.4736e-09	Both
ENSG00000135472	FAIM2	23017	58.239	4	-3.15323	2.69024e-08	6.50877e-07	-5.64448	9.96214e-24	1.09967e-21	Both
ENSG00000106689	LHX2	9355	41.2591	1	5.77663	2.70906e-08	6.54684e-07	9.06789	9.46623e-17	4.07779e-15	Both
ENSG00000145198	VWA5B2	90113	38.6781	4	-2.58062	2.74051e-08	6.61518e-07	-4.28744	2.58977e-22	2.25875e-20	Both
ENSG00000197826	CFAP299	255119	16.035	4	-2.64678	2.74358e-08	6.61518e-07	-2.5524	1.84769e-08	2.04524e-07	Both
ENSG00000122025	FLT3	2322	36.4179	4	-3.69939	2.74946e-08	6.62172e-07	-6.85165	1.03432e-23	1.13582e-21	Both
ENSG00000124067	SLC12A4	6560	14.3963	3	-2.42989	2.75254e-08	6.62172e-07	-1.52107	0.000303454	0.00124785	Both
ENSG00000075142	SRI	6717	16.7732	4	-1.84491	2.79069e-08	6.70587e-07	-1.59202	3.84093e-07	3.25488e-06	Both
ENSG00000157330	C1orf158	93190	6.34855	3	-5.65333	2.80634e-08	6.73584e-07	0.625253	0.714068	0.789172	MBvsCtrlF
ENSG00000237187	NR2F1-AS1	441094	13.3166	4	-2.35967	2.81748e-08	6.75495e-07	-1.94316	1.54592e-06	1.14922e-05	Both
ENSG00000134201	GSTM5	2949	20.8816	4	-3.74941	2.83474e-08	6.78864e-07	-3.86624	2.62148e-09	3.41066e-08	Both
ENSG00000103319	EEF2K	29904	10.6781	2	2.28143	2.83901e-08	6.79119e-07	0.799261	0.0180336	0.0412837	Both
ENSG00000110047	EHD1	10938	41.3024	4	-1.61478	2.85236e-08	6.81544e-07	-2.5406	1.36141e-21	1.06471e-19	Both
ENSG00000158055	GRHL3	57822	10.375	3	-2.83068	2.93167e-08	6.99706e-07	-0.420854	0.398114	0.510382	MBvsCtrlF
ENSG00000198133	TMEM229B	161145	39.638	4	-2.28238	2.93583e-08	6.9991e-07	-3.20775	7.7072e-17	3.40305e-15	Both
ENSG00000127129	EDN2	1907	34.6509	2	4.90819	2.93936e-08	6.99964e-07	6.86965	2.82031e-14	8.14354e-13	Both
ENSG00000101180	HRH3	11255	25.8174	4	-3.25773	3.05653e-08	7.27048e-07	-4.1337	2.6704e-13	6.65841e-12	Both
ENSG00000112175	BMP5	653	4.89024	3	-4.76021	3.06111e-08	7.27322e-07	-0.45335	0.544466	0.646756	MBvsCtrlF
ENSG00000184221	OLIG1	116448	22.5879	3	-3.19364	3.10344e-08	7.36555e-07	-2.87431	1.80663e-07	1.64263e-06	Both
ENSG00000175874	CREG2	200407	10.9313	3	-4.11826	3.18401e-08	7.54832e-07	-0.88985	0.215806	0.316672	MBvsCtrlF
ENSG00000230747	None	None	28.65	4	-3.14688	3.23596e-08	7.6629e-07	-4.43364	2.10296e-16	8.60428e-15	Both
ENSG00000104626	ERI1	90459	32.9638	2	2.20857	3.25155e-08	7.69122e-07	2.83726	4.5817e-14	1.27769e-12	Both
ENSG00000196660	SLC30A10	55532	7.70516	3	-2.63559	3.31931e-08	7.84276e-07	-0.853479	0.0692228	0.125629	MBvsCtrlF
ENSG00000147642	SYBU	55638	26.8604	4	-3.32446	3.41777e-08	8.05742e-07	-4.3218	1.05321e-13	2.78674e-12	Both
ENSG00000104059	FAM189A1	23359	19.0405	3	-3.14116	3.41733e-08	8.05742e-07	-2.7241	5.43068e-07	4.43708e-06	Both
ENSG00000164530	PI16	221476	16.4882	4	-3.90243	3.43497e-08	8.08898e-07	-4.9115	1.28922e-12	2.90988e-11	Both
ENSG00000255414	None	None	21.7382	2	3.65072	3.44472e-08	8.10294e-07	2.80763	5.69836e-07	4.63079e-06	Both
ENSG00000238194	PHACTR3-AS1	100506384	41.3771	4	-4.04079	3.45006e-08	8.10648e-07	-5.9867	4.43164e-17	2.00265e-15	Both
ENSG00000133083	DCLK1	9201	14.6896	3	-2.28124	3.48704e-08	8.18431e-07	-0.291303	0.462119	0.572155	MBvsCtrlF
ENSG00000169064	ZBBX	79740	12.1357	1	-2.90421	3.53345e-08	8.28407e-07	2.63998	0.000196946	0.000856221	Both
ENSG00000112561	TFEB	7942	34.2891	4	-2.18058	3.54253e-08	8.29617e-07	-3.05514	1.11614e-16	4.75008e-15	Both
ENSG00000169750	RAC3	5881	7.74915	3	-2.01408	3.58876e-08	8.39515e-07	-0.624592	0.0800281	0.141745	MBvsCtrlF
ENSG00000137699	TRIM29	23650	11.5577	4	-4.28974	3.59801e-08	8.40752e-07	-3.89537	1.93593e-07	1.74745e-06	Both
ENSG00000143995	MEIS1	4211	16.0878	3	-2.02285	3.60273e-08	8.40927e-07	-0.497427	0.164711	0.254643	MBvsCtrlF
ENSG00000157542	KCNJ6	3763	64.6161	3	-3.95751	3.61386e-08	8.42597e-07	-3.525	3.05368e-07	2.63517e-06	Both
ENSG00000112902	SEMA5A	9037	6.91019	3	-1.89645	3.75896e-08	8.75465e-07	-0.327579	0.326474	0.437705	MBvsCtrlF
ENSG00000156011	PSD3	23362	38.7137	4	-3.0197	3.78115e-08	8.79668e-07	-4.82674	1.25687e-19	8.09669e-18	Both
ENSG00000080493	SLC4A4	8671	28.289	4	-3.28576	3.79103e-08	8.81e-07	-3.53509	6.0848e-10	8.78483e-09	Both
ENSG00000006704	GTF2IRD1	9569	44.3073	2	1.95683	3.81517e-08	8.85637e-07	3.36031	1.78188e-21	1.36045e-19	Both
ENSG00000142549	IGLON5	402665	51.9462	4	-4.39607	3.86205e-08	8.94561e-07	-3.7966	7.21319e-07	5.73135e-06	Both
ENSG00000153930	ANKFN1	162282	7.23937	3	-3.25445	3.85941e-08	8.94561e-07	0.106586	0.933062	0.95312	MBvsCtrlF
ENSG00000229164	None	None	18.3927	2	4.62888	3.95699e-08	9.15552e-07	3.43391	9.79338e-07	7.55042e-06	Both
ENSG00000165887	ANKRD2	26287	27.586	4	-2.9443	3.97235e-08	9.18101e-07	-3.16691	5.45728e-10	7.94926e-09	Both
ENSG00000197461	PDGFA	5154	15.6662	4	-2.63764	3.99773e-08	9.22962e-07	-2.66157	4.94347e-09	6.15581e-08	Both
ENSG00000129595	EPB41L4A	64097	9.53703	3	-1.93506	4.03962e-08	9.30606e-07	0.877557	0.0264573	0.0567834	MBvsCtrlF
ENSG00000100557	CCDC198	55195	11.3679	3	-3.35181	4.03927e-08	9.30606e-07	-1.28942	0.0333103	0.0687083	MBvsCtrlF
ENSG00000261604	None	None	10.114	3	-2.10099	4.09554e-08	9.42464e-07	-1.00451	0.00707821	0.0187426	Both
ENSG00000154027	AK5	26289	20.2693	4	-3.06297	4.11308e-08	9.45472e-07	-2.94044	3.28888e-08	3.47308e-07	Both
ENSG00000121742	GJB6	10804	14.9006	4	-5.01659	4.12083e-08	9.46228e-07	-5.7913	1.69965e-10	2.70642e-09	Both
ENSG00000111846	GCNT2	2651	24.2688	3	-3.06534	4.18785e-08	9.60577e-07	-1.59335	0.00330763	0.00979899	Both
ENSG00000258178	None	None	7.2102	3	-4.0814	4.23992e-08	9.7147e-07	-1.62391	0.0257775	0.0556003	MBvsCtrlF
ENSG00000227910	None	None	16.0532	2	6.33562	4.36308e-08	9.98609e-07	3.69586	1.9326e-05	0.000109547	Both
ENSG00000254507	None	None	27.2761	4	-3.40932	4.43193e-08	1.01327e-06	-4.8255	1.2935e-15	4.62301e-14	Both
ENSG00000187772	LIN28B	389421	42.1328	2	4.65782	4.44534e-08	1.01524e-06	8.58356	1.33321e-19	8.51087e-18	Both
ENSG00000267662	None	None	30.6462	2	4.41527	4.58173e-08	1.04526e-06	5.47816	3.17083e-12	6.76081e-11	Both
ENSG00000109072	VTN	7448	20.9756	2	4.71047	4.60727e-08	1.04996e-06	3.91483	9.93151e-08	9.54163e-07	Both
ENSG00000129990	SYT5	6861	14.5049	3	-3.53519	4.69408e-08	1.0686e-06	-0.794149	0.205364	0.304486	MBvsCtrlF
ENSG00000153904	DDAH1	23576	12.9504	3	-2.49678	4.75803e-08	1.08181e-06	-1.10455	0.0131123	0.0316264	Both
ENSG00000162512	SDC3	9672	16.6041	3	-2.1639	4.76235e-08	1.08181e-06	-0.327697	0.391294	0.503349	MBvsCtrlF
ENSG00000101282	RSPO4	343637	15.3763	3	-3.7739	4.83194e-08	1.09645e-06	-0.973058	0.149472	0.235475	MBvsCtrlF
ENSG00000110628	SLC22A18	5002	11.0306	3	-2.16681	4.89603e-08	1.1098e-06	-1.3535	0.000417759	0.00165155	Both
ENSG00000104324	CPQ	10404	14.109	4	-1.89003	4.91884e-08	1.11298e-06	-1.69737	2.07155e-07	1.85486e-06	Both
ENSG00000163803	PLB1	151056	15.9592	3	-2.13297	4.92055e-08	1.11298e-06	-1.5537	3.57968e-05	0.000189859	Both
ENSG00000095370	SH2D3C	10044	24.6296	3	-2.13887	5.26113e-08	1.18875e-06	-1.04354	0.00613646	0.0166121	Both
ENSG00000228171	None	None	16.6611	4	-2.78604	5.27375e-08	1.19033e-06	-2.90412	1.97089e-09	2.60907e-08	Both
ENSG00000077274	CAPN6	827	7.39475	1	-3.50633	5.29013e-08	1.19276e-06	1.87173	0.0283661	0.0601973	MBvsCtrlF
ENSG00000153446	C16orf89	146556	21.2708	4	-2.50146	5.34302e-08	1.2034e-06	-3.28287	3.25895e-14	9.30865e-13	Both
ENSG00000169583	CLIC3	9022	14.5716	4	-2.83571	5.38115e-08	1.2107e-06	-2.68465	6.78188e-08	6.73863e-07	Both
ENSG00000236404	VLDLR-AS1	401491	14.7892	3	-2.60713	5.41447e-08	1.21691e-06	-1.61379	0.000495326	0.00191989	Both
ENSG00000101421	CHMP4B	128866	18.6373	4	-1.48593	5.5443e-08	1.24477e-06	-1.50351	3.73811e-09	4.73553e-08	Both
ENSG00000237851	None	None	16.7208	4	-4.05722	5.58204e-08	1.25191e-06	-4.02301	2.12686e-08	2.32714e-07	Both
ENSG00000181773	GPR3	2827	15.4192	3	-2.49576	5.67377e-08	1.27114e-06	-1.65067	0.00019191	0.000836903	Both
ENSG00000167103	PIP5KL1	138429	6.54185	3	-2.53281	5.73137e-08	1.28269e-06	-0.749567	0.102232	0.173391	MBvsCtrlF
ENSG00000206432	TMEM200C	645369	6.86845	3	-2.58703	5.74271e-08	1.28387e-06	-0.396082	0.38983	0.501979	MBvsCtrlF
ENSG00000141480	ARRB2	409	14.3915	3	-1.52739	5.80527e-08	1.29649e-06	-1.12591	2.39753e-05	0.00013295	Both
ENSG00000182674	KCNB2	9312	88.7199	1	3.73972	5.98013e-08	1.33414e-06	10.4614	8.44539e-32	2.63223e-29	Both
ENSG00000166557	TMED3	23423	8.9721	3	-1.59063	6.06408e-08	1.35144e-06	-0.771236	0.0062925	0.0169501	Both
ENSG00000118322	ATP10B	23120	31.3011	4	-3.89976	6.1144e-08	1.36122e-06	-3.93884	1.32312e-08	1.51744e-07	Both
ENSG00000172572	PDE3A	5139	15.5246	3	-2.23266	6.16949e-08	1.37205e-06	-2.07022	1.10219e-07	1.05319e-06	Both
ENSG00000199059	MIR135B	442891	16.5765	2	5.61044	6.23431e-08	1.38501e-06	3.80211	3.91056e-06	2.65132e-05	Both
ENSG00000149970	CNKSR2	22866	45.514	4	-1.86911	6.26444e-08	1.39025e-06	-3.43478	3.38066e-27	5.92146e-25	Both
ENSG00000240499	None	None	43.1833	4	-2.73453	6.39829e-08	1.41847e-06	-4.69772	3.25061e-22	2.7892e-20	Both
ENSG00000225783	MIAT	440823	31.644	3	-3.39804	6.44825e-08	1.42805e-06	-0.605971	0.315507	0.426866	MBvsCtrlF
ENSG00000123240	OPTN	10133	27.0386	4	-1.3403	6.52242e-08	1.44297e-06	-1.8904	8.03392e-17	3.51799e-15	Both
ENSG00000260549	MT1L	4500	16.6124	4	-3.34299	6.66131e-08	1.47216e-06	-4.16489	2.50107e-12	5.42557e-11	Both
ENSG00000181195	PENK	5179	14.972	3	-5.33863	6.91323e-08	1.52624e-06	-3.85963	3.66205e-05	0.000193646	Both
ENSG00000244998	None	None	27.2324	2	5.67239	7.0284e-08	1.54855e-06	5.95662	7.7482e-10	1.09258e-08	Both
ENSG00000259459	None	None	15.2093	3	-4.69444	7.02889e-08	1.54855e-06	-1.15414	0.181754	0.275385	MBvsCtrlF
ENSG00000177301	KCNA2	3737	33.9753	4	-2.92461	7.22293e-08	1.58965e-06	-5.0286	1.39023e-21	1.08326e-19	Both
ENSG00000104140	RHOV	171177	18.6524	3	-3.80788	7.37438e-08	1.62129e-06	-1.65814	0.015801	0.0369306	Both
ENSG00000034053	APBA2	321	24.8069	3	-2.13139	7.61137e-08	1.67166e-06	-1.84729	8.65258e-07	6.75692e-06	Both
ENSG00000235162	C12orf75	387882	6.49545	3	-2.17403	7.78853e-08	1.7088e-06	-0.464669	0.238642	0.342785	MBvsCtrlF
ENSG00000175906	ARL4D	379	20.6635	2	4.26815	8.01169e-08	1.75594e-06	4.01017	1.07263e-08	1.25045e-07	Both
ENSG00000225655	None	None	30.9843	2	6.27799	8.26308e-08	1.80917e-06	6.40052	2.92855e-09	3.76168e-08	Both
ENSG00000184785	SMIM10	644538	20.2332	4	-2.32219	8.33674e-08	1.82341e-06	-3.05493	4.98257e-14	1.38402e-12	Both
ENSG00000165806	CASP7	840	7.53825	3	-2.33308	8.4166e-08	1.83898e-06	-0.914383	0.0320756	0.0667266	MBvsCtrlF
ENSG00000224982	TMEM233	387890	23.8279	2	7.73535	8.48654e-08	1.85236e-06	8.68036	1.27693e-10	2.07381e-09	Both
ENSG00000146910	CNPY1	285888	9.7252	3	-3.64079	8.53689e-08	1.86143e-06	-2.55125	9.05673e-05	0.000430281	Both
ENSG00000138769	CDKL2	8999	11.8616	4	-2.75909	8.59069e-08	1.87123e-06	-2.26781	4.08325e-06	2.75256e-05	Both
ENSG00000074047	GLI2	2736	10.4784	3	-3.29762	8.66137e-08	1.88469e-06	-0.0575067	0.868485	0.905874	MBvsCtrlF
ENSG00000264514	None	None	8.29522	3	-2.95997	8.73244e-08	1.89821e-06	-1.51358	0.00540494	0.0148847	Both
ENSG00000255642	None	None	20.724	4	-2.21994	8.83049e-08	1.91755e-06	-2.14603	4.56488e-08	4.6806e-07	Both
ENSG00000167549	CORO6	84940	31.1621	4	-2.44554	9.04675e-08	1.96251e-06	-3.03041	1.83312e-12	4.07246e-11	Both
ENSG00000104081	BMF	90427	31.6182	2	2.6451	9.10187e-08	1.97244e-06	3.73817	5.86553e-15	1.92735e-13	Both
ENSG00000236668	LOC100505588	100505588	29.4222	2	7.16823	9.1316e-08	1.97686e-06	9.75935	2.25503e-12	4.92206e-11	Both
ENSG00000118298	CA14	23632	19.3149	3	-3.71865	9.19924e-08	1.98948e-06	-2.06038	0.00212348	0.00670416	Both
ENSG00000163884	KLF15	28999	17.4158	4	-2.65899	9.22875e-08	1.99382e-06	-2.83001	1.90251e-09	2.52484e-08	Both
ENSG00000155849	ELMO1	9844	20.4491	4	-2.33791	9.42989e-08	2.0352e-06	-2.75245	2.22144e-11	4.11548e-10	Both
ENSG00000271795	None	None	43.9995	4	-2.32386	9.57154e-08	2.06367e-06	-5.07573	6.76414e-35	3.25816e-32	Both
ENSG00000250934	None	None	13.3593	4	-3.38811	9.62859e-08	2.07234e-06	-3.62935	2.34902e-09	3.07506e-08	Both
ENSG00000128918	ALDH1A2	8854	6.33574	3	-2.96885	9.6313e-08	2.07234e-06	-1.06216	0.051562	0.0988695	MBvsCtrlF
ENSG00000167654	ATCAY	85300	17.0469	3	-2.23742	9.64533e-08	2.07326e-06	-1.78581	7.69247e-06	4.86089e-05	Both
ENSG00000230873	STMND1	401236	17.5242	3	-4.33246	9.78609e-08	2.10138e-06	-3.53305	6.17519e-06	3.98529e-05	Both
ENSG00000148602	LRIT1	26103	26.1059	2	8.18669	9.81937e-08	2.10639e-06	9.6954	7.44693e-11	1.25661e-09	Both
ENSG00000087903	RFX2	5990	10.9344	3	-1.92638	1.00779e-07	2.15967e-06	-1.32799	0.000120925	0.000556908	Both
ENSG00000090097	PCBP4	57060	21.5556	2	2.82662	1.01876e-07	2.18096e-06	2.77936	5.31983e-09	6.58963e-08	Both
ENSG00000126458	RRAS	6237	9.59619	3	-2.18067	1.02813e-07	2.19881e-06	-1.47664	0.000170013	0.000751772	Both
ENSG00000196935	SRGAP1	57522	12.471	3	-2.48266	1.04601e-07	2.23479e-06	-0.566575	0.213455	0.314252	MBvsCtrlF
ENSG00000237737	DCTN1-AS1	100189589	19.8653	4	-2.87095	1.05288e-07	2.24721e-06	-3.27457	1.66414e-10	2.65585e-09	Both
ENSG00000117114	ADGRL2	23266	13.663	1	-1.81817	1.05828e-07	2.25646e-06	1.78783	8.04527e-06	5.05519e-05	Both
ENSG00000105479	ODAD1	93233	5.75112	3	-2.87933	1.08043e-07	2.30138e-06	0.898156	0.166679	0.257047	MBvsCtrlF
ENSG00000197948	FCHSD1	89848	26.1667	3	-2.2218	1.0833e-07	2.30517e-06	-2.15679	4.62554e-08	4.73822e-07	Both
ENSG00000224525	None	None	11.6609	4	-4.08669	1.09007e-07	2.31492e-06	-3.74788	3.8154e-07	3.23713e-06	Both
ENSG00000147065	MSN	4478	10.8757	3	-1.93484	1.08966e-07	2.31492e-06	-0.800836	0.0233757	0.0512968	MBvsCtrlF
ENSG00000125895	TMEM74B	55321	16.0363	3	-2.64653	1.13346e-07	2.40465e-06	-1.12876	0.0205288	0.0459583	Both
ENSG00000148908	RGS10	6001	10.3006	3	-2.45792	1.14685e-07	2.43057e-06	-1.6014	0.000330375	0.00134524	Both
ENSG00000153162	BMP6	654	9.012	3	-3.0943	1.14797e-07	2.43057e-06	-1.72586	0.00230041	0.00718356	Both
ENSG00000126822	PLEKHG3	26030	26.4639	4	-1.85441	1.14995e-07	2.43234e-06	-2.61158	6.3502e-16	2.38628e-14	Both
ENSG00000183760	ACP7	390928	82.2898	4	-3.2461	1.15635e-07	2.44344e-06	-10.9317	1.02354e-75	1.08465e-71	Both
ENSG00000117155	SSX2IP	117178	20.4527	2	2.47693	1.16797e-07	2.46554e-06	0.654494	0.083411	0.146633	MBvsCtrlF
ENSG00000198835	GJC2	57165	17.0004	4	-2.4903	1.17186e-07	2.47127e-06	-3.05133	5.29183e-12	1.09526e-10	Both
ENSG00000132563	REEP2	51308	26.2869	4	-2.32347	1.18109e-07	2.48828e-06	-2.70357	5.32143e-11	9.26724e-10	Both
ENSG00000167768	KRT1	3848	8.99339	3	-6.07347	1.20073e-07	2.52714e-06	-3.69597	0.000631836	0.0023788	Both
ENSG00000087258	GNAO1	2775	22.0558	4	-1.4972	1.20718e-07	2.53818e-06	-1.75618	2.00184e-11	3.74796e-10	Both
ENSG00000157064	NMNAT2	23057	62.2211	4	-3.31711	1.20848e-07	2.5384e-06	-3.63642	1.37369e-09	1.8615e-08	Both
ENSG00000215475	SIAH3	283514	8.06068	3	-3.81402	1.21584e-07	2.55133e-06	-2.52834	0.000254741	0.00107165	Both
ENSG00000104967	NOVA2	4858	19.2995	3	-2.4786	1.23064e-07	2.57729e-06	-0.915152	0.0454316	0.0889002	MBvsCtrlF
ENSG00000214688	C10orf105	414152	5.44439	3	-3.21474	1.22968e-07	2.57729e-06	-0.900123	0.133927	0.215541	MBvsCtrlF
ENSG00000163083	INHBB	3625	31.6708	2	3.60236	1.23953e-07	2.59079e-06	5.19196	1.32519e-14	4.08229e-13	Both
ENSG00000268433	MTDHP3	100418832	15.0028	4	-5.19323	1.23843e-07	2.59079e-06	-6.87965	5.20204e-12	1.07879e-10	Both
ENSG00000143194	MAEL	84944	21.194	3	-3.20132	1.24111e-07	2.59154e-06	-2.34995	5.43007e-05	0.000273881	Both
ENSG00000116852	KIF21B	23046	71.2398	1	2.03034	1.25169e-07	2.60849e-06	5.5014	3.59009e-37	2.30571e-34	Both
ENSG00000163406	SLC15A2	6565	7.19293	3	-2.20123	1.251e-07	2.60849e-06	-0.734928	0.0706554	0.127826	MBvsCtrlF
ENSG00000125618	PAX8	7849	7.69073	3	-2.62939	1.25325e-07	2.60918e-06	-1.27424	0.00949446	0.0240677	Both
ENSG00000164023	SGMS2	166929	17.9826	4	-2.74131	1.26552e-07	2.63212e-06	-3.03752	6.42483e-10	9.23172e-09	Both
ENSG00000258703	None	None	32.3464	2	4.979	1.28698e-07	2.67329e-06	9.67324	1.08561e-14	3.39356e-13	Both
ENSG00000241231	None	None	8.56117	3	-3.24743	1.28783e-07	2.67329e-06	-1.61247	0.00790944	0.020571	Both
ENSG00000100122	CRYBB1	1414	9.66961	3	-2.7576	1.30007e-07	2.69606e-06	-0.0918525	0.839206	0.884882	MBvsCtrlF
ENSG00000130037	KCNA5	3741	27.6098	2	4.97414	1.31188e-07	2.71332e-06	6.08189	1.17988e-11	2.3005e-10	Both
ENSG00000235711	ANKRD34C	390616	36.4353	4	-4.78688	1.31223e-07	2.71332e-06	-5.63678	3.55169e-10	5.35381e-09	Both
ENSG00000184486	POU3F2	5454	7.21843	3	-3.04438	1.31062e-07	2.71332e-06	-0.563551	0.311537	0.422817	MBvsCtrlF
ENSG00000090932	DLL3	10683	5.47762	3	-3.02495	1.31486e-07	2.7161e-06	0.701319	0.311412	0.422756	MBvsCtrlF
ENSG00000183346	CABCOCO1	219621	6.26659	3	-3.39515	1.38449e-07	2.85715e-06	-1.45178	0.0213947	0.0476201	Both
ENSG00000148700	ADD3	120	15.5462	4	-1.31298	1.5027e-07	3.09808e-06	-1.24802	8.80235e-08	8.52637e-07	Both
ENSG00000149972	CNTN5	53942	7.88204	3	-3.65865	1.54186e-07	3.17573e-06	1.57584	0.0773296	0.137771	MBvsCtrlF
ENSG00000148143	ZNF462	58499	28.4107	2	2.03205	1.54876e-07	3.18683e-06	2.72282	1.0417e-13	2.75973e-12	Both
ENSG00000145244	CORIN	10699	5.32249	3	-2.33001	1.56215e-07	3.21127e-06	0.302609	0.563102	0.66269	MBvsCtrlF
ENSG00000243279	PRAF2	11230	11.2039	3	-1.7638	1.58172e-07	3.24836e-06	-1.35668	2.11994e-05	0.000119146	Both
ENSG00000163449	TMEM169	92691	6.37507	3	-2.32156	1.60011e-07	3.28294e-06	-0.396114	0.355229	0.466551	MBvsCtrlF
ENSG00000142494	SLC47A1	55244	9.32403	3	-2.28276	1.61079e-07	3.30165e-06	-1.33984	0.00149043	0.00494568	Both
ENSG00000157399	ARSL	415	9.50456	3	-2.22423	1.6513e-07	3.38141e-06	-1.15573	0.00527357	0.0145759	Both
ENSG00000120913	PDLIM2	64236	44.8172	4	-1.93778	1.65546e-07	3.38666e-06	-4.24803	2.35955e-35	1.25021e-32	Both
ENSG00000147010	SH3KBP1	30011	13.4658	3	-1.87346	1.70487e-07	3.48439e-06	-1.07666	0.00175953	0.0057143	Both
ENSG00000174527	MYO1H	283446	23.3842	2	3.56355	1.7109e-07	3.49334e-06	3.83586	7.52043e-10	1.0633e-08	Both
ENSG00000167617	CDC42EP5	148170	7.09706	3	-2.85656	1.73289e-07	3.53484e-06	-0.739307	0.171358	0.262753	MBvsCtrlF
ENSG00000163081	CCDC140	151278	15.4799	3	-4.9928	1.73487e-07	3.53546e-06	-1.55489	0.0857583	0.150013	MBvsCtrlF
ENSG00000091513	TF	7018	42.8734	4	-3.54879	1.75562e-07	3.57431e-06	-5.38389	1.17671e-15	4.22698e-14	Both
ENSG00000163635	ATXN7	6314	18.2756	2	2.40568	1.75766e-07	3.57504e-06	2.15151	1.3486e-07	1.26414e-06	Both
ENSG00000232233	LINC02043	102724699	13.1324	4	-2.92313	1.77502e-07	3.60689e-06	-3.07912	6.60735e-09	8.0204e-08	Both
ENSG00000255366	None	None	28.9719	4	-3.79525	1.79178e-07	3.63745e-06	-4.33814	7.25017e-10	1.03197e-08	Both
ENSG00000106633	GCK	2645	6.86565	3	-2.54322	1.83337e-07	3.71831e-06	-1.14676	0.0157336	0.0368069	Both
ENSG00000187608	ISG15	9636	9.60481	3	-2.19091	1.837e-07	3.72213e-06	-1.38596	0.000602152	0.00227649	Both
ENSG00000251387	None	None	13.5438	2	3.63545	1.84785e-07	3.74053e-06	2.03573	0.000231065	0.000982387	Both
ENSG00000215906	LACTBL1	646262	30.163	2	5.98243	1.86937e-07	3.78049e-06	10.5203	1.73917e-13	4.45169e-12	Both
ENSG00000227693	GSTM3P1	170523	35.9485	4	-4.33695	1.88262e-07	3.80364e-06	-4.38774	4.99261e-08	5.08474e-07	Both
ENSG00000162849	KIF26B	55083	16.7291	3	-2.57862	1.92398e-07	3.8835e-06	-1.6781	0.000426531	0.00168121	Both
ENSG00000112559	MDFI	4188	8.31246	3	-3.41481	1.93093e-07	3.89384e-06	2.06746	0.0145585	0.0345568	Both
ENSG00000119139	TJP2	9414	35.1973	4	-1.83377	2.02012e-07	4.06982e-06	-2.50373	1.67272e-14	5.03576e-13	Both
ENSG00000144140	None	None	22.9983	2	5.62693	2.0729e-07	4.16899e-06	5.67248	5.83983e-09	7.15844e-08	Both
ENSG00000248309	MEF2C-AS1	101929423	10.4269	3	-2.86986	2.07328e-07	4.16899e-06	-1.76777	0.00101619	0.00356104	Both
ENSG00000142089	IFITM3	10410	10.2546	3	-2.31332	2.09281e-07	4.20427e-06	-1.83741	1.49672e-05	8.76526e-05	Both
ENSG00000106565	TMEM176B	28959	15.1748	2	4.33567	2.11799e-07	4.25083e-06	3.01434	1.23057e-05	7.36816e-05	Both
ENSG00000206172	HBA1	3039	7.61893	3	-3.34332	2.16486e-07	4.34077e-06	-1.87214	0.00265663	0.00812946	Both
ENSG00000255532	None	None	22.2111	2	8.55907	2.19376e-07	4.39457e-06	8.5	5.98793e-09	7.30617e-08	Both
ENSG00000173714	WFIKKN2	124857	7.56068	3	-3.83585	2.23239e-07	4.46772e-06	0.759019	0.425312	0.537223	MBvsCtrlF
ENSG00000196361	ELAVL3	1995	69.9393	4	-3.02843	2.23878e-07	4.4763e-06	-3.99038	1.04279e-12	2.38156e-11	Both
ENSG00000218725	None	None	18.6226	2	10.8297	2.30703e-07	4.60841e-06	6.72366	3.89e-06	2.63823e-05	Both
ENSG00000237807	LOC100507516	100507516	7.24433	3	-3.07985	2.31803e-07	4.62602e-06	-0.170547	0.754435	0.819554	MBvsCtrlF
ENSG00000169393	ELSPBP1	64100	23.939	2	7.14158	2.35248e-07	4.69036e-06	9.42409	5.66294e-11	9.80558e-10	Both
ENSG00000164690	SHH	6469	7.66098	3	-2.96894	2.37763e-07	4.73604e-06	-1.71673	0.0021667	0.00681791	Both
ENSG00000109158	GABRA4	2557	19.1161	4	-3.37416	2.414e-07	4.80397e-06	-4.4219	2.44616e-12	5.31732e-11	Both
ENSG00000116133	DHCR24	1718	35.8823	4	-2.2541	2.41883e-07	4.80907e-06	-3.16514	8.8693e-15	2.82671e-13	Both
ENSG00000099937	SERPIND1	3053	11.6529	3	-2.78475	2.43362e-07	4.83393e-06	-0.846839	0.108927	0.182714	MBvsCtrlF
ENSG00000109929	SC5D	6309	11.5559	3	-1.48415	2.53669e-07	5.03395e-06	-1.17268	1.57762e-05	9.17814e-05	Both
ENSG00000154914	USP43	124739	16.4862	3	-4.56948	2.55553e-07	5.06659e-06	-1.5097	0.0736694	0.132363	MBvsCtrlF
ENSG00000111087	GLI1	2735	12.0585	4	-3.16879	2.59422e-07	5.1385e-06	-2.38118	5.39012e-05	0.000271996	Both
ENSG00000130287	NCAN	1463	16.4943	3	-3.01752	2.59728e-07	5.13975e-06	-0.0142305	0.921544	0.944585	MBvsCtrlF
ENSG00000151812	SLC35F4	341880	20.6017	4	-2.54814	2.62707e-07	5.19386e-06	-3.58665	1.51403e-14	4.61703e-13	Both
ENSG00000168329	CX3CR1	1524	12.229	4	-2.9262	2.68746e-07	5.30831e-06	-2.80465	2.22734e-07	1.97846e-06	Both
ENSG00000117600	PLPPR4	9890	31.4651	2	4.35764	2.69914e-07	5.32641e-06	5.71796	3.05719e-12	6.53826e-11	Both
ENSG00000176383	B3GNT4	79369	22.9314	4	-2.61927	2.7136e-07	5.34997e-06	-4.03233	6.01103e-17	2.68206e-15	Both
ENSG00000155980	KIF5A	3798	25.9926	4	-2.10101	2.73928e-07	5.39556e-06	-2.23307	5.84991e-09	7.16665e-08	Both
ENSG00000152465	NMT2	9397	28.4065	4	-1.49911	2.75134e-07	5.41428e-06	-1.65127	1.09435e-09	1.51197e-08	Both
ENSG00000226124	FTCDNL1	348751	14.4938	4	-2.90692	2.77452e-07	5.45484e-06	-2.99505	2.72316e-08	2.91783e-07	Both
ENSG00000132821	VSTM2L	128434	7.58197	3	-3.06316	2.79785e-07	5.49561e-06	-0.88177	0.128984	0.209126	MBvsCtrlF
ENSG00000122733	PHF24	23349	44.0992	4	-3.39992	2.80361e-07	5.50182e-06	-4.12583	9.88449e-11	1.6341e-09	Both
ENSG00000105143	SLC1A6	6511	10.7726	4	-5.73682	2.8087e-07	5.50672e-06	-5.59962	2.59461e-07	2.27232e-06	Both
ENSG00000185974	GRK1	6011	26.211	2	5.91708	2.82812e-07	5.53967e-06	6.99058	1.2653e-10	2.05809e-09	Both
ENSG00000176884	GRIN1	2902	35.5385	4	-3.56218	2.85401e-07	5.58522e-06	-4.46454	3.34947e-11	6.00074e-10	Both
ENSG00000198729	PPP1R14C	81706	25.3952	3	-3.87305	2.86095e-07	5.59364e-06	-0.0227612	0.899589	0.928129	MBvsCtrlF
ENSG00000113594	LIFR	3977	8.10231	3	-1.84281	2.87433e-07	5.61461e-06	-0.810778	0.0195116	0.044105	Both
ENSG00000141854	MISP3	113230	31.5644	4	-2.34734	2.89693e-07	5.65355e-06	-3.43843	1.06786e-15	3.86875e-14	Both
ENSG00000155366	RHOC	389	8.58544	3	-1.85017	2.91247e-07	5.67864e-06	-1.10918	0.00133869	0.00450996	Both
ENSG00000097021	ACOT7	11332	13.1806	4	-1.77852	2.96575e-07	5.77721e-06	-1.7418	8.65864e-08	8.40253e-07	Both
ENSG00000163485	ADORA1	134	51.211	4	-2.85827	3.03176e-07	5.90038e-06	-4.02089	4.37543e-14	1.22501e-12	Both
ENSG00000156298	TSPAN7	7102	19.3221	4	-2.04471	3.05667e-07	5.9434e-06	-2.4363	6.42155e-11	1.09404e-09	Both
ENSG00000165269	AQP7	364	33.1729	4	-3.39459	3.07705e-07	5.97754e-06	-6.76129	5.67552e-24	6.50199e-22	Both
ENSG00000155324	GRAMD2B	65983	18.2439	3	-2.18403	3.08032e-07	5.97842e-06	-1.82179	6.90619e-06	4.40855e-05	Both
ENSG00000254187	None	None	8.96092	3	-3.92226	3.10036e-07	6.01181e-06	-2.77241	0.000173089	0.000763464	Both
ENSG00000122042	UBL3	5412	14.2463	4	-1.46605	3.11809e-07	6.04065e-06	-1.39942	1.75931e-07	1.60443e-06	Both
ENSG00000205502	C2CD4B	388125	8.78706	3	-2.59992	3.15142e-07	6.09965e-06	-1.59446	0.00127629	0.00433487	Both
ENSG00000109458	GAB1	2549	10.2377	3	-1.98234	3.16002e-07	6.11072e-06	-0.272412	0.461151	0.57129	MBvsCtrlF
ENSG00000168824	NSG1	27065	8.70977	3	-3.04786	3.16323e-07	6.11136e-06	-2.15383	0.000165877	0.000736867	Both
ENSG00000164188	RANBP3L	202151	7.77883	3	-2.36368	3.17073e-07	6.12026e-06	-1.40165	0.00171402	0.00558877	Both
ENSG00000110042	DTX4	23220	31.5067	3	-2.80816	3.17816e-07	6.12902e-06	-1.82575	0.000550407	0.00210584	Both
ENSG00000176454	LPCAT4	254531	23.1476	4	-1.74244	3.20819e-07	6.1813e-06	-2.59325	1.39671e-16	5.88506e-15	Both
ENSG00000081248	CACNA1S	779	25.5771	2	5.80769	3.21152e-07	6.18209e-06	7.68985	6.04692e-12	1.23705e-10	Both
ENSG00000171444	MCC	4163	28.8761	2	2.75188	3.21517e-07	6.18351e-06	3.60509	1.89833e-12	4.20848e-11	Both
ENSG00000198075	SULT1C4	27233	9.0462	3	-2.69604	3.25469e-07	6.25384e-06	-0.327768	0.50918	0.614763	MBvsCtrlF
ENSG00000165478	HEPACAM	220296	38.8151	4	-3.58645	3.27084e-07	6.27918e-06	-4.22994	4.56496e-10	6.73419e-09	Both
ENSG00000008517	IL32	9235	7.10144	3	-2.69771	3.28122e-07	6.2934e-06	-0.976492	0.0586903	0.109913	MBvsCtrlF
ENSG00000233508	None	None	28.6274	3	-4.89349	3.29003e-07	6.3046e-06	-0.902783	0.323979	0.435299	MBvsCtrlF
ENSG00000070526	ST6GALNAC1	55808	13.453	4	-2.50683	3.30689e-07	6.33119e-06	-2.34269	4.93403e-07	4.07846e-06	Both
ENSG00000122497	None	None	8.6149	3	-2.16837	3.42779e-07	6.55673e-06	-1.38697	0.000699458	0.0025885	Both
ENSG00000071967	CYBRD1	79901	10.5166	3	-2.04577	3.44213e-07	6.57823e-06	-1.65249	1.44529e-05	8.49929e-05	Both
ENSG00000214650	None	None	11.8728	2	4.0798	3.49974e-07	6.68229e-06	1.71088	0.00480454	0.0134586	Both
ENSG00000139344	AMDHD1	144193	24.9129	4	-2.46406	3.50334e-07	6.68314e-06	-3.87116	8.42397e-18	4.16171e-16	Both
ENSG00000079841	RIMS1	22999	34.3751	4	-2.52965	3.53786e-07	6.74293e-06	-4.63562	1.71206e-22	1.5708e-20	Both
ENSG00000171885	AQP4	361	15.4478	3	-3.61021	3.57795e-07	6.81321e-06	-2.57157	0.0001538	0.000689431	Both
ENSG00000265452	MIR3682	100500850	14.7809	4	-2.118	3.67834e-07	6.9981e-06	-2.28036	5.75123e-09	7.05799e-08	Both
ENSG00000171159	BBLN	79095	12.7186	3	-1.61	3.70714e-07	7.04655e-06	-1.37293	4.16682e-06	2.79821e-05	Both
ENSG00000151320	AKAP6	9472	7.43372	3	-1.77412	3.74717e-07	7.11627e-06	-0.895457	0.00769739	0.0200984	Both
ENSG00000164778	EN2	2020	29.0051	4	-2.96503	3.7641e-07	7.14201e-06	-3.34455	1.74856e-09	2.33663e-08	Both
ENSG00000130940	CASZ1	54897	27.7038	2	4.45732	3.7766e-07	7.15933e-06	5.48115	4.70015e-11	8.24628e-10	Both
ENSG00000270419	CAHM	100526820	9.8311	3	-1.99076	3.80114e-07	7.19527e-06	-1.37726	0.000247287	0.00104416	Both
ENSG00000142621	FHAD1	114827	5.03645	3	-2.85375	3.80235e-07	7.19527e-06	0.155336	0.873394	0.909618	MBvsCtrlF
ENSG00000175985	PLEKHD1	400224	28.6537	4	-2.53635	3.81337e-07	7.20968e-06	-4.79964	5.78833e-24	6.59558e-22	Both
ENSG00000166342	NETO1	81832	5.80812	3	-3.08131	3.84758e-07	7.26788e-06	1.28013	0.0881661	0.153427	MBvsCtrlF
ENSG00000248712	CCDC153	283152	6.0973	3	-2.24312	3.86077e-07	7.2863e-06	-0.836097	0.0556793	0.105222	MBvsCtrlF
ENSG00000186212	SOWAHB	345079	7.84301	3	-3.20513	3.89112e-07	7.33705e-06	-2.17323	0.000398284	0.00158629	Both
ENSG00000236502	SIX3-AS1	100506108	9.28947	2	6.46318	3.92059e-07	7.38604e-06	2.0083	0.0185841	0.0423518	Both
ENSG00000186297	GABRA5	2558	26.9783	2	5.66033	3.93185e-07	7.40067e-06	7.79062	2.15178e-12	4.71611e-11	Both
ENSG00000139178	C1RL	51279	10.1117	3	-2.30533	3.94033e-07	7.41006e-06	-0.946238	0.0328651	0.0679687	MBvsCtrlF
ENSG00000173208	ABCD2	225	42.1766	4	-3.1662	3.97491e-07	7.46846e-06	-4.44278	1.63127e-13	4.20597e-12	Both
ENSG00000179284	DAND5	199699	17.8655	2	5.64787	4.15086e-07	7.79215e-06	3.81545	2.00143e-05	0.000112965	Both
ENSG00000163288	GABRB1	2560	12.9247	4	-2.54271	4.24968e-07	7.97059e-06	-2.72551	9.60191e-09	1.12806e-07	Both
ENSG00000165802	NSMF	26012	8.12243	3	-1.76446	4.28788e-07	8.03513e-06	-0.33233	0.322771	0.434199	MBvsCtrlF
ENSG00000170542	SERPINB9	5272	24.1305	4	-1.67321	4.3114e-07	8.07206e-06	-2.43012	1.33318e-15	4.74083e-14	Both
ENSG00000154478	GPR26	2849	14.5337	3	-5.20639	4.34538e-07	8.1285e-06	-0.081204	0.84592	0.889578	MBvsCtrlF
ENSG00000197123	ZNF679	168417	17.8433	2	11.122	4.38533e-07	8.19599e-06	9.01862	1.31455e-07	1.23605e-06	Both
ENSG00000262395	None	None	25.3467	2	6.87304	4.46914e-07	8.34528e-06	9.03165	4.14305e-10	6.16195e-09	Both
ENSG00000122548	KIAA0087	9808	16.7467	2	3.67173	4.64595e-07	8.6678e-06	3.16301	5.49916e-07	4.48784e-06	Both
ENSG00000065054	SLC9A3R2	9351	21.6413	4	-1.5734	4.65622e-07	8.67932e-06	-2.23701	6.12144e-15	2.00522e-13	Both
ENSG00000151883	PARP8	79668	4.88374	3	-2.22593	4.7805e-07	8.90315e-06	0.0602585	0.942392	0.960032	MBvsCtrlF
ENSG00000173976	RAX2	84839	19.4138	2	9.45047	4.79749e-07	8.92505e-06	8.93925	4.34411e-08	4.47371e-07	Both
ENSG00000185737	NRG3	10718	4.71883	-1	-2.09627	4.80068e-07	8.92505e-06	0.201965	0.685386	0.766386	MBvsCtrlF
ENSG00000114853	ZBTB47	92999	39.0595	4	-1.72904	4.8139e-07	8.93603e-06	-2.05682	1.1315e-10	1.85039e-09	Both
ENSG00000132718	SYT11	23208	18.0691	4	-1.77549	4.81923e-07	8.93603e-06	-1.78119	7.01712e-08	6.93984e-07	Both
ENSG00000205704	LINC00634	339674	24.3058	3	-2.62839	4.81615e-07	8.93603e-06	-2.25746	5.65001e-06	3.68111e-05	Both
ENSG00000120885	CLU	1191	40.2685	4	-2.78304	4.85626e-07	8.99682e-06	-3.92042	1.01209e-13	2.69474e-12	Both
ENSG00000156966	B3GNT7	93010	11.4508	3	-2.15414	4.86297e-07	9.00137e-06	-1.72805	2.23434e-05	0.000124749	Both
ENSG00000261268	None	None	8.39406	3	-4.00588	4.96671e-07	9.18538e-06	2.34407	0.0456954	0.0893255	MBvsCtrlF
ENSG00000120594	PLXDC2	84898	14.5277	3	-1.85592	5.01632e-07	9.26905e-06	0.170132	0.692825	0.77246	MBvsCtrlF
ENSG00000174827	PDZK1	5174	33.1729	4	-2.68491	5.11e-07	9.43391e-06	-5.78512	2.1952e-29	4.94948e-27	Both
ENSG00000073060	SCARB1	949	10.0023	3	-1.62977	5.12304e-07	9.44976e-06	-1.02536	0.000924218	0.0032805	Both
ENSG00000142910	TINAGL1	64129	7.95837	4	-2.30402	5.13199e-07	9.45804e-06	-1.37883	0.00181721	0.00587372	Both
ENSG00000169306	IL1RAPL1	11141	15.6043	4	-3.70056	5.17565e-07	9.53021e-06	-4.2769	1.99809e-09	2.64341e-08	Both
ENSG00000128487	SPECC1	92521	19.0878	3	-2.09981	5.22949e-07	9.62099e-06	-1.87412	2.18489e-06	1.57131e-05	Both
ENSG00000103740	ACSBG1	23205	27.5631	4	-2.4807	5.23716e-07	9.62674e-06	-2.79868	1.92199e-09	2.54591e-08	Both
ENSG00000160606	TLCD1	116238	17.5729	4	-2.0664	5.24406e-07	9.63107e-06	-2.63939	5.46569e-12	1.12725e-10	Both
ENSG00000162951	LRRTM1	347730	4.31867	-1	-3.72201	5.26806e-07	9.66677e-06	-0.300485	0.635474	0.72367	MBvsCtrlF
ENSG00000111275	ALDH2	217	20.2739	4	-1.61115	5.34284e-07	9.79551e-06	-2.24495	3.13539e-14	8.9678e-13	Both
ENSG00000225194	LINC00092	100188953	39.3229	4	-2.46633	5.38054e-07	9.85611e-06	-4.03199	3.73222e-18	1.92459e-16	Both
ENSG00000234350	LOC101926913	101926913	7.6917	3	-2.37254	5.38571e-07	9.85705e-06	-0.685393	0.144459	0.228977	MBvsCtrlF
ENSG00000249910	TRIM51CP	100130105	28.9175	2	11.7313	5.44981e-07	9.96577e-06	11.6721	1.55451e-08	1.74503e-07	Both
ENSG00000171435	KSR2	283455	36.6787	4	-3.30762	5.48021e-07	1.00127e-05	-4.96507	1.47181e-14	4.49475e-13	Both
ENSG00000146038	DCDC2	51473	4.4767	-1	-2.93645	5.51194e-07	1.0062e-05	0.672347	0.359383	0.470898	MBvsCtrlF
ENSG00000109099	PMP22	5376	18.3896	4	-2.15642	5.56038e-07	1.01417e-05	-2.60616	9.99689e-11	1.64883e-09	Both
ENSG00000204592	HLA-E	3133	14.0623	4	-1.74466	5.57353e-07	1.0157e-05	-1.69668	2.09576e-07	1.87179e-06	Both
ENSG00000226846	LINC00348	100885781	18.1902	2	10.8147	5.57882e-07	1.01579e-05	8.8375	2.80656e-07	2.43861e-06	Both
ENSG00000253852	None	None	16.0672	2	5.78281	5.64428e-07	1.02682e-05	3.73988	3.13483e-05	0.000168929	Both
ENSG00000101349	PAK5	57144	19.765	4	-2.70966	5.77087e-07	1.04895e-05	-2.71899	1.24774e-07	1.17793e-06	Both
ENSG00000247809	NR2F2-AS1	644192	6.70181	3	-2.46849	5.78438e-07	1.05051e-05	0.0786616	0.933447	0.953329	MBvsCtrlF
ENSG00000146147	MLIP	90523	13.7748	3	-3.59901	5.80313e-07	1.05301e-05	-2.23861	0.00122575	0.00418443	Both
ENSG00000169604	ANTXR1	84168	10.8105	3	-1.55248	5.82461e-07	1.056e-05	-0.408015	0.173351	0.26529	MBvsCtrlF
ENSG00000185551	NR2F2	7026	6.23325	3	-1.7468	5.84686e-07	1.05913e-05	0.731956	0.0570611	0.107403	MBvsCtrlF
ENSG00000172794	RAB37	326624	79.7135	4	-2.14134	5.89425e-07	1.0668e-05	-6.97345	1.58741e-60	5.60727e-57	Both
ENSG00000241592	None	None	20.8253	2	4.87395	5.89951e-07	1.06684e-05	5.45639	1.88787e-09	2.50856e-08	Both
ENSG00000266711	None	None	16.056	2	10.6168	5.93437e-07	1.07223e-05	2.73511	0.0262566	0.0564419	MBvsCtrlF
ENSG00000260664	None	None	9.05903	3	-2.86304	5.96384e-07	1.07664e-05	-2.04601	0.000205586	0.000888495	Both
ENSG00000186891	TNFRSF18	8784	18.7891	4	-3.65377	5.97363e-07	1.07749e-05	-5.85469	9.28559e-16	3.39894e-14	Both
ENSG00000007174	DNAH9	1770	4.46053	-1	-2.70728	6.23581e-07	1.12382e-05	-0.314764	0.534906	0.638441	MBvsCtrlF
ENSG00000170893	TRH	7200	11.6146	3	-3.97798	6.25475e-07	1.12628e-05	2.82369	0.0100813	0.0252976	Both
ENSG00000176956	LY6H	4062	14.6053	3	-3.62814	6.2814e-07	1.13012e-05	1.47681	0.111255	0.185826	MBvsCtrlF
ENSG00000166145	SPINT1	6692	24.7167	4	-2.95759	6.36981e-07	1.14505e-05	-3.76528	2.99792e-11	5.43058e-10	Both
ENSG00000185532	PRKG1	5592	7.36847	3	-1.90165	6.44385e-07	1.15738e-05	-1.03193	0.00510336	0.0141572	Both
ENSG00000099365	STX1B	112755	77.2001	4	-3.40942	6.64158e-07	1.19189e-05	-5.16055	2.0575e-14	6.08182e-13	Both
ENSG00000133665	DYDC2	84332	11.5176	1	-2.70588	6.66129e-07	1.1934e-05	3.60959	7.17279e-06	4.55559e-05	Both
ENSG00000183615	FAM167B	84734	10.3552	3	-2.25433	6.65583e-07	1.1934e-05	-1.33101	0.00249074	0.00768508	Both
ENSG00000135919	SERPINE2	5270	9.11073	4	-2.69628	6.67073e-07	1.19408e-05	-2.09708	5.22167e-05	0.00026482	Both
ENSG00000139767	SRRM4	84530	12.6538	2	1.99562	6.77568e-07	1.21185e-05	1.24384	0.000317377	0.00129905	Both
ENSG00000033170	FUT8	2530	10.8419	4	-1.71208	6.92251e-07	1.23706e-05	-1.51059	3.31561e-06	2.28301e-05	Both
ENSG00000127249	ATP13A4	84239	15.0303	3	-2.12255	7.03058e-07	1.25532e-05	-1.75799	1.52552e-05	8.90441e-05	Both
ENSG00000173272	MZT2A	653784	12.4562	4	-1.32843	7.18145e-07	1.28118e-05	-1.11418	9.50952e-06	5.87937e-05	Both
ENSG00000188042	ARL4C	10123	22.8908	4	-1.89514	7.2094e-07	1.28508e-05	-2.12114	2.85202e-09	3.68122e-08	Both
ENSG00000236437	None	None	37.2368	2	4.78785	7.24054e-07	1.28955e-05	8.78385	8.94763e-14	2.4035e-12	Both
ENSG00000105254	TBCB	1155	11.7608	3	-1.34392	7.32493e-07	1.30348e-05	-1.16954	4.2672e-06	2.85657e-05	Both
ENSG00000125817	CENPB	1059	16.2704	4	-1.41913	7.40824e-07	1.3172e-05	-1.59598	1.91433e-09	2.53894e-08	Both
ENSG00000262246	CORO7	79585	7.89764	3	-1.56261	7.43329e-07	1.32055e-05	-0.784848	0.00960974	0.0242926	Both
ENSG00000254667	None	None	15.5551	2	3.44083	7.48505e-07	1.32863e-05	2.86939	1.77411e-06	1.3015e-05	Both
ENSG00000169118	CSNK1G1	53944	34.2688	2	1.72577	7.49496e-07	1.32927e-05	2.77384	2.40303e-16	9.73803e-15	Both
ENSG00000261829	None	None	15.3858	4	-3.39035	7.5014e-07	1.3293e-05	-3.63466	3.15579e-08	3.34586e-07	Both
ENSG00000246022	ALDH1L1-AS2	100862662	27.5767	4	-3.5259	7.59607e-07	1.34495e-05	-3.73437	4.92641e-08	5.02214e-07	Both
ENSG00000101680	LAMA1	284217	18.368	3	-2.53515	7.61745e-07	1.34761e-05	1.25108	0.040632	0.0811262	MBvsCtrlF
ENSG00000138696	BMPR1B	658	11.6964	3	-2.93972	7.74684e-07	1.36936e-05	-2.13147	0.000186721	0.000816033	Both
ENSG00000259234	ANKRD34C-AS1	729911	30.799	3	-4.66784	7.83323e-07	1.38233e-05	-3.99736	1.06689e-05	6.49763e-05	Both
ENSG00000197584	KCNMB2	10242	7.553	3	-3.1812	7.83191e-07	1.38233e-05	-1.76174	0.0047335	0.0132753	Both
ENSG00000113319	RASGRF2	5924	20.8102	2	3.09071	8.06536e-07	1.42081e-05	3.09765	3.76575e-08	3.93935e-07	Both
ENSG00000230910	None	None	9.93774	3	-2.14772	8.07143e-07	1.42081e-05	-1.4171	0.000680684	0.00253006	Both
ENSG00000167994	RAB3IL1	5866	18.8719	3	-2.00963	8.06873e-07	1.42081e-05	-0.84422	0.0326544	0.0675922	MBvsCtrlF
ENSG00000101958	GLRA2	2742	10.0275	3	-2.78831	8.16996e-07	1.43696e-05	-1.39326	0.0110535	0.0273302	Both
ENSG00000164185	ZNF474	133923	7.83466	1	-2.04881	8.19216e-07	1.43967e-05	1.34348	0.00760975	0.019928	Both
ENSG00000255973	None	None	32.0847	2	6.19123	8.28663e-07	1.45507e-05	9.01222	2.72934e-10	4.21002e-09	Both
ENSG00000176641	RNF152	220441	27.6767	4	-1.97534	8.31631e-07	1.45907e-05	-2.57868	4.54324e-12	9.55253e-11	Both
ENSG00000111886	GABRR2	2570	21.3203	2	5.55575	8.32797e-07	1.45991e-05	6.65901	4.49167e-10	6.64316e-09	Both
ENSG00000131019	ULBP3	79465	14.4206	1	-3.06603	8.34157e-07	1.46108e-05	3.45268	0.000398332	0.00158629	Both
ENSG00000260878	None	None	10.8105	4	-3.28505	8.42409e-07	1.47432e-05	-2.67908	2.75978e-05	0.00015075	Both
ENSG00000147027	TMEM47	83604	18.7125	3	-2.04184	8.5312e-07	1.4906e-05	-0.309551	0.43444	0.545914	MBvsCtrlF
ENSG00000236197	None	None	5.5116	3	-2.16614	8.52506e-07	1.4906e-05	-0.221636	0.595676	0.690443	MBvsCtrlF
ENSG00000072657	TRHDE	29953	12.6631	4	-3.11087	8.54528e-07	1.49183e-05	-3.63235	1.7875e-09	2.38567e-08	Both
ENSG00000258428	None	None	19.1643	2	4.30716	8.78194e-07	1.53189e-05	4.54225	1.26527e-08	1.45898e-07	Both
ENSG00000016402	IL20RA	53832	18.6706	4	-2.9439	9.06221e-07	1.57818e-05	-4.45085	1.09018e-14	3.40284e-13	Both
ENSG00000182578	CSF1R	1436	14.8817	4	-1.8034	9.05636e-07	1.57818e-05	-1.79616	1.81705e-07	1.64998e-06	Both
ENSG00000197355	UAP1L1	91373	13.1067	2	2.94109	9.08725e-07	1.58124e-05	2.10828	3.5786e-05	0.000189849	Both
ENSG00000260918	None	None	9.98692	4	-2.56614	9.36999e-07	1.6291e-05	-2.40071	1.33415e-06	1.00483e-05	Both
ENSG00000116117	PARD3B	117583	7.44837	3	-2.1793	9.47495e-07	1.646e-05	-0.515439	0.232129	0.335475	MBvsCtrlF
ENSG00000170017	ALCAM	214	9.80766	3	-2.33054	9.48702e-07	1.64675e-05	-1.8457	4.61693e-05	0.000237666	Both
ENSG00000176165	FOXG1	2290	26.7708	2	6.09896	9.51661e-07	1.65053e-05	9.51691	4.31652e-13	1.04793e-11	Both
ENSG00000111728	ST8SIA1	6489	9.63685	4	-2.2031	9.64774e-07	1.67191e-05	-1.74108	4.74728e-05	0.000243264	Both
ENSG00000140522	RLBP1	6017	31.0505	4	-2.5749	9.66757e-07	1.67397e-05	-3.6403	1.42542e-13	3.6932e-12	Both
ENSG00000128610	FEZF1	389549	16.0651	2	5.51087	9.76483e-07	1.68943e-05	4.15856	8.68958e-06	5.42466e-05	Both
ENSG00000198795	ZNF521	25925	29.4684	4	-3.30405	9.81962e-07	1.69615e-05	-3.28608	3.55095e-07	3.02731e-06	Both
ENSG00000117245	KIF17	57576	5.61142	3	-2.0742	9.81337e-07	1.69615e-05	0.0505932	0.95927	0.972857	MBvsCtrlF
ENSG00000160801	PTH1R	5745	16.3413	4	-2.35097	9.83902e-07	1.69811e-05	-2.47609	4.5567e-08	4.67602e-07	Both
ENSG00000139053	PDE6H	5149	21.7946	2	8.90508	9.9038e-07	1.7079e-05	9.1544	2.30378e-08	2.50263e-07	Both
ENSG00000117595	IRF6	3664	26.6757	4	-2.5913	9.9763e-07	1.71901e-05	-5.05873	3.76452e-23	3.72828e-21	Both
ENSG00000136161	RCBTB2	1102	8.96191	3	-1.89605	1.00987e-06	1.73869e-05	0.557323	0.196717	0.294001	MBvsCtrlF
ENSG00000022267	FHL1	2273	18.2782	3	-2.34343	1.01403e-06	1.74442e-05	-1.30977	0.00462218	0.0130165	Both
ENSG00000229191	None	None	41.9558	2	2.96352	1.02082e-06	1.75468e-05	6.40997	1.91815e-21	1.45711e-19	Both
ENSG00000177105	RHOG	391	21.963	4	-1.63831	1.02316e-06	1.75728e-05	-2.28719	1.25388e-13	3.26872e-12	Both
ENSG00000205002	AARD	441376	3.94209	-1	-4.01087	1.02856e-06	1.76512e-05	-0.86459	0.276932	0.385638	MBvsCtrlF
ENSG00000187134	AKR1C1	1645	15.1557	3	-2.20097	1.0333e-06	1.77182e-05	-0.858294	0.0500457	0.0965122	MBvsCtrlF
ENSG00000204352	None	None	27.9363	4	-3.13944	1.06931e-06	1.83208e-05	-2.86827	3.14164e-06	2.17594e-05	Both
ENSG00000067064	IDI1	3422	12.5607	4	-1.36624	1.07519e-06	1.84068e-05	-1.14453	1.36343e-05	8.0649e-05	Both
ENSG00000100433	KCNK10	54207	6.73216	3	-3.78358	1.07781e-06	1.84367e-05	-2.47727	0.000860012	0.0030862	Both
ENSG00000153246	PLA2R1	22925	31.7794	4	-1.68305	1.07936e-06	1.84484e-05	-3.12406	2.65177e-23	2.702e-21	Both
ENSG00000091656	ZFHX4	79776	22.2943	2	3.13385	1.09092e-06	1.86276e-05	4.08329	2.74235e-11	5.00184e-10	Both
ENSG00000158792	SPATA2L	124044	12.406	3	-1.84171	1.09161e-06	1.86276e-05	-1.32656	0.000226271	0.000967046	Both
ENSG00000154721	JAM2	58494	7.4017	3	-2.07314	1.10314e-06	1.88093e-05	-1.17798	0.00401545	0.0115473	Both
ENSG00000126785	RHOJ	57381	5.93879	3	-1.70592	1.10459e-06	1.88189e-05	-0.430217	0.203726	0.302676	MBvsCtrlF
ENSG00000157150	TIMP4	7079	26.959	4	-2.3641	1.11599e-06	1.89979e-05	-3.30922	3.84733e-13	9.41575e-12	Both
ENSG00000177707	NECTIN3	25945	6.55835	1	-2.02376	1.12977e-06	1.92016e-05	0.983745	0.0385342	0.0776473	MBvsCtrlF
ENSG00000074527	NTN4	59277	10.0727	3	-2.64866	1.12947e-06	1.92016e-05	-0.43716	0.400128	0.512127	MBvsCtrlF
ENSG00000152409	JMY	133746	22.2202	2	2.12665	1.13272e-06	1.92363e-05	2.08606	1.11103e-07	1.06085e-06	Both
ENSG00000268358	None	None	14.0241	1	-2.05734	1.14206e-06	1.93794e-05	2.60644	2.09587e-06	1.51345e-05	Both
ENSG00000189184	PCDH18	54510	11.0559	1	-1.93026	1.14438e-06	1.94031e-05	1.86645	7.83501e-05	0.000378085	Both
ENSG00000273492	None	None	34.761	4	-3.52645	1.1591e-06	1.9637e-05	-3.92051	1.93212e-08	2.13389e-07	Both
ENSG00000168389	MFSD2A	84879	24.2478	3	-2.42325	1.16505e-06	1.97221e-05	-1.25542	0.00924025	0.0235198	Both
ENSG00000168418	KCNG4	93107	10.8899	2	6.82928	1.17631e-06	1.98969e-05	3.65332	0.000496135	0.00192197	Both
ENSG00000250303	LINC02762	283140	5.92667	3	-1.77822	1.18509e-06	2.00134e-05	-0.599799	0.0919475	0.158821	MBvsCtrlF
ENSG00000173706	HEG1	57493	5.78503	3	-1.78817	1.18504e-06	2.00134e-05	-0.502595	0.158224	0.246393	MBvsCtrlF
ENSG00000256783	None	None	18.7916	2	7.56536	1.21437e-06	2.04916e-05	8.30618	1.08939e-08	1.26651e-07	Both
ENSG00000166313	APBB1	322	29.0587	4	-1.41686	1.22219e-06	2.06071e-05	-2.00598	6.65547e-14	1.81773e-12	Both
ENSG00000272870	SAP30-DT	105377540	9.55886	3	-2.10311	1.22744e-06	2.06791e-05	-1.76907	1.72278e-05	9.88968e-05	Both
ENSG00000235688	None	None	8.79707	3	-4.06481	1.23454e-06	2.07822e-05	-3.12541	9.9156e-05	0.000466071	Both
ENSG00000119121	TRPM6	140803	19.1255	4	-2.78272	1.23573e-06	2.07858e-05	-3.57787	4.9652e-11	8.67538e-10	Both
ENSG00000179071	CCDC89	220388	26.5469	4	-2.54536	1.24445e-06	2.09159e-05	-2.77668	2.19118e-08	2.39135e-07	Both
ENSG00000070601	FRMPD1	22844	20.5632	2	3.20794	1.24911e-06	2.09775e-05	3.84251	5.18245e-10	7.58542e-09	Both
ENSG00000249098	None	None	26.5878	2	5.81093	1.26034e-06	2.11327e-05	4.38957	7.05868e-06	4.49119e-05	Both
ENSG00000164983	TMEM65	157378	6.49244	3	-1.9089	1.26028e-06	2.11327e-05	-0.659292	0.0844095	0.148069	MBvsCtrlF
ENSG00000187634	SAMD11	148398	29.0009	2	4.15724	1.2636e-06	2.11706e-05	5.76667	8.19184e-12	1.63175e-10	Both
ENSG00000164616	None	None	29.9161	2	3.73938	1.26892e-06	2.12429e-05	6.09333	1.7274e-14	5.17828e-13	Both
ENSG00000101400	SNTA1	6640	18.8136	4	-1.65717	1.27139e-06	2.12674e-05	-1.98728	3.76289e-10	5.64007e-09	Both
ENSG00000067606	PRKCZ	5590	27.3733	4	-2.51342	1.28246e-06	2.14356e-05	-4.21854	1.18363e-17	5.76687e-16	Both
ENSG00000119888	EPCAM	4072	7.23256	3	-2.89274	1.28512e-06	2.14633e-05	-0.0328803	0.898487	0.927527	MBvsCtrlF
ENSG00000169247	SH3TC2	79628	14.7229	4	-3.31465	1.28685e-06	2.14752e-05	-4.42644	2.34046e-11	4.31336e-10	Both
ENSG00000158887	MPZ	4359	9.71889	3	-2.44361	1.29326e-06	2.15652e-05	-2.17839	5.5804e-06	3.64135e-05	Both
ENSG00000165923	AGBL2	79841	5.25931	3	-2.27087	1.30742e-06	2.17842e-05	-0.676363	0.140592	0.22424	MBvsCtrlF
ENSG00000237877	None	None	4.69088	-1	-1.88774	1.31295e-06	2.18591e-05	-0.115924	0.740108	0.80861	MBvsCtrlF
ENSG00000100100	PIK3IP1	113791	19.4679	4	-1.67615	1.32259e-06	2.19779e-05	-2.26801	1.3047e-12	2.94168e-11	Both
ENSG00000142627	EPHA2	1969	28.7692	2	3.72808	1.32419e-06	2.19779e-05	4.69583	1.44562e-10	2.32286e-09	Both
ENSG00000105717	PBX4	80714	16.338	1	-1.7056	1.32423e-06	2.19779e-05	1.96448	2.64615e-06	1.86693e-05	Both
ENSG00000142698	C1orf94	84970	11.1035	3	-3.28416	1.32312e-06	2.19779e-05	-1.68204	0.0111485	0.0275194	Both
ENSG00000106025	TSPAN12	23554	5.08767	3	-1.84698	1.32564e-06	2.1984e-05	-0.338607	0.356922	0.468338	MBvsCtrlF
ENSG00000162946	DISC1	27185	42.62	2	3.99465	1.33278e-06	2.20852e-05	5.07174	1.25821e-10	2.04812e-09	Both
ENSG00000151388	ADAMTS12	81792	17.9841	1	-2.30335	1.35618e-06	2.24554e-05	3.63014	3.48704e-08	3.66587e-07	Both
ENSG00000228972	None	None	10.4613	3	-2.83777	1.37684e-06	2.27761e-05	-1.97813	0.000554893	0.00212014	Both
ENSG00000249526	None	None	7.31802	2	3.15207	1.3777e-06	2.27761e-05	0.822897	0.102553	0.173797	MBvsCtrlF
ENSG00000143537	ADAM15	8751	14.9778	4	-1.59442	1.39331e-06	2.30162e-05	-1.52532	8.27603e-07	6.49397e-06	Both
ENSG00000236830	CBR3-AS1	100506428	28.4065	4	-2.13589	1.40006e-06	2.31097e-05	-3.97901	3.61504e-22	3.06469e-20	Both
ENSG00000198754	OXCT2	64064	16.5671	4	-3.2208	1.44042e-06	2.37574e-05	-4.38435	6.08786e-12	1.24423e-10	Both
ENSG00000259407	None	None	8.79839	3	-2.14223	1.46327e-06	2.41155e-05	0.838693	0.107322	0.180551	MBvsCtrlF
ENSG00000129167	TPH1	7166	16.3912	2	5.58376	1.47089e-06	2.42223e-05	4.90716	8.47242e-07	6.63334e-06	Both
ENSG00000143514	TP53BP2	7159	24.1364	2	1.90964	1.51604e-06	2.49463e-05	2.59544	4.685e-12	9.83108e-11	Both
ENSG00000152672	CLEC4F	165530	16.0878	2	5.41397	1.52898e-06	2.51398e-05	4.08696	7.12444e-06	4.5276e-05	Both
ENSG00000163618	CADPS	8618	21.723	2	2.24678	1.53335e-06	2.51921e-05	2.51551	4.4591e-09	5.58547e-08	Both
ENSG00000166822	TMEM170A	124491	7.97111	3	-1.30809	1.53678e-06	2.52289e-05	-0.757865	0.00339762	0.0100207	Both
ENSG00000231227	None	None	29.4633	2	6.49344	1.55403e-06	2.54715e-05	9.72504	3.60781e-10	5.42298e-09	Both
ENSG00000265817	FSBP	100861412	17.9034	2	2.80615	1.55505e-06	2.54715e-05	2.92899	3.58991e-08	3.7647e-07	Both
ENSG00000224081	SLC44A3-AS1	101928079	16.3857	4	-2.70177	1.55516e-06	2.54715e-05	-2.62183	9.60065e-07	7.41802e-06	Both
ENSG00000172935	MRGPRF	116535	36.0785	4	-2.27863	1.56076e-06	2.55434e-05	-5.20314	1.16181e-30	3.15684e-28	Both
ENSG00000164929	BAALC	79870	18.9308	3	-2.38413	1.56808e-06	2.56434e-05	-1.94808	3.75201e-05	0.000198008	Both
ENSG00000220948	TRIM51GP	120824	23.3044	2	11.1672	1.57312e-06	2.5706e-05	11.108	5.83091e-08	5.86801e-07	Both
ENSG00000163497	FEV	54738	22.6783	2	5.17938	1.58313e-06	2.58497e-05	7.09032	4.5862e-11	8.06638e-10	Both
ENSG00000134595	SOX3	6658	9.08453	3	-4.63849	1.60261e-06	2.61476e-05	-2.49696	0.00641324	0.0172293	Both
ENSG00000092445	TYRO3	7301	26.3473	4	-1.93661	1.61162e-06	2.62743e-05	-3.45086	2.44138e-20	1.65312e-18	Both
ENSG00000253784	None	None	36.701	2	3.80695	1.61597e-06	2.6325e-05	7.93709	3.32762e-16	1.31332e-14	Both
ENSG00000235563	None	None	19.0352	2	5.31316	1.62166e-06	2.63974e-05	5.89919	7.6268e-09	9.13234e-08	Both
ENSG00000124659	TBCC	6903	21.5675	2	1.7296	1.63314e-06	2.65638e-05	2.06852	5.63851e-10	8.17951e-09	Both
ENSG00000179776	CDH5	1003	4.76887	-1	-1.83368	1.67141e-06	2.71655e-05	-0.0863717	0.789005	0.847336	MBvsCtrlF
ENSG00000261269	None	None	8.25167	3	-2.21475	1.68268e-06	2.73278e-05	-1.49152	0.000785821	0.00285967	Both
ENSG00000100075	SLC25A1	6576	11.5243	3	-1.71444	1.70102e-06	2.76044e-05	-0.544267	0.115935	0.192248	MBvsCtrlF
ENSG00000214491	SEC14L6	730005	16.3315	4	-2.66968	1.70618e-06	2.76459e-05	-2.59372	9.99013e-07	7.6965e-06	Both
ENSG00000136379	ABHD17C	58489	6.68874	3	-1.51684	1.70615e-06	2.76459e-05	-0.326715	0.283242	0.392201	MBvsCtrlF
ENSG00000230592	RPSAP8	643617	11.4094	3	-2.93133	1.74005e-06	2.81732e-05	-2.72707	3.1574e-06	2.1833e-05	Both
ENSG00000189431	RASSF10	644943	10.8406	3	-3.70347	1.74487e-06	2.82297e-05	2.17924	0.0392624	0.0788372	MBvsCtrlF
ENSG00000129221	AIPL1	23746	22.132	2	7.72924	1.75095e-06	2.83064e-05	9.89298	3.566e-10	5.36774e-09	Both
ENSG00000233760	LOC100506289	100506289	18.8243	2	4.76622	1.7533e-06	2.83227e-05	5.10012	3.11946e-08	3.309e-07	Both
ENSG00000196498	NCOR2	9612	9.02246	2	2.00206	1.75538e-06	2.83347e-05	1.07627	0.00253823	0.00781681	Both
ENSG00000151773	CCDC122	160857	19.1486	3	-2.73826	1.76545e-06	2.84757e-05	-2.57448	2.4561e-06	1.74212e-05	Both
ENSG00000142192	APP	351	24.9113	3	-1.99305	1.78705e-06	2.88021e-05	-1.39419	0.000462557	0.00180808	Both
ENSG00000187764	SEMA4D	10507	17.0403	4	-2.01299	1.7911e-06	2.88454e-05	-2.04674	2.36446e-07	2.08628e-06	Both
ENSG00000197467	COL13A1	1305	31.4792	4	-3.08155	1.8055e-06	2.90552e-05	-4.08844	4.23467e-11	7.49788e-10	Both
ENSG00000173156	RHOD	29984	18.2039	4	-2.44631	1.80743e-06	2.90643e-05	-3.70934	1.15923e-14	3.60246e-13	Both
ENSG00000136840	ST6GALNAC4	27090	21.3686	4	-1.73619	1.81499e-06	2.91637e-05	-1.64534	1.46148e-06	1.09181e-05	Both
ENSG00000050438	SLC4A8	9498	14.7227	4	-2.27462	1.82056e-06	2.92311e-05	-2.4994	2.47202e-08	2.66897e-07	Both
ENSG00000179148	ALOXE3	59344	34.4297	4	-3.23422	1.83394e-06	2.94236e-05	-4.8734	1.55639e-13	4.02269e-12	Both
ENSG00000185610	DBX2	440097	10.2682	4	-2.70846	1.87681e-06	3.00886e-05	-2.17372	6.61861e-05	0.000325086	Both
ENSG00000134769	DTNA	1837	33.1099	4	-1.85973	1.89718e-06	3.03922e-05	-2.21635	1.07367e-09	1.48436e-08	Both
ENSG00000258551	CRAT37	101926928	12.5638	2	5.30506	1.90458e-06	3.04877e-05	3.44919	6.06469e-05	0.000301938	Both
ENSG00000183337	BCOR	54880	33.3075	2	1.56817	1.90748e-06	3.05111e-05	2.7311	2.25185e-17	1.06057e-15	Both
ENSG00000126878	AIF1L	83543	48.7914	4	-2.75768	1.91232e-06	3.05653e-05	-3.59905	6.0986e-11	1.04914e-09	Both
ENSG00000134121	CHL1	10752	29.0783	3	-3.27188	1.92249e-06	3.07048e-05	-0.961608	0.147633	0.233138	MBvsCtrlF
ENSG00000123096	SSPN	8082	35.4751	4	-2.05905	1.92594e-06	3.07367e-05	-3.07252	1.89404e-14	5.63005e-13	Both
ENSG00000126016	AMOT	154796	31.364	3	-2.10187	1.95862e-06	3.12347e-05	-1.36247	0.00129157	0.00437556	Both
ENSG00000254615	None	None	9.17671	4	-2.10074	1.96204e-06	3.12657e-05	-1.74159	3.24074e-05	0.000173907	Both
ENSG00000119283	TRIM67	440730	12.0181	3	-2.48141	1.97308e-06	3.14181e-05	-0.489679	0.328946	0.440353	MBvsCtrlF
ENSG00000168490	PHYHIP	9796	72.8874	4	-3.45374	2.03263e-06	3.2342e-05	-7.00906	1.67108e-20	1.15741e-18	Both
ENSG00000262267	None	None	32.8406	2	4.05681	2.05431e-06	3.26624e-05	7.79017	7.3939e-15	2.39979e-13	Both
ENSG00000104695	PPP2CB	5516	13.4555	4	-1.25979	2.06852e-06	3.28637e-05	-1.25609	3.67703e-07	3.12976e-06	Both
ENSG00000002933	TMEM176A	55365	11.5794	2	3.72939	2.07013e-06	3.28647e-05	2.20679	0.000562344	0.00214667	Both
ENSG00000228914	OR1H1P	26742	19.9844	2	6.42472	2.08018e-06	3.29749e-05	8.60251	2.95592e-09	3.79223e-08	Both
ENSG00000240849	PEDS1	387521	13.6139	4	-1.63851	2.08008e-06	3.29749e-05	-1.81062	1.77877e-08	1.97585e-07	Both
ENSG00000166816	LDHD	197257	14.7153	4	-2.58821	2.09417e-06	3.31545e-05	-3.36954	6.13916e-11	1.05526e-09	Both
ENSG00000142235	LMTK3	114783	63.843	4	-3.0853	2.09464e-06	3.31545e-05	-3.73043	2.03729e-09	2.69024e-08	Both
ENSG00000137766	UNC13C	440279	28.1701	4	-2.89747	2.10558e-06	3.33027e-05	-4.8505	2.7654e-16	1.11004e-14	Both
ENSG00000170743	SYT9	143425	14.9652	4	-2.58613	2.10911e-06	3.33337e-05	-3.3744	5.83336e-11	1.00842e-09	Both
ENSG00000077943	ITGA8	8516	4.90183	3	-2.18259	2.11844e-06	3.34561e-05	-0.783532	0.0801075	0.141861	MBvsCtrlF
ENSG00000269814	None	None	20.6827	4	-2.59813	2.12645e-06	3.35577e-05	-3.80589	1.17317e-13	3.06965e-12	Both
ENSG00000134812	CBLIF	2694	11.7545	2	4.0347	2.13383e-06	3.3649e-05	2.40155	0.00032946	0.00134203	Both
ENSG00000162729	IGSF8	93185	33.9921	4	-1.64267	2.13847e-06	3.36971e-05	-2.62083	1.57786e-16	6.58292e-15	Both
ENSG00000105520	PLPPR2	64748	13.397	3	-1.65438	2.15094e-06	3.38685e-05	-0.606357	0.0716683	0.129407	MBvsCtrlF
ENSG00000087095	NLK	51701	20.083	2	2.45047	2.17839e-06	3.42499e-05	2.87157	2.02108e-09	2.6705e-08	Both
ENSG00000206384	COL6A6	131873	8.77244	3	-2.45166	2.17764e-06	3.42499e-05	-0.236467	0.621384	0.712449	MBvsCtrlF
ENSG00000109790	KLHL5	51088	14.8346	3	-1.76268	2.18051e-06	3.42578e-05	-1.19451	0.000758065	0.00277007	Both
ENSG00000188931	CFAP126	257177	5.11097	3	-1.73837	2.19492e-06	3.44586e-05	-0.450463	0.204344	0.303324	MBvsCtrlF
ENSG00000167508	MVD	4597	11.279	3	-1.44142	2.22891e-06	3.49663e-05	-0.996581	0.000555524	0.00212217	Both
ENSG00000179772	FOXS1	2307	4.39115	-1	-1.99293	2.26471e-06	3.55016e-05	0.169723	0.747218	0.813883	MBvsCtrlF
ENSG00000153956	CACNA2D1	781	34.128	2	3.09652	2.2745e-06	3.56058e-05	4.59981	1.05007e-12	2.39561e-11	Both
ENSG00000136052	SLC41A2	84102	11.0183	4	-2.07969	2.27471e-06	3.56058e-05	-1.99696	1.48425e-06	1.10782e-05	Both
ENSG00000101220	C20orf27	54976	10.1102	3	-1.69741	2.31669e-06	3.62362e-05	-1.15242	0.000755703	0.0027643	Both
ENSG00000188730	VWC2	375567	27.221	4	-3.04132	2.32374e-06	3.63196e-05	-5.35708	2.72843e-17	1.27371e-15	Both
ENSG00000262484	CCER2	643669	3.71803	-1	-2.53436	2.33733e-06	3.65051e-05	-0.294695	0.555444	0.656265	MBvsCtrlF
ENSG00000121966	CXCR4	7852	6.94631	3	-2.64592	2.34665e-06	3.65967e-05	1.39864	0.0394945	0.0792057	MBvsCtrlF
ENSG00000136110	CNMD	11061	21.3203	3	-2.96071	2.34534e-06	3.65967e-05	-1.09356	0.0744479	0.133535	MBvsCtrlF
ENSG00000165152	PGAP4	84302	18.6227	4	-1.74477	2.38063e-06	3.70993e-05	-1.98645	7.9898e-09	9.53946e-08	Both
ENSG00000132334	PTPRE	5791	18.3477	3	-2.03442	2.39443e-06	3.7287e-05	-1.56549	0.000135794	0.000616938	Both
ENSG00000108370	RGS9	8787	6.25475	3	-3.45474	2.41337e-06	3.75543e-05	-1.16925	0.0986717	0.16835	MBvsCtrlF
ENSG00000241111	PRICKLE2-AS1	100652759	31.6791	2	3.75797	2.43543e-06	3.78698e-05	6.68589	6.99189e-15	2.27979e-13	Both
ENSG00000162068	NTN3	4917	15.1661	2	4.58159	2.46495e-06	3.83008e-05	3.97152	2.08269e-06	1.50445e-05	Both
ENSG00000171722	SPATA46	284680	15.2765	2	5.13808	2.48029e-06	3.85109e-05	4.49907	1.59376e-06	1.1823e-05	Both
ENSG00000020577	SAMD4A	23034	31.3635	4	-2.00721	2.51963e-06	3.90643e-05	-3.22013	3.86175e-16	1.50176e-14	Both
ENSG00000151778	SERP2	387923	18.9234	4	-2.68111	2.51854e-06	3.90643e-05	-2.66172	8.52453e-07	6.67167e-06	Both
ENSG00000134250	NOTCH2	4853	3.96093	-1	-2.02423	2.53485e-06	3.92716e-05	-0.267881	0.508542	0.614203	MBvsCtrlF
ENSG00000180354	MTURN	222166	25.4228	4	-2.00214	2.54225e-06	3.93575e-05	-3.45479	2.16795e-18	1.16029e-16	Both
ENSG00000109943	CRTAM	56253	75.7149	4	-3.15173	2.56568e-06	3.96912e-05	-8.75119	2.63362e-33	1.03066e-30	Both
ENSG00000264515	VSTM2B-DT	284395	45.4286	4	-4.20485	2.57008e-06	3.97304e-05	-5.16845	4.70896e-09	5.87068e-08	Both
ENSG00000101493	ZNF516	9658	8.49909	3	-2.79389	2.60326e-06	4.02139e-05	-0.518098	0.361459	0.473003	MBvsCtrlF
ENSG00000236819	LINC01563	101060544	31.4681	2	2.35405	2.61832e-06	4.04172e-05	3.93076	5.774e-15	1.90022e-13	Both
ENSG00000153071	DAB2	1601	10.952	4	-1.53758	2.6389e-06	4.07052e-05	-1.41566	4.00609e-06	2.70743e-05	Both
ENSG00000128245	YWHAH	7533	14.2284	4	-1.51758	2.67121e-06	4.11536e-05	-1.76618	3.78087e-09	4.78398e-08	Both
ENSG00000144057	ST6GAL2	84620	17.538	3	-2.89691	2.67186e-06	4.11536e-05	1.44451	0.0576457	0.108272	MBvsCtrlF
ENSG00000170959	DCDC1	341019	15.8251	1	-2.11206	2.69745e-06	4.15177e-05	3.20243	8.70299e-08	8.4417e-07	Both
ENSG00000166676	TVP23A	780776	9.96134	3	-2.2187	2.71216e-06	4.17137e-05	-0.818369	0.0751561	0.134589	MBvsCtrlF
ENSG00000221947	XKR9	389668	17.8206	2	3.28324	2.71746e-06	4.17649e-05	3.4806	7.35489e-08	7.21999e-07	Both
ENSG00000186462	NAP1L2	4674	15.8466	4	-2.91116	2.73012e-06	4.19291e-05	-4.3199	4.43498e-13	1.073e-11	Both
ENSG00000135926	TMBIM1	64114	18.9309	4	-1.70207	2.78354e-06	4.27185e-05	-2.11392	3.40172e-10	5.15339e-09	Both
ENSG00000122254	HS3ST2	9956	4.12528	-1	-2.7832	2.81167e-06	4.31191e-05	-0.209268	0.68281	0.763988	MBvsCtrlF
ENSG00000273238	TMEM271	112441426	32.7783	3	-3.51893	2.82185e-06	4.32439e-05	-3.41292	2.17788e-06	1.56733e-05	Both
ENSG00000107562	CXCL12	6387	5.96338	3	-2.03834	2.82434e-06	4.32507e-05	1.222	0.0151018	0.0356005	Both
ENSG00000162687	KCNT2	343450	4.56044	-1	-2.20045	2.82947e-06	4.3298e-05	0.654387	0.228337	0.331214	MBvsCtrlF
ENSG00000065485	PDIA5	10954	48.4526	2	2.13962	2.84524e-06	4.3508e-05	5.08092	2.49246e-24	3.01858e-22	Both
ENSG00000134996	OSTF1	26578	21.2325	4	-1.6146	2.86038e-06	4.37079e-05	-2.36531	8.08131e-14	2.18463e-12	Both
ENSG00000196739	COL27A1	85301	14.0316	2	3.74043	2.88456e-06	4.40456e-05	2.39466	0.000273732	0.00114068	Both
ENSG00000141219	C17orf80	55028	24.2004	2	1.74674	2.9176e-06	4.45181e-05	2.07778	1.72888e-09	2.31179e-08	Both
ENSG00000101306	MYLK2	85366	3.62095	-1	-2.3242	2.97363e-06	4.53403e-05	0.138223	0.847827	0.890737	MBvsCtrlF
ENSG00000165731	RET	5979	26.1315	4	-3.36115	2.99683e-06	4.56612e-05	-3.6908	9.17548e-08	8.85946e-07	Both
ENSG00000152518	ZFP36L2	678	8.31246	3	-1.36873	3.0323e-06	4.61685e-05	-0.514341	0.0671574	0.122553	MBvsCtrlF
ENSG00000128311	TST	7263	23.1675	4	-1.88445	3.0371e-06	4.61888e-05	-2.25439	2.01439e-09	2.66332e-08	Both
ENSG00000118507	AKAP7	9465	5.44458	3	-1.70002	3.03799e-06	4.61888e-05	-0.691219	0.0489854	0.0947087	MBvsCtrlF
ENSG00000070087	PFN2	5217	5.74645	3	-1.51163	3.04223e-06	4.62201e-05	-0.647758	0.0371285	0.0751362	MBvsCtrlF
ENSG00000107736	CDH23	64072	12.0702	2	4.90892	3.05343e-06	4.6357e-05	2.01365	0.010882	0.0269841	Both
ENSG00000112541	PDE10A	10846	20.5399	3	-3.17659	3.06594e-06	4.65136e-05	-2.69563	3.43263e-05	0.000183344	Both
ENSG00000261185	None	None	8.29858	3	-3.36976	3.09704e-06	4.69518e-05	-2.29342	0.000936513	0.00331643	Both
ENSG00000162426	SLC45A1	50651	16.9168	4	-2.12754	3.10298e-06	4.70083e-05	-2.97273	2.73184e-12	5.86613e-11	Both
ENSG00000171246	NPTX1	4884	8.94075	2	2.7155	3.11283e-06	4.71239e-05	-0.844241	0.0356751	0.0726965	MBvsCtrlF
ENSG00000111666	CHPT1	56994	10.8824	4	-1.46853	3.14429e-06	4.75661e-05	-1.39301	2.3026e-06	1.64591e-05	Both
ENSG00000112773	TENT5A	55603	8.24539	3	-1.7993	3.1561e-06	4.77107e-05	-1.29684	0.0004146	0.00164152	Both
ENSG00000244968	LIFR-AS1	100506495	8.74599	3	-1.82753	3.17793e-06	4.80065e-05	-1.22982	0.00104163	0.00363816	Both
ENSG00000137285	TUBB2B	347733	6.7868	3	-1.88286	3.2239e-06	4.86662e-05	0.743383	0.100253	0.170574	MBvsCtrlF
ENSG00000139173	TMEM117	84216	5.35972	3	-1.96585	3.23951e-06	4.88671e-05	-0.632055	0.123112	0.201689	MBvsCtrlF
ENSG00000122711	SPINK4	27290	13.9151	2	7.12872	3.25962e-06	4.91354e-05	4.80983	3.55329e-05	0.000188695	Both
ENSG00000163430	FSTL1	11167	11.6613	1	-1.42278	3.26206e-06	4.91373e-05	1.61667	3.08626e-06	2.1446e-05	Both
ENSG00000113296	THBS4	7060	16.5758	2	3.35243	3.27318e-06	4.92697e-05	3.44639	1.15105e-07	1.09249e-06	Both
ENSG00000172005	MAL	4118	11.2044	4	-4.64395	3.29712e-06	4.95246e-05	-5.5508	2.11222e-08	2.3147e-07	Both
ENSG00000172232	AZU1	566	8.1163	3	-2.84344	3.29304e-06	4.95246e-05	1.52741	0.0483976	0.0937519	MBvsCtrlF
ENSG00000124019	FAM124B	79843	3.58874	-1	-2.21547	3.29642e-06	4.95246e-05	0.0711995	0.947008	0.963637	MBvsCtrlF
ENSG00000125675	GRIA3	2892	47.4839	3	-3.22914	3.31218e-06	4.97155e-05	-2.19341	0.000997934	0.00350606	Both
ENSG00000259895	TEDC2-AS1	729652	10.708	2	3.73962	3.32337e-06	4.98482e-05	1.92377	0.00262487	0.00803923	Both
ENSG00000165300	SLITRK5	26050	5.83939	3	-2.67161	3.34107e-06	5.00782e-05	-1.06411	0.0566223	0.1067	MBvsCtrlF
ENSG00000148734	NPFFR1	64106	79.1463	4	-2.72352	3.3617e-06	5.03519e-05	-6.70055	7.08855e-30	1.74692e-27	Both
ENSG00000260293	None	None	17.4082	2	3.72687	3.41083e-06	5.10516e-05	3.53981	6.51218e-07	5.24389e-06	Both
ENSG00000163462	TRIM46	80128	23.7355	4	-2.40505	3.48357e-06	5.21036e-05	-2.34582	1.72795e-06	1.27102e-05	Both
ENSG00000128482	RNF112	7732	31.6799	4	-2.76788	3.48822e-06	5.21364e-05	-4.2846	6.48755e-14	1.77875e-12	Both
ENSG00000066056	TIE1	7075	8.36743	3	-1.8917	3.50331e-06	5.2325e-05	-0.969721	0.013541	0.0324906	Both
ENSG00000139445	FOXN4	121643	54.4195	1	2.26522	3.53637e-06	5.27815e-05	6.12582	1.2498e-27	2.3441e-25	Both
ENSG00000100985	MMP9	4318	9.7252	2	5.13153	3.55102e-06	5.2963e-05	2.50595	0.00293822	0.00886189	Both
ENSG00000008282	SYPL1	6856	10.0827	3	-1.67393	3.6139e-06	5.38629e-05	-1.44016	2.35393e-05	0.000130839	Both
ENSG00000196155	PLEKHG4	25894	23.4498	2	3.00319	3.61851e-06	5.38937e-05	3.85223	3.6537e-10	5.48806e-09	Both
ENSG00000179873	NLRP11	204801	19.3981	2	4.56257	3.63545e-06	5.41079e-05	6.00761	1.68772e-09	2.25961e-08	Both
ENSG00000084734	GCKR	2646	17.8	4	-2.45015	3.65979e-06	5.4432e-05	-2.36128	2.53301e-06	1.79307e-05	Both
ENSG00000228174	None	None	32.8328	4	-3.28629	3.67354e-06	5.45982e-05	-6.78543	2.41623e-29	5.39049e-27	Both
ENSG00000164362	TERT	7015	28.9288	2	6.18259	3.74512e-06	5.5623e-05	10.1451	1.41194e-11	2.72042e-10	Both
ENSG00000118292	C1orf54	79630	6.76165	3	-2.24127	3.75739e-06	5.57423e-05	-1.0909	0.020107	0.0452482	Both
ENSG00000099715	PCDH11Y	83259	4.2153	-1	-4.80762	3.75841e-06	5.57423e-05	-0.0665756	0.87556	0.911202	MBvsCtrlF
ENSG00000175348	TMEM9B	56674	11.959	3	-1.24386	3.77395e-06	5.59336e-05	-1.11128	1.00119e-05	6.14696e-05	Both
ENSG00000228594	FNDC10	643988	11.2966	4	-2.16064	3.79049e-06	5.61396e-05	-2.20614	5.37217e-07	4.39576e-06	Both
ENSG00000187601	MAGEH1	28986	7.89549	3	-1.42384	3.85874e-06	5.71105e-05	-0.849721	0.00377011	0.0109487	Both
ENSG00000258794	DUX4L27	100131369	14.1916	2	6.47726	3.87371e-06	5.7252e-05	5.72087	1.35642e-06	1.01979e-05	Both
ENSG00000161082	CELF5	60680	54.9045	3	-2.93964	3.87253e-06	5.7252e-05	-2.54564	2.7754e-05	0.000151447	Both
ENSG00000153789	CIBAR2	339145	6.55604	3	-3.30593	3.90194e-06	5.76291e-05	-1.80069	0.00948491	0.0240487	Both
ENSG00000198003	ODAD3	115948	9.35751	3	-2.02787	3.95484e-06	5.83697e-05	-1.421	0.000722627	0.00266169	Both
ENSG00000047578	KATNIP	23247	22.0164	2	2.10593	3.97987e-06	5.86982e-05	2.82225	6.25295e-11	1.06961e-09	Both
ENSG00000244734	HBB	3043	9.38625	3	-3.36407	3.99748e-06	5.89169e-05	-3.29911	2.30091e-06	1.64537e-05	Both
ENSG00000197142	ACSL5	51703	19.0962	4	-1.79476	4.0204e-06	5.92135e-05	-2.52355	2.19103e-12	4.78729e-11	Both
ENSG00000003096	KLHL13	90293	44.1136	3	-3.36573	4.05937e-06	5.9746e-05	-0.720546	0.299372	0.409374	MBvsCtrlF
ENSG00000185686	PRAME	23532	16.6587	2	10.9346	4.07842e-06	5.99848e-05	9.84078	1.08815e-06	8.32873e-06	Both
ENSG00000172346	CSDC2	27254	70.5743	4	-2.74605	4.10307e-06	6.03055e-05	-3.70513	6.41484e-11	1.09377e-09	Both
ENSG00000215474	SKOR2	652991	3.5618	-1	-5.4059	4.12856e-06	6.06381e-05	-0.984245	0.340564	0.452081	MBvsCtrlF
ENSG00000115425	PECR	55825	8.72447	4	-1.59145	4.15033e-06	6.09155e-05	-1.26134	0.000114007	0.000527568	Both
ENSG00000154229	PRKCA	5578	8.27701	3	-2.2362	4.15585e-06	6.09545e-05	-1.74625	0.000160255	0.000715043	Both
ENSG00000139433	GLTP	51228	13.4011	4	-1.57807	4.17886e-06	6.12495e-05	-1.6812	1.43594e-07	1.33891e-06	Both
ENSG00000119782	FKBP1B	2281	7.1412	3	-2.35461	4.2142e-06	6.17248e-05	-1.65139	0.000762618	0.00278431	Both
ENSG00000107281	NPDC1	56654	17.0799	4	-1.43004	4.24643e-06	6.21539e-05	-1.68033	5.2795e-09	6.55116e-08	Both
ENSG00000172159	FRMD3	257019	7.87601	3	-1.9251	4.28473e-06	6.26712e-05	-0.575931	0.155762	0.243363	MBvsCtrlF
ENSG00000135318	NT5E	4907	6.06657	3	-1.87106	4.29666e-06	6.28023e-05	-0.886991	0.0241624	0.0527175	MBvsCtrlF
ENSG00000136754	ABI1	10006	8.17365	3	-1.11141	4.2999e-06	6.28064e-05	-0.64116	0.00507437	0.0140893	Both
ENSG00000263207	None	None	18.0691	2	7.98115	4.30886e-06	6.28115e-05	10.1323	1.28313e-08	1.47599e-07	Both
ENSG00000168702	LRP1B	53353	10.0689	4	-2.54249	4.30914e-06	6.28115e-05	-2.63305	4.9441e-07	4.0852e-06	Both
ENSG00000226746	SMCR5	140771	5.51315	2	2.62555	4.30699e-06	6.28115e-05	0.0207971	1	1	MBvsCtrlF
ENSG00000149257	SERPINH1	871	9.58563	1	-1.57565	4.3415e-06	6.32396e-05	1.57581	5.86002e-05	0.000292918	Both
ENSG00000141655	TNFRSF11A	8792	17.7822	2	3.26667	4.34906e-06	6.33064e-05	3.63713	2.68258e-08	2.87872e-07	Both
ENSG00000252886	RN7SKP197	106480894	16.6872	2	8.96491	4.39859e-06	6.39834e-05	8.90581	2.24629e-07	1.99447e-06	Both
ENSG00000267506	None	None	21.1494	2	6.17222	4.41094e-06	6.41141e-05	7.77614	2.05544e-09	2.71252e-08	Both
ENSG00000152894	PTPRK	5796	12.9324	3	-1.58423	4.41363e-06	6.41141e-05	-0.31514	0.33951	0.451105	MBvsCtrlF
ENSG00000184677	ZBTB40	9923	15.308	2	2.25463	4.43576e-06	6.43914e-05	2.35635	1.23262e-07	1.16418e-06	Both
ENSG00000060138	YBX3	8531	4.57266	-1	-2.04171	4.44698e-06	6.45101e-05	-0.697718	0.105455	0.178017	MBvsCtrlF
ENSG00000067141	NEO1	4756	7.18166	1	-1.28764	4.4555e-06	6.45895e-05	0.855891	0.00441231	0.012512	Both
ENSG00000171345	KRT19	3880	9.47453	4	-3.80432	4.47065e-06	6.47648e-05	-3.61552	5.61162e-06	3.65946e-05	Both
ENSG00000160808	MYL3	4634	23.5476	4	-2.50706	4.51361e-06	6.53426e-05	-3.70425	6.25141e-13	1.47378e-11	Both
ENSG00000256391	None	None	23.7192	4	-3.73165	4.54166e-06	6.56589e-05	-8.04087	5.18951e-21	3.75381e-19	Both
ENSG00000170854	RIOX2	84864	27.3204	2	1.65345	4.5407e-06	6.56589e-05	2.38747	3.16965e-12	6.76081e-11	Both
ENSG00000109452	INPP4B	8821	5.78934	3	-1.95948	4.56198e-06	6.59077e-05	-1.01169	0.0141166	0.0336884	Both
ENSG00000085063	CD59	966	17.4624	4	-1.29033	4.58066e-06	6.61325e-05	-1.73884	1.68854e-11	3.20671e-10	Both
ENSG00000259834	None	None	8.96517	4	-2.62938	4.594e-06	6.62799e-05	-2.43582	7.94811e-06	5.00155e-05	Both
ENSG00000107187	LHX3	8022	17.1358	2	7.78635	4.71363e-06	6.79597e-05	7.29792	8.67117e-07	6.76645e-06	Both
ENSG00000196189	SEMA4A	64218	12.271	3	-2.08465	4.73476e-06	6.82179e-05	-0.67008	0.129321	0.209543	MBvsCtrlF
ENSG00000168589	DYNLRB2	83657	8.73701	3	-2.97721	4.74273e-06	6.82863e-05	-1.96331	0.00175475	0.00570052	Both
ENSG00000124191	TOX2	84969	7.79798	3	-2.12593	4.75902e-06	6.84743e-05	-1.38158	0.00196968	0.00628886	Both
ENSG00000152784	PRDM8	56978	11.6469	3	-2.2951	4.77278e-06	6.86257e-05	1.84771	0.00249938	0.00771059	Both
ENSG00000131037	EPS8L1	54869	10.2565	3	-2.59281	4.78507e-06	6.87558e-05	1.675	0.0183245	0.0418728	Both
ENSG00000236403	None	None	18.1196	2	5.36982	4.79737e-06	6.88859e-05	7.05027	5.72544e-09	7.03041e-08	Both
ENSG00000226791	LINC02611	101927070	25.2314	4	-2.13766	4.81261e-06	6.90112e-05	-3.80355	4.26502e-19	2.51091e-17	Both
ENSG00000185070	FLRT2	23768	5.99567	3	-2.19271	4.81203e-06	6.90112e-05	1.46029	0.0101319	0.0254005	Both
ENSG00000147912	FBXO10	26267	28.5976	2	2.41208	4.82499e-06	6.91419e-05	3.34893	3.2825e-11	5.8957e-10	Both
ENSG00000232436	None	None	18.3764	2	9.44121	4.85605e-06	6.954e-05	9.50954	2.08866e-07	1.86781e-06	Both
ENSG00000131016	AKAP12	9590	37.7468	4	-2.1067	4.88224e-06	6.98678e-05	-3.10135	5.22575e-13	1.25146e-11	Both
ENSG00000135638	EMX1	2016	18.0073	2	6.69337	4.90027e-06	7.00785e-05	6.72043	2.44105e-07	2.1476e-06	Both
ENSG00000136531	SCN2A	6326	27.9067	4	-1.89888	4.94879e-06	7.07247e-05	-3.83456	2.37496e-23	2.45019e-21	Both
ENSG00000150760	DOCK1	1793	18.4211	3	-1.88632	5.01074e-06	7.15617e-05	-1.41054	0.000330369	0.00134524	Both
ENSG00000226121	None	None	17.6147	2	3.89265	5.04045e-06	7.19376e-05	3.92366	2.8075e-07	2.43861e-06	Both
ENSG00000203581	OR1F2P	26184	32.9856	4	-3.369	5.07826e-06	7.23797e-05	-5.64821	7.89537e-16	2.92543e-14	Both
ENSG00000250101	None	None	5.77135	3	-2.33111	5.07639e-06	7.23797e-05	-0.62405	0.218876	0.319987	MBvsCtrlF
ENSG00000118231	CRYGD	1421	3.70808	-1	-5.04137	5.10685e-06	7.27382e-05	-0.578538	0.535585	0.639072	MBvsCtrlF
ENSG00000131669	NINJ1	4814	16.5633	3	-1.5534	5.16394e-06	7.35021e-05	-1.27893	6.87189e-05	0.000336047	Both
ENSG00000151715	TMEM45B	120224	5.90074	3	-1.71478	5.17073e-06	7.35493e-05	-0.743057	0.0422517	0.083682	MBvsCtrlF
ENSG00000139132	FGD4	121512	28.4672	2	1.59458	5.18704e-06	7.36381e-05	2.67842	3.62311e-15	1.22469e-13	Both
ENSG00000142959	BEST4	266675	11.0938	4	-2.19027	5.18481e-06	7.36381e-05	-2.33928	2.27333e-07	2.01425e-06	Both
ENSG00000013725	CD6	923	7.58197	3	-2.21881	5.1874e-06	7.36381e-05	-1.72192	0.000225156	0.000963251	Both
ENSG00000265015	None	None	22.6367	2	5.08286	5.20734e-06	7.38718e-05	7.31108	7.13255e-11	1.20934e-09	Both
ENSG00000243144	None	None	27.7515	2	7.93434	5.22662e-06	7.40956e-05	8.6007	6.92661e-08	6.86314e-07	Both
ENSG00000152128	TMEM163	81615	21.1128	4	-2.2628	5.25207e-06	7.44067e-05	-3.24508	3.04434e-12	6.51735e-11	Both
ENSG00000170279	C7orf33	202865	24.4223	2	5.03783	5.26337e-06	7.44885e-05	8.57052	6.3827e-12	1.29822e-10	Both
ENSG00000168938	PPIC	5480	3.86539	-1	-1.77696	5.26487e-06	7.44885e-05	-0.0806648	0.799248	0.854655	MBvsCtrlF
ENSG00000137726	FXYD6	53826	13.8037	3	-2.25622	5.33557e-06	7.54383e-05	-1.49946	0.00159513	0.00524874	Both
ENSG00000234056	LINC00463	101928922	18.59	2	3.18871	5.37855e-06	7.59954e-05	3.91481	3.14404e-09	4.01898e-08	Both
ENSG00000168263	KCNV2	169522	15.8559	2	4.23838	5.40255e-06	7.62835e-05	4.33562	2.21974e-07	1.97254e-06	Both
ENSG00000110195	FOLR1	2348	4.81084	3	-4.07474	5.45084e-06	7.69142e-05	0.751258	0.544653	0.646878	MBvsCtrlF
ENSG00000075275	CELSR1	9620	7.38793	3	-2.28438	5.46298e-06	7.70342e-05	0.483294	0.419438	0.531577	MBvsCtrlF
ENSG00000142233	NTN5	126147	14.053	2	5.34414	5.50176e-06	7.75295e-05	4.06793	2.98385e-05	0.000161863	Both
ENSG00000140406	TLNRD1	59274	12.6375	4	-1.51234	5.59566e-06	7.88002e-05	-1.64433	1.11121e-07	1.06085e-06	Both
ENSG00000204060	FOXO6	100132074	33.8865	2	2.93141	5.62415e-06	7.91489e-05	4.9244	6.06068e-14	1.66818e-12	Both
ENSG00000170293	CMTM8	152189	9.22268	3	-2.24117	5.64826e-06	7.94354e-05	-1.58134	0.000836548	0.00301527	Both
ENSG00000152583	SPARCL1	8404	12.845	3	-1.59407	5.71694e-06	8.0348e-05	-1.33332	5.66812e-05	0.000284265	Both
ENSG00000205090	TMEM240	339453	22.4552	4	-2.21233	5.74794e-06	8.07302e-05	-2.5953	1.39517e-08	1.59145e-07	Both
ENSG00000088832	FKBP1A	2280	4.66137	-1	-1.24072	5.77575e-06	8.10671e-05	-0.245262	0.345608	0.457173	MBvsCtrlF
ENSG00000203709	None	None	8.44322	2	3.35069	5.93106e-06	8.31919e-05	-0.514745	0.281509	0.390221	MBvsCtrlF
ENSG00000111261	MANSC1	54682	13.9581	4	-1.59891	5.94163e-06	8.3285e-05	-1.75437	9.46104e-08	9.12067e-07	Both
ENSG00000257126	None	None	16.4562	2	7.50324	5.9518e-06	8.33725e-05	8.96388	5.51559e-08	5.57982e-07	Both
ENSG00000241839	PLEKHO2	80301	11.1505	3	-1.5163	5.95796e-06	8.34036e-05	-1.16583	0.000229663	0.000977601	Both
ENSG00000264659	None	None	30.7623	4	-3.66844	5.96575e-06	8.34575e-05	-8.5122	8.56863e-24	9.50804e-22	Both
ENSG00000104112	SCG3	29106	4.09987	-1	-1.19903	5.97369e-06	8.35134e-05	-0.143593	0.561671	0.661557	MBvsCtrlF
ENSG00000183638	RP1L1	94137	16.0656	2	6.53965	5.98229e-06	8.35786e-05	6.57948	3.22449e-07	2.76903e-06	Both
ENSG00000175602	CCDC85B	11007	29.1404	4	-1.36133	6.14207e-06	8.57543e-05	-2.42827	5.74974e-19	3.32951e-17	Both
ENSG00000070961	ATP2B1	490	10.5484	2	1.57192	6.17296e-06	8.61288e-05	0.949978	0.00169148	0.00552717	Both
ENSG00000109103	UNC119	9094	20.6749	2	2.87593	6.21651e-06	8.66224e-05	3.76659	4.80369e-10	7.05541e-09	Both
ENSG00000267082	LOC105372273	105372273	9.39661	3	-2.45286	6.21367e-06	8.66224e-05	-0.668614	0.208083	0.307788	MBvsCtrlF
ENSG00000197959	DNM3	26052	30.4389	4	-2.0296	6.22376e-06	8.66664e-05	-3.26718	4.91564e-15	1.63039e-13	Both
ENSG00000003987	MTMR7	9108	22.7346	4	-1.95862	6.23582e-06	8.67774e-05	-2.144	1.27123e-07	1.19904e-06	Both
ENSG00000177791	MYOZ1	58529	6.56841	3	-2.27812	6.27314e-06	8.72395e-05	-1.56022	0.00134941	0.00454246	Both
ENSG00000210082	None	None	17.0905	4	-1.86131	6.31033e-06	8.76685e-05	-2.70673	1.27771e-12	2.88696e-11	Both
ENSG00000224717	LEMD1-DT	284577	12.7168	2	2.60127	6.31226e-06	8.76685e-05	2.21536	1.13041e-05	6.83341e-05	Both
ENSG00000067182	TNFRSF1A	7132	13.9629	3	-1.84601	6.36624e-06	8.83602e-05	-0.727197	0.0655447	0.120096	MBvsCtrlF
ENSG00000164638	SLC29A4	222962	27.7797	2	2.35091	6.39909e-06	8.87581e-05	3.96315	2.67667e-14	7.74991e-13	Both
ENSG00000100097	LGALS1	3956	8.14003	3	-2.14327	6.41501e-06	8.89194e-05	-1.59016	0.000445618	0.00174663	Both
ENSG00000129467	ADCY4	196883	8.09582	3	-1.83851	6.41911e-06	8.89194e-05	-1.00039	0.0106454	0.0264769	Both
ENSG00000225177	None	None	8.31657	3	-2.3737	6.46193e-06	8.94541e-05	-0.321991	0.512233	0.617359	MBvsCtrlF
ENSG00000225843	NIPA2P1	100132321	18.2981	2	11.352	6.48999e-06	8.97838e-05	8.80496	4.64125e-06	3.07588e-05	Both
ENSG00000124194	GDAP1L1	78997	3.52067	-1	-1.66499	6.55675e-06	9.06482e-05	0.112641	0.802624	0.857356	MBvsCtrlF
ENSG00000134222	PSRC1	84722	8.1979	3	-1.76981	6.59097e-06	9.1062e-05	-1.47118	7.40287e-05	0.000359278	Both
ENSG00000267665	LOC400622	400622	19.5515	2	3.77797	6.65391e-06	9.18717e-05	4.91234	1.15999e-09	1.59641e-08	Both
ENSG00000108379	WNT3	7473	5.69009	3	-1.56731	6.68474e-06	9.22373e-05	0.707359	0.06277	0.115934	MBvsCtrlF
ENSG00000145536	ADAMTS16	170690	22.673	4	-2.19356	6.74685e-06	9.30336e-05	-3.75842	1.52105e-16	6.37099e-15	Both
ENSG00000261827	None	None	15.8561	4	-2.6777	6.75958e-06	9.30818e-05	-4.19168	1.32779e-13	3.45715e-12	Both
ENSG00000084463	WBP11	51729	23.6258	2	1.65808	6.76154e-06	9.30818e-05	1.88302	2.52448e-08	2.72007e-07	Both
ENSG00000134824	FADS2	9415	5.55786	3	-1.35572	6.76352e-06	9.30818e-05	-0.249178	0.383883	0.495494	MBvsCtrlF
ENSG00000151834	GABRA2	2555	8.37244	3	-2.68178	6.77583e-06	9.31907e-05	-1.65549	0.00388426	0.011234	Both
ENSG00000214100	PLAC9P1	389033	11.5794	4	-3.79288	6.90104e-06	9.48513e-05	-5.18289	3.51836e-10	5.31112e-09	Both
ENSG00000213777	VN1R103P	730066	6.96072	3	-2.20881	6.95515e-06	9.55331e-05	-0.614918	0.202657	0.301326	MBvsCtrlF
ENSG00000196313	POM121	9883	10.9204	2	2.03521	6.96922e-06	9.56023e-05	1.63346	4.01615e-05	0.000210071	Both
ENSG00000124875	CXCL6	6372	4.6414	-1	-3.80837	6.96745e-06	9.56023e-05	1.18284	0.338963	0.450462	MBvsCtrlF
ENSG00000238246	None	None	5.44183	3	-2.4189	6.98749e-06	9.5791e-05	0.62633	0.333999	0.445458	MBvsCtrlF
ENSG00000106538	RARRES2	5919	6.25458	3	-2.35734	7.01437e-06	9.60974e-05	-1.49623	0.00299023	0.00899064	Both
ENSG00000155368	DBI	1622	10.37	3	-1.94508	7.0395e-06	9.63793e-05	-1.22557	0.00309493	0.00925449	Both
ENSG00000116191	RALGPS2	55103	30.2683	2	2.31609	7.04486e-06	9.63904e-05	3.70017	3.26929e-13	8.08509e-12	Both
ENSG00000250567	None	None	20.9819	2	6.9341	7.05403e-06	9.64536e-05	8.39768	6.35403e-08	6.34924e-07	Both
ENSG00000187456	None	None	10.4571	1	-2.35853	7.07677e-06	9.67022e-05	3.6372	1.1303e-05	6.83341e-05	Both
ENSG00000163702	IL17RC	84818	9.2919	3	-1.96363	7.11483e-06	9.71596e-05	-0.902606	0.0324692	0.0673338	MBvsCtrlF
ENSG00000013016	EHD3	30845	21.0907	4	-1.70685	7.1277e-06	9.72727e-05	-2.93557	3.76403e-17	1.723e-15	Both
ENSG00000249853	HS3ST5	222537	4.31827	-1	-2.62182	7.25415e-06	9.89346e-05	-0.635624	0.25954	0.366102	MBvsCtrlF
ENSG00000152785	BMP3	651	4.66536	-1	-2.43785	7.31299e-06	9.9673e-05	-0.797713	0.137305	0.22004	MBvsCtrlF
ENSG00000099617	EFNA2	1943	3.95069	-1	-3.07016	7.32606e-06	9.9787e-05	0.164058	0.898556	0.927527	MBvsCtrlF
ENSG00000167548	KMT2D	8085	7.27101	2	2.25849	7.39232e-06	0.000100625	1.03993	0.0135411	0.0324906	Both
ENSG00000157045	NTAN1	123803	5.2849	3	-1.31493	7.43962e-06	0.000101204	-0.526801	0.0605415	0.112603	MBvsCtrlF
ENSG00000073861	TBX21	30009	17.9785	2	7.32346	7.45816e-06	0.000101268	7.36281	4.71101e-07	3.9155e-06	Both
ENSG00000144218	AFF3	3899	27.3873	3	-2.94113	7.45317e-06	0.000101268	-2.56249	4.29512e-05	0.000223334	Both
ENSG00000163885	CFAP100	348807	4.72338	-1	-1.84216	7.45865e-06	0.000101268	0.537962	0.242533	0.347127	MBvsCtrlF
ENSG00000072501	SMC1A	8243	14.1491	2	1.64351	7.47988e-06	0.000101491	1.70007	3.28136e-07	2.81104e-06	Both
ENSG00000167588	GPD1	2819	20.9242	4	-1.86088	7.50854e-06	0.000101814	-3.01027	3.87184e-15	1.30461e-13	Both
ENSG00000136929	HEMGN	55363	6.71663	3	-3.10763	7.55773e-06	0.000102416	1.45877	0.119313	0.196757	MBvsCtrlF
ENSG00000107623	None	None	8.85685	3	-3.27789	7.58336e-06	0.000102567	-2.9376	2.71459e-05	0.000148587	Both
ENSG00000163072	NOSTRIN	115677	4.87902	3	-1.97325	7.58326e-06	0.000102567	-0.844988	0.0476638	0.0925503	MBvsCtrlF
ENSG00000153250	RBMS1	5937	6.59621	3	-1.63759	7.57579e-06	0.000102567	-0.156809	0.63927	0.726939	MBvsCtrlF
ENSG00000270504	None	None	12.1197	3	-2.21408	7.60233e-06	0.000102758	0.39017	0.514781	0.619657	MBvsCtrlF
ENSG00000085832	EPS15	2060	9.34264	4	-1.15069	7.62944e-06	0.000103058	-0.958468	6.86173e-05	0.000335729	Both
ENSG00000053770	AP5M1	55745	19.0405	2	2.33189	7.67559e-06	0.000103616	2.63491	3.71855e-08	3.8919e-07	Both
ENSG00000204681	GABBR1	2550	40.3469	4	-2.4069	7.69765e-06	0.000103847	-2.95156	5.70139e-09	7.0104e-08	Both
ENSG00000157404	KIT	3815	8.05342	3	-2.63639	7.71099e-06	0.000103932	-2.47903	9.54986e-06	5.90087e-05	Both
ENSG00000145888	GLRA1	2741	12.9859	2	4.99764	7.71374e-06	0.000103932	3.82761	3.97678e-05	0.000208314	Both
ENSG00000100181	TPTEP1	387590	8.82938	2	5.50641	7.77287e-06	0.000104662	3.12553	0.00109106	0.00378585	Both
ENSG00000214870	LOC441204	441204	18.1342	2	2.398	7.78259e-06	0.000104726	2.83989	1.09584e-08	1.27191e-07	Both
ENSG00000187714	SLC18A3	6572	4.07787	-1	-3.91635	7.79172e-06	0.000104783	2.11848	0.0734949	0.132105	MBvsCtrlF
ENSG00000253553	None	None	6.21652	3	-3.05799	7.80486e-06	0.000104893	-0.434802	0.520541	0.625279	MBvsCtrlF
ENSG00000164181	ELOVL7	79993	19.1548	4	-2.11931	7.90593e-06	0.000106184	-3.45186	5.55962e-15	1.83537e-13	Both
ENSG00000112539	C6orf118	168090	4.90462	3	-3.6241	7.91821e-06	0.000106281	1.57854	0.144813	0.22947	MBvsCtrlF
ENSG00000272448	None	None	8.85908	2	5.59301	7.93169e-06	0.000106395	1.84516	0.0341571	0.0701002	MBvsCtrlF
ENSG00000174326	SLC16A11	162515	24.8078	4	-2.11981	7.94801e-06	0.000106516	-3.90581	6.50628e-19	3.74712e-17	Both
ENSG00000188290	HES4	57801	7.9081	1	-1.76059	7.95075e-06	0.000106516	1.22802	0.00614953	0.016639	Both
ENSG00000070886	EPHA8	2046	32.0975	2	3.86608	7.97887e-06	0.000106825	6.91101	4.99733e-14	1.3863e-12	Both
ENSG00000259067	None	None	7.82026	2	5.0894	8.01561e-06	0.000107208	0.139645	0.906149	0.932918	MBvsCtrlF
ENSG00000166866	MYO1A	4640	7.2106	2	4.37869	8.01761e-06	0.000107208	0.0466141	1	1	MBvsCtrlF
ENSG00000125246	CLYBL	171425	11.15	4	-2.34661	8.02506e-06	0.00010724	-2.14265	1.70707e-05	9.81891e-05	Both
ENSG00000146090	RASGEF1C	255426	51.5374	4	-2.35057	8.13264e-06	0.000108609	-2.67275	7.15996e-08	7.05806e-07	Both
ENSG00000215933	None	None	32.7519	4	-2.35323	8.1787e-06	0.000109156	-3.41643	4.87875e-12	1.02035e-10	Both
ENSG00000267466	None	None	17.5891	2	5.89504	8.18949e-06	0.000109231	6.61213	6.80852e-08	6.75877e-07	Both
ENSG00000268549	None	None	5.11629	3	-2.42031	8.22647e-06	0.000109655	-1.04429	0.0475773	0.0924331	MBvsCtrlF
ENSG00000170075	GPR37L1	9283	48.9011	4	-2.49729	8.47905e-06	0.00011288	-5.39183	5.55482e-23	5.42529e-21	Both
ENSG00000227716	None	None	16.6857	2	10.5418	8.47827e-06	0.00011288	9.8439	1.62379e-06	1.20289e-05	Both
ENSG00000177189	RPS6KA3	6197	8.93273	4	-1.23718	8.49304e-06	0.000112995	-1.03381	7.26758e-05	0.00035344	Both
ENSG00000230793	SMARCE1P5	400129	9.14665	4	-1.83526	8.50992e-06	0.000113149	-1.59701	4.202e-05	0.000219012	Both
ENSG00000174844	DNAH12	201625	4.05226	-1	-1.93724	8.5486e-06	0.000113592	0.584491	0.243853	0.348592	MBvsCtrlF
ENSG00000164663	USP49	25862	24.9141	2	1.47533	8.55631e-06	0.000113623	2.32849	2.2551e-13	5.67632e-12	Both
ENSG00000176601	MAP3K19	80122	12.2371	1	-2.89364	8.56462e-06	0.000113662	1.99488	0.0188839	0.0429066	Both
ENSG00000099849	RASSF7	8045	10.5626	4	-1.83014	8.61236e-06	0.000114153	-1.97753	2.71927e-07	2.37267e-06	Both
ENSG00000115266	APC2	10297	27.5767	3	-2.22819	8.6093e-06	0.000114153	-1.86565	8.74967e-05	0.000417377	Both
ENSG00000272405	None	None	16.2047	3	-2.25627	8.63761e-06	0.000114416	-1.81291	0.00018674	0.000816033	Both
ENSG00000253726	LOC101926908	101926908	21.5383	2	6.30739	8.66817e-06	0.000114749	9.47021	7.0132e-10	1.00228e-08	Both
ENSG00000136826	KLF4	9314	5.4941	3	-2.20952	8.81462e-06	0.000116615	-0.692752	0.150676	0.237012	MBvsCtrlF
ENSG00000146938	NLGN4X	57502	14.1039	3	-2.1808	8.85636e-06	0.000117094	-1.61303	0.000569716	0.00216895	Both
ENSG00000145826	LECT2	3950	28.9375	2	3.74418	9.01256e-06	0.000119011	6.46934	5.67887e-13	1.35386e-11	Both
ENSG00000182985	CADM1	23705	10.1332	2	2.282	9.00853e-06	0.000119011	1.34326	0.00207587	0.00657245	Both
ENSG00000155011	DKK2	27123	4.10609	-1	-2.61947	9.06187e-06	0.000119587	-0.148861	0.756212	0.820937	MBvsCtrlF
ENSG00000129680	MAP7D3	79649	5.7326	3	-2.09533	9.12267e-06	0.000120315	-0.624559	0.172002	0.263568	MBvsCtrlF
ENSG00000169291	SHE	126669	10.6917	3	-2.21783	9.15515e-06	0.000120668	-1.23274	0.0105822	0.0263578	Both
ENSG00000175155	YPEL2	388403	10.9031	2	2.56856	9.16782e-06	0.00012076	1.12911	0.0178857	0.0409939	Both
ENSG00000130055	GDPD2	54857	9.3485	3	-3.68416	9.28754e-06	0.000122261	0.194311	0.920458	0.943815	MBvsCtrlF
ENSG00000031544	None	None	15.2109	2	5.58384	9.29718e-06	0.000122312	5.98826	1.85508e-07	1.68092e-06	Both
ENSG00000112796	ENPP5	59084	17.9657	4	-2.01569	9.32861e-06	0.000122649	-3.08498	2.67034e-13	6.65841e-12	Both
ENSG00000232528	LOC100289473	100289473	20.5031	4	-2.10579	9.35167e-06	0.000122876	-3.04522	3.63632e-12	7.70682e-11	Both
ENSG00000156103	MMP16	4325	11.4328	3	-2.34762	9.40076e-06	0.000123445	-0.64012	0.211127	0.311409	MBvsCtrlF
ENSG00000152214	RIT2	6014	41.516	4	-3.59135	9.44866e-06	0.000123997	-5.23811	6.38587e-11	1.08971e-09	Both
ENSG00000110427	KIAA1549L	25758	13.5512	3	-2.39707	9.46446e-06	0.000124127	-1.71397	0.00092972	0.00329782	Both
ENSG00000256982	None	None	27.9363	4	-2.15075	9.48497e-06	0.000124319	-4.59831	6.8403e-24	7.71135e-22	Both
ENSG00000257897	None	None	3.85642	-1	-3.74815	9.51948e-06	0.000124695	-0.736405	0.369182	0.480883	MBvsCtrlF
ENSG00000151012	SLC7A11	23657	7.78007	3	-2.19612	9.56125e-06	0.000125164	-1.38405	0.00363667	0.0106165	Both
ENSG00000066322	ELOVL1	64834	13.6434	4	-1.62597	9.6181e-06	0.000125831	-2.07088	1.11187e-09	1.53418e-08	Both
ENSG00000176014	TUBB6	84617	3.4457	-1	-1.62912	9.691e-06	0.000126706	0.00800478	0.980619	0.989207	MBvsCtrlF
ENSG00000184515	BEX5	340542	13.0897	4	-2.43603	9.70552e-06	0.000126818	-3.09498	2.40354e-09	3.14449e-08	Both
ENSG00000023171	GRAMD1B	57476	5.16685	2	2.13686	9.74886e-06	0.000127306	0.313653	0.43687	0.548064	MBvsCtrlF
ENSG00000142611	PRDM16	63976	5.07146	3	-3.17904	9.77928e-06	0.000127624	-1.58232	0.0227527	0.0501739	MBvsCtrlF
ENSG00000213719	CLIC1	1192	4.31382	-1	-2.02226	9.79907e-06	0.000127804	0.517654	0.322013	0.433318	MBvsCtrlF
ENSG00000163110	PDLIM5	10611	4.86674	3	-1.54364	9.94141e-06	0.000129581	-0.231658	0.481912	0.590658	MBvsCtrlF
ENSG00000180071	ANKRD18A	253650	27.6694	3	-3.33074	9.97452e-06	0.000129932	-2.92967	4.92137e-05	0.000251394	Both
ENSG00000233392	UICLM	200772	3.64778	-1	-5.88529	1.0017e-05	0.000130405	1.33831	0.5093	0.614803	MBvsCtrlF
ENSG00000172548	NIPAL4	348938	15.6043	4	-2.93254	1.01083e-05	0.000131433	-4.90179	2.3348e-14	6.84423e-13	Both
ENSG00000163710	PCOLCE2	26577	24.3872	2	2.81099	1.01072e-05	0.000131433	4.67248	4.77451e-13	1.14729e-11	Both
ENSG00000132464	ENAM	10117	17.2898	2	7.34645	1.01234e-05	0.000131549	6.95579	1.80031e-06	1.31708e-05	Both
ENSG00000188580	NKAIN2	154215	11.4229	4	-2.55018	1.01379e-05	0.000131656	-2.39269	1.2863e-05	7.66212e-05	Both
ENSG00000178980	SELENOW	6415	14.9611	4	-1.31207	1.02698e-05	0.000133287	-1.72617	2.73328e-10	4.21303e-09	Both
ENSG00000241935	HOGA1	112817	25.5259	4	-2.05749	1.03424e-05	0.000134147	-2.70025	5.20393e-10	7.6116e-09	Both
ENSG00000131981	LGALS3	3958	16.1559	4	-1.77396	1.04016e-05	0.000134833	-2.56461	5.06358e-12	1.05316e-10	Both
ENSG00000242021	None	None	9.42948	2	6.24529	1.04725e-05	0.000135668	3.47213	0.00114012	0.00393801	Both
ENSG00000259291	ZNF710-AS1	109729181	12.3647	3	-1.8463	1.05477e-05	0.00013656	-1.48841	0.000178464	0.000783909	Both
ENSG00000173926	MARCHF3	115123	4.03664	-1	-1.55205	1.05739e-05	0.000136815	-0.268076	0.422552	0.53456	MBvsCtrlF
ENSG00000101210	EEF1A2	1917	27.9003	4	-1.5002	1.05805e-05	0.000136817	-2.93128	2.73371e-21	2.03292e-19	Both
ENSG00000174083	None	None	3.50289	-1	-2.13713	1.06068e-05	0.000137074	-0.0621083	0.859308	0.899011	MBvsCtrlF
ENSG00000175497	DPP10	57628	4.90363	3	-2.97241	1.06839e-05	0.000137986	-1.44649	0.0266603	0.0571333	MBvsCtrlF
ENSG00000151474	FRMD4A	55691	7.30969	3	-1.69805	1.07068e-05	0.000138197	0.0498262	0.938174	0.956681	MBvsCtrlF
ENSG00000225092	None	None	15.1669	2	4.97634	1.07205e-05	0.000138289	5.28672	2.25416e-07	2.00061e-06	Both
ENSG00000198832	SELENOM	140606	28.1731	4	-1.79694	1.07683e-05	0.000138822	-3.30867	1.28234e-18	7.0776e-17	Both
ENSG00000115194	SLC30A3	7781	6.25049	3	-3.21172	1.07894e-05	0.00013901	1.32733	0.15254	0.239371	MBvsCtrlF
ENSG00000267594	None	None	16.6706	3	-4.36549	1.08968e-05	0.000140308	-2.90074	0.00215568	0.00678761	Both
ENSG00000154153	RETREG1	54463	15.4242	4	-1.77278	1.09286e-05	0.000140632	-2.55911	6.18064e-12	1.26197e-10	Both
ENSG00000075702	WDR62	284403	29.6234	2	2.99208	1.09958e-05	0.000141411	4.40531	4.01383e-11	7.12471e-10	Both
ENSG00000148180	GSN	2934	9.06944	3	-1.47009	1.10139e-05	0.000141496	-1.02648	0.00119221	0.00409061	Both
ENSG00000187715	KBTBD12	166348	5.15785	2	2.73785	1.10158e-05	0.000141496	0.432502	0.389065	0.501268	MBvsCtrlF
ENSG00000151229	SLC2A13	114134	11.8771	4	-1.76337	1.11476e-05	0.000143015	-1.99093	1.03387e-07	9.91039e-07	Both
ENSG00000220008	LINGO3	645191	20.55	4	-3.59634	1.11464e-05	0.000143015	-4.10602	2.10244e-07	1.87696e-06	Both
ENSG00000159231	CBR3	874	17.0469	4	-2.19031	1.11945e-05	0.000143531	-2.7498	3.64218e-09	4.62507e-08	Both
ENSG00000175262	C1orf127	148345	21.6541	4	-2.90309	1.13462e-05	0.000145388	-5.41873	3.52556e-17	1.61733e-15	Both
ENSG00000183185	GABRR3	200959	21.9413	2	6.905	1.13651e-05	0.000145542	8.63936	1.27138e-08	1.46364e-07	Both
ENSG00000176399	DMRTA1	63951	4.40899	-1	-3.49023	1.1417e-05	0.000146118	-0.244173	0.699281	0.777696	MBvsCtrlF
ENSG00000146151	HMGCLL1	54511	8.48295	4	-2.96204	1.14851e-05	0.000146901	-2.67674	3.24436e-05	0.000174002	Both
ENSG00000181143	MUC16	94025	14.9697	2	6.7698	1.14922e-05	0.000146903	4.51963	0.000162804	0.000724432	Both
ENSG00000132470	ITGB4	3691	16.1829	4	-2.17096	1.15114e-05	0.00014706	-3.03102	5.59244e-11	9.69144e-10	Both
ENSG00000175582	RAB6A	5870	9.4725	3	-1.1141	1.15309e-05	0.000147132	-0.932261	8.74668e-05	0.000417328	Both
ENSG00000154316	TDH	157739	8.84914	3	-2.31817	1.15245e-05	0.000147132	-1.47297	0.00389493	0.0112618	Both
ENSG00000260672	None	None	4.60925	-1	3.10352	1.15503e-05	0.000147291	-0.0375962	0.895896	0.925984	MBvsCtrlF
ENSG00000100417	PMM1	5372	10.7394	4	-1.20969	1.15612e-05	0.000147341	-1.19159	3.49073e-06	2.38885e-05	Both
ENSG00000040608	RTN4R	65078	49.7882	4	-1.75514	1.15859e-05	0.000147567	-3.78561	8.80309e-25	1.12393e-22	Both
ENSG00000155970	MICU3	286097	23.4597	4	-2.33445	1.16191e-05	0.000147901	-3.39005	1.23336e-11	2.39596e-10	Both
ENSG00000110076	NRXN2	9379	40.8768	4	-2.41089	1.16369e-05	0.000148038	-3.52813	1.00271e-11	1.9659e-10	Both
ENSG00000144749	LRIG1	26018	9.67381	3	-1.41798	1.16461e-05	0.000148067	-0.633042	0.0407526	0.0813058	MBvsCtrlF
ENSG00000261183	SPINT1-AS1	102724362	18.1177	4	-3.22962	1.16785e-05	0.00014839	-4.48987	2.56687e-10	3.97387e-09	Both
ENSG00000259888	None	None	21.9716	4	-2.1644	1.18315e-05	0.000149795	-4.06688	6.77563e-19	3.88116e-17	Both
ENSG00000241101	None	None	18.405	2	4.50069	1.1829e-05	0.000149795	5.31746	3.2432e-08	3.42824e-07	Both
ENSG00000248161	None	None	14.0872	4	-2.42253	1.18103e-05	0.000149795	-2.72017	1.78058e-07	1.62103e-06	Both
ENSG00000043355	ZIC2	7546	5.9863	4	-3.22225	1.17962e-05	0.000149795	-2.48965	0.000404077	0.00160555	Both
ENSG00000249684	None	None	8.79845	3	-1.71171	1.1818e-05	0.000149795	-1.23394	0.000899357	0.00320838	Both
ENSG00000131094	C1QL1	10882	9.75981	3	-2.60438	1.18054e-05	0.000149795	-0.924176	0.108486	0.182162	MBvsCtrlF
ENSG00000171786	NHLH1	4807	22.0259	1	-2.52555	1.19173e-05	0.000150791	3.77656	2.64065e-06	1.86366e-05	Both
ENSG00000234921	None	None	30.1104	1	5.05645	1.193e-05	0.000150859	9.32919	2.5495e-12	5.5085e-11	Both
ENSG00000243799	None	None	9.58883	2	7.64716	1.19369e-05	0.000150859	3.27434	0.00463402	0.0130464	Both
ENSG00000204580	DDR1	780	4.37425	-1	-1.79936	1.19889e-05	0.000151426	-0.0601614	0.846582	0.890064	MBvsCtrlF
ENSG00000237515	SHISA9	729993	11.8147	3	-2.41263	1.20344e-05	0.00015191	1.29257	0.0506099	0.0973963	MBvsCtrlF
ENSG00000240065	PSMB9	5698	9.1684	3	-2.27948	1.2108e-05	0.000152748	-1.44641	0.00387964	0.0112237	Both
ENSG00000071246	VASH1	22846	20.7823	2	1.91731	1.2126e-05	0.000152805	2.80292	2.30493e-11	4.26272e-10	Both
ENSG00000152804	HHEX	3087	5.32896	3	-1.84548	1.21269e-05	0.000152805	-1.01277	0.0125953	0.030536	Both
ENSG00000082781	ITGB5	3693	8.20179	4	-1.55206	1.22896e-05	0.000154763	-1.2564	0.000175582	0.000772371	Both
ENSG00000069011	PITX1	5307	12.3441	2	9.63414	1.24071e-05	0.00015615	7.7829	1.62867e-05	9.43633e-05	Both
ENSG00000159387	IRX6	79190	15.7001	2	6.16849	1.24489e-05	0.000156583	7.16707	5.87931e-08	5.9111e-07	Both
ENSG00000225978	None	None	9.30179	4	-3.37688	1.24971e-05	0.000157003	-3.49444	2.45268e-06	1.74028e-05	Both
ENSG00000243083	LINC00870	201617	11.1597	2	3.86783	1.24942e-05	0.000157003	3.03399	5.64232e-05	0.000283172	Both
ENSG00000105699	LSR	51599	10.7116	4	-1.58445	1.25137e-05	0.000157118	-1.69804	5.10556e-07	4.20059e-06	Both
ENSG00000135643	KCNMB4	27345	16.4517	4	-1.99845	1.2537e-05	0.000157317	-2.15984	4.78411e-07	3.96847e-06	Both
ENSG00000172733	PURG	29942	8.15891	3	-2.23203	1.27421e-05	0.000159796	-0.786963	0.111988	0.186907	MBvsCtrlF
ENSG00000132953	XPO4	64328	15.1854	2	2.48331	1.27868e-05	0.000160262	2.57703	5.63128e-07	4.58462e-06	Both
ENSG00000175550	DRAP1	10589	15.2493	4	-1.22167	1.28277e-05	0.00016068	-1.60573	4.25413e-10	6.31386e-09	Both
ENSG00000249958	CCT7P2	100288772	13.8045	2	4.23797	1.30301e-05	0.000163118	3.1778	8.5553e-05	0.000408749	Both
ENSG00000172116	CD8B	926	7.52556	4	-2.27801	1.30504e-05	0.000163276	-1.77942	0.000411079	0.00162971	Both
ENSG00000170807	LMOD2	442721	17.5834	2	8.12204	1.30781e-05	0.000163527	8.23987	6.26483e-07	5.06009e-06	Both
ENSG00000162722	TRIM58	25893	31.644	2	4.32693	1.31463e-05	0.000164282	7.1816	4.85317e-12	1.01638e-10	Both
ENSG00000176170	SPHK1	8877	5.35127	3	-1.7554	1.31668e-05	0.000164441	0.389985	0.389268	0.501498	MBvsCtrlF
ENSG00000183691	NOG	9241	3.53045	-1	-2.523	1.32247e-05	0.000165067	-0.293551	0.578671	0.676094	MBvsCtrlF
ENSG00000179111	HES7	84667	23.725	3	-3.0149	1.32359e-05	0.00016511	-2.08567	0.00170565	0.00556574	Both
ENSG00000101222	SPEF1	25876	5.89814	3	-2.38267	1.32618e-05	0.000165336	0.234984	0.747882	0.814313	MBvsCtrlF
ENSG00000183196	CHST6	4166	29.7785	4	-2.80059	1.34125e-05	0.000167115	-4.2957	3.31472e-12	7.05343e-11	Both
ENSG00000163132	MSX1	4487	4.74121	-1	-2.32055	1.34203e-05	0.000167115	-0.168017	0.712514	0.787989	MBvsCtrlF
ENSG00000189410	SH2D5	400745	17.1831	4	-2.54671	1.34923e-05	0.000167912	-3.10274	1.92526e-08	2.12742e-07	Both
ENSG00000197442	MAP3K5	4217	17.7028	4	-1.53595	1.35095e-05	0.000168028	-2.17515	2.02529e-11	3.78549e-10	Both
ENSG00000243364	EFNA4	1945	5.78449	3	-2.56243	1.35533e-05	0.000168474	-0.41296	0.459008	0.569367	MBvsCtrlF
ENSG00000113966	ARL6	84100	21.7996	2	2.16234	1.36949e-05	0.000170134	2.09654	2.6284e-06	1.85626e-05	Both
ENSG00000105270	CLIP3	25999	24.3291	4	-1.78454	1.37355e-05	0.00017054	-1.97353	2.59731e-07	2.27374e-06	Both
ENSG00000061337	LZTS1	11178	24.8913	2	2.71389	1.37683e-05	0.000170846	4.20371	9.25957e-12	1.82386e-10	Both
ENSG00000106665	CLIP2	7461	5.68474	3	-1.77652	1.38299e-05	0.00017151	-1.03505	0.00814185	0.0210823	Both
ENSG00000248905	FMN1	342184	14.8817	2	3.18985	1.38471e-05	0.000171523	3.24509	9.10578e-07	7.07175e-06	Both
ENSG00000153132	CLGN	1047	7.98949	2	1.94866	1.384e-05	0.000171523	1.02304	0.00744613	0.0195701	Both
ENSG00000157514	TSC22D3	1831	18.4077	4	-1.88324	1.3989e-05	0.000173179	-1.96274	1.36682e-06	1.02725e-05	Both
ENSG00000080200	CRYBG3	131544	35.1559	2	2.83672	1.42883e-05	0.000176781	5.28726	1.00757e-14	3.17303e-13	Both
ENSG00000203952	CCDC160	347475	17.5425	3	-2.85961	1.46706e-05	0.000181405	-2.03031	0.00138971	0.00465815	Both
ENSG00000143171	RXRG	6258	15.3146	2	4.50168	1.47175e-05	0.00018188	4.85794	2.95716e-07	2.55917e-06	Both
ENSG00000064687	ABCA7	10347	11.4485	2	3.50636	1.49471e-05	0.000184609	2.42494	0.000346673	0.00140348	Both
ENSG00000081803	CADPS2	93664	21.9948	4	-2.33364	1.50214e-05	0.00018518	-4.34848	1.88152e-17	9.00155e-16	Both
ENSG00000155052	CNTNAP5	129684	20.2383	2	3.97802	1.50226e-05	0.00018518	5.24779	3.02827e-09	3.87802e-08	Both
ENSG00000261374	None	None	22.314	4	-1.98912	1.50371e-05	0.00018518	-2.51927	4.08604e-09	5.15167e-08	Both
ENSG00000235051	None	None	15.1756	4	-2.51156	1.50296e-05	0.00018518	-2.44722	9.04788e-06	5.62678e-05	Both
ENSG00000171595	DNAI2	64446	8.9864	1	-2.82176	1.50089e-05	0.00018518	2.63723	0.00506338	0.0140683	Both
ENSG00000057019	DCBLD2	131566	15.2273	2	1.8417	1.5046e-05	0.000185183	1.98378	3.11728e-07	2.68459e-06	Both
ENSG00000255652	None	None	10.9644	2	6.94107	1.51483e-05	0.000186333	4.93734	6.70752e-05	0.000329301	Both
ENSG00000226355	LOC105376291	105376291	12.3072	2	3.56158	1.51993e-05	0.000186853	2.94022	2.56919e-05	0.000141432	Both
ENSG00000270547	LINC01235	401492	6.54671	3	-2.44499	1.52928e-05	0.00018782	-1.91035	0.000409118	0.00162284	Both
ENSG00000073350	LLGL2	3993	6.24214	2	3.99714	1.52957e-05	0.00018782	1.27109	0.0716527	0.129397	MBvsCtrlF
ENSG00000203685	STUM	375057	41.925	3	-2.85539	1.53243e-05	0.000188061	-0.0969804	0.823931	0.872989	MBvsCtrlF
ENSG00000271761	None	None	11.6062	4	-2.34138	1.534e-05	0.000188146	-2.29889	7.72011e-06	4.87255e-05	Both
ENSG00000100626	GALNT16	57452	10.077	3	-1.98409	1.54106e-05	0.000188875	-1.62951	0.000180531	0.000792168	Both
ENSG00000230267	None	None	8.54118	2	3.5848	1.54173e-05	0.000188875	1.76857	0.00759439	0.0198976	Both
ENSG00000165474	GJB2	2706	7.24004	3	-3.91849	1.55746e-05	0.000190692	-2.16921	0.0124084	0.0301415	Both
ENSG00000234648	None	None	11.526	2	2.85843	1.56175e-05	0.000191108	2.41506	2.90962e-05	0.000158403	Both
ENSG00000156515	HK1	3098	21.9416	4	-1.56802	1.57546e-05	0.000192673	-1.99099	3.03726e-09	3.88718e-08	Both
ENSG00000173762	CD7	924	14.9031	4	-2.24592	1.58887e-05	0.000194202	-3.09951	1.68099e-10	2.67872e-09	Both
ENSG00000136158	SPRY2	10253	28.6999	4	-1.99735	1.5953e-05	0.000194875	-2.01045	3.85891e-06	2.62069e-05	Both
ENSG00000095932	SMIM24	284422	22.3458	2	3.98375	1.59844e-05	0.000195146	6.08224	7.31489e-11	1.23728e-09	Both
ENSG00000148411	NACC2	138151	25.7237	4	-2.24134	1.60115e-05	0.000195364	-3.96579	4.92161e-16	1.88623e-14	Both
ENSG00000119917	IFIT3	3437	24.1408	4	-1.57684	1.60435e-05	0.000195642	-2.7425	1.87716e-16	7.77041e-15	Both
ENSG00000125485	DDX31	64794	15.6029	2	2.62388	1.61561e-05	0.000196902	2.86331	2.53823e-07	2.22662e-06	Both
ENSG00000254717	None	None	6.76884	3	-3.68093	1.6185e-05	0.000197141	1.58749	0.163689	0.253354	MBvsCtrlF
ENSG00000136451	VEZF1	7716	26.6594	2	1.41036	1.6295e-05	0.000198367	2.24197	8.01186e-13	1.85781e-11	Both
ENSG00000271959	None	None	11.1035	2	4.001	1.63196e-05	0.000198552	3.35059	2.73623e-05	0.00014954	Both
ENSG00000225946	None	None	6.79994	1	-3.65843	1.63941e-05	0.00019923	4.27181	0.00122668	0.00418516	Both
ENSG00000172340	SUCLG2	8801	6.02592	3	-1.68444	1.63927e-05	0.00019923	-0.775417	0.039044	0.0784955	MBvsCtrlF
ENSG00000242861	None	None	11.231	3	-2.23875	1.64616e-05	0.000199935	-2.51545	2.658e-07	2.32208e-06	Both
ENSG00000239079	None	None	29.951	4	-2.81572	1.64852e-05	0.000200108	-5.08882	9.42068e-17	4.06643e-15	Both
ENSG00000137642	SORL1	6653	45.9764	4	-1.70553	1.65054e-05	0.000200238	-3.50752	4.54019e-22	3.78838e-20	Both
ENSG00000138606	SHF	90525	33.205	4	-2.0033	1.66322e-05	0.000201661	-2.2587	2.16145e-07	1.92478e-06	Both
ENSG00000250318	RPL13AP26	729212	4.02388	-1	-1.67368	1.6653e-05	0.000201797	-0.532884	0.157754	0.245786	MBvsCtrlF
ENSG00000125637	PSD4	23550	15.0953	2	2.75501	1.68383e-05	0.000203917	3.12638	1.13552e-07	1.07872e-06	Both
ENSG00000182240	BACE2	25825	4.5003	-1	-1.84276	1.68472e-05	0.000203917	-0.834278	0.0432823	0.0854121	MBvsCtrlF
ENSG00000179361	ARID3B	10620	15.952	2	1.80288	1.68727e-05	0.000204109	2.08672	6.1329e-08	6.13986e-07	Both
ENSG00000147889	CDKN2A	1029	7.00513	2	3.9983	1.71042e-05	0.000206792	1.54664	0.0310674	0.0649223	MBvsCtrlF
ENSG00000135439	AGAP2	116986	37.111	4	-2.25913	1.71791e-05	0.000207579	-4.14084	6.88306e-17	3.0455e-15	Both
ENSG00000168124	OR1F1	4992	22.3921	4	-4.33683	1.73172e-05	0.000209129	-5.61727	2.27548e-08	2.47569e-07	Both
ENSG00000206527	HACD2	201562	12	4	-1.29939	1.73591e-05	0.000209515	-1.39478	6.80962e-07	5.45852e-06	Both
ENSG00000121210	TMEM131L	23240	8.10725	1	-2.06273	1.73847e-05	0.000209705	2.12485	0.000339772	0.001379	Both
ENSG00000138623	SEMA7A	8482	19.1405	4	-1.41412	1.73946e-05	0.000209705	-2.08018	5.18062e-12	1.0754e-10	Both
ENSG00000236081	ELFN1-AS1	101927125	37.1662	2	3.78027	1.74295e-05	0.000210006	7.53761	1.5298e-12	3.42734e-11	Both
ENSG00000167550	RHEBL1	121268	5.86503	3	-1.75608	1.74788e-05	0.000210481	-1.03255	0.00872818	0.0223953	Both
ENSG00000112335	SNX3	8724	7.53576	3	-1.17199	1.75478e-05	0.000210952	-0.891677	0.000507504	0.00196171	Both
ENSG00000273237	None	None	9.25843	2	2.23823	1.75402e-05	0.000210952	1.43679	0.0012795	0.0043444	Both
ENSG00000122378	PRXL2A	84293	6.50567	3	-1.20104	1.75441e-05	0.000210952	-0.639609	0.015971	0.0372621	Both
ENSG00000105507	CABP5	56344	16.0353	2	8.19382	1.75631e-05	0.000211016	9.79121	6.56424e-08	6.53771e-07	Both
ENSG00000196628	TCF4	6925	7.2009	3	-1.35326	1.7599e-05	0.000211327	-0.797729	0.00770807	0.0201164	Both
ENSG00000116983	HPCAL4	51440	37.0897	4	-2.83871	1.77381e-05	0.000212877	-4.88241	3.12069e-14	8.93783e-13	Both
ENSG00000270978	GLULP1	2753	11.6285	2	4.37844	1.78184e-05	0.000213599	3.63655	3.18562e-05	0.000171361	Both
ENSG00000120156	TEK	7010	10.8024	3	-1.84339	1.78133e-05	0.000213599	-0.984546	0.0170895	0.0394891	Both
ENSG00000186471	AKAP14	158798	4.54805	-1	-2.36023	1.78408e-05	0.000213747	-0.303333	0.555987	0.656613	MBvsCtrlF
ENSG00000168807	SNTB2	6645	13.4521	2	1.77558	1.79061e-05	0.000214405	1.86116	7.38257e-07	5.85139e-06	Both
ENSG00000198873	GRK5	2869	8.59226	3	-1.59426	1.7916e-05	0.000214405	-1.27609	0.000278276	0.00115643	Both
ENSG00000185155	MIXL1	83881	20.7058	3	-2.70664	1.79312e-05	0.000214465	-1.43637	0.0186258	0.0424057	Both
ENSG00000182327	GLTPD2	388323	10.7537	3	-1.79422	1.79859e-05	0.000214999	-1.56988	7.13126e-05	0.000347368	Both
ENSG00000060982	BCAT1	586	3.23872	-1	-2.1457	1.80231e-05	0.000215322	0.401607	0.496352	0.603458	MBvsCtrlF
ENSG00000254226	LINC01933	101927115	23.8601	2	3.27886	1.8054e-05	0.00021557	5.57124	2.37328e-12	5.17003e-11	Both
ENSG00000223770	CACNA2D1-AS1	101927356	18.8891	2	4.53066	1.81037e-05	0.000216041	4.63608	1.06579e-06	8.16941e-06	Both
ENSG00000165457	FOLR2	2350	5.08658	3	-1.93784	1.8135e-05	0.000216293	0.486591	0.345822	0.457398	MBvsCtrlF
ENSG00000107742	SPOCK2	9806	77.1353	4	-2.45483	1.8166e-05	0.000216419	-3.12975	6.89213e-09	8.33743e-08	Both
ENSG00000167996	FTH1	2495	10.2559	4	-1.35529	1.8161e-05	0.000216419	-1.4025	1.88152e-06	1.36987e-05	Both
ENSG00000123685	BATF3	55509	5.32483	3	-1.81533	1.84298e-05	0.000219439	-1.01587	0.0129638	0.0313076	Both
ENSG00000175707	KDF1	126695	31.7116	4	-1.88304	1.85306e-05	0.000220243	-4.24696	3.25786e-27	5.75393e-25	Both
ENSG00000172493	AFF1	4299	19.3771	2	1.85839	1.85203e-05	0.000220243	2.67117	1.03174e-10	1.69641e-09	Both
ENSG00000102452	NALCN	259232	22.7257	4	-2.35637	1.85389e-05	0.000220243	-2.93651	1.41011e-08	1.60676e-07	Both
ENSG00000267636	None	None	12.7663	2	4.71656	1.8515e-05	0.000220243	4.95207	4.18749e-06	2.81031e-05	Both
ENSG00000227078	None	None	30.0468	4	-2.09012	1.85711e-05	0.000220502	-4.78731	4.14199e-26	6.40768e-24	Both
ENSG00000060558	GNA15	2769	18.2187	4	-1.91348	1.86022e-05	0.000220748	-3.16618	1.4283e-14	4.37448e-13	Both
ENSG00000214694	ARHGEF33	100271715	19.6193	4	-1.76292	1.86221e-05	0.00022086	-3.06217	5.54348e-16	2.10931e-14	Both
ENSG00000231943	PGM5P4-AS1	103344932	25.3291	2	4.58359	1.86689e-05	0.000221291	5.4933	5.22755e-08	5.30616e-07	Both
ENSG00000143924	EML4	27436	37.7791	2	2.10846	1.87315e-05	0.00022191	3.21263	1.70049e-11	3.22652e-10	Both
ENSG00000130300	PLVAP	83483	24.176	2	2.56368	1.87604e-05	0.000222127	4.20468	2.37352e-12	5.17003e-11	Both
ENSG00000129675	ARHGEF6	9459	3.71746	-1	-1.79314	1.88499e-05	0.000223063	-0.249712	0.523699	0.628249	MBvsCtrlF
ENSG00000051128	HOMER3	9454	30.6669	4	-1.84127	1.89622e-05	0.000224218	-3.13862	2.70065e-15	9.27676e-14	Both
ENSG00000096092	TMEM14A	28978	6.91267	3	-1.63604	1.89687e-05	0.000224218	-1.30702	0.000300146	0.00123616	Both
ENSG00000228933	None	None	8.14129	2	6.0374	1.93804e-05	0.000228957	3.19972	0.00233054	0.00726481	Both
ENSG00000211459	None	None	16.9722	4	-2.0207	1.94545e-05	0.000229705	-2.96012	1.75441e-11	3.3199e-10	Both
ENSG00000151150	ANK3	288	12.8814	4	-1.83491	1.94878e-05	0.000229969	-2.41964	1.29583e-09	1.76389e-08	Both
ENSG00000164100	NDST3	9348	7.55138	3	-2.71901	1.95175e-05	0.000230191	-1.84401	0.00253645	0.00781246	Both
ENSG00000109255	NMU	10874	12.9762	1	-2.55159	1.95814e-05	0.000230749	4.95212	1.11243e-07	1.06154e-06	Both
ENSG00000084628	NKAIN1	79570	11.8215	3	-2.15009	1.95866e-05	0.000230749	-1.05808	0.0293037	0.0618527	MBvsCtrlF
ENSG00000160014	CALM3	808	14.6565	4	-1.47318	1.97295e-05	0.000232304	-1.65915	2.26296e-07	2.00674e-06	Both
ENSG00000162949	CAPN13	92291	7.76701	2	4.61425	1.97606e-05	0.000232541	2.29236	0.00611637	0.0165671	Both
ENSG00000127914	AKAP9	10142	12.2218	2	1.59993	1.98385e-05	0.000233328	0.870843	0.00725093	0.0191354	Both
ENSG00000188706	ZDHHC9	51114	6.37377	3	-1.20778	1.98532e-05	0.000233371	-0.59442	0.0271468	0.0580214	MBvsCtrlF
ENSG00000157087	ATP2B2	491	28.3006	4	-1.67431	2.00009e-05	0.000234977	-3.23765	2.17132e-19	1.3186e-17	Both
ENSG00000223802	CERS1	10715	32.2404	4	-1.75677	2.00672e-05	0.000235626	-2.45977	1.02936e-10	1.69512e-09	Both
ENSG00000101230	ISM1	140862	5.231	3	-2.04152	2.02848e-05	0.000238049	-1.26223	0.0062181	0.0167902	Both
ENSG00000138134	STAMBPL1	57559	6.79884	3	-2.21436	2.05513e-05	0.000241043	-1.67002	0.000757827	0.00276968	Both
ENSG00000174567	GOLT1A	127845	19.4413	4	-2.6184	2.07205e-05	0.000242892	-4.62424	4.41338e-15	1.47535e-13	Both
ENSG00000272070	None	None	12.8798	2	2.56269	2.08675e-05	0.000244481	2.56121	2.22963e-06	1.59914e-05	Both
ENSG00000265744	MIR4427	100616390	31.4792	4	-3.16553	2.09089e-05	0.000244831	-6.77306	2.24347e-22	1.9648e-20	Both
ENSG00000143001	TMEM61	199964	20.4706	4	-2.49177	2.10414e-05	0.000246203	-4.85964	8.0846e-19	4.5692e-17	Both
ENSG00000139998	RAB15	376267	12.8039	4	-1.6103	2.10494e-05	0.000246203	-2.022	7.99381e-09	9.53946e-08	Both
ENSG00000115267	IFIH1	64135	7.87494	4	-1.72714	2.13544e-05	0.000249633	-1.44616	0.000170309	0.000752927	Both
ENSG00000187595	ZNF385C	201181	17.8358	3	-2.72875	2.16267e-05	0.000252677	-2.04341	0.000891329	0.00318403	Both
ENSG00000249808	LINC01377	102467074	38.0951	4	-3.3263	2.18147e-05	0.000254733	-8.01046	9.8999e-31	2.72492e-28	Both
ENSG00000118971	CCND2	894	35.5769	2	1.83962	2.21083e-05	0.000258019	4.17929	4.75283e-20	3.15773e-18	Both
ENSG00000162998	FRZB	2487	4.39895	-1	-1.61845	2.21694e-05	0.000258591	0.614714	0.142743	0.226971	MBvsCtrlF
ENSG00000251045	SLC25A48-AS1	340074	12.4736	2	6.15005	2.21938e-05	0.000258732	5.15193	1.29336e-05	7.69983e-05	Both
ENSG00000184226	PCDH9	5101	8.69755	4	-1.95543	2.26759e-05	0.000264124	-2.08338	1.48449e-06	1.10782e-05	Both
ENSG00000100889	PCK2	5106	14.8477	2	2.62632	2.26813e-05	0.000264124	2.30249	2.43474e-05	0.000134801	Both
ENSG00000185519	FAM131C	348487	96.6292	4	-3.02093	2.27455e-05	0.000264159	-5.23739	8.17268e-14	2.20652e-12	Both
ENSG00000061918	GUCY1B1	2983	11.6763	4	-1.66197	2.27201e-05	0.000264159	-2.09499	8.23831e-09	9.78715e-08	Both
ENSG00000236943	None	None	9.20524	4	-2.53917	2.27124e-05	0.000264159	-2.70649	1.79362e-06	1.31431e-05	Both
ENSG00000184224	NDUFV1-DT	100505621	12.4108	2	2.95176	2.27412e-05	0.000264159	2.90144	3.40717e-06	2.33997e-05	Both
ENSG00000151702	FLI1	2313	5.93879	3	-1.62985	2.27466e-05	0.000264159	-0.810768	0.0280254	0.0595579	MBvsCtrlF
ENSG00000267473	None	None	9.96025	3	-1.88598	2.29677e-05	0.000266581	-1.08685	0.0111448	0.0275165	Both
ENSG00000183770	FOXL2	668	5.7331	3	-2.08962	2.31233e-05	0.00026824	-1.04296	0.0304969	0.0639446	MBvsCtrlF
ENSG00000162614	NEXN	91624	7.06585	3	-1.73442	2.32215e-05	0.000269085	-1.32719	0.000643006	0.00241415	Both
ENSG00000204291	COL15A1	1306	18.6106	1	-2.23762	2.321e-05	0.000269085	2.09602	0.00141303	0.00471842	Both
ENSG00000114200	BCHE	590	17.8866	3	-3.18232	2.32736e-05	0.000269542	-0.929211	0.197147	0.294518	MBvsCtrlF
ENSG00000169087	HSPBAP1	79663	14.7797	2	1.55332	2.35336e-05	0.000272255	1.64356	8.96987e-07	6.97481e-06	Both
ENSG00000256146	None	None	16.474	2	9.1509	2.35291e-05	0.000272255	9.09179	1.73544e-06	1.27535e-05	Both
ENSG00000224660	SH3BP5-AS1	100505696	9.55855	2	1.70414	2.35675e-05	0.000272498	1.25419	0.000392145	0.00156518	Both
ENSG00000112246	SIM1	6492	13.6232	2	7.78487	2.36257e-05	0.000273022	8.10984	8.02185e-07	6.31557e-06	Both
ENSG00000145014	TMEM44	93109	9.14033	1	-1.5619	2.3642e-05	0.000273062	1.41614	0.000762086	0.00278333	Both
ENSG00000071282	LMCD1	29995	13.6395	4	-1.76861	2.37648e-05	0.000274331	-2.10115	6.81621e-08	6.76246e-07	Both
ENSG00000261654	None	None	8.54398	2	2.61158	2.38762e-05	0.000275466	1.0631	0.0335454	0.0691059	MBvsCtrlF
ENSG00000237082	None	None	6.10506	3	-1.93571	2.39344e-05	0.000275988	-1.26725	0.00390049	0.0112733	Both
ENSG00000203797	DDO	8528	25.5883	4	-2.39794	2.4102e-05	0.000277618	-2.64155	8.09572e-07	6.36427e-06	Both
ENSG00000078401	EDN1	1906	10.5268	3	-2.24417	2.40924e-05	0.000277618	-1.81195	0.000340542	0.00138186	Both
ENSG00000104728	ARHGEF10	9639	4.82744	3	-1.77535	2.42395e-05	0.00027905	-0.93607	0.0203023	0.0455619	Both
ENSG00000260196	None	None	26.9533	4	-1.71544	2.4256e-05	0.000279088	-3.12652	4.18646e-17	1.90812e-15	Both
ENSG00000121653	MAPK8IP1	9479	18.5242	4	-1.45145	2.43025e-05	0.000279472	-1.62568	3.55744e-07	3.03162e-06	Both
ENSG00000224310	LINC01567	400511	24.2399	4	-2.06377	2.45318e-05	0.000281956	-4.12901	1.49156e-19	9.39953e-18	Both
ENSG00000145990	GFOD1	54438	54.0992	4	-1.59609	2.45831e-05	0.000282392	-3.46346	1.0807e-23	1.17459e-21	Both
ENSG00000169403	PTAFR	5724	11.0199	4	-1.6812	2.4678e-05	0.000283329	-1.76502	2.19396e-06	1.57676e-05	Both
ENSG00000125148	MT2A	4502	17.5314	4	-1.97927	2.46989e-05	0.000283415	-2.32894	1.10091e-07	1.05245e-06	Both
ENSG00000105649	RAB3A	5864	12.5905	4	-1.42043	2.48539e-05	0.000285039	-1.84338	2.91552e-09	3.75278e-08	Both
ENSG00000189196	LINC00994	100287879	26.5878	2	3.23102	2.49598e-05	0.0002861	5.5113	2.09929e-11	3.9097e-10	Both
ENSG00000155561	NUP205	23165	27.0607	2	1.5749	2.50426e-05	0.000286893	2.1632	7.36205e-10	1.04369e-08	Both
ENSG00000125144	MT1G	4495	9.19197	4	-2.53323	2.51296e-05	0.000287579	-2.8333	6.33085e-07	5.10952e-06	Both
ENSG00000009954	BAZ1B	9031	6.47391	2	1.36161	2.51244e-05	0.000287579	0.661224	0.0186032	0.042379	Both
ENSG00000115020	PIKFYVE	200576	21.8539	2	1.86207	2.52051e-05	0.000288288	1.75932	8.95895e-06	5.5741e-05	Both
ENSG00000237412	PRSS56	646960	4.26553	-1	-3.77403	2.54307e-05	0.000290711	-1.79823	0.0370591	0.0750244	MBvsCtrlF
ENSG00000183783	KCTD8	386617	9.79986	4	-2.45185	2.54455e-05	0.000290724	-2.81842	2.93819e-07	2.54483e-06	Both
ENSG00000168710	AHCYL1	10768	11.0804	4	-1.2141	2.55656e-05	0.000291938	-1.39114	1.8262e-07	1.65758e-06	Both
ENSG00000196187	TMEM63A	9725	27.0872	4	-2.06984	2.5581e-05	0.000291957	-3.3496	2.61037e-13	6.52407e-12	Both
ENSG00000184489	PTP4A3	11156	19.5732	2	1.92573	2.57099e-05	0.00029327	2.84576	8.75333e-11	1.46423e-09	Both
ENSG00000105639	JAK3	3718	21.5096	4	-1.97802	2.58564e-05	0.000294783	-3.30852	3.03149e-14	8.70589e-13	Both
ENSG00000144119	C1QL2	165257	44.1142	3	-3.01039	2.59389e-05	0.000295501	-3.42653	5.50792e-07	4.49326e-06	Both
ENSG00000271811	None	None	12.3735	4	-2.37401	2.59473e-05	0.000295501	-2.10718	8.62836e-05	0.000411776	Both
ENSG00000091409	ITGA6	3655	9.12271	3	-1.89978	2.59689e-05	0.000295588	-0.304774	0.47294	0.582456	MBvsCtrlF
ENSG00000203472	None	None	24.4453	4	-3.02394	2.59854e-05	0.000295617	-4.01921	4.55732e-09	5.68833e-08	Both
ENSG00000237575	PYY2	23615	17.4183	2	4.07677	2.63034e-05	0.000299074	4.84857	9.89559e-08	9.51144e-07	Both
ENSG00000225938	None	None	6.04173	3	-2.63202	2.6353e-05	0.000299477	-1.7149	0.00452953	0.0127862	Both
ENSG00000128283	CDC42EP1	11135	26.0741	3	-2.05742	2.67115e-05	0.000303389	-2.14714	3.12839e-06	2.1689e-05	Both
ENSG00000164418	GRIK2	2898	13.5581	3	-2.23374	2.67903e-05	0.000304121	-1.72528	0.000662447	0.00247705	Both
ENSG00000248890	HHIP-AS1	646576	9.15203	3	-1.7334	2.73496e-05	0.000310304	-0.866185	0.0294723	0.062159	MBvsCtrlF
ENSG00000138356	AOX1	316	4.8471	3	-2.37536	2.74269e-05	0.000311014	-1.23503	0.0243078	0.0529856	MBvsCtrlF
ENSG00000185614	INKA1	389119	11.0479	4	-1.78605	2.75555e-05	0.000312306	-2.16375	4.65456e-08	4.76333e-07	Both
ENSG00000244306	DUXAP10	503639	12.5117	2	7.38807	2.76747e-05	0.000313489	2.6371	0.0277028	0.0589922	MBvsCtrlF
ENSG00000100997	ABHD12	26090	21.9163	4	-1.13153	2.78091e-05	0.000314733	-2.00554	2.07362e-16	8.50063e-15	Both
ENSG00000163577	EIF5A2	56648	6.58721	3	-1.58046	2.78143e-05	0.000314733	-1.13405	0.00153951	0.00509342	Both
ENSG00000255098	None	None	14.4308	4	-2.27658	2.8037e-05	0.000317016	-3.41406	1.60691e-11	3.06819e-10	Both
ENSG00000124212	PTGIS	5740	4.37726	-1	-2.51973	2.80459e-05	0.000317016	0.895156	0.216929	0.317977	MBvsCtrlF
ENSG00000261529	None	None	30.0432	4	-2.16918	2.83035e-05	0.000319757	-3.5505	2.27393e-13	5.71693e-12	Both
ENSG00000102981	PARD6A	50855	21.1823	4	-1.46041	2.83684e-05	0.000320319	-2.64907	6.59427e-17	2.92996e-15	Both
ENSG00000168811	IL12A	3592	12.6369	3	-3.10092	2.84829e-05	0.000321441	-2.24836	0.00163958	0.00537497	Both
ENSG00000205763	RP9P	441212	5.89563	3	-1.48119	2.85067e-05	0.000321539	-0.87209	0.00967102	0.0244358	Both
ENSG00000234754	LINC02817	400804	10.8597	2	7.94727	2.85227e-05	0.000321548	4.51648	0.000938379	0.00332186	Both
ENSG00000113327	GABRG2	2566	7.86118	2	2.79218	2.86294e-05	0.000322579	1.64742	0.00313955	0.00936913	Both
ENSG00000138821	SLC39A8	64116	8.99382	4	-1.54694	2.8683e-05	0.000323011	-1.44442	3.12181e-05	0.000168355	Both
ENSG00000249131	None	None	6.54963	2	3.59508	2.88203e-05	0.000324386	1.61477	0.0156505	0.0366557	Both
ENSG00000169758	TMEM266	123591	55.4445	4	-1.48833	2.88428e-05	0.000324466	-4.50476	1.031e-43	1.30017e-40	Both
ENSG00000164237	CMBL	134147	6.85587	3	-2.12513	2.92801e-05	0.00032921	-1.06422	0.0298884	0.0628989	MBvsCtrlF
ENSG00000260858	None	None	10.4844	2	6.1048	2.95398e-05	0.000331954	4.94023	3.92742e-05	0.000205932	Both
ENSG00000243175	RPSAP36	100128888	4.57366	-1	-2.26025	2.95991e-05	0.000332445	-1.24009	0.0184709	0.0421436	Both
ENSG00000183036	PCP4	5121	7.58871	3	-3.26365	2.96303e-05	0.000332619	-2.51789	0.000759515	0.00277489	Both
ENSG00000218839	FAM138C	654835	14.634	2	7.36968	2.96709e-05	0.000332899	8.92323	4.56624e-07	3.80412e-06	Both
ENSG00000109047	RCVRN	5957	12.0307	2	7.51658	2.97363e-05	0.000333456	7.25636	4.31226e-06	2.88309e-05	Both
ENSG00000238098	ABCA17P	650655	10.69	2	2.03138	2.97837e-05	0.000333811	1.67039	9.81865e-05	0.000462418	Both
ENSG00000110171	TRIM3	10612	25.5813	4	-1.19602	2.99316e-05	0.000335291	-2.07552	1.26119e-15	4.52279e-14	Both
ENSG00000222033	LINC01124	440925	6.27753	3	-2.77278	3.0106e-05	0.000337066	0.725553	0.399965	0.512011	MBvsCtrlF
ENSG00000234964	None	None	2.92547	-1	-1.92788	3.02426e-05	0.000338416	-0.224568	0.597371	0.692029	MBvsCtrlF
ENSG00000089060	SLC8B1	80024	10.481	3	-1.78946	3.03557e-05	0.000339155	-0.841031	0.0413859	0.0823366	MBvsCtrlF
ENSG00000163053	SLC16A14	151473	6.66135	3	-1.62927	3.03452e-05	0.000339155	-0.56933	0.129193	0.209368	MBvsCtrlF
ENSG00000011677	GABRA3	2556	2.6429	-1	-3.22319	3.03566e-05	0.000339155	-0.0424913	0.87978	0.914188	MBvsCtrlF
ENSG00000186994	KANK3	256949	7.1762	3	-1.82694	3.04975e-05	0.00034055	-1.24282	0.00294342	0.00887255	Both
ENSG00000109654	TRIM2	23321	13.1722	4	-1.2589	3.06228e-05	0.00034177	-1.31851	2.61493e-06	1.84859e-05	Both
ENSG00000147164	SNX12	29934	7.76841	3	-1.14051	3.07205e-05	0.000342679	-0.857965	0.000847943	0.00305115	Both
ENSG00000101255	TRIB3	57761	8.29483	3	-1.68615	3.10117e-05	0.000345746	-0.934046	0.0159454	0.0372188	Both
ENSG00000130202	NECTIN2	5819	8.02832	3	-1.77282	3.11134e-05	0.000346697	-0.365887	0.366476	0.47824	MBvsCtrlF
ENSG00000224997	None	None	10.7068	2	2.72428	3.11362e-05	0.000346769	2.10005	0.000184152	0.000805722	Both
ENSG00000142319	SLC6A3	6531	16.5224	2	6.80953	3.11792e-05	0.000346883	9.19224	1.38485e-08	1.58139e-07	Both
ENSG00000260006	None	None	6	3	-1.57897	3.11766e-05	0.000346883	-1.0626	0.00323236	0.00961226	Both
ENSG00000127325	BEST3	144453	43.4314	4	-2.55436	3.13424e-05	0.000348515	-4.5134	1.34353e-14	4.13277e-13	Both
ENSG00000251579	LOC100420298	100420298	16.2495	2	5.51706	3.1384e-05	0.000348796	4.34175	8.99437e-05	0.000427606	Both
ENSG00000183779	ZNF703	80139	7.5854	2	2.43643	3.16038e-05	0.000351054	1.33847	0.00651012	0.0174652	Both
ENSG00000256031	None	None	4.14548	-1	2.35441	3.1761e-05	0.000352615	0.22525	0.640746	0.728266	MBvsCtrlF
ENSG00000151914	DST	667	11.0634	2	2.34203	3.18982e-05	0.000353953	2.02103	4.64673e-05	0.000238688	Both
ENSG00000271359	None	None	11.78	2	2.07468	3.2297e-05	0.000358191	1.85777	2.79511e-05	0.000152483	Both
ENSG00000166535	A2ML1	144568	29.5187	4	-1.72601	3.23538e-05	0.000358633	-3.14091	1.16037e-16	4.92844e-15	Both
ENSG00000140488	CELF6	60677	8.76162	2	2.73337	3.26939e-05	0.000362214	1.9274	0.000514498	0.00198548	Both
ENSG00000250543	None	None	11.8676	2	5.99089	3.2727e-05	0.000362391	5.53321	1.04982e-05	6.41204e-05	Both
ENSG00000157240	FZD1	8321	17.7751	2	3.63086	3.3239e-05	0.000367868	4.47133	5.65386e-08	5.70337e-07	Both
ENSG00000254528	None	None	8.76834	3	-2.3355	3.36084e-05	0.000371762	-0.866416	0.112784	0.187949	MBvsCtrlF
ENSG00000085117	CD82	3732	27.2381	4	-2.12213	3.38046e-05	0.000373542	-2.73617	1.08038e-08	1.2588e-07	Both
ENSG00000256149	None	None	13.929	2	7.03804	3.3788e-05	0.000373542	6.43791	6.94468e-06	4.42664e-05	Both
ENSG00000122592	HOXA7	3204	11.7021	2	7.48086	3.38889e-05	0.000374189	6.8703	1.10389e-05	6.6922e-05	Both
ENSG00000273143	None	None	7.8468	4	3.478	3.38984e-05	0.000374189	-1.57546	0.00246719	0.00762242	Both
ENSG00000140506	LMAN1L	79748	19.1274	4	5.58706	3.39389e-05	0.000374246	-3.57011	2.63086e-08	2.82751e-07	Both
ENSG00000066032	CTNNA2	1496	15.028	3	-2.46621	3.39365e-05	0.000374246	-1.24234	0.0304129	0.0638062	MBvsCtrlF
ENSG00000257771	LINC02395	101927292	24.2394	4	-2.47825	3.39939e-05	0.000374658	-4.79175	1.1094e-17	5.41766e-16	Both
ENSG00000105379	ETFB	2109	7.78603	3	-1.64681	3.40904e-05	0.000375526	-1.44664	0.000111063	0.000515522	Both
ENSG00000130005	GAMT	2593	7.68833	4	-1.84936	3.42455e-05	0.000377038	-1.81696	1.47731e-05	8.67557e-05	Both
ENSG00000104888	SLC17A7	57030	7.49251	2	2.20674	3.42998e-05	0.00037744	-1.12756	0.00294083	0.00886853	Both
ENSG00000203883	SOX18	54345	4.26531	-1	-1.78579	3.4372e-05	0.000378039	-0.888998	0.0317317	0.066102	MBvsCtrlF
ENSG00000008405	CRY1	1407	19.406	2	1.84876	3.45654e-05	0.000379969	1.83828	4.96365e-06	3.2691e-05	Both
ENSG00000263167	None	None	4.54311	-1	3.62948	3.47908e-05	0.000382248	-0.344749	0.509978	0.615272	MBvsCtrlF
ENSG00000254348	None	None	32.5453	4	-3.5136	3.4942e-05	0.00038371	-4.45203	6.53426e-08	6.51398e-07	Both
ENSG00000113389	NPR3	4883	23.0913	2	5.17343	3.49993e-05	0.00038414	9.21853	1.29925e-11	2.51473e-10	Both
ENSG00000253105	None	None	13.6965	2	6.74354	3.50574e-05	0.000384579	6.70623	4.11428e-06	2.76969e-05	Both
ENSG00000156381	ANKRD9	122416	11.4328	4	-1.46313	3.55855e-05	0.00039017	-1.76611	6.98194e-08	6.9115e-07	Both
ENSG00000166780	BMERB1	89927	6.26738	3	-1.60837	3.56725e-05	0.000390921	-0.815711	0.0284368	0.0603293	MBvsCtrlF
ENSG00000067113	PLPP1	8611	9.70069	4	-1.35114	3.56925e-05	0.000390939	-1.43672	2.28005e-06	1.63164e-05	Both
ENSG00000215417	MIR17HG	407975	32.8155	2	3.44908	3.58297e-05	0.000392239	5.57481	5.80972e-11	1.00515e-09	Both
ENSG00000111339	ART4	420	9.26679	2	3.35082	3.58791e-05	0.000392577	1.64763	0.0111938	0.0276183	Both
ENSG00000121075	TBX4	9496	15.7493	2	4.74909	3.59915e-05	0.000393604	6.56436	4.38227e-08	4.50863e-07	Both
ENSG00000169994	MYO7B	4648	10.349	4	-1.89903	3.61812e-05	0.000395067	-1.92343	8.6845e-06	5.42308e-05	Both
ENSG00000244513	None	None	10.0511	2	2.3056	3.61734e-05	0.000395067	1.89068	0.000109901	0.000510688	Both
ENSG00000081181	ARG2	384	6.49882	3	-1.69021	3.61715e-05	0.000395067	-1.29853	0.000811738	0.00294186	Both
ENSG00000138083	SIX3	6496	18.9891	2	3.8275	3.63016e-05	0.000396178	4.86516	3.49048e-08	3.66587e-07	Both
ENSG00000233621	LINC01137	728431	11.1338	4	-2.02962	3.65509e-05	0.000398692	-2.50443	4.6571e-08	4.76363e-07	Both
ENSG00000124104	SNX21	90203	15.0181	4	-1.46512	3.6586e-05	0.00039887	-1.49689	6.18068e-06	3.98762e-05	Both
ENSG00000138669	PRKG2	5593	20.5072	2	2.49677	3.69192e-05	0.000402089	4.01627	3.2509e-11	5.84887e-10	Both
ENSG00000110328	GALNT18	374378	16.6734	4	-1.60528	3.69005e-05	0.000402089	-1.84884	3.19587e-07	2.74557e-06	Both
ENSG00000166707	ZCCHC18	644353	4.89308	3	-2.09448	3.69835e-05	0.000402582	-0.336136	0.481863	0.590658	MBvsCtrlF
ENSG00000177108	ZDHHC22	283576	15.0943	2	2.77467	3.7066e-05	0.000403274	3.55601	2.10863e-08	2.31317e-07	Both
ENSG00000272003	None	None	20.431	4	-1.80875	3.71287e-05	0.000403542	-3.38536	3.40161e-17	1.56385e-15	Both
ENSG00000232871	SEC1P	653677	8.65471	2	4.65783	3.71193e-05	0.000403542	2.63285	0.00301333	0.00904854	Both
ENSG00000197568	HHLA3	11147	12.0318	4	-1.81148	3.71838e-05	0.000403709	-1.9908	1.24045e-06	9.3994e-06	Both
ENSG00000152969	JAKMIP1	152789	10.5234	3	-3.47941	3.71646e-05	0.000403709	-2.86115	0.000395488	0.00157704	Both
ENSG00000164687	FABP5	2171	3.22588	-1	-1.5644	3.72013e-05	0.000403709	-0.00651351	0.949271	0.965071	MBvsCtrlF
ENSG00000185201	IFITM2	10581	7.75238	3	-2.03659	3.73759e-05	0.000405397	-1.8622	6.59701e-05	0.000324251	Both
ENSG00000139910	NOVA1	4857	16.0532	4	-1.63441	3.75548e-05	0.000407128	-2.13453	5.90488e-09	7.22563e-08	Both
ENSG00000272619	None	None	10.7219	4	-3.05073	3.78634e-05	0.000410264	-3.50738	7.06354e-07	5.628e-06	Both
ENSG00000199933	RNY1P16	106480312	6.83673	4	-2.05651	3.81626e-05	0.000413294	-1.84286	0.000100429	0.000471219	Both
ENSG00000100968	NFATC4	4776	9.266	3	-2.02157	3.81989e-05	0.000413477	-0.502454	0.285249	0.394516	MBvsCtrlF
ENSG00000114349	GNAT1	2779	18.0777	2	7.24734	3.83178e-05	0.000414552	9.69412	2.35054e-08	2.55081e-07	Both
ENSG00000253226	None	None	30.0204	2	3.57599	3.83928e-05	0.000415151	10.0799	1.94812e-15	6.82454e-14	Both
ENSG00000106560	GIMAP2	26157	6.52051	3	-1.85322	3.87536e-05	0.00041884	-1.46408	0.000640063	0.0024048	Both
ENSG00000124313	IQSEC2	23096	24.4577	4	-2.03587	3.91578e-05	0.000422992	-3.35328	3.29598e-13	8.14161e-12	Both
ENSG00000214290	COLCA2	120376	7.64092	3	-2.39721	3.92698e-05	0.000423986	-0.811569	0.151207	0.237631	MBvsCtrlF
ENSG00000103472	RRN3P2	653390	5.92547	3	-1.78355	3.93039e-05	0.000424138	-1.24143	0.00288242	0.00872093	Both
ENSG00000228956	None	None	9.71095	1	-2.25605	3.93591e-05	0.000424518	2.50466	0.000418142	0.00165267	Both
ENSG00000178125	PPP1R42	286187	3.14541	-1	-2.13243	3.93877e-05	0.000424609	0.400858	0.544146	0.64652	MBvsCtrlF
ENSG00000065357	DGKA	1606	11.3694	4	-1.57163	3.94804e-05	0.000425393	-1.45644	4.93038e-05	0.000251733	Both
ENSG00000231999	LRRC8C-DT	400761	9.41488	4	-2.13707	4.00005e-05	0.000430778	-2.45108	5.33145e-07	4.37287e-06	Both
ENSG00000226926	PDZPH1P	105379197	14.0297	2	5.02776	4.02603e-05	0.000433355	4.82294	9.56751e-06	5.91005e-05	Both
ENSG00000134028	ADAMDEC1	27299	11.1311	2	5.10843	4.04407e-05	0.000435076	4.73816	1.7283e-05	9.91427e-05	Both
ENSG00000122863	CHST3	9469	8.0607	3	-1.7856	4.05826e-05	0.000436381	-0.691714	0.0983359	0.167899	MBvsCtrlF
ENSG00000253877	LINC01608	101927459	7.54089	2	9.27367	4.09112e-05	0.000439692	4.86061	0.00280568	0.00852523	Both
ENSG00000167261	DPEP2	64174	10.6781	3	-1.72007	4.11846e-05	0.000442406	-1.6406	3.21039e-05	0.000172387	Both
ENSG00000134590	RTL8C	8933	10.8619	4	-1.1341	4.12839e-05	0.000443248	-1.27378	6.38128e-07	5.1463e-06	Both
ENSG00000170142	UBE2E1	7324	5.57768	3	-1.32378	4.14455e-05	0.000444758	-0.914573	0.00273061	0.00832698	Both
ENSG00000225105	None	None	13.2819	2	5.04301	4.19769e-05	0.000450232	5.92566	3.63618e-07	3.09623e-06	Both
ENSG00000101333	PLCB4	5332	15.7112	4	-1.72535	4.20202e-05	0.000450468	-2.57887	3.17111e-11	5.72474e-10	Both
ENSG00000213203	GIMAP1	170575	9.67426	4	-1.77893	4.21592e-05	0.00045173	-1.7889	1.14283e-05	6.90457e-05	Both
ENSG00000152953	STK32B	55351	14.027	3	-3.00651	4.2276e-05	0.000452753	0.486767	0.621546	0.71248	MBvsCtrlF
ENSG00000204176	SYT15	83849	17.7277	4	-2.65704	4.23975e-05	0.000453824	-2.89242	2.69789e-06	1.90027e-05	Both
ENSG00000137575	SDCBP	6386	3.41459	-1	-1.30637	4.25331e-05	0.000455047	-0.379079	0.212604	0.313346	MBvsCtrlF
ENSG00000089041	P2RX7	5027	24.1819	4	-2.16485	4.25843e-05	0.000455364	-4.00566	7.03781e-16	2.62604e-14	Both
ENSG00000264880	None	None	13.5981	2	6.57983	4.27843e-05	0.000457272	7.48094	6.37794e-07	5.14557e-06	Both
ENSG00000223653	None	None	7.57089	3	-1.84428	4.28515e-05	0.00045776	-1.22173	0.00470086	0.0131943	Both
ENSG00000152229	PSTPIP2	9050	19.2689	2	3.76143	4.30275e-05	0.000459408	4.81609	3.97925e-08	4.14836e-07	Both
ENSG00000107295	SH3GL2	6456	23.7404	4	-2.19236	4.32583e-05	0.00046164	-2.72483	5.99184e-08	6.00999e-07	Both
ENSG00000167107	ACSF2	80221	33.7282	4	-2.41934	4.3367e-05	0.000462435	-3.71985	2.8204e-11	5.12654e-10	Both
ENSG00000154040	CABYR	26256	5.3075	3	-1.84989	4.33764e-05	0.000462435	0.412186	0.43021	0.541859	MBvsCtrlF
ENSG00000116815	CD58	965	4.56441	-1	-1.68628	4.33989e-05	0.000462441	-0.14255	0.694558	0.773702	MBvsCtrlF
ENSG00000134020	PEBP4	157310	18.0425	4	-2.59814	4.35626e-05	0.000463952	-4.52816	9.91442e-14	2.64643e-12	Both
ENSG00000102678	FGF9	2254	23.4498	4	-2.94033	4.43706e-05	0.000472321	-2.96577	1.55999e-05	9.08556e-05	Both
ENSG00000167083	GNGT2	2793	12.7831	2	5.46424	4.48552e-05	0.00047724	5.85808	1.55303e-06	1.1541e-05	Both
ENSG00000065833	ME1	4199	14.3594	4	-1.68178	4.51869e-05	0.000480528	-2.26749	2.67873e-09	3.47661e-08	Both
ENSG00000187091	PLCD1	5333	7.54799	3	-1.73342	4.52501e-05	0.000480958	-0.793877	0.0517069	0.0990757	MBvsCtrlF
ENSG00000155016	CYP2U1	113612	10.5362	4	-1.40038	4.53626e-05	0.000481912	-1.63907	2.56038e-07	2.24512e-06	Both
ENSG00000256238	SUPT16HP1	400011	11.2183	2	2.47374	4.54163e-05	0.000482241	1.96513	0.000174549	0.000768783	Both
ENSG00000160862	AZGP1	563	19.972	4	-3.65745	4.56234e-05	0.000484198	-7.27543	8.31362e-15	2.67373e-13	Both
ENSG00000150938	CRIM1	51232	6.85952	3	-1.33807	4.56552e-05	0.000484293	-0.898141	0.0038287	0.0110944	Both
ENSG00000242419	PCDHGC4	56098	7.19608	4	-2.12808	4.57394e-05	0.000484943	-1.92115	0.000100787	0.000472582	Both
[truncated: 19,194 more rows]

## Sheet: Clusters 
Transcript	Symbol	cluster
ENSG00000180190	KCNB2	1
ENSG00000128641	None	1
ENSG00000145632	MEX3A	1
ENSG00000119630	PBK	1
ENSG00000155090	KIF21B	1
ENSG00000248873	KIF20A	1
ENSG00000112964	NEK2	1
ENSG00000144366	UBE2C	1
ENSG00000091664	EZH2	1
ENSG00000198108	DTL	1
ENSG00000136261	LPAR2	1
ENSG00000134363	RRM2	1
ENSG00000164484	CENPF	1
ENSG00000215808	TROAP	1
ENSG00000133110	MKI67	1
ENSG00000133640	SOX11	1
ENSG00000269916	CEP55	1
ENSG00000255565	FOXN4	1
ENSG00000272468	HJURP	1
ENSG00000196787	DLGAP5	1
ENSG00000168274	AURKB	1
ENSG00000187990	KIF14	1
ENSG00000158373	MELK	1
ENSG00000136114	F2R	1
ENSG00000142303	MYBL2	1
ENSG00000177483	TOP2A	1
ENSG00000181378	None	1
ENSG00000225968	IQGAP3	1
ENSG00000269834	KIF18B	1
ENSG00000221944	KIF4A	1
ENSG00000079150	ZNF300	1
ENSG00000175567	BRIP1	1
ENSG00000213553	ASPM	1
ENSG00000196205	FOXM1	1
ENSG00000119650	NDC80	1
ENSG00000092199	NCAPG	1
ENSG00000065135	KNL1	1
ENSG00000197894	KIF23	1
ENSG00000196636	MCM10	1
ENSG00000110880	NUSAP1	1
ENSG00000162814	GPC2	1
ENSG00000034510	BUB1	1
ENSG00000173207	CCDC14	1
ENSG00000177917	TPX2	1
ENSG00000166130	RTKN2	1
ENSG00000166415	PLK4	1
ENSG00000260423	EXO1	1
ENSG00000138376	LHX2	1
ENSG00000214776	CCNB2	1
ENSG00000121211	ESPL1	1
ENSG00000226690	E2F2	1
ENSG00000254535	DEPDC1	1
ENSG00000102098	CDCA8	1
ENSG00000166483	None	1
ENSG00000066583	DCX	1
ENSG00000108106	None	1
ENSG00000164087	KIF11	1
ENSG00000077152	CDCA7	1
ENSG00000123975	PHF21B	1
ENSG00000087586	CDC20	1
ENSG00000185480	PTPRO	1
ENSG00000164109	CHRM3	1
ENSG00000112029	NUF2	1
ENSG00000113161	ODC1	1
ENSG00000132780	CDCA2	1
ENSG00000123374	EYA2	1
ENSG00000111665	None	1
ENSG00000152503	ZWINT	1
ENSG00000253276	TTK	1
ENSG00000213347	EBF3	1
ENSG00000129195	GTSE1	1
ENSG00000224861	CDK1	1
ENSG00000127589	VASH2	1
ENSG00000000003	KIFC1	1
ENSG00000125945	NEIL3	1
ENSG00000070882	MFAP2	1
ENSG00000243710	ZC3HAV1L	1
ENSG00000170801	CDC25C	1
ENSG00000169894	PRR11	1
ENSG00000089723	E2F3	1
ENSG00000164251	INSM2	1
ENSG00000164743	IGDCC4	1
ENSG00000125731	CKAP2L	1
ENSG00000198088	KIAA1549	1
ENSG00000162490	FAM111B	1
ENSG00000162745	CDK6	1
ENSG00000115414	MSI1	1
ENSG00000204262	CPNE4	1
ENSG00000151617	DPYSL3	1
ENSG00000125810	None	1
ENSG00000187498	None	1
ENSG00000134871	CHGA	1
ENSG00000163430	CTXN1	1
ENSG00000170962	BUB1B	1
ENSG00000106624	KIF15	1
ENSG00000100479	ASF1B	1
ENSG00000079335	E2F7	1
ENSG00000075188	CENPA	1
ENSG00000262251	SOX4	1
ENSG00000184348	NEUROD4	1
ENSG00000104299	SEMA5B	1
ENSG00000147606	None	1
ENSG00000158321	IGF2BP3	1
ENSG00000196670	HMGB3	1
ENSG00000162878	CENPU	1
ENSG00000154380	IQGAP2	1
ENSG00000203760	SPC24	1
ENSG00000227987	NCAPH	1
ENSG00000166508	SKA3	1
ENSG00000100802	PKHD1	1
ENSG00000166582	EME1	1
ENSG00000143621	CDC45	1
ENSG00000175792	PCLAF	1
ENSG00000139146	MEST	1
ENSG00000143578	PTTG1	1
ENSG00000164404	PLEKHG2	1
ENSG00000104044	CNGA3	1
ENSG00000132386	TSKU	1
ENSG00000066735	CENPI	1
ENSG00000172053	ZNF93	1
ENSG00000223764	PXDN	1
ENSG00000175426	BIRC5	1
ENSG00000124743	COL5A2	1
ENSG00000156508	ESCO2	1
ENSG00000186973	CD276	1
ENSG00000130635	None	1
ENSG00000007062	DBN1	1
ENSG00000114541	SEMA3A	1
ENSG00000110002	FBN3	1
ENSG00000137968	NID1	1
ENSG00000141431	CENPE	1
ENSG00000113361	LOXL1-AS1	1
ENSG00000139329	HSPG2	1
ENSG00000075223	COL3A1	1
ENSG00000146802	KIF18A	1
ENSG00000137473	PDLIM7	1
ENSG00000078098	IGSF9	1
ENSG00000145431	FBXO43	1
ENSG00000122870	TGFBI	1
ENSG00000230333	COL1A1	1
ENSG00000233355	LOC730101	1
ENSG00000138468	E2F8	1
ENSG00000114120	HASPIN	1
ENSG00000179387	CCDC88C	1
ENSG00000122970	CENPW	1
ENSG00000151422	TP53INP1	1
ENSG00000078177	CPXM1	1
ENSG00000181450	KALRN	1
ENSG00000237976	ENAH	1
ENSG00000269235	DAPK1	1
ENSG00000196387	CRACD	1
ENSG00000196981	NHLH1	1
ENSG00000163602	KDM5B	1
ENSG00000241472	ANKRD50	1
ENSG00000170647	CUBN	1
ENSG00000248027	MYB	1
ENSG00000165895	IGFBPL1	1
ENSG00000179455	LIMD2	1
ENSG00000260978	LOC100507053	1
ENSG00000144395	FANCD2	1
ENSG00000116668	ENC1	1
ENSG00000198604	SLCO5A1	1
ENSG00000213064	HMGB2	1
ENSG00000198346	ZNF627	1
ENSG00000076248	ZSWIM4	1
ENSG00000122565	AUTS2	1
ENSG00000115758	None	1
ENSG00000145247	NUDT4	1
ENSG00000180855	DDAH2	1
ENSG00000176890	TRIP13	1
ENSG00000164104	ZNF117	1
ENSG00000152240	GAS2L3	1
ENSG00000178177	TEAD3	1
ENSG00000105810	EFNB3	1
ENSG00000205592	ZMAT4	1
ENSG00000139618	VSTM2A	1
ENSG00000129534	PIF1	1
ENSG00000165997	CARD10	1
ENSG00000109084	None	1
ENSG00000167513	PRSS12	1
ENSG00000167900	CCNA2	1
ENSG00000131153	SUSD1	1
ENSG00000103044	PLPPR3	1
ENSG00000135387	FAM227A	1
ENSG00000159131	MKRN3	1
ENSG00000170004	ST8SIA2	1
ENSG00000101868	None	1
ENSG00000147874	FNBP1L	1
ENSG00000149636	ADH6	1
ENSG00000091651	PRRC1	1
ENSG00000149554	PKDCC	1
ENSG00000177602	CFAP20DC	1
ENSG00000156970	MXD3	1
ENSG00000065328	EZR	1
ENSG00000136492	SPC25	1
ENSG00000144554	CENPK	1
ENSG00000102384	COL15A1	1
ENSG00000163808	SDK2	1
ENSG00000121152	None	1
ENSG00000113810	EGFLAM	1
ENSG00000198826	MEX3B	1
ENSG00000035499	None	1
ENSG00000187951	E2F1	1
ENSG00000129810	HMGN1	1
ENSG00000174799	FAM83D	1
ENSG00000107443	TRAM2	1
ENSG00000165490	ARHGAP42	1
ENSG00000197472	ADAMTS12	1
ENSG00000247240	CBX2	1
ENSG00000154920	ZNF217	1
ENSG00000163009	IVNS1ABP	1
ENSG00000186638	MYC	1
ENSG00000183161	KSR1	1
ENSG00000203813	TTC28	1
ENSG00000120539	TMSB15A	1
ENSG00000174442	None	1
ENSG00000120802	RCOR2	1
ENSG00000101447	LINGO2	1
ENSG00000165480	SYT6	1
ENSG00000139734	TNC	1
ENSG00000122952	SINHCAF	1
ENSG00000090889	CHRM4	1
ENSG00000075218	MXRA5	1
ENSG00000088325	None	1
ENSG00000137812	MIR924HG	1
ENSG00000109805	None	1
ENSG00000184661	DRAXIN	1
ENSG00000171320	CACNA1H	1
ENSG00000158402	LOXL1	1
ENSG00000109674	GPR88	1
ENSG00000214826	SIPA1L2	1
ENSG00000024526	TICRR	1
ENSG00000135476	C2orf66	1
ENSG00000165891	CDC42EP3	1
ENSG00000254004	COL4A1	1
ENSG00000166704	GPR156	1
ENSG00000197459	SMC4	1
ENSG00000115163	HMMR	1
ENSG00000161888	CDCA3	1
ENSG00000101057	RMI2	1
ENSG00000117399	RPS2P54	1
ENSG00000129173	GOLGA6L2	1
ENSG00000140451	MCM7	1
ENSG00000034063	QSER1	1
ENSG00000186185	PBX4	1
ENSG00000111206	COL25A1	1
ENSG00000105011	ZNF311	1
ENSG00000145386	SOCS5P2	1
ENSG00000134690	DDIAS	1
ENSG00000089685	GPC6	1
ENSG00000068489	ASPG	1
ENSG00000265415	ZNF695	1
ENSG00000101412	CASC8	1
ENSG00000183765	NRAS	1
ENSG00000140534	None	1
ENSG00000123485	PAX5	1
ENSG00000237649	PTK7	1
ENSG00000183856	None	1
ENSG00000135451	NOX4	1
ENSG00000178999	LINC00989	1
ENSG00000148773	DCDC1	1
ENSG00000168078	None	1
ENSG00000138180	LRRC3	1
ENSG00000112984	None	1
ENSG00000156509	VANGL1	1
ENSG00000112242	PLK2	1
ENSG00000123219	CXXC1P1	1
ENSG00000118513	PIMREG	1
ENSG00000152253	MAD2L1	1
ENSG00000137804	None	1
ENSG00000138160	CENPH	1
ENSG00000137807	ACTG1	1
ENSG00000169679	LINC01697	1
ENSG00000126787	MCM2	1
ENSG00000143228	None	1
ENSG00000029993	KDM1A	1
ENSG00000175643	None	1
ENSG00000151725	LRRC55	1
ENSG00000170312	LINC02516	1
ENSG00000138778	PARD3	1
ENSG00000117650	None	1
ENSG00000174371	MUC19	1
ENSG00000143476	SLC26A7	1
ENSG00000118193	CHD3	1
ENSG00000117724	None	1
ENSG00000131747	CDCA5	1
ENSG00000080986	AADAT	1
ENSG00000171848	COL4A2	1
ENSG00000112742	MIR3616	1
ENSG00000142731	KIF24	1
ENSG00000165304	OTOG	1
ENSG00000175063	CKS2	1
ENSG00000157456	None	1
ENSG00000066279	FSCN1	1
ENSG00000169607	TRIM24	1
ENSG00000189057	RDH10	1
ENSG00000166803	ULBP3	1
ENSG00000182010	NLN	1
ENSG00000007968	ADAMTS7	1
ENSG00000093009	None	1
ENSG00000128408	None	1
ENSG00000144354	PROKR1	1
ENSG00000071539	DCAF12	1
ENSG00000153044	IGFBP2	1
ENSG00000139350	FBN2	1
ENSG00000181104	DIAPH3	1
ENSG00000242540	XPR1	1
ENSG00000176887	MYCN	1
ENSG00000121621	N4BP2	1
ENSG00000101367	GPC6-AS1	1
ENSG00000072571	NXN	1
ENSG00000164611	SCN3B	1
ENSG00000172244	FANCF	1
ENSG00000256663	None	1
ENSG00000214223	VPS37B	1
ENSG00000170776	PPP1R14B	1
ENSG00000015133	MTND5P1	1
ENSG00000100297	None	1
ENSG00000073111	HNRNPA1P29	1
ENSG00000180198	ARHGAP11A	1
ENSG00000100162	OCIAD2	1
ENSG00000013810	CHRM3-AS2	1
ENSG00000146670	COL1A2	1
ENSG00000166851	ADGRL2	1
ENSG00000150093	DISP3	1
ENSG00000269378	LOC101929759	1
ENSG00000251432	HTR1A	1
ENSG00000128567	TACC3	1
ENSG00000164949	ZBTB5	1
ENSG00000203711	None	1
ENSG00000158077	VTCN1	1
ENSG00000164241	None	1
ENSG00000136490	GLT8D2	1
ENSG00000272954	RIBC2	1
ENSG00000205581	EFNB1	1
ENSG00000124766	AACSP1	1
ENSG00000196923	NEURL1B	1
ENSG00000167470	DCHS1	1
ENSG00000168348	PARPBP	1
ENSG00000259017	None	1
ENSG00000004487	TYMS	1
ENSG00000135097	None	1
ENSG00000103742	PXYLP1	1
ENSG00000066117	MIS18BP1	1
ENSG00000141570	NMU	1
ENSG00000227999	LOC100288637	1
ENSG00000160233	GRIP1	1
ENSG00000269430	RND3	1
ENSG00000173894	BRCA2	1
ENSG00000213420	VANGL2	1
ENSG00000254726	SLC10A4	1
ENSG00000182704	CHEK1	1
ENSG00000082684	RBMX	1
ENSG00000221211	MED14	1
ENSG00000146858	None	1
ENSG00000122778	None	1
ENSG00000184949	AKAP13	1
ENSG00000168795	ZKSCAN2	1
ENSG00000198876	ENPEP	1
ENSG00000116852	UBE2T	1
ENSG00000262772	GSE1	1
ENSG00000139445	RAMP2-AS1	1
ENSG00000113657	AURKA	1
ENSG00000124193	ADAMTS3	1
ENSG00000102221	TEKT2	1
ENSG00000176371	CRISPLD1	1
ENSG00000123307	FREM3	1
ENSG00000056487	MLLT3	1
ENSG00000182674	LINC01587	1
ENSG00000260838	NUP62CL	1
ENSG00000175455	EMX2OS	1
ENSG00000164938	GINS2	1
ENSG00000246090	MAP3K19	1
ENSG00000172955	AFAP1	1
ENSG00000148498	None	1
ENSG00000133019	CBX3	1
ENSG00000197935	SMIM43	1
ENSG00000122779	ZBBX	1
ENSG00000259953	None	1
ENSG00000106868	GNG4	1
ENSG00000165506	ASXL3	1
ENSG00000116679	FARP1	1
ENSG00000100604	None	1
ENSG00000272711	HUNK	1
ENSG00000125898	KIAA0753	1
ENSG00000171792	ASAP1	1
ENSG00000267374	DPEP1	1
ENSG00000261083	HDAC2	1
ENSG00000265666	SLCO2A1	1
ENSG00000152990	MUC3A	1
ENSG00000100154	MMP14	1
ENSG00000197291	FSTL1	1
ENSG00000214578	ZNF560	1
ENSG00000123213	CTTNBP2NL	1
ENSG00000180370	None	1
ENSG00000143079	SGO1	1
ENSG00000213281	WEE1	1
ENSG00000075213	ADAMTS6	1
ENSG00000151458	DYDC2	1
ENSG00000154639	TMEM26	1
ENSG00000122550	DOCK7	1
ENSG00000138792	ADGRA3	1
ENSG00000086991	TMEFF1	1
ENSG00000138760	XRN2	1
ENSG00000171940	ELMOD2	1
ENSG00000149548	KCNC2	1
ENSG00000162613	FANCL	1
ENSG00000116641	DPYSL4	1
ENSG00000237440	None	1
ENSG00000233033	SCARB2	1
ENSG00000239926	SH2D3A	1
ENSG00000196730	GAL3ST4	1
ENSG00000180182	PPP1R26-AS1	1
ENSG00000100201	ATAT1	1
ENSG00000138439	SPSB4	1
ENSG00000115904	TMEM181	1
ENSG00000196417	LINC00928	1
ENSG00000198429	SOCS2	1
ENSG00000060749	MAPRE1	1
ENSG00000198521	C15orf39	1
ENSG00000185278	RTN4RL2	1
ENSG00000249014	PCDH18	1
ENSG00000173598	CCNJ	1
ENSG00000171617	TLE3	1
ENSG00000099284	SLC26A11	1
ENSG00000260920	ZWILCH	1
ENSG00000106723	HES6	1
ENSG00000110321	GFI1	1
ENSG00000169116	ADH5	1
ENSG00000188848	OTOR	1
ENSG00000077274	LCORL	1
ENSG00000267313	MARCHF4	1
ENSG00000147251	LUM	1
ENSG00000204291	ZSCAN2	1
ENSG00000176601	GNG2	1
ENSG00000198339	TRIM36	1
ENSG00000187456	None	1
ENSG00000163359	HMCN1	1
ENSG00000151388	JAG1	1
ENSG00000164294	TEAD1	1
ENSG00000108821	GNAI3	1
ENSG00000168542	CBX8	1
ENSG00000164692	ANTXR2	1
ENSG00000169064	TMEM132B	1
ENSG00000165309	MIDN	1
ENSG00000198142	UBR5	1
ENSG00000189184	KHDRBS2	1
ENSG00000241732	SLC35F2	1
ENSG00000099139	CAV3	1
ENSG00000169860	LINC02593	1
ENSG00000186009	NID2	1
ENSG00000206120	COL6A3	1
ENSG00000153976	None	1
ENSG00000011201	TRAIP	1
ENSG00000162643	TIA1	1
ENSG00000150873	PCDH8	1
ENSG00000170959	GMIP	1
ENSG00000101188	TUBB	1
ENSG00000268894	ARHGAP42-AS1	1
ENSG00000117114	KIRREL1	1
ENSG00000145014	None	1
ENSG00000131019	ABCA1	1
ENSG00000152767	CHEK2	1
ENSG00000268358	TENM4	1
ENSG00000162458	CDK2	1
ENSG00000188290	None	1
ENSG00000026025	SEMA6D	1
ENSG00000067141	ZFTA	1
ENSG00000164185	OTX1	1
ENSG00000128606	POC1A	1
ENSG00000049192	EPHB2	1
ENSG00000134323	GPX8	1
ENSG00000233718	None	1
ENSG00000155893	LRRC17	1
ENSG00000100336	EDNRA	1
ENSG00000121005	TNNI1	1
ENSG00000131951	SST	1
ENSG00000179520	None	1
ENSG00000165194	MYO7A	1
ENSG00000116157	TOX3	1
ENSG00000041982	EIF4G2	1
ENSG00000189238	SCRT2	1
ENSG00000214128	UNC5D	1
ENSG00000250334	APOL4	1
ENSG00000196932	TSPAN6	1
ENSG00000133665	TPRXL	1
ENSG00000177707	SPATA18	1
ENSG00000146250	TPBGL	1
ENSG00000169432	DYNLT1	1
ENSG00000121210	DEPDC1B	1
ENSG00000183873	TCF3	1
ENSG00000225946	DLG5	1
ENSG00000174807	NRP1	1
ENSG00000149257	CHML	1
ENSG00000087245	LINC01122	1
ENSG00000221818	UBBP4	1
ENSG00000134438	GEM	1
ENSG00000048545	None	1
ENSG00000180176	TRIM71	1
ENSG00000160293	TP53	1
ENSG00000267268	None	1
ENSG00000011304	JADE3	1
ENSG00000071564	TRAF4	1
ENSG00000256061	BZW2	1
ENSG00000177732	PARD6G-AS1	1
ENSG00000101104	ARMC3	1
ENSG00000148841	FIBCD1	1
ENSG00000158813	KCTD19	1
ENSG00000137872	ILF2	1
ENSG00000183853	DSN1	1
ENSG00000206557	BHMT	1
ENSG00000204852	SP5	1
ENSG00000136883	SERPINH1	1
ENSG00000188162	PDGFD	1
ENSG00000162522	F2RL1	1
ENSG00000107831	CFAP65	1
ENSG00000105464	SBSPON	1
ENSG00000115828	HAS3	1
ENSG00000034239	LHX9	1
ENSG00000179299	IFT81	1
ENSG00000180340	CENPM	1
ENSG00000115457	None	1
ENSG00000177426	F2RL2	1
ENSG00000112977	KLF1	1
ENSG00000196476	RDH10-AS1	1
ENSG00000119333	ST6GALNAC5	1
ENSG00000105655	MYO1B	1
ENSG00000187122	PTPRS	1
ENSG00000156140	OLIG3	1
ENSG00000203668	LINC01234	1
ENSG00000181418	LINC02901	1
ENSG00000168243	PTHLH	1
ENSG00000164694	SLC7A3	1
ENSG00000167178	LRRN1	1
ENSG00000186684	MYCNOS	1
ENSG00000089558	None	1
ENSG00000140481	UCP2	1
ENSG00000137868	GUSBP5	1
ENSG00000145147	RNF165	1
ENSG00000144791	TMEM44	1
ENSG00000175093	None	1
ENSG00000175928	SLC17A8	1
ENSG00000164920	PARD6G	1
ENSG00000174450	ARL5C	1
ENSG00000149243	PRTG	1
ENSG00000050628	C5orf34	1
ENSG00000248596	ZNF69	1
ENSG00000092054	FAT4	1
ENSG00000225151	TUG1	1
ENSG00000055732	HMGN2	1
ENSG00000159173	None	1
ENSG00000154102	RSPO3	1
ENSG00000185842	DNAI2	1
ENSG00000143845	KIF26A	1
ENSG00000188738	SOWAHC	1
ENSG00000120820	LINC00922	1
ENSG00000260455	TPSG1	1
ENSG00000272168	VSTM2A-OT1	1
ENSG00000260338	RTL4	1
ENSG00000164099	FIGNL2-DT	1
ENSG00000250686	RARA-AS1	1
ENSG00000112232	LBH	1
ENSG00000176928	LBR	1
ENSG00000110660	ELOVL2	1
ENSG00000243810	SMARCD1	1
ENSG00000215533	F12	1
ENSG00000225434	ISYNA1	1
ENSG00000112245	SPAG6	1
ENSG00000109576	ZNF606	1
ENSG00000152492	NT5DC2	1
ENSG00000151490	ORC6	1
ENSG00000253352	DNAH14	1
ENSG00000167693	None	1
ENSG00000092820	None	1
ENSG00000144485	ARHGEF19	1
ENSG00000166006	FAM110A	1
ENSG00000257434	FAM117B	1
ENSG00000132142	FNDC3B	1
ENSG00000167383	ELFN1	1
ENSG00000171189	FNDC1	1
ENSG00000157005	C20orf96	1
ENSG00000223458	RHNO1	1
ENSG00000198400	None	1
ENSG00000164220	ZNF572	1
ENSG00000135269	ZNF571-AS1	1
ENSG00000111817	CSRP2	1
ENSG00000152926	OCA2	1
ENSG00000229896	YBX1	1
ENSG00000077327	CTNND1	1
ENSG00000117289	CCDC50	1
ENSG00000138375	TRPV4	1
ENSG00000196659	FAP	1
ENSG00000137404	ASXL1	1
ENSG00000176387	FN1	1
ENSG00000162373	None	1
ENSG00000198830	CACNG5	1
ENSG00000151491	DYNC2I2	1
ENSG00000204581	FUBP1	1
ENSG00000153094	SIX1	1
ENSG00000115963	TFAP2D	1
ENSG00000163785	MMP11	1
ENSG00000112308	ASTN2	1
ENSG00000125633	NEDD1	1
ENSG00000100360	ZNF813	1
ENSG00000156687	CD93	1
ENSG00000164299	OLFML2B	1
ENSG00000162761	KLF10	1
ENSG00000138798	LOC729558	1
ENSG00000156273	HMCN2	1
ENSG00000141622	FBXO5	1
ENSG00000152022	GART	1
ENSG00000142449	None	1
ENSG00000175697	FBLIM1	1
ENSG00000169618	LOC102725191	1
ENSG00000267640	HEMK1	1
ENSG00000170927	PRKX	1
ENSG00000160145	LINC01132	1
ENSG00000107611	DKKL1	1
ENSG00000215450	PABPC1L	1
ENSG00000264901	CXADR	1
ENSG00000064655	SPATA17	1
ENSG00000187323	RHOBTB1	1
ENSG00000110583	None	1
ENSG00000230565	KIAA1522	1
ENSG00000105426	PABPC4L	1
ENSG00000151208	PODXL	1
ENSG00000166341	MAGEL2	1
ENSG00000109265	ISOC1	1
ENSG00000171456	MMP15	1
ENSG00000141068	None	1
ENSG00000204394	KCNJ2-AS1	1
ENSG00000146083	WDR72	1
ENSG00000197977	CCDC33	1
ENSG00000167785	ZFP62	1
ENSG00000184465	KC6	1
ENSG00000174989	TMPO	1
ENSG00000163482	CFAP57	1
ENSG00000167771	PRKD2	1
ENSG00000162738	ZNF260	1
ENSG00000140332	None	1
ENSG00000113758	None	1
ENSG00000188070	KLHL31	1
ENSG00000205664	SFT2D2	1
ENSG00000090924	TMEM131L	1
ENSG00000213626	ZEB1	1
ENSG00000166813	PAK2	1
ENSG00000140557	DNAH7	1
ENSG00000155592	TMSB10	1
ENSG00000185252	MACROH2A2	1
ENSG00000196924	LINC02615	1
ENSG00000114735	CHRNA7	1
ENSG00000021762	TK1	1
ENSG00000162337	OSR2	1
ENSG00000087266	VAT1	1
ENSG00000100027	MAML3	1
ENSG00000196422	PAPPA	1
ENSG00000188157	B3GLCT	1
ENSG00000102996	STYXL2	1
ENSG00000187893	CDT1	1
ENSG00000139722	CCDC15	1
ENSG00000101825	CKS1B	1
ENSG00000133216	HES4	1
ENSG00000272796	CEP162	1
ENSG00000117122	AKR1E2	1
ENSG00000092850	PLK1	1
ENSG00000164574	MAFB	1
ENSG00000168268	EPS8	1
ENSG00000078699	PTGER3	1
ENSG00000089639	None	1
ENSG00000134207	TH	1
ENSG00000165568	ZNF280C	1
ENSG00000124678	ZNF474	1
ENSG00000149256	NTF3	1
ENSG00000165029	MTCYBP21	1
ENSG00000223730	LINC00189	1
ENSG00000151846	NLRP14	1
ENSG00000120051	NTSR1	1
ENSG00000007866	GFRA1	1
ENSG00000105287	C16orf74	1
ENSG00000228960	NKIRAS2	1
ENSG00000259993	CYP27C1	1
ENSG00000204421	TUBBP1	1
ENSG00000175344	WSB1	1
ENSG00000166664	LRRIQ1	1
ENSG00000225930	HCRTR1	1
ENSG00000213722	GPX7	1
ENSG00000015413	PRIM2	1
ENSG00000088882	BICC1	1
ENSG00000136378	LY6G6C	1
ENSG00000197093	SLIT2	1
ENSG00000138829	VIM	1
ENSG00000173218	ELFN2	1
ENSG00000134253	TEAD2	1
ENSG00000170037	LMO7DN-IT1	1
ENSG00000164318	COL6A2	1
ENSG00000145703	TMEM213	1
ENSG00000239881	None	1
ENSG00000129038	TTC29	1
ENSG00000261801	INSM1	1
ENSG00000085552	ARL5B	1
ENSG00000184009	ZNF350-AS1	1
ENSG00000106484	MMP2	1
ENSG00000144191	KCNH4	1
ENSG00000216775	HSD11B2	1
ENSG00000230090	TNIK	1
ENSG00000117139	FAM183A	1
ENSG00000198920	None	1
ENSG00000155974	CHRFAM7A	1
ENSG00000259221	PGAP1	1
ENSG00000267470	SLC6A16	1
ENSG00000137474	TTC30B	1
ENSG00000075429	ABL1	1
ENSG00000136383	ISLR2	1
ENSG00000006128	TSPAN14	1
ENSG00000168256	GRM8	1
ENSG00000090372	BARD1	1
ENSG00000134775	None	1
ENSG00000166484	None	1
ENSG00000109685	CAPN6	1
ENSG00000082458	WDR27	1
ENSG00000173801	HTRA3	1
ENSG00000197122	None	1
ENSG00000102935	LIMD1	1
ENSG00000159640	None	1
ENSG00000250325	ZNF43	1
ENSG00000236452	None	1
ENSG00000162006	BEND5	1
ENSG00000187676	GPR153	1
ENSG00000139044	LINC01694	1
ENSG00000161202	STRA6	1
ENSG00000103855	GRB14	1
ENSG00000132003	AEBP1	1
ENSG00000168676	MYO18B	1
ENSG00000166183	BTG3	1
ENSG00000181045	PROM1	1
ENSG00000262580	SRC	1
ENSG00000262890	TRIB1	1
ENSG00000075618	NKX3-2	1
ENSG00000097007	PDE7A	1
ENSG00000174469	DVL3	1
ENSG00000162552	FST	1
ENSG00000261742	ZNF730	1
ENSG00000259925	GATA4	1
ENSG00000149295	None	1
ENSG00000154134	LINC00665	1
ENSG00000250073	IGSF3	1
ENSG00000178904	NEO1	1
ENSG00000005189	None	1
ENSG00000225361	ZNF195	1
ENSG00000171595	None	1
ENSG00000204335	DRD2	1
ENSG00000188517	FAM126A	1
ENSG00000109255	SV2C	1
ENSG00000228956	HOXA10	1
ENSG00000205837	OSBPL5	1
ENSG00000142173	NTRK1	1
ENSG00000163749	None	1
ENSG00000174640	TERF1	1
ENSG00000259887	NCKAP5	1
ENSG00000076604	None	1
ENSG00000154545	LMX1A	1
ENSG00000105717	DDN	1
ENSG00000214357	DOCK11	1
ENSG00000163297	B3GAT1-DT	1
ENSG00000154640	CCDC93	1
ENSG00000213443	None	1
ENSG00000153048	ZNF74	1
ENSG00000167552	None	1
ENSG00000261568	SDHAF3	1
ENSG00000108828	SOS1	1
ENSG00000173457	CD248	1
ENSG00000101384	RYBP	1
ENSG00000108219	LINC02367	1
ENSG00000171786	HNRNPC	1
ENSG00000072422	GRIN3A	1
ENSG00000073711	TCP11	1
ENSG00000177468	NSUN7	1
ENSG00000198561	VWA5A	1
ENSG00000064547	None	1
ENSG00000259683	TAF1A	1
ENSG00000130508	RFX3	1
ENSG00000075420	INTS9	1
ENSG00000148516	DCC	1
ENSG00000121690	LOC101928834	1
ENSG00000183943	NR5A2	1
ENSG00000110492	TSPEAR-AS1	1
ENSG00000173404	RIPK4	1
ENSG00000142149	DLG3	1
ENSG00000129951	FGF8	1
ENSG00000187260	TGIF1	1
ENSG00000130720	ITGA9	1
ENSG00000196526	BACH1	1
ENSG00000112655	SCN9A	1
ENSG00000137142	ZNF423	1
ENSG00000143061	CCDC150	1
ENSG00000248285	DPY19L3	1
ENSG00000178394	None	1
ENSG00000090776	SEPTIN6	1
ENSG00000112238	NWD2	1
ENSG00000204103	MDK	1
ENSG00000175183	SLC44A5	1
ENSG00000233968	None	1
ENSG00000255545	JUP	1
ENSG00000103460	SCARF2	1
ENSG00000198221	TUBA1C	1
ENSG00000226828	OSBPL3	1
ENSG00000118922	PGF	1
ENSG00000174145	CUX2	1
ENSG00000186469	None	1
ENSG00000053438	POU2F1	1
ENSG00000261231	TES	1
ENSG00000171208	FGF13	1
ENSG00000162595	EDA	1
ENSG00000203727	KLF12	1
ENSG00000120833	LMX1B	1
ENSG00000115290	None	1
ENSG00000165349	FCMR	1
ENSG00000269139	CES3	1
ENSG00000077264	GHR	1
ENSG00000243230	KLHL7	1
ENSG00000067445	GSG1L2	1
ENSG00000254585	None	1
ENSG00000158966	ZNF558	1
ENSG00000261594	TRIM45	1
ENSG00000244486	TAC1	1
ENSG00000183908	NECTIN3	1
ENSG00000240466	IGF1	1
ENSG00000224394	PPP1R18	1
ENSG00000186530	MYH7	1
ENSG00000267886	IFT43	1
ENSG00000183850	TRIO	1
ENSG00000179603	FER	1
ENSG00000224981	FRMD4B	1
ENSG00000237721	DNAI3	1
ENSG00000151892	ZNF737	1
ENSG00000165105	SEMA3C	1
ENSG00000258739	RBM3	1
ENSG00000259768	GULP1	1
ENSG00000258405	UNG	1
ENSG00000261115	MAGED4	1
ENSG00000181541	DCT	1
ENSG00000249690	LINC01504	1
ENSG00000198785	POLA1	1
ENSG00000263563	LOC643201	1
ENSG00000253293	PTPRG-AS1	1
ENSG00000087303	HES2	1
ENSG00000154310	None	1
ENSG00000250295	C5orf63	1
ENSG00000244757	PDGFC	1
ENSG00000122012	LINC00943	1
ENSG00000182752	LOC100132215	1
ENSG00000080166	None	1
ENSG00000101892	MAB21L2	1
ENSG00000164076	ROBO3	1
ENSG00000062282	DAP	1
ENSG00000103546	GYPE	1
ENSG00000099953	WNT4	1
ENSG00000146374	KLHL35	1
ENSG00000157168	TMEM200A	1
ENSG00000148357	NRP2	1
ENSG00000235890	ADAMTS10	1
ENSG00000228709	FBXW8	1
ENSG00000128714	CNTNAP2	1
ENSG00000133454	None	1
ENSG00000250420	PAK3	1
ENSG00000124260	None	1
ENSG00000256218	RAX	1
ENSG00000180178	CTHRC1	1
ENSG00000231240	PCDH19	1
ENSG00000229847	CCDC158	1
ENSG00000263041	CNTROB	1
ENSG00000182533	CARHSP1	1
ENSG00000138759	HDAC7	1
ENSG00000134297	HAUS1	1
ENSG00000118257	WDR5B	1
ENSG00000131187	REXO5	1
ENSG00000117069	CARD14	1
ENSG00000126733	ZKSCAN7	1
ENSG00000239513	KIF7	1
ENSG00000168875	WDR86	1
ENSG00000119125	SRSF6	1
ENSG00000129682	None	1
ENSG00000064195	MND1	1
ENSG00000136099	UBL7-AS1	1
ENSG00000146386	IKBIP	1
ENSG00000005108	GOLGA6L17P	1
ENSG00000196159	TSHR	1
ENSG00000017427	RN7SL417P	1
ENSG00000215397	None	1
ENSG00000108947	None	1
ENSG00000178531	RPL6P28	1
ENSG00000108001	ATP8B3	1
ENSG00000120708	SCML2	1
ENSG00000165659	None	1
ENSG00000168175	GDF9	1
ENSG00000178184	LINC01537	1
ENSG00000163171	HOXD13	1
ENSG00000176624	NPY2R	1
ENSG00000183496	ALPK3	1
ENSG00000166257	RHOH	1
ENSG00000118496	SWT1	1
ENSG00000159579	PCSK5	1
ENSG00000139354	MASTL	1
ENSG00000116962	ZNF443	1
ENSG00000163071	MATN4	1
ENSG00000146425	ATP4B	1
ENSG00000158164	TDRP	1
ENSG00000099250	CREB3L4	1
ENSG00000196230	CACHD1	1
ENSG00000213866	None	1
ENSG00000065978	PRDM13	1
ENSG00000170419	HMGCR	1
ENSG00000224223	SPZ1	1
ENSG00000143341	NNAT	1
ENSG00000118997	SOX14	1
ENSG00000144583	ZNF766	1
ENSG00000158292	FBXO30	1
ENSG00000146112	TMC3	1
ENSG00000155130	CASK	1
ENSG00000137343	PLSCR5	1
ENSG00000267413	LINC01139	1
ENSG00000236296	RPLP0P6	1
ENSG00000183090	None	1
ENSG00000134258	TUBA1A	1
ENSG00000241697	CFAP58	1
ENSG00000077279	None	1
ENSG00000143494	NRG1	1
ENSG00000137942	POSTN	1
ENSG00000147044	HAUS6	1
ENSG00000143324	None	1
ENSG00000082898	CAPRIN1	1
ENSG00000146282	None	1
ENSG00000143815	LOC645853	1
ENSG00000146433	EGF	1
ENSG00000116001	LINC01210	1
ENSG00000088930	RCC1	1
ENSG00000146143	LONRF1	1
ENSG00000196591	EGR1	1
ENSG00000011258	DGAT2	1
ENSG00000135315	SNX29	1
ENSG00000184635	None	1
ENSG00000163689	CCN1	1
ENSG00000164244	LINC02133	1
ENSG00000198551	None	1
ENSG00000145908	ZNF140	1
ENSG00000106462	RUVBL1	1
ENSG00000226702	ZBTB37	1
ENSG00000115392	C6orf62	1
ENSG00000147274	GDA	1
ENSG00000213160	H2AC11	1
ENSG00000196345	SH3BP2	1
ENSG00000232627	None	1
ENSG00000136231	PRSS35	1
ENSG00000183098	RPN2	1
ENSG00000236520	ETNK2	1
ENSG00000235784	CCDC71L	1
ENSG00000187079	GCNT4	1
ENSG00000116991	None	1
ENSG00000267270	ZNF436	1
ENSG00000259543	LRP5	1
ENSG00000267251	MCM5	1
ENSG00000005801	ITGB1	1
ENSG00000056277	None	1
ENSG00000246228	TMEM97	1
ENSG00000136997	ARL6IP6	1
ENSG00000180938	MBTD1	1
ENSG00000196214	GRIN2D	1
ENSG00000137571	ZNF678	1
ENSG00000246528	PCDHB3	1
ENSG00000196353	GOLGA2P7	1
ENSG00000143498	None	1
ENSG00000233723	VARS1	1
ENSG00000145604	ESAM-AS1	1
ENSG00000137558	None	1
ENSG00000163611	THSD7A	1
ENSG00000138293	P2RY1	1
ENSG00000154608	TET1	1
ENSG00000203871	LINC02774	1
ENSG00000244056	SCN5A	1
ENSG00000224747	CPNE3	1
ENSG00000259726	H2BC5	1
ENSG00000172817	OTUB2	1
ENSG00000138336	SPICE1	1
ENSG00000237816	EEF1A1	1
ENSG00000233460	SERPINF1	1
ENSG00000162894	DDX17	1
ENSG00000080298	None	1
ENSG00000143702	C14orf93	1
ENSG00000173334	ACTC1	1
ENSG00000259946	RGS22	1
ENSG00000102317	TFAP2C	1
ENSG00000183763	FKBP7	1
ENSG00000109705	ZNF528-AS1	1
ENSG00000124159	RPL21P109	1
ENSG00000234021	COL5A1	1
ENSG00000085719	BCL2L11	1
ENSG00000104517	STK36	1
ENSG00000153317	CBFA2T2	1
ENSG00000234921	FZD2	1
ENSG00000106689	DACH2	1
ENSG00000205268	DEPDC7	1
ENSG00000147804	None	1
ENSG00000116833	STRN4	1
ENSG00000164934	PPP1R26	1
ENSG00000166788	PTP4A1	1
ENSG00000143355	RYK	1
ENSG00000164932	None	1
ENSG00000226673	ZNF32-AS2	1
ENSG00000227467	NAA40	1
ENSG00000216560	CDH1	1
ENSG00000242516	ZNF765	1
ENSG00000196092	POLE2	1
ENSG00000069188	QPCT	1
ENSG00000063127	USP6	1
ENSG00000197813	CHSY3	1
ENSG00000166450	None	1
ENSG00000141510	MAGEA10	1
ENSG00000167553	CENPV	1
ENSG00000105610	LINC00487	1
ENSG00000132554	SLC39A4	1
ENSG00000145248	UBE2S	1
ENSG00000137124	QARS1	1
ENSG00000171843	ANOS1	1
ENSG00000168300	BAZ1A	1
ENSG00000187944	KIF12	1
ENSG00000227630	TMEM168	1
ENSG00000118705	RNF44	1
ENSG00000180720	SPIN1	1
ENSG00000165061	MAPK1IP1L	1
ENSG00000272479	PPP2R3A	1
ENSG00000260412	SLC17A6	1
ENSG00000174482	IFT27	1
ENSG00000162676	NOS2	1
ENSG00000113205	None	1
ENSG00000120738	AGRN	1
ENSG00000198842	TRPC5	1
ENSG00000197121	DCAF13	1
ENSG00000176771	ACE	1
ENSG00000233729	PLCE1-AS1	1
ENSG00000181656	PI15	1
ENSG00000164112	TCTN1	1
ENSG00000167306	FLNA	1
ENSG00000232677	None	1
ENSG00000122591	FRAS1	1
ENSG00000228649	NCKAP5-AS1	1
ENSG00000123342	CYP7B1	1
ENSG00000142871	None	1
ENSG00000087510	RARS2	1
ENSG00000166748	HNRNPA1P10	1
ENSG00000126778	PLEKHA8P1	1
ENSG00000231213	MYO5B	1
ENSG00000249550	ANKRD53	1
ENSG00000129204	TIGD1	1
ENSG00000136574	YPEL1	1
ENSG00000130270	DSE	1
ENSG00000154359	TMEM178B	1
ENSG00000258590	NSD2	1
ENSG00000121039	NRM	1
ENSG00000164764	SOX12	1
ENSG00000147601	None	1
ENSG00000231609	GALNT10	1
ENSG00000115507	FHOD3	1
ENSG00000232079	NDN	1
ENSG00000136944	LINC01108	1
ENSG00000144668	LRRC9	1
ENSG00000165409	None	1
ENSG00000151640	XPO1	1
ENSG00000142632	None	1
ENSG00000069812	MEX3C	1
ENSG00000144031	VAV2	1
ENSG00000039068	MAPK7	1
ENSG00000233922	NETO2	1
ENSG00000257252	DIRAS3	1
ENSG00000257322	C8orf48	1
ENSG00000148219	LINC02249	1
ENSG00000087494	KLHL23	1
ENSG00000224965	HS3ST3A1	1
ENSG00000188869	CAMKV	1
ENSG00000139364	LINC00960	1
ENSG00000186907	None	1
ENSG00000180438	FREM1	1
ENSG00000250439	ABRACL	1
ENSG00000166897	SLC25A36	1
ENSG00000072315	None	1
ENSG00000164946	None	1
ENSG00000226745	CEP135	1
ENSG00000259218	MSLNL	1
ENSG00000111249	CORO1C	1
ENSG00000204624	SLC6A2	1
ENSG00000108175	None	1
ENSG00000121764	None	1
ENSG00000125879	PCMTD1	1
ENSG00000048471	SAMD5	1
ENSG00000185149	ITPRIP	1
ENSG00000232633	RBM44	1
ENSG00000008197	RSPRY1	1
ENSG00000183421	SLIT1	1
ENSG00000197465	DNAAF4	1
ENSG00000157227	None	1
ENSG00000074219	None	1
ENSG00000104901	CDC14A	1
ENSG00000116176	DLX3	1
ENSG00000196557	MMP19	1
ENSG00000167173	THSD1	1
ENSG00000224682	PABPC3	1
ENSG00000100065	ATP1B4	1
ENSG00000109046	SKP2	1
ENSG00000159251	None	1
ENSG00000182636	NUP37	1
ENSG00000187823	CEP170	1
ENSG00000266885	BEND4	1
ENSG00000141748	None	1
ENSG00000172828	FSIP2	1
ENSG00000125354	ZMIZ1	1
ENSG00000185652	SNHG26	1
ENSG00000223553	ZNF578	1
ENSG00000082929	SAAL1	1
ENSG00000038382	MCOLN3	1
ENSG00000196782	None	1
ENSG00000267365	GUCA1A	1
ENSG00000111199	NASP	1
ENSG00000251211	EFCAB1	1
ENSG00000131149	None	1
ENSG00000145692	ALDH1B1	1
ENSG00000198028	C2orf50	1
ENSG00000204959	PARM1	1
ENSG00000142798	PTBP1	1
ENSG00000065308	None	1
ENSG00000007171	PCSK1	1
ENSG00000141527	DNAAF2	1
ENSG00000230373	SENP7	1
ENSG00000228748	RASEF	1
ENSG00000061273	TRO	1
ENSG00000168421	CDH6	1
ENSG00000260403	B4GALNT3	1
ENSG00000229930	GRIK1	1
ENSG00000259910	SMARCAL1	1
ENSG00000214978	ACOXL-AS1	1
ENSG00000143190	EBF2	1
ENSG00000139220	OTX2	2
ENSG00000137965	CDHR1	2
ENSG00000237137	RPGRIP1	2
ENSG00000257501	None	2
ENSG00000122477	LHX4	2
ENSG00000233461	RREB1	2
ENSG00000114902	IMPG2	2
ENSG00000241468	ANO2	2
ENSG00000184990	OTX2-AS1	2
ENSG00000201649	RN7SL461P	2
ENSG00000237647	LEMD1	2
ENSG00000224204	None	2
ENSG00000181381	None	2
ENSG00000254560	LRIT2	2
ENSG00000258932	TSHZ3	2
ENSG00000239002	RNU6-1204P	2
ENSG00000239776	CLSPN	2
ENSG00000200488	None	2
ENSG00000269900	USH2A	2
ENSG00000259001	TIGAR	2
ENSG00000202198	RACGAP1	2
ENSG00000272767	TIMELESS	2
ENSG00000236358	LOC440180	2
ENSG00000235605	PDIA5	2
ENSG00000125726	None	2
ENSG00000183780	None	2
ENSG00000231663	TULP1	2
ENSG00000175538	TDRD9	2
ENSG00000100985	CABP2	2
ENSG00000113318	SIX6	2
ENSG00000249910	GTF2IRD1	2
ENSG00000220948	GSG1	2
ENSG00000176406	LOC100507403	2
ENSG00000139985	LEMD1-AS1	2
ENSG00000232436	PNPLA3	2
ENSG00000234754	TBR1	2
ENSG00000117222	PYY	2
ENSG00000135837	None	2
ENSG00000153207	DISC1	2
ENSG00000111339	LIN28B	2
ENSG00000187474	PRICKLE2-DT	2
ENSG00000127914	None	2
ENSG00000261654	RASGEF1B	2
ENSG00000228253	NRL	2
ENSG00000124635	C14orf39	2
ENSG00000180573	PCARE	2
ENSG00000197846	NEUROG1	2
ENSG00000180596	RD3L	2
ENSG00000155657	LINC01053	2
ENSG00000123636	RD3	2
ENSG00000115993	STX3	2
ENSG00000064012	KCNH6	2
ENSG00000155749	PAQR9	2
ENSG00000163492	None	2
ENSG00000166839	GNB3	2
ENSG00000088387	FEZF2	2
ENSG00000235450	EML4	2
ENSG00000166482	LINC02282	2
ENSG00000102362	None	2
ENSG00000237424	EOGT	2
ENSG00000186564	ELFN1-AS1	2
ENSG00000091947	KNTC1	2
ENSG00000125430	B3GALNT2	2
ENSG00000196862	ARHGAP28	2
ENSG00000261295	None	2
ENSG00000102359	LOC105370027	2
ENSG00000161653	PRICKLE2	2
ENSG00000186814	HK2	2
ENSG00000186812	None	2
ENSG00000268573	MAK	2
ENSG00000132680	CCND2	2
ENSG00000116031	LYPD2	2
ENSG00000152672	CRYBG3	2
ENSG00000261168	RASAL2	2
ENSG00000165675	LOC107986453	2
ENSG00000119614	EDN2	2
ENSG00000240720	CSNK1G1	2
ENSG00000258647	CACNA2D1	2
ENSG00000260337	GUCY2D	2
ENSG00000101871	FOXO6	2
ENSG00000142700	None	2
ENSG00000109063	BCOR	2
ENSG00000153132	ECT2	2
ENSG00000273237	ERI1	2
ENSG00000106133	LMNB1	2
ENSG00000162494	None	2
ENSG00000232258	MIR17HG	2
ENSG00000162873	TMEM244	2
ENSG00000163618	AANAT	2
ENSG00000172059	None	2
ENSG00000185686	LOC101928336	2
ENSG00000196604	TRAJ49	2
ENSG00000223760	EPHA8	2
ENSG00000264956	None	2
ENSG00000260644	ADGRV1	2
ENSG00000261599	PRICKLE2-AS1	2
ENSG00000184029	INHBB	2
ENSG00000198054	TRIM58	2
ENSG00000214617	BMF	2
ENSG00000132840	None	2
ENSG00000225210	LINC01563	2
ENSG00000244306	PLPPR4	2
ENSG00000215394	CDK6-AS1	2
ENSG00000206195	CACNA2D4	2
ENSG00000272872	None	2
ENSG00000271828	None	2
ENSG00000205456	PROKR2	2
ENSG00000230267	RALGPS2	2
ENSG00000224367	CRX	2
ENSG00000222414	COL2A1	2
ENSG00000103222	LACTBL1	2
ENSG00000264750	None	2
ENSG00000160172	KRT18P46	2
ENSG00000101544	None	2
ENSG00000171045	ABCA4	2
ENSG00000121281	CACNA1F	2
ENSG00000268179	WDR62	2
ENSG00000161960	None	2
ENSG00000266040	LOC100505588	2
ENSG00000044446	LOC101929227	2
ENSG00000108846	SAMD11	2
ENSG00000140320	TRAJ35	2
ENSG00000127586	LECT2	2
ENSG00000169635	TERT	2
ENSG00000073067	TRIM51CP	2
ENSG00000163945	EYS	2
ENSG00000241547	MCC	2
ENSG00000267216	EPHA2	2
ENSG00000249526	FBXO10	2
ENSG00000249131	LTBP4	2
ENSG00000258521	FGD4	2
ENSG00000204584	ZNF462	2
ENSG00000196498	RAD51AP1	2
ENSG00000103319	GLB1L2	2
ENSG00000259895	TAFA4	2
ENSG00000214650	MPP4	2
ENSG00000118900	DYRK2	2
ENSG00000036672	None	2
ENSG00000145391	SLC29A4	2
ENSG00000273362	None	2
ENSG00000249288	CASZ1	2
ENSG00000225293	None	2
ENSG00000241717	KCNA5	2
ENSG00000100181	IGDCC3	2
ENSG00000147869	RIOX2	2
ENSG00000156650	None	2
ENSG00000221947	SBK2	2
ENSG00000172315	HCFC2	2
ENSG00000224717	NUP205	2
ENSG00000081760	GABRA5	2
ENSG00000237075	FOXG1	2
ENSG00000187741	VEZF1	2
ENSG00000243440	LINC00994	2
ENSG00000136891	None	2
ENSG00000143756	ORC1	2
ENSG00000075884	GRK1	2
ENSG00000253877	LRIT1	2
ENSG00000254241	STIL	2
ENSG00000116096	CDC25A	2
ENSG00000169621	LINC02691	2
ENSG00000244342	SAMD3	2
ENSG00000112246	CACNA1S	2
ENSG00000184305	TRIP10	2
ENSG00000115233	None	2
ENSG00000250348	PGM5P4-AS1	2
ENSG00000198589	TBC1D8	2
ENSG00000100749	NEMP1	2
ENSG00000145907	ONECUT2	2
ENSG00000124900	USP49	2
ENSG00000141076	LZTS1	2
ENSG00000152409	MTFR2	2
ENSG00000171444	TRAJ32	2
ENSG00000231227	C7orf33	2
ENSG00000236668	PCOLCE2	2
ENSG00000135638	2001-01-01	2
ENSG00000113296	C17orf80	2
ENSG00000249825	PLVAP	2
ENSG00000252835	TP53BP2	2
ENSG00000258569	LINC01833	2
ENSG00000259124	ELSPBP1	2
ENSG00000270403	TRIM51BP	2
ENSG00000272320	LINC01933	2
ENSG00000220305	TMEM233	2
ENSG00000224560	FEZF1-AS1	2
ENSG00000151746	WBP11	2
ENSG00000236101	PLEKHG4	2
ENSG00000231006	MYO1H	2
ENSG00000230782	TRIM51GP	2
ENSG00000229794	ACTL6A	2
ENSG00000265357	None	2
ENSG00000257095	NPR3	2
ENSG00000218676	None	2
ENSG00000223642	WNT10A	2
ENSG00000237094	None	2
ENSG00000248103	TRAF5	2
ENSG00000134183	FEV	2
ENSG00000254349	None	2
ENSG00000188770	SPA17	2
ENSG00000186197	CDC6	2
ENSG00000149043	MMD	2
ENSG00000249413	SMIM24	2
ENSG00000143184	ZFHX4	2
ENSG00000228697	JMY	2
ENSG00000250746	None	2
ENSG00000229855	SPAG5	2
ENSG00000155495	AIPL1	2
ENSG00000046774	KATNIP	2
ENSG00000168944	CD207	2
ENSG00000167210	LOXL4	2
ENSG00000104921	GABRR3	2
ENSG00000197757	OR2W3	2
ENSG00000037965	PIKFYVE	2
ENSG00000180818	ARL6	2
ENSG00000250451	PDE6H	2
ENSG00000180806	None	2
ENSG00000122592	CADPS	2
ENSG00000175879	SEMA3F	2
ENSG00000170166	ZNF736	2
ENSG00000237380	TBCC	2
ENSG00000128709	PCBP4	2
ENSG00000128710	LOC101926908	2
ENSG00000106006	BCL11B	2
ENSG00000078399	None	2
ENSG00000140836	GABRR2	2
ENSG00000251126	ARHGAP18	2
ENSG00000227082	None	2
ENSG00000162949	None	2
ENSG00000139292	SGSH	2
ENSG00000167434	VTN	2
ENSG00000118898	ZMYM2	2
ENSG00000089199	None	2
ENSG00000107736	TTF2	2
ENSG00000175155	RASGRF2	2
ENSG00000166866	PRKD3	2
ENSG00000261606	VASH1	2
ENSG00000232926	UNC119	2
ENSG00000235159	ARL4D	2
ENSG00000103335	FRMPD1	2
ENSG00000167766	PRKG2	2
ENSG00000143167	None	2
ENSG00000237735	None	2
ENSG00000231106	SSX2IP	2
ENSG00000198765	SLC1A7	2
ENSG00000248693	None	2
ENSG00000254195	ZNF135	2
ENSG00000254202	RIMS2	2
ENSG00000253362	CCNB1	2
ENSG00000181744	ATAD2	2
ENSG00000147883	CNTNAP5	2
ENSG00000147889	LINC02408	2
ENSG00000244302	None	2
ENSG00000114757	NLK	2
ENSG00000243799	OR1H1P	2
ENSG00000261520	L3MBTL3	2
ENSG00000171246	PRDX1	2
ENSG00000123329	ZNF124	2
ENSG00000117155	None	2
ENSG00000266711	TGFBR1	2
ENSG00000023171	None	2
ENSG00000136504	PTP4A3	2
ENSG00000205060	LOC400622	2
ENSG00000069966	NDC1	2
ENSG00000203709	GABRB3	2
ENSG00000226746	RAX2	2
ENSG00000187715	CRY1	2
ENSG00000073350	NLRP11	2
ENSG00000259067	AFF1	2
ENSG00000104888	LAPTM4B	2
ENSG00000157212	PSTPIP2	2
ENSG00000130711	TMEM91	2
ENSG00000152192	TDG	2
ENSG00000244291	None	2
ENSG00000141543	LDAH	2
ENSG00000181004	None	2
ENSG00000108406	AP5M1	2
ENSG00000205208	None	2
ENSG00000197238	SIX3	2
ENSG00000119547	AKNA	2
ENSG00000151665	CACNA2D1-AS1	2
ENSG00000243317	PRL	2
ENSG00000128534	LOC100506289	2
ENSG00000143183	None	2
ENSG00000106355	GADD45A	2
ENSG00000161547	None	2
ENSG00000270164	LINC00463	2
ENSG00000198157	LINC01806	2
ENSG00000117450	DMGDH	2
ENSG00000174021	TNPO1	2
ENSG00000117133	LOC102724934	2
ENSG00000069702	ERLIN1	2
ENSG00000234453	None	2
ENSG00000135185	None	2
ENSG00000073861	None	2
ENSG00000196141	RCOR1	2
ENSG00000092931	ESM1	2
ENSG00000140104	NIPA2P1	2
ENSG00000105483	LINC00858	2
ENSG00000147912	ATXN7	2
ENSG00000104341	RPS2P42	2
ENSG00000080823	KLHL29	2
ENSG00000122417	LINC00348	2
ENSG00000105792	LINC00648	2
ENSG00000165533	LOC441204	2
ENSG00000134697	None	2
ENSG00000116717	LINC00871	2
ENSG00000105819	TET2	2
ENSG00000128513	GNAT1	2
ENSG00000164363	None	2
ENSG00000174358	None	2
ENSG00000183431	EMX1	2
ENSG00000224152	TBX21	2
ENSG00000143320	NCAPD3	2
ENSG00000128581	LOC100420864	2
ENSG00000106554	FSBP	2
ENSG00000091732	None	2
ENSG00000105205	DAND5	2
ENSG00000113966	ZNF679	2
ENSG00000196455	MROH2B	2
ENSG00000177283	XKR9	2
ENSG00000139263	TNFRSF11A	2
ENSG00000169071	FZD1	2
ENSG00000237989	KRT18P6	2
ENSG00000271109	None	2
ENSG00000269086	CKAP2	2
ENSG00000261754	OR2T8	2
ENSG00000267767	None	2
ENSG00000149054	None	2
ENSG00000100583	LMOD2	2
ENSG00000133710	RP1	2
ENSG00000138131	NCAPG2	2
ENSG00000230928	PYY2	2
ENSG00000188641	None	2
ENSG00000152061	ENAM	2
ENSG00000260763	GUCA1C	2
ENSG00000211752	None	2
ENSG00000197067	B9D2	2
ENSG00000143768	SPATS2L	2
ENSG00000104879	LHX3	2
ENSG00000164093	TPR	2
ENSG00000258748	None	2
ENSG00000186642	DSCAML1	2
ENSG00000228278	ZNF491	2
ENSG00000126457	GNGT1	2
ENSG00000161381	MCM3	2
ENSG00000181666	KIAA0087	2
ENSG00000130826	USP2	2
ENSG00000255532	RN7SKP197	2
ENSG00000070601	None	2
ENSG00000267665	PRAME	2
ENSG00000184302	SPINK5	2
ENSG00000215906	PLAGL2	2
ENSG00000198570	MIR135B	2
ENSG00000267506	THBS4	2
ENSG00000267466	PTGER2	2
ENSG00000259230	SLC6A3	2
ENSG00000075702	CASP2	2
ENSG00000111012	None	2
ENSG00000164362	None	2
ENSG00000184489	LIN28B-AS1	2
ENSG00000187634	None	2
ENSG00000111641	ZNF10	2
ENSG00000228914	TPH1	2
ENSG00000230316	INTS7	2
ENSG00000128610	None	2
ENSG00000001617	ABCC3	2
ENSG00000196653	BRCA1	2
ENSG00000167635	LOC100420298	2
ENSG00000233137	EXOC5	2
ENSG00000255983	None	2
ENSG00000256417	MCM6	2
ENSG00000232386	PDC	2
ENSG00000272808	CLEC4F	2
ENSG00000127399	SLC4A2	2
ENSG00000004809	None	2
ENSG00000160471	RP1L1	2
ENSG00000267287	FEZF1	2
ENSG00000221055	None	2
ENSG00000109103	None	2
ENSG00000089692	None	2
ENSG00000177455	RGS9BP	2
ENSG00000188229	None	2
ENSG00000155755	CABP5	2
ENSG00000226049	ARID3B	2
ENSG00000237686	EML1	2
ENSG00000155380	KCNV2	2
ENSG00000129493	KIF2C	2
ENSG00000138413	DBF4	2
ENSG00000197557	DYRK3	2
ENSG00000163083	None	2
ENSG00000124225	MIR124-2HG	2
ENSG00000108679	ACLY	2
ENSG00000177335	TBX4	2
ENSG00000135697	TOPBP1	2
ENSG00000118194	IRX6	2
ENSG00000224863	WDHD1	2
ENSG00000232909	TMEM164	2
ENSG00000227585	LINC02323	2
ENSG00000132915	LINC02607	2
ENSG00000138755	CRACR2A	2
ENSG00000167767	PARP11	2
ENSG00000146276	DDX31	2
ENSG00000120500	TXNDC5	2
ENSG00000113262	KPNA2	2
ENSG00000229444	None	2
ENSG00000163914	PHLDA1	2
ENSG00000135835	ABCD1	2
ENSG00000112706	MOK	2
ENSG00000254608	ANKRD33B	2
ENSG00000239219	TGFBR3	2
ENSG00000187033	SENP1	2
ENSG00000244039	None	2
ENSG00000081277	BTC	2
ENSG00000186474	NCAPD2	2
ENSG00000198515	RXRG	2
ENSG00000163499	ZBTB40	2
ENSG00000087095	SPATA46	2
ENSG00000237575	DCBLD2	2
ENSG00000125637	SMAD5	2
ENSG00000102001	KLHDC8A	2
ENSG00000175906	CNGB1	2
ENSG00000272669	None	2
ENSG00000271959	XPO4	2
ENSG00000251050	TMEM176B	2
ENSG00000258634	MFSD11	2
ENSG00000147647	None	2
ENSG00000119403	NTN3	2
ENSG00000130222	NUP107	2
ENSG00000239887	None	2
ENSG00000273145	PSD4	2
ENSG00000258551	XRCC2	2
ENSG00000129167	ZDHHC22	2
ENSG00000226355	None	2
ENSG00000109072	DCAF7	2
ENSG00000258428	DMBX1	2
ENSG00000143514	MUC16	2
ENSG00000041880	DCTN4	2
ENSG00000090097	SPOCD1	2
ENSG00000224660	NIPBL	2
ENSG00000267011	FMN1	2
ENSG00000143373	DISC1-IT1	2
ENSG00000188163	PCK2	2
ENSG00000197768	KIAA0586	2
ENSG00000109851	HSPBAP1	2
ENSG00000267424	LAG3	2
ENSG00000132026	None	2
ENSG00000111644	ZKSCAN8	2
ENSG00000130518	PDE6G	2
ENSG00000270035	FAM138C	2
ENSG00000247934	DPYD	2
ENSG00000132837	LINC01801	2
ENSG00000121075	CMTR2	2
ENSG00000196296	None	2
ENSG00000263612	ATF7IP	2
ENSG00000167280	TRAJ31	2
ENSG00000065029	GPR139	2
ENSG00000108292	HEATR6	2
ENSG00000231464	CEP41	2
ENSG00000132510	MAP10	2
ENSG00000166987	None	2
ENSG00000182993	SETDB1	2
ENSG00000171119	DUX4L27	2
ENSG00000082126	MSH2	2
ENSG00000002933	SLC6A18	2
ENSG00000106565	None	2
ENSG00000267709	RABGAP1L	2
ENSG00000156413	SMC1A	2
ENSG00000171124	CXXC4	2
ENSG00000185527	ZIK1	2
ENSG00000116703	ETV3L	2
ENSG00000147614	NTN5	2
ENSG00000260466	COL27A1	2
ENSG00000142182	CYP27B1	2
ENSG00000183784	PDZPH1P	2
ENSG00000243083	ZBTB39	2
ENSG00000042781	PTBP2	2
ENSG00000261873	SLC6A10P	2
ENSG00000262395	None	2
ENSG00000197353	None	2
ENSG00000259133	SPINK4	2
ENSG00000226948	NFE2L3	2
ENSG00000122711	DSCR8	2
ENSG00000139053	CCT7P2	2
ENSG00000218839	TASOR2	2
ENSG00000248905	BBS4	2
ENSG00000255021	FAM138B	2
ENSG00000225718	None	2
ENSG00000249238	MTFR1	2
ENSG00000249364	None	2
ENSG00000183423	SIM1	2
ENSG00000173976	None	2
ENSG00000031544	NAA25	2
ENSG00000260254	LINC00929	2
ENSG00000255599	CTPS1	2
ENSG00000167083	None	2
ENSG00000255147	LINC01551	2
ENSG00000109047	PRICKLE2-AS3	2
ENSG00000070729	UNC13B	2
ENSG00000112619	LINC00276	2
ENSG00000163629	ZNF184	2
ENSG00000178795	PSMD6	2
ENSG00000167612	SNTB2	2
ENSG00000080511	COCH	2
ENSG00000272016	TIGD2	2
ENSG00000143171	RPS4XP2	2
ENSG00000200873	ACVR2B	2
ENSG00000170807	TWIST1	2
ENSG00000235263	VRK1	2
ENSG00000107099	VSX2	2
ENSG00000183638	IFT22	2
ENSG00000250543	None	2
ENSG00000261763	GREB1	2
ENSG00000147613	ZNF649	2
ENSG00000173890	LOC101928858	2
ENSG00000132846	PRKAG3	2
ENSG00000273142	TBX1	2
ENSG00000270810	PCDHGA1	2
ENSG00000113790	None	2
ENSG00000179406	None	2
ENSG00000225156	UAP1L1	2
ENSG00000138083	LINC01467	2
ENSG00000232237	BRD8	2
ENSG00000234132	DMTF1	2
ENSG00000170324	FAM138E	2
ENSG00000198242	None	2
ENSG00000231107	GLRA1	2
ENSG00000106013	TEDC2	2
ENSG00000267366	ZNF214	2
ENSG00000272746	CLIP4	2
ENSG00000229613	HOXD9	2
ENSG00000258077	None	2
ENSG00000231877	ERV3-1	2
ENSG00000213047	None	2
ENSG00000165732	None	2
ENSG00000165156	C1orf112	2
ENSG00000237857	None	2
ENSG00000115297	G2E3	2
ENSG00000143321	ZNF92	2
ENSG00000188613	NANOS1	2
ENSG00000171453	ZNF3	2
ENSG00000132676	None	2
ENSG00000117593	EFHC1	2
ENSG00000143493	CABS1	2
ENSG00000117597	CDCA4	2
ENSG00000150753	GNGT2	2
ENSG00000170606	SGK1	2
ENSG00000133706	None	2
ENSG00000197585	None	2
ENSG00000113328	ANKRD18EP	2
ENSG00000224445	None	2
ENSG00000233983	None	2
ENSG00000227716	LEMD1-DT	2
ENSG00000223656	ZNF354A	2
ENSG00000099260	SHOX2	2
ENSG00000258977	GNG5	2
ENSG00000154174	CDH24	2
ENSG00000142233	LRBA	2
ENSG00000232871	SRRM4	2
ENSG00000159556	SLC25A24	2
ENSG00000183273	CLPTM1L	2
ENSG00000170289	NRTN	2
ENSG00000205976	DNMT3A	2
ENSG00000183971	None	2
ENSG00000231290	CRAT37	2
ENSG00000198768	ZBED6CL	2
ENSG00000107187	None	2
ENSG00000108813	DUXAP10	2
ENSG00000184058	SMARCE1	2
ENSG00000124092	PTBP3	2
ENSG00000106031	MIR25	2
ENSG00000069011	None	2
ENSG00000136630	SLC25A48-AS1	2
ENSG00000228238	SRPX2	2
ENSG00000233196	RPAIN	2
ENSG00000143631	SMARCC1	2
ENSG00000069018	QTRT2	2
ENSG00000071909	DROSHA	2
ENSG00000097096	TMEM209	2
ENSG00000117625	CACNA1G	2
ENSG00000186094	NDUFV1-DT	2
ENSG00000237543	PITX1	2
ENSG00000105825	ERN1	2
ENSG00000115524	None	2
ENSG00000096093	LOC105376291	2
ENSG00000100813	None	2
ENSG00000164654	SMCO3	2
ENSG00000136247	None	2
ENSG00000222000	PRKDC	2
ENSG00000198691	PSME4	2
ENSG00000186326	GLYCTK	2
ENSG00000114019	CCNT1	2
ENSG00000115592	AKAP9	2
ENSG00000271151	SYTL4	2
ENSG00000225105	IMPDH1	2
ENSG00000238169	FIRRE	2
ENSG00000234056	REV3L	2
ENSG00000223486	None	2
ENSG00000107618	DHX9	2
ENSG00000127928	TRIM51	2
ENSG00000132518	ADNP	2
ENSG00000129221	CYP2W1	2
ENSG00000105507	RTTN	2
ENSG00000148602	STXBP4	2
ENSG00000104237	CDH23	2
ENSG00000114349	None	2
ENSG00000130561	IDH1	2
ENSG00000226516	RCVRN	2
ENSG00000129535	None	2
ENSG00000105392	None	2
ENSG00000111664	POLR2B	2
ENSG00000244998	None	2
ENSG00000147082	LTBP1	2
ENSG00000263818	SIMC1	2
ENSG00000106948	None	2
ENSG00000047578	None	2
ENSG00000081248	None	2
ENSG00000242078	C1orf226	2
ENSG00000256783	None	2
ENSG00000256875	XPO5	2
ENSG00000168263	DLX4	2
ENSG00000184224	KIRREL2	2
ENSG00000253831	WDR35	2
ENSG00000248893	CCIN	2
ENSG00000269984	CDKN3	2
ENSG00000185972	None	2
ENSG00000228135	ASCL5	2
ENSG00000272902	CBLIF	2
ENSG00000134668	None	2
ENSG00000231943	SAG	2
ENSG00000211858	None	2
ENSG00000172748	HOXA7	2
ENSG00000005483	STRADB	2
ENSG00000253852	VASH1-DT	2
ENSG00000235563	None	2
ENSG00000162383	RDM1P5	2
ENSG00000254340	HOXD3	2
ENSG00000203756	GLULP1	2
ENSG00000218725	None	2
ENSG00000159387	RBBP4	2
ENSG00000263207	SUCO	2
ENSG00000163378	FANCI	2
ENSG00000169393	TMEM176A	2
ENSG00000173826	PHTF2	2
ENSG00000129673	ZNF480	2
ENSG00000227729	LOC100419154	2
ENSG00000156414	None	2
ENSG00000211840	None	2
ENSG00000225655	KL	2
ENSG00000244564	MIR124-2	2
ENSG00000179270	TMEM260	2
ENSG00000167791	RXFP3	2
ENSG00000258758	FAM114A2	2
ENSG00000151062	MARCHF1	2
ENSG00000146842	GALNT14	2
ENSG00000059378	ATP7A	2
ENSG00000140986	LMAN1	2
ENSG00000006453	ABCA7	2
ENSG00000258670	LINC02893	2
ENSG00000138615	None	2
ENSG00000228252	MED13	2
ENSG00000135248	None	2
ENSG00000174527	SKIL	2
ENSG00000205085	ERCC6L	2
ENSG00000167595	SMAD2	2
ENSG00000178252	SLC6A19	2
ENSG00000129351	CFAP44	2
ENSG00000105726	PIAS1	2
ENSG00000104885	RDH8	2
ENSG00000105486	None	2
ENSG00000062822	ZBTB26	2
ENSG00000197119	AQP5-AS1	2
ENSG00000261326	STMP1	2
ENSG00000118495	DENND2A	2
ENSG00000112419	SUPT16HP1	2
ENSG00000112079	DMRTA2	2
ENSG00000156500	KCTD10	2
ENSG00000119402	CPSF3	2
ENSG00000168806	None	2
ENSG00000101407	LINC01117	2
ENSG00000101126	LINC00870	2
ENSG00000167447	TMEM114	2
ENSG00000101413	FOXA1	2
ENSG00000108883	ADAMDEC1	2
ENSG00000147140	PCNX4	2
ENSG00000112118	PDE2A	2
ENSG00000112039	None	2
ENSG00000137185	None	2
ENSG00000144233	PTPN13	2
ENSG00000075568	NOXRED1	2
ENSG00000131473	DST	2
ENSG00000144028	None	2
ENSG00000114982	ZNF616	2
ENSG00000010292	PKMYT1	2
ENSG00000090006	MIR99AHG	2
ENSG00000113368	PCNA	2
ENSG00000118971	AMOTL2	2
ENSG00000136451	HIP1	2
ENSG00000112041	None	2
ENSG00000047617	RFX3-AS1	2
ENSG00000111602	PHC2	2
ENSG00000006704	C4orf46	2
ENSG00000148600	None	2
ENSG00000204033	NOL11	2
ENSG00000165555	CEP192	2
ENSG00000164638	POM121	2
ENSG00000214110	CTSK	2
ENSG00000110906	YPEL2	2
ENSG00000171649	KCNG4	2
ENSG00000177599	LINC02817	2
ENSG00000124459	DDX5	2
ENSG00000070886	GRIP2	2
ENSG00000067596	None	2
ENSG00000188529	GSTCD	2
ENSG00000169045	POTEF	2
ENSG00000188321	DPYS	2
ENSG00000232000	LINC01708	2
ENSG00000253784	DNAH2	2
ENSG00000253226	LINC01480	2
ENSG00000173276	MROH3P	2
ENSG00000238715	NCBP3	2
ENSG00000258783	CRABP2	2
ENSG00000178631	RPS3AP4	2
ENSG00000262434	MSH6	2
ENSG00000263069	TEDC2-AS1	2
ENSG00000108854	None	2
ENSG00000050344	KCNJ2	2
ENSG00000266173	None	2
ENSG00000204569	ABCA17P	2
ENSG00000137337	EEF2K	2
ENSG00000084774	ALG10	2
ENSG00000089154	TGFB1	2
ENSG00000070476	TP53RK	2
ENSG00000184634	COX6B2	2
ENSG00000182473	ZNF396	2
ENSG00000241627	BCLAF1	2
ENSG00000004139	None	2
ENSG00000124422	None	2
ENSG00000106477	P2RX3	2
ENSG00000158623	CCDC77	2
ENSG00000273033	ZDHHC4	2
ENSG00000111752	ATP2B1	2
ENSG00000109118	HOXC9	2
ENSG00000180626	CIP2A	2
ENSG00000074356	MAST2	2
ENSG00000117598	FOXD2	2
ENSG00000232825	PMPCB	2
ENSG00000129514	None	2
ENSG00000005469	None	2
ENSG00000055130	RPL3L	2
ENSG00000221909	None	2
ENSG00000198420	ZNF780B	2
ENSG00000153395	POU4F2	2
ENSG00000221838	TANC2	2
ENSG00000270172	SCYL2	2
ENSG00000146966	PIK3AP1	2
ENSG00000106348	ANKRD26P4	2
ENSG00000196652	PIP5K1A	2
ENSG00000068097	None	2
ENSG00000166526	None	2
ENSG00000106144	ZNF559	2
ENSG00000105879	PHACTR2	2
ENSG00000102900	ZNF772	2
ENSG00000105887	None	2
ENSG00000119682	LRP8	2
ENSG00000139990	None	2
ENSG00000006114	None	2
ENSG00000163637	LPCAT1	2
ENSG00000077809	SRSF10	2
ENSG00000096654	ZNF687	2
ENSG00000162521	TFRC	2
ENSG00000146463	None	2
ENSG00000158850	None	2
ENSG00000143398	CEP128	2
ENSG00000157600	TTI1	2
ENSG00000197157	ANKRD33	2
ENSG00000229422	None	2
ENSG00000184492	None	2
ENSG00000261799	TLX2	2
ENSG00000229164	ZSCAN9	2
ENSG00000092201	ATP2C1	2
ENSG00000006283	HLTF	2
ENSG00000250107	BNC2	2
ENSG00000008405	CADM1	2
ENSG00000084463	DSCR4	2
ENSG00000170836	None	2
ENSG00000106123	ZNF609	2
ENSG00000100889	KNSTRN	2
ENSG00000260265	TACR3	2
ENSG00000037474	RN7SKP16	2
ENSG00000168779	C12orf60	2
ENSG00000138472	LSM8	2
ENSG00000139880	PPIP5K2	2
ENSG00000070961	LRRC39	2
ENSG00000069956	ZSCAN30	2
ENSG00000272070	None	2
ENSG00000204956	GADD45G	2
ENSG00000142319	DHX15	2
ENSG00000125485	SMURF2	2
ENSG00000107566	SYCP1	2
ENSG00000253123	FAM71F1	2
ENSG00000265187	POT1	2
ENSG00000136535	WDR36	2
ENSG00000235716	RPL7P50	2
ENSG00000251621	None	2
ENSG00000187550	GTF3C3	2
ENSG00000155629	CPSF2	2
ENSG00000033100	ZNF618	2
ENSG00000198208	None	2
ENSG00000131323	FUT3	2
ENSG00000164082	PBRM1	2
ENSG00000135213	PHC2-AS1	2
ENSG00000196313	KANSL2	2
ENSG00000266239	USP30	2
ENSG00000264961	SCYL2P1	2
ENSG00000115687	GTF3C4	2
ENSG00000131697	SLC22A23	2
ENSG00000076685	ZHX1	2
ENSG00000258525	CDKAL1	2
ENSG00000152443	NT5C2	2
ENSG00000197128	RPL13P8	2
ENSG00000213762	ACIN1	2
ENSG00000241101	None	2
ENSG00000106344	None	2
ENSG00000196367	HOXD8	2
ENSG00000119772	None	2
ENSG00000187605	SOGA3	2
ENSG00000152223	ABCC6P1	2
ENSG00000217165	GFM2	2
ENSG00000101639	None	2
ENSG00000118007	HEATR1	2
ENSG00000182985	BICD1	2
ENSG00000182938	OPTC	2
ENSG00000183185	None	2
ENSG00000226926	TAL2	2
ENSG00000250567	MMP9	2
ENSG00000248757	None	2
ENSG00000255414	THADA	2
ENSG00000196739	PAPPA2	2
ENSG00000110536	None	2
ENSG00000186635	SASS6	2
ENSG00000039987	IFI44	2
ENSG00000179284	LIG1	2
ENSG00000181143	ADNP2	2
ENSG00000117983	SP9	2
ENSG00000064687	POLD1	2
ENSG00000258311	RNF213-AS1	2
ENSG00000205356	SRBD1	2
ENSG00000179361	HPS5	2
ENSG00000165792	NUP93	2
ENSG00000264112	RNGTT	2
ENSG00000269963	LOC101928844	2
ENSG00000224997	LRRC37A11P	2
ENSG00000267523	None	2
ENSG00000188807	None	2
ENSG00000166986	None	2
ENSG00000095319	FANCE	2
ENSG00000141994	LOC728755	2
ENSG00000112787	SH3BP5-AS1	2
ENSG00000162063	TARBP1	2
ENSG00000119681	None	2
ENSG00000168418	PTMAP5	2
[truncated: 4,347 more rows]

## Sheet: EGA_MBG3vsHC_Cluster1_GO_BP
Term	Overlap	P-value	Adjusted P-value	Odds Ratio	Combined Score	Genes
microtubule cytoskeleton organization involved in mitosis (GO:1902850)	39/128	2.21822e-20	7.18483e-17	8.5022	384.767	ZWILCH;BUB1B;CDCA8;TTK;KIF11;CENPA;AURKB;AURKA;CDC20;DSN1;XPO1;NUF2;NUSAP1;RCC1;BUB1;DLGAP5;CENPU;PLK2;PLK1;KNL1;NDC80;ZWINT;SGO1;CENPE;KIF18A;CENPF;ESPL1;CENPH;CENPI;KIF4A;CENPK;TACC3;BIRC5;CENPM;MAPRE1;SPC24;MAD2L1;NUP37;SPC25
mitotic spindle organization (GO:0007052)	42/157	1.80917e-19	2.92995e-16	7.09823	306.333	ZWILCH;BUB1B;CDCA8;TTK;KIF11;CENPA;AURKB;AURKA;CDC20;DSN1;XPO1;CHEK2;NUF2;RCC1;FLNA;BUB1;DLGAP5;CENPU;PLK2;PLK1;SPICE1;KIF23;KNL1;NDC80;ZWINT;SGO1;TPX2;CENPE;KIF18A;CENPF;CENPH;KIFC1;CENPI;KIF4A;CENPK;BIRC5;CENPM;MAPRE1;SPC24;MAD2L1;NUP37;SPC25
centromere complex assembly (GO:0034508)	16/37	7.86618e-12	8.49285e-09	14.4938	370.583	CENPU;CENPV;CENPW;HJURP;KNL1;CENPA;CENPE;CENPF;CENPH;NASP;MIS18BP1;CENPI;RUVBL1;CENPK;CENPM;DLGAP5
mitotic nuclear division (GO:0140014)	21/74	5.94981e-11	4.04704e-08	7.56265	178.063	UBE2C;PLK1;SPICE1;CDCA8;KIF11;SMC4;NDC80;ZWINT;EPS8;SGO1;TPX2;DSN1;KIF18A;KIF18B;ESPL1;KIFC1;UBE2S;CHEK2;CENPK;NUSAP1;FLNA
extracellular structure organization (GO:0043062)	37/216	6.52961e-11	4.04704e-08	3.98329	93.4164	FBN2;ITGB1;COL15A1;TNC;ADAMTS12;NID1;NID2;ADAMTS10;LOXL1;ADAMTS3;CDH1;ADAMTS6;ADAMTS7;POSTN;LUM;MMP2;FN1;HSPG2;COL1A1;MMP11;MMP14;COL3A1;COL1A2;COL4A2;COL5A1;MMP15;COL4A1;COL6A2;PXDN;COL5A2;MFAP2;MMP19;COL6A3;TGFBI;AGRN;MATN4;ITGA9
external encapsulating structure organization (GO:0045229)	37/217	7.49684e-11	4.04704e-08	3.96095	92.3453	FBN2;ITGB1;COL15A1;TNC;ADAMTS12;NID1;NID2;ADAMTS10;LOXL1;ADAMTS3;CDH1;ADAMTS6;ADAMTS7;POSTN;LUM;MMP2;FN1;HSPG2;COL1A1;MMP11;MMP14;COL3A1;COL1A2;COL4A2;COL5A1;MMP15;COL4A1;COL6A2;PXDN;COL5A2;MFAP2;MMP19;COL6A3;TGFBI;AGRN;MATN4;ITGA9
mitotic sister chromatid segregation (GO:0000070)	24/102	1.93113e-10	8.93563e-08	5.88287	131.586	CDCA5;PLK1;KIF14;CDCA8;NCAPG;KIF23;HASPIN;SMC4;NCAPH;NDC80;ZWINT;SGO1;CENPE;DSN1;KIF18A;KIF18B;ESPL1;KIFC1;CENPK;NUSAP1;CDK1;ANKRD53;CEP55;DLGAP5
sister chromatid segregation (GO:0000819)	14/34	3.59897e-10	1.45592e-07	13.2902	288.998	TOP2A;PLK1;CDCA8;SMC4;NDC80;ZWINT;SGO1;DSN1;KIF18A;KIF18B;ESPL1;KIFC1;CENPK;NUSAP1
mitotic cell cycle phase transition (GO:0044772)	35/209	4.04547e-10	1.45592e-07	3.86935	83.6873	TRIM71;CCNJ;FOXM1;AURKA;EPS8;CCNB2;TUBA1A;CHEK2;MYC;E2F1;RCC1;NEK2;E2F3;SKP2;PLK4;CEP135;UBE2C;PLK2;TUBB;PLK1;HAUS6;CDC25C;MASTL;HAUS1;CCNA2;NEDD1;WEE1;MELK;CDK6;NASP;UBE2S;CDK2;TACC3;CDK1;MAPRE1
kinetochore organization (GO:0051383)	9/13	1.2602e-09	4.0818e-07	42.5416	871.762	CDT1;CENPE;CENPF;CENPW;CENPH;NUF2;CENPA;NDC80;DLGAP5
chromatin remodeling at centromere (GO:0031055)	13/32	1.8905e-09	5.56665e-07	12.9781	260.684	CENPU;CENPV;CENPW;HJURP;KNL1;CENPA;CENPH;NASP;MIS18BP1;CENPI;RUVBL1;CENPK;CENPM
CENP-A containing chromatin organization (GO:0061641)	12/30	9.90168e-09	2.46704e-06	12.6334	232.84	CENPU;CENPW;CENPH;NASP;MIS18BP1;CENPI;RUVBL1;CENPK;HJURP;CENPM;KNL1;CENPA
CENP-A containing nucleosome assembly (GO:0034080)	12/30	9.90168e-09	2.46704e-06	12.6334	232.84	CENPU;CENPW;CENPH;NASP;MIS18BP1;CENPI;RUVBL1;CENPK;HJURP;CENPM;KNL1;CENPA
extracellular matrix organization (GO:0030198)	40/300	2.1976e-08	5.08431e-06	2.96102	52.2127	FBN2;ITGB1;COL15A1;TNC;ADAMTS12;NID1;NID2;ADAMTS10;LOXL1;ADAMTS3;CDH1;SERPINH1;HAS3;ADAMTS6;ADAMTS7;POSTN;COL25A1;LUM;MMP2;FN1;HSPG2;COL1A1;MMP11;MMP14;COL3A1;COL1A2;COL4A2;COL5A1;MMP15;COL4A1;COL6A2;PXDN;COL5A2;MFAP2;MMP19;COL6A3;TGFBI;AGRN;MATN4;ITGA9
DNA replication-independent nucleosome assembly (GO:0006336)	13/39	3.17379e-08	6.85327e-06	9.4805	163.688	CENPU;CENPW;HJURP;KNL1;CENPA;CENPH;NASP;MIS18BP1;CENPI;RUVBL1;CENPK;CENPM;ASF1B
regulation of cell cycle G2/M phase transition (GO:1902749)	19/85	3.64923e-08	7.3874e-06	5.47983	93.8485	PLK4;CEP135;TUBB;PLK1;KIF14;HAUS6;HMMR;HAUS1;AURKA;NEDD1;TPX2;CENPF;TUBA1A;CDK2;CDK1;NEK2;MAPRE1;GTSE1;TP53
negative regulation of mitotic metaphase/anaphase transition (GO:0045841)	10/22	3.9374e-08	7.5019e-06	15.7652	268.799	CDC20;CENPF;PLK1;BUB1B;TTK;FBXO5;TRIP13;BUB1;ZWINT;MAD2L1
DNA replication (GO:0006260)	21/108	9.35298e-08	1.68302e-05	4.59886	74.4325	BARD1;PIF1;RMI2;MCM7;MCM10;BAZ1A;TICRR;FAM111B;POLA1;BRIP1;ORC6;CDC45;EXO1;POLE2;CHEK1;CDK2;PCLAF;CDK1;MCM5;RHNO1;MCM2
G2/M transition of mitotic cell cycle (GO:0000086)	23/130	1.43347e-07	2.44368e-05	4.09931	64.5969	PLK4;CEP135;TUBB;PLK1;HAUS6;CDC25C;FOXM1;MASTL;BACH1;HAUS1;AURKA;CCNA2;CCNB2;NEDD1;WEE1;MELK;TUBA1A;CHEK2;CDK2;CDK1;NEK2;SKP2;MAPRE1
histone exchange (GO:0043486)	12/38	2.12724e-07	3.44507e-05	8.74249	134.313	CENPU;CENPW;CENPH;NASP;MIS18BP1;CENPI;RUVBL1;CENPK;HJURP;CENPM;KNL1;CENPA
mitotic spindle assembly checkpoint signaling (GO:0007094)	9/21	3.58316e-07	5.04603e-05	14.1746	210.377	CDC20;CENPF;PLK1;BUB1B;TTK;TRIP13;BUB1;ZWINT;MAD2L1
mitotic spindle checkpoint signaling (GO:0071174)	9/21	3.58316e-07	5.04603e-05	14.1746	210.377	CDC20;CENPF;PLK1;BUB1B;TTK;TRIP13;BUB1;ZWINT;MAD2L1
spindle assembly checkpoint signaling (GO:0071173)	9/21	3.58316e-07	5.04603e-05	14.1746	210.377	CDC20;CENPF;PLK1;BUB1B;TTK;TRIP13;BUB1;ZWINT;MAD2L1
axon guidance (GO:0007411)	29/203	4.39673e-07	5.93375e-05	3.18648	46.6413	NRP1;ROBO3;SEMA5B;DRAXIN;NRP2;SEMA3C;SRC;SEMA3A;PTPRO;IGSF9;EFNB1;EFNB3;MAPK7;SLIT1;SLIT2;EPHB2;PDLIM7;RYK;DCC;SEMA6D;RHOH;GFRA1;UNC5D;ENAH;TMEFF1;ANOS1;EZR;SOS1;RNF165
cell cycle G2/M phase transition (GO:0044839)	22/131	6.7679e-07	8.76849e-05	3.84484	54.6195	PLK4;CEP135;TUBB;PLK1;HAUS6;CDC25C;FOXM1;MASTL;HAUS1;AURKA;CCNA2;CCNB2;NEDD1;WEE1;MELK;TUBA1A;CHEK2;CDK2;CDK1;NEK2;SKP2;MAPRE1
G1/S transition of mitotic cell cycle (GO:0000082)	17/85	1.0198e-06	0.000127043	4.74874	65.5132	TRIM71;CDT1;RRM2;GFI1;PLK2;TYMS;BACH1;POLA1;CDC45;CDK6;NASP;MYC;CDK2;E2F1;RCC1;E2F3;FBXO5
axonogenesis (GO:0007409)	31/240	1.65385e-06	0.000198401	2.83631	37.7581	NRP1;ROBO3;SEMA5B;DRAXIN;NRP2;SEMA3C;SRC;SEMA3A;PTPRO;DOCK7;IGSF9;EFNB1;EFNB3;MAPK7;SLIT1;SLIT2;EPHB2;PAK3;DRD2;PDLIM7;AUTS2;RYK;DCC;SEMA6D;GFRA1;UNC5D;ENAH;PARD3;ANOS1;EZR;SOS1
DNA replication initiation (GO:0006270)	11/38	1.81528e-06	0.000209988	7.70903	101.908	PRIM2;CDT1;POLA1;CDC45;ORC6;MCM7;POLE2;CDK2;MCM10;MCM5;MCM2
regulation of cell migration (GO:0030334)	44/408	1.9911e-06	0.000222386	2.32315	30.4956	ITGB1;SEMA5B;SEMA3C;SRC;SEMA3A;KIF14;PRKX;CORO1C;ACTG1;FGF8;CDH1;MDK;PODXL;PDGFD;DPYSL3;PDGFC;NTF3;TP53INP1;FLNA;CPNE3;SLIT2;DRD2;CCN1;EPHB2;GTSE1;TMSB10;ACE;JAG1;DNAI3;EGF;SEMA6D;F2R;IGF1;COL1A1;PTP4A1;MMP14;FER;TMSB15A;SST;DLG5;F2RL1;DPEP1;SINHCAF;MAPRE1
regulation of transcription involved in G1/S transition of mitotic cell cycle (GO:0000083)	10/32	2.47023e-06	0.000266702	8.59467	110.968	CDT1;POLA1;CDC45;RRM2;GFI1;E2F1;FBXO5;TYMS;BACH1;E2F7
regulation of cellular macromolecule biosynthetic process (GO:2000112)	48/468	2.854e-06	0.000298197	2.1989	28.0729	ZNF195;SIX1;GATA4;HOXD13;CHD3;YBX1;BRCA2;LIMD1;BACH1;RBM3;SCRT2;CHEK2;MYB;ZNF280C;NSD2;SPIN1;ABL1;E2F1;MYBL2;FBXO5;ZNF423;TEAD2;SOX4;HES6;RFX3;SOX14;RHOH;ATP1B4;SOX11;FOXN4;SOX12;ESCO2;KLF1;CCNA2;RYBP;MAFB;NR5A2;ZNF737;ZNF74;ZNF217;ZNF117;ZNF678;LMX1B;TCF3;ZNF730;TP53;EZH2;ZNF695
negative regulation of cell cycle process (GO:0010948)	14/64	2.98111e-06	0.000301744	5.30767	67.5306	RRM2;CBX3;TERF1;FBXO43;AURKB;RYBP;ESPL1;CHEK1;E2F1;NEK2;FBXO5;E2F7;E2F8;EZH2
regulation of mitotic cell cycle phase transition (GO:1901990)	26/188	3.16984e-06	0.000311124	3.06109	38.759	KIF14;BUB1B;HMMR;CDC14A;AURKA;CDC20;TUBA1A;E2F1;NEK2;FBXO5;PLK4;CEP135;UBE2C;TUBB;PLK1;HAUS6;HAUS1;TPX2;CENPE;NEDD1;CENPF;UBE2S;CDK2;CDK1;MAPRE1;MAD2L1
regulation of nucleic acid-templated transcription (GO:1903506)	45/430	3.419e-06	0.00032571	2.24614	28.2702	ZNF195;SIX1;GATA4;HOXD13;CHD3;YBX1;BRCA2;LIMD1;BACH1;SCRT2;ZMIZ1;CHEK2;MYB;ZNF280C;NSD2;SPIN1;ABL1;E2F1;MYBL2;ZNF423;TEAD2;SOX4;HES6;RFX3;SOX14;RHOH;ATP1B4;SOX11;FOXN4;SOX12;KLF1;RYBP;MAFB;NR5A2;ZNF737;ZNF74;ZNF217;ZNF117;ZNF678;LMX1B;TCF3;ZNF730;TP53;EZH2;ZNF695
generation of neurons (GO:0048699)	27/202	3.98468e-06	0.000368754	2.94363	36.5984	NRP1;SEMA3A;DOCK7;HMGB2;SIX1;FGF8;NEUROD4;HES2;WNT4;HES6;FZD2;AUTS2;OLIG3;RYK;SOX11;DNAAF4;CDK6;LMX1A;LHX2;ANOS1;DCX;INSM2;LMX1B;INSM1;ASTN2;FGF13;LHX9
regulation of cell cycle process (GO:0010564)	18/106	5.84449e-06	0.000525842	3.88513	46.8159	PLK4;RMI2;PLK2;PLK1;KIF11;MKI67;CDC25C;FBXO43;AURKB;AURKA;CHEK1;RCC1;NEK2;INSM2;FBXO5;KIF20A;INSM1;BUB1
sympathetic nervous system development (GO:0048485)	7/16	6.40319e-06	0.000560539	14.6726	175.466	NTRK1;NRP1;NRP2;SEMA3A;SOX11;INSM1;SOX4
establishment of mitotic spindle localization (GO:0040001)	9/29	8.45591e-06	0.000720755	8.50115	99.2989	ITGB1;PKHD1;DYNLT1;ESPL1;PLK1;NUSAP1;CENPA;NDC80;MAD2L1
collagen fibril organization (GO:0030199)	16/89	9.00407e-06	0.000747799	4.15801	48.3071	COL15A1;COL25A1;LUM;LOXL1;COL1A1;COL3A1;ADAMTS3;COL1A2;COL4A2;COL5A1;COL4A1;COL6A2;PXDN;COL5A2;SERPINH1;COL6A3
protein localization to chromosome, centromeric region (GO:0071459)	7/17	1.04093e-05	0.000825426	13.2047	151.495	ZWILCH;CDK1;TTK;KNL1;HASPIN;CENPA;AURKB
mitotic cell cycle checkpoint signaling (GO:0007093)	8/23	1.04484e-05	0.000825426	10.0681	115.471	WEE1;ZWILCH;PLK2;CHEK1;BUB1B;BUB1;AURKB;ZWINT
cell cycle checkpoint signaling (GO:0000075)	6/12	1.18108e-05	0.00089662	18.8491	213.871	WEE1;ZWILCH;PLK2;BUB1B;BUB1;ZWINT
positive regulation of cell cycle process (GO:0090068)	17/101	1.19033e-05	0.00089662	3.84097	43.5516	PLK4;CENPV;EGF;KIF14;LRP5;KIF23;IGF1;CDC14A;NDC80;AURKB;AURKA;NUSAP1;DRD2;E2F7;RHNO1;E2F8;MAD2L1
regulation of transcription, DNA-templated (GO:0006355)	157/2244	1.38134e-05	0.00101686	1.48522	16.6194	SMARCAL1;ZNF572;KDM1A;GFI1;RAX;DACH2;BACH1;HOXA10;CREB3L4;ZMIZ1;CDH1;ZNF606;MYC;CHEK2;RUVBL1;MYB;FBXO5;ZNF443;SOX4;DDX17;HES6;OSR2;ZNF560;ZBTB37;F2R;RFX3;SOX14;EBF2;ATP1B4;SOX11;EBF3;SOX12;ILF2;MYCN;ZNF93;LMX1A;ZNF558;ZNF436;ZNF678;LMX1B;TP53;ZNF311;MAGEL2;DLX3;GATA4;ZBTB5;MBTD1;SCRT2;BRIP1;NEUROD4;ZKSCAN7;NHLH1;ABL1;ZKSCAN2;DVL3;OTX1;ZNF423;ZNF300;WNT4;EGR1;CDT1;TFAP2C;TFAP2D;FZD2;POU2F1;ZNF140;…
axon extension involved in axon guidance (GO:0048846)	5/8	1.62605e-05	0.00114495	31.3889	346.118	NRP1;NRP2;SEMA3A;SLIT1;SLIT2
neuron projection extension involved in neuron projection guidance (GO:1902284)	5/8	1.62605e-05	0.00114495	31.3889	346.118	NRP1;NRP2;SEMA3A;SLIT1;SLIT2
regulation of cytokinesis (GO:0032465)	15/84	1.85375e-05	0.00127751	4.12085	44.8996	PLK4;CENPV;PLK2;PLK1;KIF14;KIF23;CDC14A;AURKB;DCDC1;AURKA;ANKRD53;KIF20A;DRD2;E2F7;E2F8
supramolecular fiber organization (GO:0097435)	37/351	2.11829e-05	0.0014294	2.25443	24.2629	COL15A1;KIF14;RND3;LOXL1;RHOBTB1;CORO1C;ADAMTS3;SERPINH1;NCKAP5;COL25A1;LUM;KIF24;RHOH;MYO7A;HSPG2;COL1A1;COL3A1;KIF18A;MYO1B;TSPAN14;COL1A2;KIF18B;ACTC1;COL4A2;COL5A1;COL4A1;MYO5B;TRPV4;COL6A2;CCDC88C;PXDN;COL5A2;COL6A3;TGFBI;VIM;FGF13;DBN1
regulation of mitotic nuclear division (GO:0007088)	12/57	2.28131e-05	0.00150799	5.04615	53.9342	EGF;CHEK1;NUSAP1;LRP5;RCC1;NEK2;FBXO5;IGF1;MKI67;CDC25C;FBXO43;AURKA
mitotic cytokinesis (GO:0000281)	11/49	2.63449e-05	0.00167316	5.47429	57.7222	ESPL1;KIF4A;PLK1;NUSAP1;SEPTIN6;TRIM36;KIF23;KIF20A;CNTROB;CENPA;CEP55
negative regulation of cell projection organization (GO:0031345)	11/49	2.63449e-05	0.00167316	5.47429	57.7222	HDAC2;PTPRS;DCC;GFI1;SEMA3A;TRPV4;PTPRO;DPYSL3;RTN4RL2;CBFA2T2;TSKU
negative regulation of neuron projection development (GO:0010977)	12/58	2.74518e-05	0.00170993	4.93619	51.8452	HDAC2;PTPRS;EFNB3;DCC;GFI1;SEMA3A;TRPV4;PTPRO;DPYSL3;RTN4RL2;CBFA2T2;TSKU
kinetochore assembly (GO:0051382)	5/9	3.50551e-05	0.00214233	23.5404	241.492	CENPE;CENPF;CENPW;CENPA;DLGAP5
mitotic metaphase plate congression (GO:0007080)	11/51	3.92461e-05	0.00235404	5.20002	52.7577	CDT1;CENPE;KIF18A;KIFC1;CDCA5;NUF2;KIF14;ANKRD53;CDCA8;CEP55;NDC80
autonomic nervous system development (GO:0048483)	7/21	5.20595e-05	0.00306583	9.42992	93.0085	NTRK1;NRP1;KIF26A;SEMA3A;FN1;SOX11;SOX4
regulation of G2/M transition of mitotic cell cycle (GO:0010389)	20/149	6.47369e-05	0.00374434	2.94433	28.3986	PLK4;CEP135;TUBB;PLK1;KIF14;HAUS6;HMMR;CDC25C;HAUS1;AURKA;TPX2;NEDD1;CENPF;TUBA1A;CDK2;CDK1;NEK2;FBXO5;MAPRE1;DTL
chromosome organization (GO:0051276)	16/106	8.39935e-05	0.0047729	3.36958	31.6227	TOP2A;CDT1;HDAC2;CENPV;CENPW;HMGB2;CDCA8;GEM;NDC80;CENPH;MYC;NUF2;ABL1;HMGN2;HMGN1;EZH2
motor neuron axon guidance (GO:0008045)	6/16	8.59056e-05	0.00479738	11.3071	105.86	TMEFF1;SEMA3A;SLIT1;RHOH;SLIT2;RNF165
mitotic G1 DNA damage checkpoint signaling (GO:0031571)	12/65	8.94517e-05	0.00491075	4.28266	39.9222	CHEK2;PLK2;CDK2;E2F1;CDK1;CDC25C;GTSE1;TP53;SOX4;E2F7;AURKA;E2F8
DNA damage response, signal transduction by p53 class mediator resulting in cell cycle arrest (GO:0006977)	11/56	9.73213e-05	0.00525373	4.62102	42.6867	CHEK2;PLK2;E2F1;CDK1;CDC25C;GTSE1;TP53;SOX4;E2F7;AURKA;E2F8
regulation of intracellular signal transduction (GO:1902531)	41/437	0.000113228	0.00601225	1.98027	17.993	ARHGAP11A;HDAC2;TRIO;GATA4;CHD3;KALRN;AURKB;AURKA;PKHD1;AKAP13;BRIP1;LBH;EXO1;CHEK2;TP53INP1;CHEK1;PAK3;FAM83D;PAK2;TCP11;BARD1;NTRK1;RMI2;PLEKHG2;ARHGEF19;RHOH;GMIP;VAV2;TPX2;DEPDC1B;DEPDC7;TRAF4;CDK2;CDK1;F2RL1;PRKD2;TNIK;SOS1;EZR;TP53;RHNO1
positive regulation of nucleic acid-templated transcription (GO:1903508)	46/511	0.000118684	0.0062003	1.89481	17.1273	HDAC2;LRP5;HMGB2;SIX1;GATA4;FOXM1;MLLT3;BRCA2;MED14;LBH;ZMIZ1;CDH1;MYC;CHEK2;MYB;TP53INP1;SPIN1;HAS3;E2F1;DVL3;ZNF423;TEAD1;TEAD2;SOX4;TRIM45;WNT4;EGR1;OSR2;FZD2;EGF;F2R;RFX3;SOX11;EBF3;PBX4;IGF1;ILF2;KLF1;COL1A1;RYBP;MAFB;NR5A2;MYCN;LHX2;TCF3;TP53
axon extension (GO:0048675)	7/24	0.000135581	0.00686165	7.76459	69.151	NRP1;SEMA5B;NRP2;AUTS2;SEMA3A;SLIT1;SLIT2
establishment of mitotic spindle orientation (GO:0000132)	7/24	0.000135581	0.00686165	7.76459	69.151	ITGB1;PKHD1;DYNLT1;PLK1;CENPA;NDC80;MAD2L1
cilium assembly (GO:0060271)	32/314	0.000140884	0.00702038	2.16366	19.1864	DYNC2I2;ASAP1;FNBP1L;CDC14A;PKHD1;TUBA1A;STK36;TCTN1;TEKT2;FLNA;NEK2;PLK4;DNAI2;CEP135;TUBB;PLK1;RFX3;KIF24;SEPTIN6;HAUS6;HAUS1;ATAT1;NEDD1;VANGL2;IFT43;TTC30B;IFT81;CDK1;DCX;IFT27;CEP162;MAPRE1
cell junction assembly (GO:0034329)	15/102	0.00018664	0.00897139	3.26515	28.0357	FARP1;FBLIM1;RYK;CTNND1;FN1;ACTG1;CDH6;CDH1;TRPV4;FSCN1;FLNA;DCHS1;PCDHB3;DRD2;SDK2
kidney development (GO:0001822)	12/70	0.000187224	0.00897139	3.91243	33.5812	OSR2;CENPF;FGF8;ACE;VANGL2;SIX1;IFT27;PRKX;PCSK5;SOX4;STRA6;WNT4
double-strand break repair via break-induced replication (GO:0000727)	5/12	0.000193886	0.00897139	13.4495	114.97	GINS2;CDC45;MCM7;MCM5;MCM2
negative regulation of cell division (GO:0051782)	5/12	0.000193886	0.00897139	13.4495	114.97	ORC6;MYC;AURKB;E2F7;E2F8
protein localization to condensed chromosome (GO:1903083)	5/12	0.000193886	0.00897139	13.4495	114.97	ZWILCH;CDK1;TTK;KNL1;AURKB
establishment of centrosome localization (GO:0051660)	4/7	0.000202457	0.00923604	25.0862	213.358	PKHD1;PARD3;EZR;MAD2L1
cell-cell junction organization (GO:0045216)	13/82	0.000230898	0.0103872	3.56426	29.8455	CXADR;JUP;CTNND1;F2R;CDH6;PKHD1;CDH1;TRPV4;FSCN1;F2RL1;DCHS1;NECTIN3;SDK2
positive regulation of cell migration (GO:0030335)	28/269	0.000253272	0.0112376	2.21113	18.3104	ITGB1;NRP1;SEMA5B;SEMA3C;SRC;SEMA3A;ACTG1;PODXL;MDK;PDGFD;PDGFC;NTF3;CPNE3;FBXO5;CCN1;EPHB2;GTSE1;EGF;SEMA6D;F2R;FN1;IGF1;COL1A1;PTP4A1;MMP14;FER;F2RL1;MAPRE1
positive regulation of transcription, DNA-templated (GO:0045893)	87/1183	0.000281901	0.0123389	1.53367	12.5362	KDM1A;HMGB2;RAX;SIX1;YBX1;FOXM1;BRCA2;HOXA10;MED14;LBH;CREB3L4;ZMIZ1;CDH1;MYC;CHEK2;MYB;CHEK1;SPIN1;MYBL2;CCN1;TEAD1;TEAD2;SOX4;HMGN1;DDX17;KLF10;OSR2;F2R;RFX3;TET1;ATP1B4;SOX11;EBF3;SOX12;ILF2;TOX3;NR5A2;MYCN;LMX1A;PRKD2;MAML3;LMX1B;TP53;SMARCD1;HDAC2;LRP5;GATA4;HOXD13;MLLT3;MAPK7;NHLH1;TP53INP1;HAS3;E2F1;ABL1;E2F2;DVL3;E2F3;OTX1;ZNF423;E2F7;ZNF300;E2F8;TRIM45;WNT4;EGR1;TFAP2C;JAG1;FZD2;POU2F1;J…
anaphase-promoting complex-dependent catabolic process (GO:0031145)	13/84	0.000295035	0.0124836	3.46349	28.1527	UBE2C;PLK1;BUB1B;AURKB;AURKA;CDC20;PTTG1;UBE2S;CDK2;CDK1;FBXO5;SKP2;MAD2L1
ciliary basal body-plasma membrane docking (GO:0097711)	14/95	0.000295854	0.0124836	3.27097	26.5788	PLK4;CEP135;TUBB;PLK1;KIF24;HAUS6;HAUS1;NEDD1;TUBA1A;TCTN1;CDK1;CEP162;NEK2;MAPRE1
mitotic spindle assembly (GO:0090307)	9/44	0.000301875	0.0124836	4.85396	39.3437	TPX2;KIFC1;CHEK2;KIF4A;SPICE1;FLNA;KIF23;KIF11;AURKB
microtubule polymerization or depolymerization (GO:0031109)	7/27	0.000304478	0.0124836	6.59886	53.4304	KIF18A;KIF18B;TRPV4;KIF14;KIF24;FGF13;NCKAP5
mitotic chromosome condensation (GO:0007076)	7/27	0.000304478	0.0124836	6.59886	53.4304	CDCA5;PLK1;NUSAP1;CDK1;NCAPG;SMC4;NCAPH
DNA damage response, signal transduction by p53 class mediator (GO:0030330)	12/74	0.000320685	0.0128883	3.65924	29.4388	CHEK2;PLK2;E2F1;CDK1;FOXM1;CDC25C;GTSE1;TP53;SOX4;E2F7;AURKA;E2F8
positive regulation of cell population proliferation (GO:0008284)	42/474	0.000322308	0.0128883	1.85784	14.937	HDAC2;KDM1A;CHRNA7;RTKN2;LRP5;KIF14;TTK;FOXM1;PTHLH;PKHD1;FGF8;MDK;MYC;PDGFD;PDGFC;NTF3;E2F1;FBXO5;SCN5A;CCN1;SOX4;OSR2;EGF;F2R;FN1;SAAL1;HTR1A;TET1;SOX11;NRG1;IGF1;PGF;TSHR;DISP3;GDF9;FER;CDK6;CDK2;BIRC5;SINHCAF;INSM1;EZH2
regulation of nuclear division (GO:0051783)	6/20	0.000349198	0.0137933	8.07476	64.2741	RCC1;NEK2;FBXO5;CDC25C;FBXO43;MKI67
positive regulation of cell motility (GO:2000147)	24/221	0.000366951	0.0143199	2.3146	18.3091	ITGB1;SEMA5B;SEMA3C;EGF;SEMA6D;SEMA3A;F2R;IGF1;ACTG1;COL1A1;PTP4A1;MMP14;FER;PODXL;MDK;PDGFD;PDGFC;NTF3;F2RL1;CPNE3;CCN1;EPHB2;MAPRE1;GTSE1
DNA metabolic process (GO:0006259)	28/277	0.0004087	0.0157593	2.13917	16.6909	TOP2A;SMARCAL1;PRIM2;MCM7;HMGB2;HMGB3;MCM10;TYMS;BACH1;UNG;ORC6;CDC45;EXO1;CHEK1;BARD1;CDT1;RMI2;FANCL;TERF1;TICRR;POLA1;NEIL3;UBE2T;POLE2;CDK2;CDK1;MCM5;MCM2
protein localization to kinetochore (GO:0034501)	5/14	0.000450159	0.0171537	10.4597	80.6012	ZWILCH;CDK1;TTK;KNL1;AURKB
regulation of ubiquitin protein ligase activity (GO:1904666)	6/21	0.000468055	0.0176282	7.53605	57.7783	CDC20;UBE2C;UBE2S;PLK1;FBXO5;MAD2L1
positive regulation of epithelial cell proliferation (GO:0050679)	16/123	0.000482951	0.0179802	2.83167	21.6215	OSR2;NRP1;NRP2;EGF;VASH2;HMGB2;SOX11;IGF1;PGF;PKHD1;NRAS;MDK;MYC;PRKD2;SCN5A;SRSF6
regulation of cell cycle (GO:0051726)	29/296	0.000543321	0.0199979	2.06632	15.5342	FOXM1;CDC14A;CKS1B;TTC28;CCNB2;MYC;CHEK1;TP53INP1;PCLAF;ABL1;MYBL2;FBXO5;SKP2;DLGAP5;BARD1;DDIAS;PLK1;MASTL;CENPF;CDK6;FAP;CKS2;BIRC5;INSM2;INSM1;PRR11;TP53;DTL;EIF4G2
negative regulation of mitotic cell cycle (GO:0045930)	9/48	0.000595576	0.021675	4.35519	32.3416	BTG3;WEE1;ZWILCH;PLK2;CHEK1;BUB1B;BUB1;ZWINT;MAD2L1
establishment of spindle orientation (GO:0051294)	7/30	0.000611145	0.0216939	5.73723	42.4565	ITGB1;PKHD1;DYNLT1;PLK1;CENPA;NDC80;MAD2L1
positive regulation of neural precursor cell proliferation (GO:2000179)	6/22	0.000616191	0.0216939	7.06467	52.2217	DISP3;KDM1A;DCT;MDK;INSM1;DRD2
regulation of chromosome organization (GO:0033044)	6/22	0.000616191	0.0216939	7.06467	52.2217	CDT1;PIF1;CENPV;RMI2;MYC;BUB1
regulation of exit from mitosis (GO:0007096)	8/39	0.000637267	0.0221947	4.86753	35.8169	CDC20;UBE2C;UBE2S;CDCA5;BUB1B;NEK2;CDC14A;MAD2L1
sympathetic ganglion development (GO:0061549)	4/9	0.000671538	0.0231395	15.0501	109.955	NRP1;NRP2;SEMA3A;INSM1
mitotic DNA damage checkpoint signaling (GO:0044773)	10/59	0.000694695	0.0236855	3.85334	28.0216	EME1;FANCD2;CHEK2;CHEK1;PLK1;CDK2;CDK1;DTL;TP53;TICRR
regulation of neuron projection development (GO:0010975)	19/165	0.00071061	0.0239757	2.46671	17.8821	SCARB2;NTRK1;HDAC2;PTPRS;DCC;GFI1;SEMA3A;PTPRO;RTN4RL2;CBFA2T2;TSKU;PTK7;MDK;TRPV4;DPYSL3;GPC2;PAK3;PAK2;DBN1
platelet-derived growth factor receptor signaling pathway (GO:0048008)	5/16	0.000902326	0.0298228	8.557	59.9891	NRP1;FER;PDGFD;PDGFC;ABL1
regulation of mitotic sister chromatid separation (GO:0010965)	5/16	0.000902326	0.0298228	8.557	59.9891	CENPE;PTTG1;UBE2C;PLK1;TACC3
cytoskeleton-dependent cytokinesis (GO:0061640)	11/72	0.000944135	0.0308894	3.40607	23.7241	ESPL1;KIF4A;PLK1;NUSAP1;SEPTIN6;TRIM36;KIF23;KIF20A;CENPA;CEP55;AURKB
regulation of actin filament-based process (GO:0032970)	11/73	0.00106171	0.0341189	3.35096	22.947	ARHGEF19;FSCN1;ABL1;RHOH;ABRACL;EZR;IQGAP2;PAK3;RND3;IQGAP3;RHOBTB1
adrenal gland development (GO:0030325)	4/10	0.00107445	0.0341189	12.5411	85.7305	MDK;INSM1;STRA6;WNT4
negative regulation of telomerase activity (GO:0051974)	4/10	0.00107445	0.0341189	12.5411	85.7305	PIF1;SRC;TERF1;TP53
actin cytoskeleton reorganization (GO:0031532)	10/63	0.0011773	0.0359746	3.56177	24.0225	NRP1;FER;CXADR;AUTS2;PTK7;TRPV4;FLNA;THSD7A;TNIK;EZR
cell cycle G1/S phase transition (GO:0044843)	10/63	0.0011773	0.0359746	3.56177	24.0225	TRIM71;CCNA2;CDK6;NASP;MYC;PLK2;CDK2;E2F1;RCC1;E2F3
bone marrow development (GO:0048539)	3/5	0.00119952	0.0359746	28.1955	189.638	LRRC17;LRP5;TP53
negative regulation of collateral sprouting (GO:0048671)	3/5	0.00119952	0.0359746	28.1955	189.638	PTPRS;DCC;FGF13
regulation of retinal ganglion cell axon guidance (GO:0090259)	3/5	0.00119952	0.0359746	28.1955	189.638	NRP1;PTPRO;SLIT2
trophoblast giant cell differentiation (GO:0060707)	3/5	0.00119952	0.0359746	28.1955	189.638	PLK4;E2F7;E2F8
neuron differentiation (GO:0030182)	19/174	0.00134798	0.0400561	2.32237	15.3489	FZD2;TENM4;OLIG3;RYK;SOX11;FOXN4;MYO7A;PBX4;FGF8;NEUROD4;LMX1A;LHX2;ANOS1;INSM2;LMX1B;INSM1;SOX4;LHX9;WNT4
positive regulation of osteoblast differentiation (GO:0045669)	8/44	0.00146767	0.0432162	4.19038	27.3384	FBN2;DNAI3;LRP5;SOX11;FBXO5;IGF1;CCN1;WNT4
positive regulation of filopodium assembly (GO:0051491)	6/26	0.00159856	0.0450262	5.65055	36.3819	NRP1;DOCK11;DPYSL3;FSCN1;FNBP1L;AGRN
regulation of chondrocyte differentiation (GO:0032330)	6/26	0.00159856	0.0450262	5.65055	36.3819	PKDCC;MDK;ADAMTS12;PTHLH;NKX3-2;ADAMTS7
regulation of mitotic metaphase/anaphase transition (GO:0030071)	6/26	0.00159856	0.0450262	5.65055	36.3819	CENPE;ESPL1;UBE2C;PLK1;FBXO5;DLGAP5
semaphorin-plexin signaling pathway (GO:0071526)	7/35	0.00161885	0.0450262	4.71148	30.2762	NRP1;SEMA5B;NRP2;SEMA3C;SEMA3A;SEMA6D;FLNA
columnar/cuboidal epithelial cell differentiation (GO:0002065)	4/11	0.00162098	0.0450262	10.749	69.0592	FGF8;GATA4;SOX11;SOX4
microtubule depolymerization (GO:0007019)	5/18	0.00162645	0.0450262	7.23977	46.4892	KIF18A;KIF18B;KIF14;KIF24;NCKAP5
regulation of catabolic process (GO:0009894)	5/18	0.00162645	0.0450262	7.23977	46.4892	ITGB1;FAP;CHEK2;ODC1;FAM83D
negative regulation of cell differentiation (GO:0045596)	20/191	0.00170388	0.0464631	2.21622	14.128	ABCA1;TRIO;JAG1;LRP5;ADAMTS12;LIMD1;TSKU;PTHLH;HDAC7;ASXL1;DISP3;PTBP1;CDK6;COL5A1;MYB;COL5A2;E2F1;SINHCAF;NKX3-2;ADAMTS7
chromosome condensation (GO:0030261)	8/45	0.00170704	0.0464631	4.07691	25.9821	TOP2A;CDCA5;PLK1;NUSAP1;CDK1;NCAPG;SMC4;NCAPH
positive regulation of mitotic nuclear division (GO:0045840)	7/36	0.00192304	0.051906	4.54878	28.4474	ESPL1;EGF;LRP5;NUSAP1;IGF1;DLGAP5;AURKA
regulation of telomerase activity (GO:0051972)	8/46	0.00197623	0.0529009	3.96942	24.7158	PIF1;PARM1;SRC;MYC;NEK2;TERF1;TP53;AURKB
regulation of actin cytoskeleton organization (GO:0032956)	12/91	0.00210009	0.0557555	2.86923	17.691	EPS8;MDK;ARHGEF19;FSCN1;ABL1;RHOH;EZR;IQGAP2;PAK3;RND3;IQGAP3;RHOBTB1
regulation of gene expression (GO:0010468)	76/1079	0.00220215	0.0560113	1.45432	8.89798	TRIM71;SIX1;CHD3;YBX1;BRCA2;LIMD1;BACH1;TSKU;ACTG1;PTBP1;FGF8;CDH1;MYC;CHEK2;MYB;ZNF280C;SPIN1;MYBL2;EPHB2;TEAD2;SOX4;HES6;OSR2;RFX3;SOX14;RHOH;ATP1B4;SOX11;SOX12;NR5A2;MYCN;ZNF678;ZNF117;LMX1B;VSTM2A;EZR;TP53;ZNF195;GATA4;PRDM13;HOXD13;VTCN1;PTHLH;AURKA;SCRT2;CUX2;NSD2;UBR5;E2F1;ABL1;IGF2BP3;ZNF423;CD276;WNT4;EGR1;TFAP2C;NOS2;EGF;FN1;FOXN4;IGF1;KLF1;ACTC1;RYBP;CDK6;MAFB;ZNF737;FUBP1;ZNF74;CDK2;Z…
neural crest cell migration (GO:0001755)	7/37	0.00226968	0.0560113	4.39692	26.769	NRP1;SEMA5B;SEMA3C;SEMA3A;SEMA6D;FN1;CORO1C
centromeric sister chromatid cohesion (GO:0070601)	3/6	0.00230865	0.0560113	18.796	114.112	SGO1;BUB1B;BUB1
negative regulation of cytokinesis (GO:0032466)	3/6	0.00230865	0.0560113	18.796	114.112	AURKB;E2F7;E2F8
neuroepithelial cell differentiation (GO:0060563)	3/6	0.00230865	0.0560113	18.796	114.112	FGF8;SOX11;SOX4
regulation of glomerular filtration (GO:0003093)	3/6	0.00230865	0.0560113	18.796	114.112	F2R;PTPRO;F2RL1
regulation of ventricular cardiac muscle cell membrane depolarization (GO:0060373)	3/6	0.00230865	0.0560113	18.796	114.112	CAV3;SCN5A;SCN3B
actin crosslink formation (GO:0051764)	4/12	0.00233453	0.0560113	9.40486	56.9929	EPS8;GAS2L3;DPYSL3;FLNA
attachment of mitotic spindle microtubules to kinetochore (GO:0051315)	4/12	0.00233453	0.0560113	9.40486	56.9929	CDT1;CENPE;NUF2;NDC80
eye photoreceptor cell differentiation (GO:0001754)	4/12	0.00233453	0.0560113	9.40486	56.9929	TH;MYO7A;PROM1;SDK2
ganglion development (GO:0061548)	4/12	0.00233453	0.0560113	9.40486	56.9929	NRP1;NRP2;SEMA3A;INSM1
glomerular visceral epithelial cell differentiation (GO:0072112)	4/12	0.00233453	0.0560113	9.40486	56.9929	JAG1;PODXL;PTPRO;PROM1
positive regulation of ubiquitin protein ligase activity (GO:1904668)	4/12	0.00233453	0.0560113	9.40486	56.9929	CDC20;UBE2C;UBE2S;PLK1
positive regulation of fibroblast proliferation (GO:0048146)	6/28	0.00239919	0.0571395	5.13632	30.9855	CDK6;MYC;PDGFC;E2F1;FN1;IGF1
DNA repair (GO:0006281)	27/298	0.00259033	0.0612415	1.89117	11.2638	SMARCAL1;CDCA5;BRCA2;BACH1;UNG;BRIP1;EME1;EXO1;CHEK2;CHEK1;NSD2;ABL1;BARD1;RMI2;FANCL;TRAIP;FANCF;TICRR;POLA1;NEIL3;FANCD2;UBE2T;POLE2;CDK1;TRIP13;TP53;RHNO1
regulation of smooth muscle cell migration (GO:0014910)	5/20	0.00270512	0.0634918	6.27381	37.0946	NRP1;ACE;IGF1;SLIT2;TRIB1
negative regulation of transferase activity (GO:0051348)	6/29	0.0028973	0.0675134	4.91274	28.7099	PIF1;SRC;ABL1;FBXO5;TERF1;TP53
regulation of osteoblast differentiation (GO:0045667)	11/83	0.00304531	0.0704554	2.88402	16.7105	FBN2;DNAI3;CDK6;LRP5;SOX11;FBXO5;IGF1;LIMD1;CCN1;HDAC7;WNT4
DNA integrity checkpoint signaling (GO:0031570)	7/39	0.00310559	0.0713404	4.12168	23.8008	CDT1;BRIP1;CDC45;CHEK2;CHEK1;E2F1;RHNO1
cell junction organization (GO:0034330)	10/72	0.00328014	0.0748195	3.04329	17.4072	PKHD1;CXADR;FBLIM1;CHRNA7;FLNA;PAK3;AGRN;ELFN1;SDK2;ACTG1
spindle assembly (GO:0051225)	11/84	0.00334763	0.075825	2.84437	16.2115	TPX2;KIFC1;CHEK2;SPICE1;RCC1;FLNA;NEK2;HAUS6;KIF11;MAPRE1;HAUS1
cellular response to DNA damage stimulus (GO:0006974)	30/350	0.00355853	0.0797032	1.7803	10.038	TOP2A;SMARCAL1;MCM7;MCM10;BACH1;UNG;BCL2L11;EXO1;CHEK2;MYC;CHEK1;UBR5;PCLAF;ABL1;E2F1;BARD1;RMI2;CBX3;FANCL;MASTL;TRAIP;FANCF;TICRR;POLA1;UBE2T;POLE2;CDK1;SPATA18;TP53;DTL
regulation of cell population proliferation (GO:0042127)	56/764	0.00356807	0.0797032	1.51076	8.51423	TRIM71;BTG3;TES;RTKN2;KIF14;HMGB2;SIX1;FOXM1;FGF8;MYC;FBXO5;SOX4;KLF10;OSR2;KSR1;F2R;TET1;SOX11;NRG1;PGF;BIRC5;SINHCAF;TP53;HDAC2;CHRNA7;CDCA7;LRP5;TTK;PTHLH;PKHD1;PDGFD;PDGFC;NTF3;TP53INP1;DRD2;E2F7;NTRK1;TFAP2C;JAG1;TFAP2D;JUP;EGF;FN1;HTR1A;IGF1;TSHR;GDF9;FER;CDK6;DLG3;SST;DLG5;CDK2;NOX4;INSM1;EZH2
dendrite arborization (GO:0140059)	3/7	0.0038883	0.0839614	14.0963	78.2313	NRP1;CHRNA7;SEMA3A
negative regulation of meiotic nuclear division (GO:0045835)	3/7	0.0038883	0.0839614	14.0963	78.2313	FBXO5;TRIP13;FBXO43
negative regulation of stress-activated protein kinase signaling cascade (GO:0070303)	3/7	0.0038883	0.0839614	14.0963	78.2313	QARS1;MYC;FOXM1
noradrenergic neuron differentiation (GO:0003357)	3/7	0.0038883	0.0839614	14.0963	78.2313	SOX11;INSM1;SOX4
positive regulation of synaptic plasticity (GO:0031915)	3/7	0.0038883	0.0839614	14.0963	78.2313	CDC20;EPHB2;DBN1
regulation of mitotic cell cycle (GO:0007346)	18/178	0.004109	0.0881393	2.12868	11.6962	BTG3;UBE2C;PLK1;BUB1B;MKI67;CDC25C;FBXO43;CKS1B;TTC28;CDC20;UBE2S;CDK1;CKS2;RCC1;NEK2;FBXO5;DLGAP5;MAD2L1
regulation of G0 to G1 transition (GO:0070316)	7/41	0.00415824	0.0886089	3.87882	21.2662	RRM2;RYBP;CBX3;CHEK1;E2F1;EZH2;RHNO1
negative regulation of cartilage development (GO:0061037)	4/14	0.004353	0.0906579	7.52309	40.9022	ADAMTS12;PTHLH;NKX3-2;ADAMTS7
cilium movement (GO:0003341)	8/52	0.00436384	0.0906579	3.42705	18.6239	DNAI2;DNAI3;DNAH7;DNAAF2;ZBBX;TEKT2;DNAAF4;TTC29
signal transduction in response to DNA damage (GO:0042770)	8/52	0.00436384	0.0906579	3.42705	18.6239	BRIP1;CHEK2;CHEK1;ABL1;E2F1;TP53;E2F7;RHNO1
regulation of cytoskeleton organization (GO:0051493)	13/112	0.00436636	0.0906579	2.48024	13.4772	ARHGEF19;RHOH;IQGAP2;IQGAP3;RND3;RHOBTB1;CAPN6;FSCN1;ABL1;TRIM36;EZR;PAK3;PAK2
actin filament organization (GO:0007015)	16/152	0.00448048	0.0924349	2.22444	12.0298	FHOD3;GAS2L3;RHOH;MYO7A;RND3;RHOBTB1;CORO1C;EPS8;ENAH;MYO1B;ACTC1;MYO5B;TRPV4;DPYSL3;FLNA;DBN1
transmembrane receptor protein tyrosine kinase signaling pathway (GO:0007169)	33/404	0.00485456	0.0992301	1.68966	9.00226	TRIM71;NRP1;NRP2;SRC;KALRN;ACTG1;SOCS2;GHR;PTBP1;EFNB1;FGF8;EFNB3;GRB14;PDGFD;PDGFC;NTF3;EPHB2;PAK3;PAK2;NTRK1;TIA1;RYK;MMP2;NRG1;IGF1;PGF;VAV2;COL1A1;FER;COL4A2;ANOS1;PRKD2;SOS1
regulation of cell division (GO:0051302)	10/76	0.00487113	0.0992301	2.85824	15.2185	PLK4;ORC6;KIF18B;MYC;PLK2;PLK1;KIF20A;MLLT3;AURKB;AURKA
negative regulation of cellular macromolecule biosynthetic process (GO:2000113)	42/547	0.0049448	0.100101	1.58302	8.40494	TRIM71;MAGEL2;HDAC2;KDM1A;GFI1;HMGB2;YBX1;FOXM1;LIMD1;TYMS;MBTD1;SCML2;LBH;QARS1;MYB;ENC1;E2F1;IGF2BP3;ZNF423;BEND5;WNT4;KLF10;POU2F1;DAPK1;CBX3;RFX3;SOX14;NRG1;TERF1;CBFA2T2;CENPF;DAP;ZEB1;ZNF93;CAPRIN1;DEPDC1;ZNF217;BIRC5;TP53;RCOR2;LHX9;EZH2
activation of protein kinase activity (GO:0032147)	13/114	0.00507815	0.102162	2.43087	12.8418	CARD10;KIF14;NRG1;IGF1;GHR;TPX2;PRRC1;NTF3;ABL1;TNIK;PAK3;CARD14;PAK2
cilium-dependent cell motility (GO:0060285)	5/23	0.00517587	0.10285	5.22735	27.5154	DNAI3;DNAH7;DNAAF2;TEKT2;RFX3
regulation of neural precursor cell proliferation (GO:2000177)	5/23	0.00517587	0.10285	5.22735	27.5154	TRIM71;DISP3;KDM1A;MDK;INSM1
regulation of small GTPase mediated signal transduction (GO:0051056)	15/141	0.00527282	0.104138	2.24986	11.8009	ARHGAP11A;TRIO;PLEKHG2;SRC;ARHGEF19;RHOH;FOXM1;GMIP;KALRN;VAV2;AKAP13;DEPDC1B;DEPDC7;SLIT2;SOS1
positive regulation of phosphatidylinositol 3-kinase signaling (GO:0014068)	10/77	0.00535053	0.105033	2.81543	14.7263	NTRK1;SRC;EGF;PDGFD;F2R;NTF3;PDGFC;FN1;F2RL1;IGF1
myoblast differentiation (GO:0045445)	4/15	0.00570057	0.107157	6.83881	35.3374	DDX17;JAG1;NRG1;IGF1
negative regulation of chondrocyte differentiation (GO:0032331)	4/15	0.00570057	0.107157	6.83881	35.3374	ADAMTS12;PTHLH;NKX3-2;ADAMTS7
negative regulation of mRNA processing (GO:0050686)	4/15	0.00570057	0.107157	6.83881	35.3374	BARD1;PTBP1;SRSF6;RBMX
regulation of signal transduction by p53 class mediator (GO:1901796)	16/156	0.00575614	0.107157	2.16042	11.1424	BARD1;RMI2;HDAC2;CHD3;AURKB;AURKA;TPX2;BRIP1;EXO1;CHEK2;CHEK1;CDK2;TP53INP1;CDK1;TP53;RHNO1
cell-cell adhesion via plasma-membrane adhesion molecules (GO:0098742)	17/170	0.00580901	0.107157	2.10107	10.817	ITGB1;ROBO3;CXADR;PTPRS;TENM4;UNC5D;IGSF9;CDH6;TRO;CDH1;DCHS1;HMCN1;FAT4;PCDHB3;GPC6;NECTIN3;SDK2
commissural neuron axon guidance (GO:0071679)	3/8	0.0059881	0.107157	11.2764	57.7126	NRP1;RYK;EPHB2
DNA damage induced protein phosphorylation (GO:0006975)	3/8	0.0059881	0.107157	11.2764	57.7126	CHEK2;CHEK1;ABL1
entry of bacterium into host cell (GO:0035635)	3/8	0.0059881	0.107157	11.2764	57.7126	CDH1;SRC;CTNND1
meiotic sister chromatid cohesion (GO:0051177)	3/8	0.0059881	0.107157	11.2764	57.7126	SGO1;BUB1B;BUB1
mitotic spindle elongation (GO:0000022)	3/8	0.0059881	0.107157	11.2764	57.7126	KIF4A;KIF23;AURKB
mitotic spindle midzone assembly (GO:0051256)	3/8	0.0059881	0.107157	11.2764	57.7126	KIF4A;KIF23;AURKB
osteoblast development (GO:0002076)	3/8	0.0059881	0.107157	11.2764	57.7126	LRP5;LIMD1;PTHLH
pre-replicative complex assembly involved in nuclear cell cycle DNA replication (GO:0006267)	3/8	0.0059881	0.107157	11.2764	57.7126	MCM7;MCM5;MCM2
regulation of Cdc42 protein signal transduction (GO:0032489)	3/8	0.0059881	0.107157	11.2764	57.7126	ABCA1;NRP1;ABL1
regulation of collateral sprouting (GO:0048670)	3/8	0.0059881	0.107157	11.2764	57.7126	PTPRS;DCC;FGF13
regulation of metaphase/anaphase transition of cell cycle (GO:1902099)	3/8	0.0059881	0.107157	11.2764	57.7126	CENPE;UBE2C;PLK1
branching morphogenesis of an epithelial tube (GO:0048754)	7/44	0.00621608	0.110626	3.56375	18.1061	PKHD1;NRP1;COL4A1;MYC;LRP5;SIX1;SLIT2
regulation of axon extension involved in axon guidance (GO:0048841)	5/24	0.00626975	0.110971	4.95196	25.1165	NRP1;SEMA5B;SEMA3C;SEMA3A;SEMA6D
positive regulation of cell projection organization (GO:0031346)	13/117	0.00631727	0.111205	2.36037	11.954	SCARB2;NTRK1;FBXW8;CBFA2T2;GRIP1;CUX2;PTK7;MDK;CAPRIN1;DPYSL3;DVL3;GPC2;SLIT2
epithelial tube morphogenesis (GO:0060562)	6/34	0.00661598	0.115833	4.0344	20.2457	PKHD1;PODXL;COL4A1;PRKX;PRKD2;SLIT2
positive regulation of transcription by RNA polymerase II (GO:0045944)	63/908	0.00700702	0.12202	1.42379	7.06319	KDM1A;HMGB2;RAX;SIX1;YBX1;FOXM1;HOXA10;MED14;CREB3L4;ZMIZ1;MYC;MYB;MYBL2;CCN1;TEAD1;DLGAP5;SOX4;DDX17;KLF10;OSR2;RFX3;TET1;ATP1B4;SOX11;SOX12;TOX3;NR5A2;MYCN;LMX1A;PRKD2;MAML3;LMX1B;TP53;SMARCD1;HDAC2;LRP5;GATA4;HOXD13;MAPK7;NHLH1;E2F1;ABL1;E2F2;DVL3;E2F3;OTX1;E2F7;ZNF300;E2F8;EGR1;TFAP2C;JAG1;POU2F1;JUP;AUTS2;FOXN4;IGF1;ASXL1;ASXL3;F2RL1;TCF3;AGRN;RBMX
neural crest cell development (GO:0014032)	7/45	0.0070467	0.122055	3.46979	17.1935	SEMA5B;SEMA3C;SEMA3A;SEMA6D;NRG1;SOX11;CORO1C
basement membrane organization (GO:0071711)	4/16	0.00729999	0.125104	6.26858	30.8407	COL4A1;PXDN;NID1;NID2
positive regulation of collagen biosynthetic process (GO:0032967)	4/16	0.00729999	0.125104	6.26858	30.8407	HDAC2;F2R;VIM;WNT4
plasma membrane bounded cell projection assembly (GO:0120031)	24/278	0.00782137	0.133334	1.78973	8.68181	DYNC2I2;PLK4;ITGB1;NRP1;DNAI2;PTPRO;RFX3;KIF24;SEPTIN6;ASAP1;FNBP1L;CDC14A;PKHD1;ATAT1;IFT43;IFT81;STK36;TCTN1;TEKT2;FSCN1;FLNA;CEP162;TNIK;EZR
regulation of fibroblast proliferation (GO:0048145)	7/46	0.00795679	0.134932	3.38064	16.3411	CDK6;MYC;PDGFC;E2F1;FN1;IGF1;TP53
regulation of transcription by RNA polymerase II (GO:0006357)	136/2206	0.00837774	0.141331	1.26734	6.06063	SMARCAL1;ZNF572;KDM1A;GFI1;RAX;DACH2;BACH1;HOXA10;CREB3L4;ZMIZ1;ZNF606;MYC;RUVBL1;MYB;CCN1;ZNF443;SOX4;DDX17;HES6;OSR2;ZNF560;FST;ZBTB37;RFX3;SOX14;EBF2;ATP1B4;SOX11;EBF3;SOX12;MYCN;ZNF93;LMX1A;ZNF558;ZNF436;PRKD2;MAML3;LMX1B;EZR;TP53;ZNF311;DLX3;GATA4;AEBP1;ZBTB5;MACROH2A2;SCRT2;BRIP1;NEUROD4;ZKSCAN7;NHLH1;ABL1;ZKSCAN2;DVL3;OTX1;ZNF300;CBX8;EGR1;TFAP2C;JAG1;TFAP2D;POU2F1;JUP;AUTS2;ZNF140;ZNF260;…
positive regulation of mitotic cell cycle phase transition (GO:1901992)	8/58	0.00852137	0.141443	3.01485	14.3663	ESPL1;UBE2C;CDCA5;CDK1;FBXO5;CDC25C;DTL;DLGAP5
cellular response to nitric oxide (GO:0071732)	3/9	0.00864639	0.141443	9.39653	44.6393	KCNC2;CDK2;DPEP1
cellular response to reactive nitrogen species (GO:1902170)	3/9	0.00864639	0.141443	9.39653	44.6393	KCNC2;CDK2;DPEP1
protein K6-linked ubiquitination (GO:0085020)	3/9	0.00864639	0.141443	9.39653	44.6393	BARD1;UBE2S;UBE2T
regulation of mitotic centrosome separation (GO:0046602)	3/9	0.00864639	0.141443	9.39653	44.6393	CHEK1;NEK2;KIF11
sensory organ morphogenesis (GO:0090596)	3/9	0.00864639	0.141443	9.39653	44.6393	COL5A1;COL5A2;STRA6
hippo signaling (GO:0035329)	5/26	0.00892513	0.143472	4.47988	21.14	DCHS1;FAT4;TEAD1;TEAD2;TEAD3
regulation of DNA binding (GO:0051101)	7/47	0.00895062	0.143472	3.29595	15.5438	CDT1;KDM1A;EGF;HJURP;HMGB2;E2F1;IGF1
regulation of wound healing (GO:0061041)	7/47	0.00895062	0.143472	3.29595	15.5438	ITGB1;F2R;CASK;F2RL1;EPHB2;SRSF6;ACTG1
positive regulation of plasma membrane bounded cell projection assembly (GO:0120034)	10/83	0.00904864	0.143472	2.58321	12.1544	EPS8;NRP1;DOCK11;AUTS2;DPYSL3;CDC42EP3;FSCN1;F2RL1;FNBP1L;AGRN
negative regulation of cell aging (GO:0090344)	4/17	0.00916912	0.143472	5.78608	27.1478	CDK6;YBX1;FBXO5;FOXM1
positive regulation of collagen metabolic process (GO:0010714)	4/17	0.00916912	0.143472	5.78608	27.1478	HDAC2;F2R;VIM;WNT4
positive regulation of smooth muscle cell migration (GO:0014911)	4/17	0.00916912	0.143472	5.78608	27.1478	NRP1;MDK;DOCK7;IGF1
regulation of cellular response to growth factor stimulus (GO:0090287)	4/17	0.00916912	0.143472	5.78608	27.1478	FST;CASK;SLIT2;FSTL1
regulation of stem cell proliferation (GO:0072091)	4/17	0.00916912	0.143472	5.78608	27.1478	ACE;KDM1A;HMGB2;SOX11
cellular macromolecule biosynthetic process (GO:0034645)	26/314	0.00976047	0.151991	1.71034	7.91787	PIF1;MCM7;MCM10;TYMS;BRIP1;ORC6;CDC45;EXO1;CHEK1;PCLAF;E2F1;IGF2BP3;GAL3ST4;BARD1;RMI2;TICRR;FAM111B;EEF1A1;POLA1;POLE2;CDK2;CDK1;MCM5;EIF4G2;RHNO1;MCM2
negative regulation of stress-activated MAPK cascade (GO:0032873)	6/37	0.0100583	0.155137	3.6434	16.7573	QARS1;MYC;F2RL1;FOXM1;EZR;KLHL31
positive regulation of cytokinesis (GO:0032467)	6/37	0.0100583	0.155137	3.6434	16.7573	CENPV;KIF14;KIF23;DRD2;AURKB;CDC14A
positive regulation of neurogenesis (GO:0050769)	9/72	0.0102695	0.157644	2.69266	12.3285	CUX2;KDM1A;FBXW8;DCT;SERPINF1;CAPRIN1;SOX11;SLIT2;DRD2
homophilic cell adhesion via plasma membrane adhesion molecules (GO:0007156)	8/60	0.0104136	0.159017	2.89858	13.231	ITGB1;TRO;ROBO3;CDH1;HMCN1;NECTIN3;IGSF9;SDK2
positive regulation of nuclear division (GO:0051785)	5/27	0.0105062	0.159017	4.27602	19.4806	EGF;LRP5;NUSAP1;IGF1;AURKA
regulation of blood coagulation (GO:0030193)	5/27	0.0105062	0.159017	4.27602	19.4806	FAP;F12;F2R;F2RL1;EPHB2
regulation of Rho protein signal transduction (GO:0035023)	9/73	0.0112029	0.168046	2.65045	11.9047	EPS8;ABCA1;NRP1;AKAP13;COL3A1;F2R;ABL1;F2RL1;F2RL2
adherens junction organization (GO:0034332)	7/49	0.0112065	0.168046	3.13867	14.0966	CDH6;JUP;CDH1;CTNND1;DCHS1;PAK2;NECTIN3
DNA conformation change (GO:0071103)	4/18	0.0113242	0.168098	5.3725	24.0732	TOP2A;HMGB2;ABL1;HMGB3
regulation of chromosome segregation (GO:0051983)	4/18	0.0113242	0.168098	5.3725	24.0732	RMI2;MKI67;BUB1;AURKB
negative regulation of G0 to G1 transition (GO:0070317)	6/38	0.0114449	0.168098	3.52936	15.777	RRM2;RYBP;CBX3;CHEK1;E2F1;EZH2
negative regulation of response to stimulus (GO:0048585)	8/61	0.0114685	0.168098	2.84374	12.7063	COL3A1;MAPK7;CDK6;KIF26A;CASK;YBX1;FBXO5;SLIT2
circulatory system development (GO:0072359)	13/126	0.0115214	0.168098	2.17135	9.69191	CXADR;NXN;FN1;DNAAF4;HSPG2;PCSK5;AKAP13;COL3A1;TH;ALPK3;SOX4;PDLIM7;STRA6
synapse organization (GO:0050808)	13/126	0.0115214	0.168098	2.17135	9.69191	FARP1;PTPRS;RYK;CHRNA7;F2R;ELFN1;CDH1;PCDHB3;DRD2;PAK3;AGRN;GPC6;SDK2
negative regulation of transcription, DNA-templated (GO:0045892)	64/948	0.0116376	0.169032	1.38106	6.15056	KDM1A;GFI1;HMGB2;CHD3;FOXM1;LIMD1;BACH1;SCML2;LBH;QARS1;MYC;MYB;TGIF1;KLF10;OSR2;ZNF560;KLF12;FST;RFX3;SOX14;NRG1;SOX11;CBFA2T2;ZEB1;ZNF93;DEPDC1;BIRC5;ZNF558;ZNF436;EZR;TP53;MAGEL2;HDAC2;AEBP1;ZBTB5;MACROH2A2;ZNF69;AURKB;MBTD1;SCRT2;CUX2;E2F1;FLNA;ZNF423;BEND5;E2F7;E2F8;WNT4;CBX8;TFAP2C;POU2F1;ZNF140;CBX3;CBX2;PLK1;CENPF;DAP;ZNF217;INSM2;TCF3;INSM1;RCOR2;LHX9;EZH2
hematopoietic stem cell differentiation (GO:0060218)	3/10	0.0118915	0.170427	8.05375	35.6937	ACE;MLLT3;TP53
mitotic DNA replication (GO:1902969)	3/10	0.0118915	0.170427	8.05375	35.6937	POLA1;CDC45;MCM2
positive regulation of dendritic spine morphogenesis (GO:0061003)	3/10	0.0118915	0.170427	8.05375	35.6937	CUX2;CAPRIN1;DBN1
nervous system development (GO:0007399)	34/447	0.0121906	0.173944	1.56189	6.88341	TRIM71;CHRM3;GDA;MSI1;GRIK1;HMGCR;KALRN;EFNB3;DPYSL4;CDH1;MDK;NHLH1;PDGFC;NTF3;IGF2BP3;DRD2;EPHB2;TEAD1;FARP1;TRPC5;JAG1;RYK;ST8SIA2;FN1;SOX14;NRG1;GFRA1;MAB21L2;DCX;DCHS1;FAT4;PCDHB3;FGF13;SDK2
protein depolymerization (GO:0051261)	5/28	0.0122686	0.17429	4.08989	17.9984	KIF18A;KIF18B;KIF14;KIF24;NCKAP5
neuron migration (GO:0001764)	7/50	0.0124769	0.175707	3.06551	13.4388	NRP1;AUTS2;SEMA3A;DCX;DNAAF4;ASTN2;FGF13
positive regulation of cell morphogenesis involved in differentiation (GO:0010770)	7/50	0.0124769	0.175707	3.06551	13.4388	NRP1;CUX2;FBXW8;MDK;CAPRIN1;ABL1;FLNA
odontogenesis (GO:0042476)	6/39	0.0129612	0.181737	3.42223	14.8723	OSR2;HDAC2;EDA;FGF8;COL1A2;SCN5A
positive regulation of neuron projection development (GO:0010976)	10/88	0.0134095	0.187212	2.41698	10.4215	SCARB2;NTRK1;CUX2;MDK;PTK7;CAPRIN1;DPYSL3;GPC2;CBFA2T2;DBN1
regulation of collagen biosynthetic process (GO:0032965)	4/19	0.0137797	0.190035	5.01407	21.4831	HDAC2;F2R;VIM;WNT4
vesicle transport along actin filament (GO:0030050)	4/19	0.0137797	0.190035	5.01407	21.4831	MYO1B;MYO5B;MYO7A;FNBP1L
positive regulation of Ras protein signal transduction (GO:0046579)	8/63	0.0138116	0.190035	2.74005	11.7335	NTRK1;AKAP13;COL3A1;AUTS2;F2R;F2RL1;IGF1;F2RL2
DNA-dependent DNA replication (GO:0006261)	13/129	0.0138463	0.190035	2.11485	9.05101	CDT1;PRIM2;GINS2;MCM7;MCM10;BAZ1A;POLA1;ORC6;CDC45;POLE2;CDK2;MCM5;MCM2
bone development (GO:0060348)	6/40	0.0146127	0.198868	3.3214	14.0358	AKAP13;OSR2;FGF8;LRRC17;LRP5;TP53
positive regulation of ossification (GO:0045778)	6/40	0.0146127	0.198868	3.3214	14.0358	FBN2;OSR2;PKDCC;SOX11;CCN1;WNT4
protein autophosphorylation (GO:0046777)	15/159	0.0151879	0.202264	1.96675	8.23527	NTRK1;DAPK1;SRC;PRKX;AURKB;AURKA;FER;MEX3B;MELK;CHEK2;ABL1;NEK2;PRKD2;TNIK;PAK2
positive regulation of endothelial cell proliferation (GO:0001938)	9/77	0.0155804	0.202264	2.49401	10.3794	NRP1;NRP2;NRAS;MDK;EGF;HMGB2;VASH2;PRKD2;PGF
cell differentiation in spinal cord (GO:0021515)	3/11	0.015743	0.202264	7.04666	29.2532	DRAXIN;FOXN4;SOX4
chromatin-mediated maintenance of transcription (GO:0048096)	3/11	0.015743	0.202264	7.04666	29.2532	SMARCD1;ZMIZ1;CHEK1
embryonic eye morphogenesis (GO:0048048)	3/11	0.015743	0.202264	7.04666	29.2532	FBN2;TH;MFAP2
formation of extrachromosomal circular DNA (GO:0001325)	3/11	0.015743	0.202264	7.04666	29.2532	SMARCAL1;EXO1;TERF1
negative regulation of nuclear division (GO:0051784)	3/11	0.015743	0.202264	7.04666	29.2532	CHEK1;FBXO5;FBXO43
negative regulation of steroid biosynthetic process (GO:0010894)	3/11	0.015743	0.202264	7.04666	29.2532	GFI1;DKKL1;WNT4
nuclear DNA replication (GO:0033260)	3/11	0.015743	0.202264	7.04666	29.2532	MCM7;MCM5;MCM2
positive regulation of DNA-dependent DNA replication (GO:2000105)	3/11	0.015743	0.202264	7.04666	29.2532	CDT1;E2F7;E2F8
positive regulation of neuroblast proliferation (GO:0002052)	3/11	0.015743	0.202264	7.04666	29.2532	DCT;KDM1A;DRD2
regulation of coagulation (GO:0050818)	3/11	0.015743	0.202264	7.04666	29.2532	F2R;F2RL1;EPHB2
t-circle formation (GO:0090656)	3/11	0.015743	0.202264	7.04666	29.2532	SMARCAL1;EXO1;TERF1
telomere maintenance via telomere trimming (GO:0090737)	3/11	0.015743	0.202264	7.04666	29.2532	SMARCAL1;EXO1;TERF1
cortical cytoskeleton organization (GO:0030865)	6/41	0.0164049	0.202264	3.22633	13.2608	FHOD3;TRPV4;RHOH;EZR;RND3;RHOBTB1
heart contraction (GO:0060047)	6/41	0.0164049	0.202264	3.22633	13.2608	ACE;ACTC1;TNNI1;SCN5A;SCN3B;MYH7
positive regulation of biomineral tissue development (GO:0070169)	6/41	0.0164049	0.202264	3.22633	13.2608	FBN2;OSR2;PKDCC;FBXO5;CCN1;WNT4
regulation of filopodium assembly (GO:0051489)	6/41	0.0164049	0.202264	3.22633	13.2608	NRP1;DOCK11;DPYSL3;FSCN1;FNBP1L;AGRN
dopaminergic neuron differentiation (GO:0071542)	4/20	0.0165483	0.202264	4.70045	19.2787	FGF8;LMX1A;RYK;LMX1B
embryonic digestive tract development (GO:0048566)	4/20	0.0165483	0.202264	4.70045	19.2787	PKDCC;SOX11;PCSK5;STRA6
eye morphogenesis (GO:0048592)	4/20	0.0165483	0.202264	4.70045	19.2787	FBN2;COL5A1;COL5A2;MFAP2
negative regulation of axon extension involved in axon guidance (GO:0048843)	4/20	0.0165483	0.202264	4.70045	19.2787	SEMA5B;SEMA3C;SEMA3A;SEMA6D
negative regulation of telomere maintenance via telomerase (GO:0032211)	4/20	0.0165483	0.202264	4.70045	19.2787	PIF1;SRC;HNRNPC;TERF1
positive regulation of dendrite morphogenesis (GO:0050775)	4/20	0.0165483	0.202264	4.70045	19.2787	CUX2;FBXW8;CAPRIN1;DBN1
positive regulation of G2/M transition of mitotic cell cycle (GO:0010971)	4/20	0.0165483	0.202264	4.70045	19.2787	CDK1;FBXO5;CDC25C;DTL
positive regulation of lymphocyte differentiation (GO:0045621)	4/20	0.0165483	0.202264	4.70045	19.2787	MMP14;MDK;ZMIZ1;RHOH
regulation of smooth muscle contraction (GO:0006940)	4/20	0.0165483	0.202264	4.70045	19.2787	CHRM3;KCNB2;F2R;NMU
cell-cell junction assembly (GO:0007043)	8/66	0.0179539	0.2178	2.59791	10.4435	CDH6;JUP;TRPV4;CTNND1;FSCN1;DCHS1;PAK2;ACTG1
embryonic organ development (GO:0048568)	8/66	0.0179539	0.2178	2.59791	10.4435	FGF8;PKDCC;PBX4;PCSK5;TEAD1;TEAD2;TEAD3;STRA6
axon development (GO:0061564)	9/79	0.0181883	0.219486	2.4225	9.70688	DCC;RYK;PARD3;DOCK7;VASH2;RTN4RL2;EPHB2;DRD2;PAK3
heterophilic cell-cell adhesion via plasma membrane cell adhesion molecules (GO:0007157)	6/42	0.018343	0.219486	3.13654	12.5415	CXADR;TENM4;DCHS1;HMCN1;FAT4;NECTIN3
regulation of nervous system development (GO:0051960)	6/42	0.018343	0.219486	3.13654	12.5415	HES6;TENM4;DOCK7;HMGB2;KIF14;HES2
regulation of canonical Wnt signaling pathway (GO:0060828)	21/253	0.0183639	0.219486	1.71134	6.84086	TLE3;DRAXIN;JUP;EGF;PTPRO;CTNND1;IGFBP2;DKKL1;TMEM131L;LIMD1;MLLT3;TPBGL;BICC1;COL1A1;PTK7;MDK;CCDC88C;RUVBL1;UBR5;DVL3;SOX4
negative regulation of axon extension (GO:0030517)	5/31	0.0187275	0.222192	3.61741	14.3892	SEMA5B;PTPRS;SEMA3C;SEMA3A;SEMA6D
positive regulation of Rho protein signal transduction (GO:0035025)	5/31	0.0187275	0.222192	3.61741	14.3892	AKAP13;COL3A1;F2R;F2RL1;F2RL2
acetylcholine receptor signaling pathway (GO:0095500)	4/21	0.019641	0.231336	4.42372	17.3858	CHRM3;CHRM4;CHRNA7;AGRN
actin filament-based transport (GO:0099515)	4/21	0.019641	0.231336	4.42372	17.3858	MYO1B;MYO5B;MYO7A;FNBP1L
negative regulation of nucleic acid-templated transcription (GO:1903507)	34/464	0.0201539	0.232983	1.49877	5.85174	MAGEL2;HDAC2;KDM1A;GFI1;HMGB2;FOXM1;LIMD1;MBTD1;SCML2;LBH;QARS1;MYB;E2F1;ZNF423;BEND5;WNT4;KLF10;POU2F1;CBX3;RFX3;SOX14;NRG1;CBFA2T2;CENPF;DAP;ZEB1;ZNF93;DEPDC1;ZNF217;BIRC5;TP53;RCOR2;LHX9;EZH2
ethanol oxidation (GO:0006069)	3/12	0.0202125	0.232983	6.26337	24.4362	ALDH1B1;ADH5;ADH6
exit from mitosis (GO:0010458)	3/12	0.0202125	0.232983	6.26337	24.4362	EPS8;UBE2C;UBE2S
mitotic nuclear membrane disassembly (GO:0007077)	3/12	0.0202125	0.232983	6.26337	24.4362	CCNB2;PLK1;CDK1
regulation of sister chromatid cohesion (GO:0007063)	3/12	0.0202125	0.232983	6.26337	24.4362	ESPL1;CDCA5;BUB1
replicative senescence (GO:0090399)	3/12	0.0202125	0.232983	6.26337	24.4362	CHEK2;CHEK1;TP53
protein localization to plasma membrane (GO:0072659)	13/136	0.0206597	0.237294	1.99376	7.73491	CAV3;JUP;KCNB2;FAM126A;TSPAN14;CDH1;P2RY1;FLNA;TNIK;EZR;SCN3B;FGF13;NECTIN3
positive regulation of protein localization to nucleus (GO:1900182)	8/68	0.0211676	0.237854	2.51104	9.68079	CARD10;JUP;CDH1;UBR5;PLK1;CDK1;FLNA;GTSE1
axonemal dynein complex assembly (GO:0070286)	5/32	0.021296	0.237854	3.48325	13.4078	DNAI2;DNAI3;DNAH7;DNAAF2;DNAAF4
DNA damage checkpoint signaling (GO:0000077)	5/32	0.021296	0.237854	3.48325	13.4078	BRIP1;CHEK2;CHEK1;E2F1;RHNO1
endodermal cell differentiation (GO:0035987)	5/32	0.021296	0.237854	3.48325	13.4078	MMP14;COL4A2;MMP15;MMP2;FN1
ERBB2 signaling pathway (GO:0038128)	5/32	0.021296	0.237854	3.48325	13.4078	SRC;EGF;CPNE3;NRG1;SOS1
membrane depolarization (GO:0051899)	5/32	0.021296	0.237854	3.48325	13.4078	SCN9A;ABL1;SCN5A;SCN3B;CACNA1H
negative regulation of chemotaxis (GO:0050922)	5/32	0.021296	0.237854	3.48325	13.4078	SEMA5B;SEMA3C;SEMA3A;SEMA6D;SLIT2
negative regulation of DNA biosynthetic process (GO:2000279)	5/32	0.021296	0.237854	3.48325	13.4078	PIF1;SRC;HNRNPC;TERF1;TP53
regulation of MAPK cascade (GO:0043408)	15/166	0.021618	0.23977	1.87488	7.1887	NTRK1;CAV3;KSR1;EGF;RYK;F2R;FN1;IGF1;PKHD1;LBH;TNIK;CCN1;FAM83D;PAK3;PAK2
regulation of cell cycle phase transition (GO:1901987)	10/95	0.0219394	0.23977	2.21711	8.4682	CDC20;UBE2C;UBE2S;PLK1;CDK1;BUB1B;FBXO5;GTSE1;TP53;MAD2L1
ephrin receptor signaling pathway (GO:0048013)	9/82	0.0226746	0.23977	2.32257	8.79445	EFNB1;EFNB3;SRC;MMP2;EPHB2;PAK3;KALRN;ACTG1;VAV2
cardiac ventricle morphogenesis (GO:0003208)	6/44	0.0226767	0.23977	2.97115	11.25	JAG1;NPY2R;GATA4;SOX11;SOX4;MYH7
positive regulation of cell division (GO:0051781)	6/44	0.0226767	0.23977	2.97115	11.25	CENPV;KIF14;KIF23;DRD2;AURKB;CDC14A
positive regulation of dendritic spine development (GO:0060999)	4/22	0.023067	0.23977	4.17773	15.7474	CUX2;CAPRIN1;DLG5;DBN1
amacrine cell differentiation (GO:0035881)	2/5	0.0231354	0.23977	12.5183	47.1488	NEUROD4;FOXN4
camera-type eye photoreceptor cell differentiation (GO:0060219)	2/5	0.0231354	0.23977	12.5183	47.1488	PROM1;SDK2
cellular response to heparin (GO:0071504)	2/5	0.0231354	0.23977	12.5183	47.1488	EGR1;SLIT2
cellular response to indole-3-methanol (GO:0071681)	2/5	0.0231354	0.23977	12.5183	47.1488	JUP;CDH1
DNA replication, synthesis of RNA primer (GO:0006269)	2/5	0.0231354	0.23977	12.5183	47.1488	POLA1;PRIM2
kidney morphogenesis (GO:0060993)	2/5	0.0231354	0.23977	12.5183	47.1488	PRKX;SOX4
negative regulation of transcription by RNA polymerase I (GO:0016479)	2/5	0.0231354	0.23977	12.5183	47.1488	FLNA;MACROH2A2
non-canonical Wnt signaling pathway via MAPK cascade (GO:0038030)	2/5	0.0231354	0.23977	12.5183	47.1488	DVL3;WNT4
positive regulation of hippo signaling (GO:0035332)	2/5	0.0231354	0.23977	12.5183	47.1488	DLG5;SOX11
prostaglandin transport (GO:0015732)	2/5	0.0231354	0.23977	12.5183	47.1488	NOS2;SLCO2A1
pulmonary artery morphogenesis (GO:0061156)	2/5	0.0231354	0.23977	12.5183	47.1488	JAG1;STRA6
regulation of guanylate cyclase activity (GO:0031282)	2/5	0.0231354	0.23977	12.5183	47.1488	NOS2;GUCA1A
regulation of microvillus assembly (GO:0032534)	2/5	0.0231354	0.23977	12.5183	47.1488	PODXL;FSCN1
response to indole-3-methanol (GO:0071680)	2/5	0.0231354	0.23977	12.5183	47.1488	JUP;CDH1
SA node cell to atrial cardiac muscle cell signaling (GO:0086018)	2/5	0.0231354	0.23977	12.5183	47.1488	SCN5A;SCN3B
short-term memory (GO:0007614)	2/5	0.0231354	0.23977	12.5183	47.1488	CUX2;CHRNA7
cilium organization (GO:0044782)	19/228	0.0231701	0.23977	1.7174	6.46581	DYNC2I2;PLK4;DNAI2;RFX3;KIF24;SEPTIN6;ASAP1;FNBP1L;TTC29;CDC14A;PKHD1;ATAT1;IFT43;IFT81;STK36;TCTN1;TEKT2;FLNA;CEP162
positive regulation of protein phosphorylation (GO:0001934)	28/371	0.0234316	0.241703	1.54514	5.79993	NRP1;SRC;CHRNA7;DOCK7;TTK;GHR;FGF8;PDGFD;PDGFC;NTF3;P2RY1;ABL1;DVL3;CCN1;PAK2;NTRK1;SH2D3A;EGF;PLK1;IGF1;PGF;GDF9;CENPE;TRAF4;PRKD2;TNIK;TP53;CARD14
actin filament bundle assembly (GO:0051017)	5/33	0.0240833	0.243768	3.35867	12.5152	EPS8;MYO1B;DPYSL3;FSCN1;EZR
actin filament bundle organization (GO:0061572)	5/33	0.0240833	0.243768	3.35867	12.5152	EPS8;MYO1B;DPYSL3;FSCN1;EZR
mitotic G2 DNA damage checkpoint signaling (GO:0007095)	5/33	0.0240833	0.243768	3.35867	12.5152	CHEK1;PLK1;CDK1;DTL;TICRR
muscle cell development (GO:0055001)	5/33	0.0240833	0.243768	3.35867	12.5152	CXADR;KDM1A;CAV3;ALPK3;IGF1
negative chemotaxis (GO:0050919)	5/33	0.0240833	0.243768	3.35867	12.5152	SEMA3C;SEMA3A;SEMA6D;SLIT1;SLIT2
neuron projection extension (GO:1990138)	5/33	0.0240833	0.243768	3.35867	12.5152	NRP1;SEMA5B;NRP2;AUTS2;SEMA3A
renal system development (GO:0072001)	7/57	0.0243978	0.244664	2.63537	9.78582	CENPF;ACE;SIX1;IFT27;PCSK5;STRA6;WNT4
positive regulation of protein kinase activity (GO:0045860)	14/154	0.0247169	0.244664	1.88659	6.98087	EGR1;ACE;SRC;KIF14;TPX2;CENPE;DLG3;TRAF4;NOX4;TNIK;CCN1;PAK3;PAK2;EZH2
glycosaminoglycan biosynthetic process (GO:0006024)	10/97	0.0249725	0.244664	2.16592	7.99219	HS3ST3A1;LUM;DSE;HAS3;PXYLP1;GPC2;CHSY3;AGRN;HSPG2;GPC6
protein maturation (GO:0051604)	10/97	0.0249725	0.244664	2.16592	7.99219	PCSK1;MMP14;TSPAN14;NAA40;ADAMTS3;F12;NNAT;CPXM1;AEBP1;PCSK5
regulation of protein serine/threonine kinase activity (GO:0071900)	11/111	0.0250703	0.244664	2.07342	7.64278	DIRAS3;CCNA2;CCNB2;CCNJ;KSR1;SRC;ABL1;LRP5;CDC25C;TRIB1;EZH2
cardiac cell development (GO:0055006)	3/13	0.0253049	0.244664	5.63673	20.7249	CXADR;JAG1;ALPK3
cardiac right ventricle morphogenesis (GO:0003215)	3/13	0.0253049	0.244664	5.63673	20.7249	JAG1;GATA4;SOX4
chromatin organization involved in regulation of transcription (GO:0034401)	3/13	0.0253049	0.244664	5.63673	20.7249	SMARCD1;ZMIZ1;CHEK1
entry into host (GO:0044409)	3/13	0.0253049	0.244664	5.63673	20.7249	SRC;CDH1;CTNND1
icosanoid secretion (GO:0032309)	3/13	0.0253049	0.244664	5.63673	20.7249	ACE;NOS2;DRD2
inner dynein arm assembly (GO:0036159)	3/13	0.0253049	0.244664	5.63673	20.7249	DNAI3;DNAH7;DNAAF4
negative regulation of cellular senescence (GO:2000773)	3/13	0.0253049	0.244664	5.63673	20.7249	CDK6;YBX1;FBXO5
response to nitric oxide (GO:0071731)	3/13	0.0253049	0.244664	5.63673	20.7249	KCNC2;CDK2;DPEP1
semaphorin-plexin signaling pathway involved in neuron projection guidance (GO:1902285)	3/13	0.0253049	0.244664	5.63673	20.7249	NRP1;NRP2;SEMA3A
spinal cord development (GO:0021510)	3/13	0.0253049	0.244664	5.63673	20.7249	SOX11;SOX12;SOX4
neuron projection morphogenesis (GO:0048812)	13/140	0.0255369	0.246173	1.93055	7.08055	CNTNAP2;FARP1;TRIO;DCC;RYK;DOCK7;PARD3;NTF3;TNIK;EPHB2;DRD2;PAK3;DBN1
eye development (GO:0001654)	7/58	0.0265769	0.254134	2.58356	9.37241	FBN2;COL5A1;COL5A2;MAB21L2;PBX4;TSKU;STRA6
cholesterol homeostasis (GO:0042632)	8/71	0.0267206	0.254134	2.39109	8.6613	ABCA1;DISP3;DGAT2;CAV3;LRP5;TMEM97;CYP7B1;TSKU
cytoskeleton-dependent intracellular transport (GO:0030705)	4/23	0.0268336	0.254134	3.95764	14.3192	TUBA1C;TUBA1A;TUBB;CCDC88C
ERK1 and ERK2 cascade (GO:0070371)	4/23	0.0268336	0.254134	3.95764	14.3192	EGF;MYC;CDK1;IGF1
positive regulation of cell cycle G2/M phase transition (GO:1902751)	4/23	0.0268336	0.254134	3.95764	14.3192	CDK1;FBXO5;CDC25C;DTL
regulation of supramolecular fiber organization (GO:1902903)	4/23	0.0268336	0.254134	3.95764	14.3192	AKAP13;CHRNA7;ABL1;AEBP1
organelle assembly (GO:0070925)	31/425	0.0270494	0.255117	1.48972	5.37801	DYNC2I2;ASAP1;FNBP1L;LIMD1;CENPA;CDC14A;PKHD1;STK36;TCTN1;TP53INP1;TEKT2;FLNA;RCC1;NEK2;DLGAP5;PLK4;DNAI2;CENPW;RFX3;SEPTIN6;KIF24;HAUS6;VPS37B;HAUS1;ATAT1;CENPE;CENPF;IFT43;IFT81;CEP162;MAPRE1
central nervous system neuron differentiation (GO:0021953)	5/34	0.0270949	0.255117	3.24268	11.7009	DRAXIN;LMX1A;RYK;FOXN4;SOX4
positive regulation of nucleocytoplasmic transport (GO:0046824)	6/46	0.02765	0.259589	2.82229	10.1268	JUP;CDH1;UBR5;FLNA;GTSE1;TP53
sterol homeostasis (GO:0055092)	8/72	0.028777	0.26939	2.35361	8.35102	ABCA1;DISP3;DGAT2;CAV3;LRP5;TMEM97;CYP7B1;TSKU
negative regulation of cellular amide metabolic process (GO:0034249)	9/86	0.0298171	0.278322	2.20145	7.73299	TRIM71;DAPK1;CHRNA7;CAPRIN1;ENC1;IGF2BP3;YBX1;IGF1;TYMS
embryonic skeletal system development (GO:0048706)	5/35	0.0303357	0.280644	3.13442	10.9562	COL1A1;OSR2;SIX1;SOX11;PCSK5
regulation of blood circulation (GO:1903522)	5/35	0.0303357	0.280644	3.13442	10.9562	ACE;CAV3;TH;FOXN4;CACNA1H
protein phosphorylation (GO:0006468)	35/496	0.0303716	0.280644	1.43817	5.02532	PKDCC;SRC;TTK;PRKX;AURKB;AURKA;CAMKV;STK36;CHEK2;CHEK1;ABL1;NEK2;EPHB2;PAK3;PAK2;PLK4;NTRK1;DAPK1;RYK;PLK2;PLK1;HUNK;HASPIN;MASTL;CCNA2;MEX3B;FER;MELK;CDK6;CDK2;CDK1;BIRC5;PRKD2;TNIK;TRIB1
cardiac muscle cell development (GO:0055013)	4/24	0.0309463	0.280644	3.75956	13.0664	FHOD3;CXADR;ACTC1;ALPK3
cardiac muscle cell differentiation (GO:0055007)	4/24	0.0309463	0.280644	3.75956	13.0664	AKAP13;CXADR;NRG1;ALPK3
endocrine system development (GO:0035270)	4/24	0.0309463	0.280644	3.75956	13.0664	MDK;SIX1;STRA6;WNT4
response to gamma radiation (GO:0010332)	4/24	0.0309463	0.280644	3.75956	13.0664	KDM1A;FANCD2;MYC;TP53
heart process (GO:0003015)	3/14	0.031019	0.280644	5.12403	17.7966	ACE;ACTC1;NOX4
negative regulation of mRNA splicing, via spliceosome (GO:0048025)	3/14	0.031019	0.280644	5.12403	17.7966	PTBP1;SRSF6;RBMX
negative regulation of secretion (GO:0051048)	3/14	0.031019	0.280644	5.12403	17.7966	EGF;PTGER3;NRG1
nuclear membrane disassembly (GO:0051081)	3/14	0.031019	0.280644	5.12403	17.7966	CCNB2;PLK1;CDK1
negative regulation of cell migration (GO:0030336)	13/144	0.0312132	0.281052	1.87121	6.48731	JAG1;DNAI3;CORO1C;COL3A1;CDH1;DLG5;DPYSL3;TP53INP1;DPEP1;SINHCAF;SLIT2;TRIB1;DRD2
adenylate cyclase-inhibiting G protein-coupled receptor signaling pathway (GO:0007193)	7/60	0.0313244	0.281052	2.4858	8.60922	CHRM3;CHRM4;GRM8;GNAI3;HTR1A;FLNA;DRD2
Notch signaling pathway (GO:0007219)	7/60	0.0313244	0.281052	2.4858	8.60922	JAG1;MDK;MYC;YBX1;MAML3;ZNF423;DLGAP5
positive regulation of signal transduction (GO:0009967)	20/252	0.0318532	0.281407	1.62821	5.61181	NRP1;JAG1;SRC;CHRNA7;IGF1;KIF7;ASXL1;DEPDC1B;TSPAN14;CUX2;ADAMTS3;ZMIZ1;STK36;DLG5;NTF3;SPIN1;RSPO3;FLNA;PRKD2;MAML3
regulation of protein metabolic process (GO:0051246)	6/48	0.0332942	0.281407	2.68762	9.14427	MAPK7;ACE;CHRNA7;CHEK2;ODC1;FAM83D
cardiac ventricle formation (GO:0003211)	2/6	0.0335488	0.281407	9.38823	31.8707	SOX11;SOX4
free ubiquitin chain polymerization (GO:0010994)	2/6	0.0335488	0.281407	9.38823	31.8707	UBE2C;UBE2S
glomerular epithelial cell differentiation (GO:0072311)	2/6	0.0335488	0.281407	9.38823	31.8707	PTPRO;PROM1
hepatocyte differentiation (GO:0070365)	2/6	0.0335488	0.281407	9.38823	31.8707	E2F7;E2F8
imitative learning (GO:0098596)	2/6	0.0335488	0.281407	9.38823	31.8707	CNTNAP2;STRA6
macromolecule biosynthetic process (GO:0009059)	2/6	0.0335488	0.281407	9.38823	31.8707	COL5A1;EIF4G2
mitotic DNA replication initiation (GO:1902975)	2/6	0.0335488	0.281407	9.38823	31.8707	POLA1;MCM2
negative regulation of cardiac muscle cell apoptotic process (GO:0010667)	2/6	0.0335488	0.281407	9.38823	31.8707	MDK;GATA4
negative regulation of fat cell proliferation (GO:0070345)	2/6	0.0335488	0.281407	9.38823	31.8707	E2F1;E2F3
negative regulation of meiotic cell cycle (GO:0051447)	2/6	0.0335488	0.281407	9.38823	31.8707	FBXO5;FBXO43
neurotransmitter loading into synaptic vesicle (GO:0098700)	2/6	0.0335488	0.281407	9.38823	31.8707	SLC17A6;SLC17A8
norepinephrine biosynthetic process (GO:0042421)	2/6	0.0335488	0.281407	9.38823	31.8707	TH;INSM1
nuclear cell cycle DNA replication initiation (GO:1902315)	2/6	0.0335488	0.281407	9.38823	31.8707	POLA1;MCM2
positive regulation of Wnt signaling pathway, planar cell polarity pathway (GO:2000096)	2/6	0.0335488	0.281407	9.38823	31.8707	RSPO3;MLLT3
protein K27-linked ubiquitination (GO:0044314)	2/6	0.0335488	0.281407	9.38823	31.8707	UBE2S;UBE2T
protein K29-linked ubiquitination (GO:0035519)	2/6	0.0335488	0.281407	9.38823	31.8707	UBE2S;UBE2T
regulation of DNA-dependent DNA replication initiation (GO:0030174)	2/6	0.0335488	0.281407	9.38823	31.8707	CDT1;TICRR
regulation of sarcomere organization (GO:0060297)	2/6	0.0335488	0.281407	9.38823	31.8707	AKAP13;CAV3
renal filtration cell differentiation (GO:0061318)	2/6	0.0335488	0.281407	9.38823	31.8707	PTPRO;PROM1
response to heparin (GO:0071503)	2/6	0.0335488	0.281407	9.38823	31.8707	EGR1;SLIT2
retinal ganglion cell axon guidance (GO:0031290)	2/6	0.0335488	0.281407	9.38823	31.8707	NRP1;SLIT2
vocal learning (GO:0042297)	2/6	0.0335488	0.281407	9.38823	31.8707	CNTNAP2;STRA6
negative regulation of Wnt signaling pathway (GO:0030178)	16/191	0.0336598	0.281407	1.72513	5.85069	TLE3;DRAXIN;NXN;CTNND1;IGFBP2;PTPRO;DKKL1;TMEM131L;LIMD1;MLLT3;TSKU;TPBGL;BICC1;MDK;CCDC88C;DVL3
endoderm formation (GO:0001706)	5/36	0.03381	0.281407	3.03315	10.2733	MMP14;COL4A2;MMP15;MMP2;FN1
positive regulation of bone mineralization (GO:0030501)	5/36	0.03381	0.281407	3.03315	10.2733	FBN2;OSR2;PKDCC;CCN1;WNT4
regulation of protein catabolic process (GO:0042176)	10/102	0.0338516	0.281407	2.04766	6.93291	EEF1A1;BARD1;CHEK2;PLK2;ODC1;FLNA;HMGCR;FAM83D;DTL;MAD2L1
phosphorylation (GO:0016310)	29/400	0.0338835	0.281407	1.47882	5.00555	LIMD1;AURKB;AURKA;STK36;CHEK2;CHEK1;ABL1;NEK2;EPHB2;PAK3;PAK2;PLK4;NTRK1;DAPK1;RYK;PLK2;PLK1;HUNK;HASPIN;MEX3B;FER;MELK;CDK6;CDK2;CDK1;BIRC5;PRKD2;TNIK;TRIB1
positive regulation of programmed cell death (GO:0043068)	22/286	0.0342506	0.283728	1.57442	5.31217	BARD1;TOP2A;ITGB1;NTRK1;TRIO;PLEKHG2;NOS2;DAPK1;DKKL1;ARHGEF19;KALRN;VAV2;AKAP13;RYBP;MELK;BCL2L11;ABL1;E2F1;SLIT2;SOS1;TP53;SOX4
negative regulation of cell junction assembly (GO:1901889)	4/25	0.0354092	0.291092	3.58035	11.9612	ACE;SRC;SLIT1;CORO1C
outflow tract septum morphogenesis (GO:0003148)	4/25	0.0354092	0.291092	3.58035	11.9612	NRP1;NRP2;FGF8;SEMA3C
regulation of cardiac muscle cell action potential (GO:0098901)	4/25	0.0354092	0.291092	3.58035	11.9612	CXADR;CAV3;JUP;FGF13
chromatin remodeling (GO:0006338)	10/103	0.0358619	0.294067	2.02554	6.74115	KDM5B;SMARCD1;HDAC2;CBX3;MYC;MYB;RUVBL1;HNRNPC;CHD3;BAZ1A
aminoglycan biosynthetic process (GO:0006023)	6/49	0.0363762	0.297531	2.62497	8.69875	HS3ST3A1;PXYLP1;GPC2;AGRN;HSPG2;GPC6
regulation of neurogenesis (GO:0050767)	7/62	0.036609	0.298682	2.39516	7.92188	HES6;DYNLT1;SERPINF1;DOCK7;HMGB2;SOX11;HES2
mitotic intra-S DNA damage checkpoint signaling (GO:0031573)	3/15	0.0373486	0.30082	4.69678	15.4405	EME1;FANCD2;CHEK2
negative regulation of ubiquitin-protein transferase activity (GO:0051444)	3/15	0.0373486	0.30082	4.69678	15.4405	ABL1;FBXO5;MAD2L1
photoreceptor cell development (GO:0042461)	3/15	0.0373486	0.30082	4.69678	15.4405	TH;DCX;MYO7A
regulation of integrin activation (GO:0033623)	3/15	0.0373486	0.30082	4.69678	15.4405	FBLIM1;SRC;KIF14
response to ethanol (GO:0045471)	3/15	0.0373486	0.30082	4.69678	15.4405	GRIN3A;TH;ADH6
positive regulation of signaling receptor activity (GO:2000273)	5/37	0.0375212	0.30082	2.93821	9.64571	ITGB1;NRP1;HDAC2;EGF;EPHB2
regulation of actin cytoskeleton reorganization (GO:2000249)	5/37	0.0375212	0.30082	2.93821	9.64571	NRP1;MDK;NTF3;ABL1;IQGAP2
regulation of cytosolic calcium ion concentration (GO:0051480)	13/148	0.0377507	0.301913	1.81538	5.94854	TRPC5;CAV3;F2R;PTGER3;LPAR2;HCRTR1;EDNRA;TRPV4;P2RY1;ABL1;F2RL1;DRD2;TAC1
positive regulation of cellular process (GO:0048522)	42/625	0.0381766	0.304566	1.36544	4.4589	HDAC2;TENM4;CHRNA7;RTKN2;LRP5;KIF14;TTK;FOXM1;PTHLH;PKHD1;FGF8;NEUROD4;MDK;MYC;PDGFD;PDGFC;NTF3;CHEK1;FBXO5;SOX4;OSR2;EGF;F2R;FN1;HTR1A;TET1;SOX11;NRG1;IGF1;PGF;TSHR;GDF9;MMP14;FER;PARD3;CDK2;BIRC5;PRKD2;SINHCAF;INSM1;EIF4G2;EZH2
heart development (GO:0007507)	14/164	0.0392429	0.312304	1.75988	5.69846	CXADR;FN1;GATA4;DNAAF4;PCSK5;AKAP13;COL3A1;FGF8;TH;ALPK3;SOX4;PDLIM7;STRA6;MYH7
protein localization to membrane (GO:0072657)	16/195	0.0395499	0.313883	1.68622	5.44682	JUP;CAV3;KCNB2;FAM126A;ARL5B;TSPAN14;ARL5C;DLG3;CDH1;P2RY1;FLNA;TNIK;EZR;SCN3B;AGRN;FGF13
regulation of cellular component movement (GO:0051270)	6/50	0.0396352	0.313883	2.56518	8.2805	PKHD1;CDK6;EGF;ABL1;NRG1;ZSWIM4
glial cell development (GO:0021782)	4/26	0.0402245	0.314703	3.41742	10.9811	CDK6;MDK;SOX11;SOX4
membrane depolarization during action potential (GO:0086010)	4/26	0.0402245	0.314703	3.41742	10.9811	SCN9A;SCN5A;SCN3B;CACNA1H
negative regulation of cell development (GO:0010721)	4/26	0.0402245	0.314703	3.41742	10.9811	CAV3;DYNLT1;IGF1;PTHLH
negative regulation of telomere maintenance via telomere lengthening (GO:1904357)	4/26	0.0402245	0.314703	3.41742	10.9811	PIF1;SRC;HNRNPC;TERF1
positive regulation of microtubule polymerization or depolymerization (GO:0031112)	4/26	0.0402245	0.314703	3.41742	10.9811	CAV3;TRPV4;ANKRD53;MAPRE1
negative regulation of canonical Wnt signaling pathway (GO:0090090)	14/165	0.0409722	0.31978	1.74813	5.58504	TLE3;DRAXIN;CTNND1;IGFBP2;PTPRO;DKKL1;TMEM131L;LIMD1;MLLT3;TPBGL;BICC1;MDK;CCDC88C;DVL3
regulation of axon extension (GO:0030516)	5/38	0.0414722	0.32213	2.84903	9.06769	PTPRS;SEMA3A;ABL1;ISLR2;DBN1
ventricular septum development (GO:0003281)	5/38	0.0414722	0.32213	2.84903	9.06769	GATA4;SOX11;SLIT2;SOX4;STRA6
regulation of phosphatidylinositol 3-kinase signaling (GO:0014066)	10/106	0.0423864	0.324362	1.96193	6.20151	NTRK1;SRC;EGF;PDGFD;F2R;PDGFC;NTF3;FN1;F2RL1;IGF1
small GTPase mediated signal transduction (GO:0007264)	10/106	0.0423864	0.324362	1.96193	6.20151	DIRAS3;CCNA2;NRAS;KSR1;PLK2;CCDC88C;CDK2;IGF1;SOS1;TP53
protein modification process (GO:0036211)	8/78	0.0434252	0.324362	2.15119	6.74766	CHRM3;USP6;RPN2;MMP15;UBE2S;ST8SIA2;QPCT;ABL1
mitotic sister chromatid cohesion (GO:0007064)	3/16	0.0442829	0.324362	4.33526	13.5137	SGO1;CDCA5;HASPIN
neural tube development (GO:0021915)	3/16	0.0442829	0.324362	4.33526	13.5137	TRIM71;SOX11;SOX4
odontogenesis of dentin-containing tooth (GO:0042475)	3/16	0.0442829	0.324362	4.33526	13.5137	HDAC2;EDA;SCN5A
protein localization to microtubule organizing center (GO:1905508)	3/16	0.0442829	0.324362	4.33526	13.5137	NEDD1;CCDC14;KIAA0753
positive regulation of GTPase activity (GO:0043547)	17/214	0.044838	0.324362	1.62798	5.0544	ARHGAP11A;ITGB1;NTRK1;USP6;F2R;DOCK7;ARHGEF19;SIPA1L2;GMIP;CORO1C;DOCK11;ARHGAP42;NTF3;F2RL1;DVL3;AGRN;EZH2
positive regulation of BMP signaling pathway (GO:0030513)	4/27	0.0453929	0.324362	3.26867	10.108	SOX11;CCN1;ZNF423;RNF165
regulation of cardiac muscle cell contraction (GO:0086004)	4/27	0.0453929	0.324362	3.26867	10.108	CAV3;JUP;SCN5A;FGF13
atrioventricular valve formation (GO:0003190)	2/7	0.045413	0.324362	7.51019	23.2212	DCHS1;GATA4
AV node cell to bundle of His cell communication (GO:0086067)	2/7	0.045413	0.324362	7.51019	23.2212	CXADR;SCN5A
cardiac muscle cell-cardiac muscle cell adhesion (GO:0086042)	2/7	0.045413	0.324362	7.51019	23.2212	CXADR;JUP
collagen-activated tyrosine kinase receptor signaling pathway (GO:0038063)	2/7	0.045413	0.324362	7.51019	23.2212	COL1A1;COL4A2
glomerular epithelial cell development (GO:0072310)	2/7	0.045413	0.324362	7.51019	23.2212	JAG1;PODXL
glomerular visceral epithelial cell development (GO:0072015)	2/7	0.045413	0.324362	7.51019	23.2212	JAG1;PODXL
negative regulation of dendritic spine development (GO:0061000)	2/7	0.045413	0.324362	7.51019	23.2212	GRIN3A;PTPRS
negative regulation of DNA repair (GO:0045738)	2/7	0.045413	0.324362	7.51019	23.2212	OTUB2;UBR5
negative regulation of protein K63-linked ubiquitination (GO:1900045)	2/7	0.045413	0.324362	7.51019	23.2212	OTUB2;UBR5
norepinephrine metabolic process (GO:0042415)	2/7	0.045413	0.324362	7.51019	23.2212	TH;INSM1
nucleobase catabolic process (GO:0046113)	2/7	0.045413	0.324362	7.51019	23.2212	DPYSL4;DPYSL3
platelet dense granule organization (GO:0060155)	2/7	0.045413	0.324362	7.51019	23.2212	ABCA1;F2R
positive regulation of epithelial tube formation (GO:1905278)	2/7	0.045413	0.324362	7.51019	23.2212	EGF;SIX1
positive regulation of lamellipodium morphogenesis (GO:2000394)	2/7	0.045413	0.324362	7.51019	23.2212	SRC;CORO1C
positive regulation of mitotic cell cycle spindle assembly checkpoint (GO:0090267)	2/7	0.045413	0.324362	7.51019	23.2212	NDC80;MAD2L1
positive regulation of podosome assembly (GO:0071803)	2/7	0.045413	0.324362	7.51019	23.2212	FSCN1;ASAP1
positive regulation of spindle checkpoint (GO:0090232)	2/7	0.045413	0.324362	7.51019	23.2212	NDC80;MAD2L1
protein localization to cytoplasmic stress granule (GO:1903608)	2/7	0.045413	0.324362	7.51019	23.2212	TIA1;YBX1
regulation of atrial cardiac muscle cell membrane depolarization (GO:0060371)	2/7	0.045413	0.324362	7.51019	23.2212	SCN5A;SCN3B
regulation of atrial cardiac muscle cell membrane repolarization (GO:0060372)	2/7	0.045413	0.324362	7.51019	23.2212	FLNA;SCN5A
regulation of fat cell proliferation (GO:0070344)	2/7	0.045413	0.324362	7.51019	23.2212	E2F1;E2F3
regulation of systemic arterial blood pressure by renin-angiotensin (GO:0003081)	2/7	0.045413	0.324362	7.51019	23.2212	ENPEP;ACE
regulation of vascular associated smooth muscle cell apoptotic process (GO:1905459)	2/7	0.045413	0.324362	7.51019	23.2212	E2F3;IGF1
SA node cell action potential (GO:0086015)	2/7	0.045413	0.324362	7.51019	23.2212	SCN5A;SCN3B
skin morphogenesis (GO:0043589)	2/7	0.045413	0.324362	7.51019	23.2212	COL1A1;COL1A2
synaptic transmission, dopaminergic (GO:0001963)	2/7	0.045413	0.324362	7.51019	23.2212	TH;SLC6A2
regulation of cell-matrix adhesion (GO:0001952)	7/65	0.045583	0.324362	2.27091	7.01307	PKHD1;JAG1;CDK6;JUP;CASK;ACTG1;CORO1C
endothelial cell migration (GO:0043542)	5/39	0.045665	0.324362	2.76509	8.53422	NRP1;FAP;ABL1;PRKX;FSTL1
negative regulation of protein secretion (GO:0050709)	5/39	0.045665	0.324362	2.76509	8.53422	CHGA;MIDN;F2R;HMGCR;DRD2
ameboidal-type cell migration (GO:0001667)	6/52	0.0466931	0.329497	2.45339	7.51758	SEMA5B;CENPV;SEMA3C;SEMA6D;SEMA3A;CORO1C
regulation of telomere maintenance via telomerase (GO:0032210)	6/52	0.0466931	0.329497	2.45339	7.51758	PIF1;SRC;NEK2;HNRNPC;TERF1;AURKB
sprouting angiogenesis (GO:0002040)	6/52	0.0466931	0.329497	2.45339	7.51758	NRP1;RSPO3;SLIT2;PGF;E2F7;E2F8
intraciliary transport involved in cilium assembly (GO:0035735)	5/40	0.050101	0.352777	2.68594	8.04094	DYNC2I2;IFT43;TTC30B;IFT81;IFT27
regulation of DNA replication (GO:0006275)	6/53	0.0504957	0.354643	2.40106	7.16926	CCNA2;CDT1;EGF;FBXO5;ESCO2;TERF1
negative regulation of axonogenesis (GO:0050771)	4/28	0.0509136	0.354643	3.13231	9.32684	PTPRS;EFNB3;DCC;FGF13
positive regulation of cytosolic calcium ion concentration involved in phospholipase C-activating G protein-coupled signaling pathway (GO:0051482)	4/28	0.0509136	0.354643	3.13231	9.32684	F2R;F2RL1;DRD2;F2RL2
positive regulation of protein import into nucleus (GO:0042307)	4/28	0.0509136	0.354643	3.13231	9.32684	JUP;CDH1;UBR5;FLNA
positive regulation of synapse assembly (GO:0051965)	4/28	0.0509136	0.354643	3.13231	9.32684	CUX2;DLG5;EPHB2;AGRN
DNA replication checkpoint signaling (GO:0000076)	3/17	0.0518073	0.35703	4.02539	11.9161	CDT1;CDC45;TICRR
epithelial cell morphogenesis (GO:0003382)	3/17	0.0518073	0.35703	4.02539	11.9161	PKHD1;COL15A1;CCDC88C
positive regulation of positive chemotaxis (GO:0050927)	3/17	0.0518073	0.35703	4.02539	11.9161	NTF3;F2RL1;PGF
pulmonary valve morphogenesis (GO:0003184)	3/17	0.0518073	0.35703	4.02539	11.9161	JAG1;SLIT2;STRA6
regulation of neuroblast proliferation (GO:1902692)	3/17	0.0518073	0.35703	4.02539	11.9161	KDM1A;DCT;DRD2
protein localization to cell periphery (GO:1990778)	12/140	0.0521552	0.358664	1.76626	5.21672	TSPAN14;CAV3;JUP;CDH1;KCNB2;P2RY1;FLNA;TNIK;EZR;SCN3B;FGF13;FAM126A
vascular endothelial growth factor receptor signaling pathway (GO:0048010)	7/67	0.0522849	0.358794	2.19498	6.47749	NRP1;NRP2;SRC;PRKD2;PAK2;PGF;VAV2
glycosaminoglycan metabolic process (GO:0030203)	6/54	0.0544823	0.373083	2.35092	6.84089	HS3ST3A1;PXYLP1;GPC2;AGRN;HSPG2;GPC6
epithelial cell migration (GO:0010631)	5/41	0.0547811	0.374337	2.61119	7.58398	NRP1;FAP;ABL1;PRKX;FSTL1
positive regulation of cytoskeleton organization (GO:0051495)	8/82	0.0555187	0.374573	2.03448	5.88174	PLK4;NRP1;FER;CRACD;CDC42EP3;NTF3;ABL1;F2RL1
negative regulation of myeloid leukocyte differentiation (GO:0002762)	4/29	0.0567844	0.374573	3.00686	8.62515	CDK6;MAFB;MYC;LRRC17
chromatin organization (GO:0006325)	12/142	0.0569282	0.374573	1.73891	4.98365	KDM5B;SMARCD1;HDAC2;CBX3;MYC;MYB;RUVBL1;HMGB2;BAZ1A;HMGN2;HMGN1;EZH2
Ras protein signal transduction (GO:0007265)	12/142	0.0569282	0.374573	1.73891	4.98365	EPS8;CCNA2;NRAS;COL1A2;KSR1;PLK2;CDK2;CDC42EP3;RHOH;IGF1;SOS1;TP53
adenylate cyclase-inhibiting G protein-coupled acetylcholine receptor signaling pathway (GO:0007197)	2/8	0.0585546	0.374573	6.25816	17.7594	CHRM3;CHRM4
atrial cardiac muscle cell to AV node cell signaling (GO:0086026)	2/8	0.0585546	0.374573	6.25816	17.7594	SCN5A;SCN3B
cell-cell adhesion mediated by cadherin (GO:0044331)	2/8	0.0585546	0.374573	6.25816	17.7594	FER;CTNND1
chromatin silencing at telomere (GO:0006348)	2/8	0.0585546	0.374573	6.25816	17.7594	DYDC2;EZH2
histone H3-K4 demethylation (GO:0034720)	2/8	0.0585546	0.374573	6.25816	17.7594	KDM5B;KDM1A
negative regulation of chromosome organization (GO:2001251)	2/8	0.0585546	0.374573	6.25816	17.7594	TOP2A;ESPL1
negative regulation of mitotic nuclear division (GO:0045839)	2/8	0.0585546	0.374573	6.25816	17.7594	CHEK1;FBXO5
negative regulation of monooxygenase activity (GO:0032769)	2/8	0.0585546	0.374573	6.25816	17.7594	CAV3;GFI1
negative regulation of striated muscle cell apoptotic process (GO:0010664)	2/8	0.0585546	0.374573	6.25816	17.7594	MDK;GATA4
positive regulation of execution phase of apoptosis (GO:1900119)	2/8	0.0585546	0.374573	6.25816	17.7594	FAP;TP53
positive regulation of muscle contraction (GO:0045933)	2/8	0.0585546	0.374573	6.25816	17.7594	F2R;NMU
positive regulation of neuron projection arborization (GO:0150012)	2/8	0.0585546	0.374573	6.25816	17.7594	GRIP1;DVL3
positive regulation of oligodendrocyte differentiation (GO:0048714)	2/8	0.0585546	0.374573	6.25816	17.7594	TENM4;MDK
positive regulation of protein localization to early endosome (GO:1902966)	2/8	0.0585546	0.374573	6.25816	17.7594	EGF;EZR
positive regulation of protein localization to endosome (GO:1905668)	2/8	0.0585546	0.374573	6.25816	17.7594	EGF;EZR
progesterone receptor signaling pathway (GO:0050847)	2/8	0.0585546	0.374573	6.25816	17.7594	SRC;UBR5
protein localization to microtubule cytoskeleton (GO:0072698)	2/8	0.0585546	0.374573	6.25816	17.7594	FAM83D;MAPRE1
pyrimidine nucleobase catabolic process (GO:0006208)	2/8	0.0585546	0.374573	6.25816	17.7594	DPYSL4;DPYSL3
regulation of cardiac muscle cell action potential involved in regulation of contraction (GO:0098909)	2/8	0.0585546	0.374573	6.25816	17.7594	CAV3;FGF13
regulation of meiotic nuclear division (GO:0040020)	2/8	0.0585546	0.374573	6.25816	17.7594	FBXO5;FBXO43
regulation of microvillus organization (GO:0032530)	2/8	0.0585546	0.374573	6.25816	17.7594	PODXL;FSCN1
regulation of protein localization to early endosome (GO:1902965)	2/8	0.0585546	0.374573	6.25816	17.7594	EGF;EZR
interstrand cross-link repair (GO:0036297)	6/55	0.058654	0.374573	2.30282	6.53102	NEIL3;EME1;FANCD2;FANCL;UBE2T;FANCF
proteolysis (GO:0006508)	21/287	0.0587317	0.374573	1.48989	4.22351	PCSK1;ENPEP;ACE;TPSG1;F12;HTRA3;MMP2;VASH2;AEBP1;ADAMTS12;PCSK5;NLN;MMP14;ADAMTS3;FAP;CAPN6;MMP15;MMP19;CPXM1;RSPRY1;ADAMTS7
peptide metabolic process (GO:0006518)	8/83	0.0588453	0.374573	2.00724	5.68621	PCSK1;NLN;ENPEP;ACE;DPEP1;CPXM1;AEBP1;PCSK5
peptidyl-tyrosine phosphorylation (GO:0018108)	7/69	0.0595745	0.374573	2.12395	5.99066	GHR;NTRK1;FER;PKDCC;SRC;ABL1;EPHB2
synapse assembly (GO:0007416)	7/69	0.0595745	0.374573	2.12395	5.99066	FARP1;CDH1;RYK;PCDHB3;DRD2;FGF13;SDK2
positive regulation of protein tyrosine kinase activity (GO:0061098)	5/42	0.0597051	0.374573	2.54049	7.15995	ACE;DLG3;SRC;EGF;NOX4
regulation of double-strand break repair (GO:2000779)	5/42	0.0597051	0.374573	2.54049	7.15995	OTUB2;KDM1A;CHEK1;UBR5;FOXM1
skeletal system morphogenesis (GO:0048705)	5/42	0.0597051	0.374573	2.54049	7.15995	FBN2;OSR2;LRP5;SIX1;SOX11
DNA strand elongation (GO:0022616)	3/18	0.059904	0.374573	3.75683	10.5755	GINS2;POLA1;MCM7
DNA strand elongation involved in DNA replication (GO:0006271)	3/18	0.059904	0.374573	3.75683	10.5755	GINS2;POLA1;MCM7
G protein-coupled acetylcholine receptor signaling pathway (GO:0007213)	3/18	0.059904	0.374573	3.75683	10.5755	CHRM3;CHRM4;AGRN
nitric oxide mediated signal transduction (GO:0007263)	3/18	0.059904	0.374573	3.75683	10.5755	NOS2;KCNC2;DDAH2
protein localization to centrosome (GO:0071539)	3/18	0.059904	0.374573	3.75683	10.5755	NEDD1;CCDC14;KIAA0753
pulmonary valve development (GO:0003177)	3/18	0.059904	0.374573	3.75683	10.5755	JAG1;SLIT2;STRA6
regulation of membrane depolarization (GO:0003254)	3/18	0.059904	0.374573	3.75683	10.5755	CAV3;SCN5A;SCN3B
regulation of spindle organization (GO:0090224)	3/18	0.059904	0.374573	3.75683	10.5755	TPX2;ANKRD53;TACC3
synaptic transmission, glutamatergic (GO:0035249)	3/18	0.059904	0.374573	3.75683	10.5755	SLC17A6;GRIK1;SLC17A8
ventricular cardiac muscle cell action potential (GO:0086005)	3/18	0.059904	0.374573	3.75683	10.5755	CAV3;SCN5A;SCN3B
positive regulation of protein import (GO:1904591)	4/30	0.0630018	0.390983	2.89106	7.99259	JUP;CDH1;UBR5;FLNA
response to alcohol (GO:0097305)	4/30	0.0630018	0.390983	2.89106	7.99259	GRIN3A;TH;SLIT2;ADH6
glycosaminoglycan catabolic process (GO:0006027)	6/56	0.0630111	0.390983	2.25664	6.23836	LUM;GPC2;HMMR;AGRN;HSPG2;GPC6
peptidyl-tyrosine modification (GO:0018212)	6/56	0.0630111	0.390983	2.25664	6.23836	NTRK1;FER;PKDCC;SRC;ABL1;EPHB2
positive regulation of cell-substrate adhesion (GO:0010811)	7/70	0.0634418	0.392903	2.09013	5.7638	NRP1;CDK6;JUP;MDK;ABL1;FN1;FLNA
negative regulation of cell motility (GO:2000146)	10/114	0.0636005	0.393134	1.81024	4.98746	JAG1;DNAI3;CDH1;DLG5;DPYSL3;TP53INP1;DPEP1;SINHCAF;SLIT2;DRD2
positive regulation of T cell differentiation (GO:0045582)	5/43	0.0648726	0.399472	2.4735	6.76584	MDK;ZMIZ1;RHOH;SOX12;SOX4
regulation of cell-cell adhesion (GO:0022407)	5/43	0.0648726	0.399472	2.4735	6.76584	PKHD1;JAG1;SRC;CDH1;PODXL
positive regulation of cell differentiation (GO:0045597)	19/258	0.0661026	0.406274	1.49942	4.07325	CCDC71L;FBN2;PKDCC;DNAI3;LRP5;SOX11;IGF1;COL1A1;ZEB1;FGF8;NEUROD4;MDK;ABL1;FBXO5;TCF3;INSM1;CCN1;EZH2;WNT4
gland development (GO:0048732)	7/71	0.0674582	0.412066	2.05736	5.54715	IGSF3;MDK;SIX1;NRG1;EZR;STRA6;WNT4
negative regulation of neuron apoptotic process (GO:0043524)	7/71	0.0674582	0.412066	2.05736	5.54715	NTRK1;TOX3;MDK;F2R;NTF3;KIF14;SIX1
regulation of apoptotic process (GO:0042981)	47/742	0.0675488	0.412066	1.28055	3.45096	ITGB1;TOP2A;HDAC2;FCMR;TRIO;SRC;KIF14;VTCN1;FSTL1;KALRN;SOCS2;PKHD1;AKAP13;BCL2L11;MYC;NTF3;TP53INP1;ABL1;E2F1;TRIM24;FLNA;SLIT2;SKP2;PAK2;SOX4;NTSR1;BARD1;NTRK1;PLEKHG2;DAPK1;PLK2;PLK1;DKKL1;ARHGEF19;IGF1;VAV2;TOX3;RYBP;MELK;DDAH2;CDK1;BIRC5;DPEP1;SOS1;TP53;CARD14;MAD2L1
positive regulation of cell junction assembly (GO:1901890)	6/57	0.0675539	0.412066	2.21228	5.96171	CNTNAP2;NRP1;CUX2;DLG5;ABL1;EPHB2
establishment or maintenance of apical/basal cell polarity (GO:0035088)	3/19	0.0685523	0.412715	3.52184	9.4391	DLG3;PARD3;FSCN1
ethanol metabolic process (GO:0006067)	3/19	0.0685523	0.412715	3.52184	9.4391	ALDH1B1;ADH5;ADH6
negative regulation of RNA splicing (GO:0033119)	3/19	0.0685523	0.412715	3.52184	9.4391	PTBP1;SRSF6;RBMX
positive regulation of actin cytoskeleton reorganization (GO:2000251)	3/19	0.0685523	0.412715	3.52184	9.4391	NRP1;NTF3;ABL1
regulation of centriole replication (GO:0046599)	3/19	0.0685523	0.412715	3.52184	9.4391	PLK4;PLK2;SPICE1
regulation of histone H3-K4 methylation (GO:0051569)	3/19	0.0685523	0.412715	3.52184	9.4391	AUTS2;KDM1A;MYB
regulation of leukocyte chemotaxis (GO:0002688)	3/19	0.0685523	0.412715	3.52184	9.4391	MDK;F2RL1;SLIT2
aminoglycan catabolic process (GO:0006026)	4/31	0.069561	0.415698	2.78383	7.42045	GPC2;AGRN;GPC6;HSPG2
negative regulation of osteoblast differentiation (GO:0045668)	4/31	0.069561	0.415698	2.78383	7.42045	CDK6;LRP5;LIMD1;HDAC7
positive regulation of ubiquitin-protein transferase activity (GO:0051443)	4/31	0.069561	0.415698	2.78383	7.42045	CDC20;UBE2C;UBE2S;PLK1
regulation of developmental growth (GO:0048638)	4/31	0.069561	0.415698	2.78383	7.42045	GHR;ABL1;SIX1;IGF1
positive regulation of cytosolic calcium ion concentration (GO:0007204)	12/147	0.070113	0.417697	1.67406	4.44906	EDNRA;CAV3;TRPV4;F2R;PTGER3;P2RY1;ABL1;LPAR2;F2RL1;DRD2;TAC1;F2RL2
embryonic organ morphogenesis (GO:0048562)	5/44	0.0702824	0.417697	2.40995	6.39898	FBN2;OSR2;MFAP2;SIX1;SOX11
neurogenesis (GO:0022008)	5/44	0.0702824	0.417697	2.40995	6.39898	CDK6;RYK;SIX1;DCHS1;FAT4
actin-mediated cell contraction (GO:0070252)	2/9	0.0728141	0.422661	5.36385	14.0525	ACTC1;CCDC88C
cilium movement involved in cell motility (GO:0060294)	2/9	0.0728141	0.422661	5.36385	14.0525	DNAI3;TEKT2
collagen-activated signaling pathway (GO:0038065)	2/9	0.0728141	0.422661	5.36385	14.0525	COL1A1;COL4A2
DNA topological change (GO:0006265)	2/9	0.0728141	0.422661	5.36385	14.0525	TOP2A;HMGB2
histone phosphorylation (GO:0016572)	2/9	0.0728141	0.422661	5.36385	14.0525	CCNA2;CDK2
intestinal epithelial cell differentiation (GO:0060575)	2/9	0.0728141	0.422661	5.36385	14.0525	SRC;GATA4
mitral valve morphogenesis (GO:0003183)	2/9	0.0728141	0.422661	5.36385	14.0525	DCHS1;SOX4
negative regulation of ubiquitin protein ligase activity (GO:1904667)	2/9	0.0728141	0.422661	5.36385	14.0525	FBXO5;MAD2L1
neuronal ion channel clustering (GO:0045161)	2/9	0.0728141	0.422661	5.36385	14.0525	CNTNAP2;AGRN
positive regulation of smooth muscle contraction (GO:0045987)	2/9	0.0728141	0.422661	5.36385	14.0525	F2R;NMU
regulation of gap junction assembly (GO:1903596)	2/9	0.0728141	0.422661	5.36385	14.0525	CNTNAP2;ACE
regulation of Wnt signaling pathway, planar cell polarity pathway (GO:2000095)	2/9	0.0728141	0.422661	5.36385	14.0525	RSPO3;MLLT3
type B pancreatic cell differentiation (GO:0003309)	2/9	0.0728141	0.422661	5.36385	14.0525	CDK6;INSM1
regulation of cell motility (GO:2000145)	11/133	0.0748686	0.433697	1.69755	4.40008	FGF8;CDK6;TMSB15A;EGF;SST;ABL1;KIF14;FLNA;NRG1;PRKX;TMSB10
microtubule bundle formation (GO:0001578)	5/45	0.0759325	0.433697	2.34958	6.057	CAPN6;PLK1;DCX;KIF20A;NCKAP5
mitotic G2/M transition checkpoint (GO:0044818)	5/45	0.0759325	0.433697	2.34958	6.057	CHEK1;PLK1;CDK1;DTL;TICRR
positive regulation of nervous system development (GO:0051962)	5/45	0.0759325	0.433697	2.34958	6.057	CUX2;SERPINF1;DLG5;SOX11;EPHB2
positive regulation of Notch signaling pathway (GO:0045747)	5/45	0.0759325	0.433697	2.34958	6.057	TSPAN14;JAG1;SRC;ZMIZ1;MAML3
negative regulation of cell adhesion (GO:0007162)	7/73	0.0759388	0.433697	1.9948	5.14226	JAG1;CDH1;MDK;PODXL;PTPRO;TGFBI;EPHB2
regulation of actin filament polymerization (GO:0030833)	7/73	0.0759388	0.433697	1.9948	5.14226	FER;PLEKHG2;CRACD;CDC42EP3;SLIT2;PAK3;DBN1
hematopoietic progenitor cell differentiation (GO:0002244)	4/32	0.076456	0.433697	2.68427	6.90137	ACE;FST;MLLT3;TP53
liver development (GO:0001889)	4/32	0.076456	0.433697	2.68427	6.90137	E2F7;AURKA;E2F8;WNT4
negative regulation of cell-matrix adhesion (GO:0001953)	4/32	0.076456	0.433697	2.68427	6.90137	JAG1;SRC;CASK;CORO1C
negative regulation of double-strand break repair (GO:2000780)	4/32	0.076456	0.433697	2.68427	6.90137	OTUB2;RMI2;PARPBP;UBR5
positive regulation of lamellipodium organization (GO:1902745)	4/32	0.076456	0.433697	2.68427	6.90137	AUTS2;SRC;FSCN1;CORO1C
regulation of dendrite morphogenesis (GO:0048814)	4/32	0.076456	0.433697	2.68427	6.90137	CUX2;FBXW8;CAPRIN1;TNIK
negative regulation of apoptotic process (GO:0043066)	32/485	0.0769783	0.434829	1.3346	3.42223	ITGB1;HDAC2;FCMR;SRC;KIF14;SIX1;GATA4;VTCN1;FSTL1;SOCS2;PKHD1;QARS1;MDK;MYC;NTF3;FLNA;PAK2;NTSR1;BARD1;NTRK1;PLK2;PLK1;F2R;IGF1;TOX3;DDAH2;CDK1;BIRC5;DPEP1;TP53;CARD14;MAD2L1
base-excision repair, AP site formation (GO:0006285)	3/20	0.0777295	0.434829	3.3145	8.46696	NEIL3;TERF1;UNG
cardiac ventricle development (GO:0003231)	3/20	0.0777295	0.434829	3.3145	8.46696	GATA4;SCN5A;STRA6
epithelial cilium movement involved in extracellular fluid movement (GO:0003351)	3/20	0.0777295	0.434829	3.3145	8.46696	DNAAF2;RFX3;DNAAF4
granulocyte differentiation (GO:0030851)	3/20	0.0777295	0.434829	3.3145	8.46696	CDK2;E2F1;LBR
mitotic cytokinetic process (GO:1902410)	3/20	0.0777295	0.434829	3.3145	8.46696	CNTROB;KIF20A;CEP55
positive regulation of nitrogen compound metabolic process (GO:0051173)	3/20	0.0777295	0.434829	3.3145	8.46696	MAPK7;EGF;CHRNA7
regulation of hippo signaling (GO:0035330)	3/20	0.0777295	0.434829	3.3145	8.46696	DLG5;SOX11;LIMD1
positive regulation of peptidyl-tyrosine phosphorylation (GO:0050731)	11/134	0.0780329	0.435773	1.68366	4.29438	GHR;NRP1;ACE;DLG3;SRC;NTF3;ABL1;NOX4;IGF1;TP53;PAK2
alpha-amino acid metabolic process (GO:1901605)	5/46	0.0818206	0.455356	2.29215	5.73777	AADAT;DDAH2;ASPG;DPEP1;NOX4
regulation of cellular protein localization (GO:1903827)	5/46	0.0818206	0.455356	2.29215	5.73777	KDM1A;EGF;DVL3;GPC2;GPC6
cellular protein catabolic process (GO:0044257)	6/60	0.0822916	0.457191	2.08904	5.21736	FAP;CHEK2;SPATA18;ADAMTS12;ADAMTS7;RSPRY1
primary alcohol metabolic process (GO:0034308)	4/33	0.0836798	0.464108	2.59157	6.42906	CYP27C1;RDH10;IGF1;ADH6
negative regulation of protein kinase activity (GO:0006469)	8/90	0.0856019	0.465976	1.83521	4.51104	QARS1;CAV3;PTPRO;LRP5;ABL1;TRIB1;PAK2;CORO1C
cellular response to inorganic substance (GO:0071241)	3/21	0.0874109	0.465976	3.1302	7.62872	KCNC2;CDK2;DPEP1
negative regulation of response to wounding (GO:1903035)	3/21	0.0874109	0.465976	3.1302	7.62872	PTPRS;MDK;CASK
neurotrophin signaling pathway (GO:0038179)	3/21	0.0874109	0.465976	3.1302	7.62872	NTRK1;NTF3;SOS1
positive regulation of smoothened signaling pathway (GO:0045880)	3/21	0.0874109	0.465976	3.1302	7.62872	STK36;DLG5;KIF7
regulation of dendritic spine development (GO:0060998)	3/21	0.0874109	0.465976	3.1302	7.62872	PTPRS;GRIN3A;DLG5
retinol metabolic process (GO:0042572)	3/21	0.0874109	0.465976	3.1302	7.62872	CYP27C1;RDH10;ADH6
regulation of synapse assembly (GO:0051963)	5/47	0.0879438	0.465976	2.23746	5.43939	CUX2;DLG5;SLIT1;EPHB2;GPC6
arachidonate transport (GO:1903963)	2/10	0.0880448	0.465976	4.69313	11.4039	ACE;DRD2
arachidonic acid secretion (GO:0050482)	2/10	0.0880448	0.465976	4.69313	11.4039	ACE;DRD2
arginine metabolic process (GO:0006525)	2/10	0.0880448	0.465976	4.69313	11.4039	NOS2;DDAH2
cellular response to acetylcholine (GO:1905145)	2/10	0.0880448	0.465976	4.69313	11.4039	CHRM3;CHRNA7
chondroitin sulfate proteoglycan metabolic process (GO:0050654)	2/10	0.0880448	0.465976	4.69313	11.4039	DSE;PXYLP1
DNA damage response, signal transduction by p53 class mediator resulting in transcription of p21 class mediator (GO:0006978)	2/10	0.0880448	0.465976	4.69313	11.4039	FOXM1;TP53
DNA replication-dependent nucleosome assembly (GO:0006335)	2/10	0.0880448	0.465976	4.69313	11.4039	NASP;ASF1B
DNA replication-dependent nucleosome organization (GO:0034723)	2/10	0.0880448	0.465976	4.69313	11.4039	NASP;ASF1B
endothelium development (GO:0003158)	2/10	0.0880448	0.465976	4.69313	11.4039	JAG1;FSTL1
negative regulation of transforming growth factor beta production (GO:0071635)	2/10	0.0880448	0.465976	4.69313	11.4039	FN1;TSKU
nerve growth factor signaling pathway (GO:0038180)	2/10	0.0880448	0.465976	4.69313	11.4039	NTRK1;NTF3
positive regulation of coagulation (GO:0050820)	2/10	0.0880448	0.465976	4.69313	11.4039	F12;F2R
positive regulation of hemostasis (GO:1900048)	2/10	0.0880448	0.465976	4.69313	11.4039	F12;F2R
positive regulation of mesenchymal cell proliferation (GO:0002053)	2/10	0.0880448	0.465976	4.69313	11.4039	MYC;LRP5
regulation of axon guidance (GO:1902667)	2/10	0.0880448	0.465976	4.69313	11.4039	NRP1;ZSWIM4
regulation of epithelial cell apoptotic process (GO:1904035)	2/10	0.0880448	0.465976	4.69313	11.4039	PKHD1;MDK
regulation of podosome assembly (GO:0071801)	2/10	0.0880448	0.465976	4.69313	11.4039	FSCN1;ASAP1
response to laminar fluid shear stress (GO:0034616)	2/10	0.0880448	0.465976	4.69313	11.4039	ABCA1;MAPK7
secretory granule organization (GO:0033363)	2/10	0.0880448	0.465976	4.69313	11.4039	ABCA1;F2R
sequestering of actin monomers (GO:0042989)	2/10	0.0880448	0.465976	4.69313	11.4039	TMSB15A;TMSB10
cell morphogenesis involved in neuron differentiation (GO:0048667)	7/76	0.0897761	0.473589	1.90777	4.59856	FARP1;DCC;RYK;PARD3;DOCK7;DRD2;PAK3
regulation of BMP signaling pathway (GO:0030510)	7/76	0.0897761	0.473589	1.90777	4.59856	FST;HTRA3;SOX11;CCN1;ZNF423;FSTL1;RNF165
positive regulation of supramolecular fiber organization (GO:1902905)	8/91	0.089922	0.473589	1.81301	4.36719	FER;CAV3;CRACD;TRPV4;CDC42EP3;ANKRD53;F2RL1;MAPRE1
cardiac muscle contraction (GO:0060048)	4/34	0.0912245	0.478117	2.50505	5.99818	TNNI1;SCN5A;SCN3B;MYH7
positive regulation of telomerase activity (GO:0051973)	4/34	0.0912245	0.478117	2.50505	5.99818	PARM1;MYC;NEK2;AURKB
regulation of lamellipodium assembly (GO:0010591)	4/34	0.0912245	0.478117	2.50505	5.99818	FER;AUTS2;FSCN1;SLIT2
regulation of endothelial cell proliferation (GO:0001936)	8/92	0.0943659	0.492192	1.79133	4.22857	NRP1;NRP2;NRAS;EGF;HMGB2;VASH2;PRKD2;PGF
regulation of peptidyl-tyrosine phosphorylation (GO:0050730)	8/92	0.0943659	0.492192	1.79133	4.22857	GHR;NRP1;SRC;NTF3;ABL1;IGF1;TP53;PAK2
retinoid metabolic process (GO:0001523)	8/92	0.0943659	0.492192	1.79133	4.22857	CYP27C1;RDH10;GPC2;AGRN;HSPG2;GPC6;ADH6;STRA6
cellular response to UV (GO:0034644)	7/77	0.0946838	0.492264	1.88042	4.43254	KDM1A;MYC;MMP2;CHEK1;TP53;AURKB;RHNO1
negative regulation of developmental process (GO:0051093)	7/77	0.0946838	0.492264	1.88042	4.43254	VAT1;PTPRS;CDK6;GRIN3A;DCC;SINHCAF;FOXM1
homologous chromosome segregation (GO:0045143)	3/22	0.0975705	0.504036	2.96529	6.90078	SGO1;PTTG1;FANCD2
neuronal action potential (GO:0019228)	3/22	0.0975705	0.504036	2.96529	6.90078	SCN9A;SCN5A;CACNA1H
positive regulation of axon extension (GO:0045773)	3/22	0.0975705	0.504036	2.96529	6.90078	NRP1;ISLR2;DBN1
regulation of cardiac muscle cell membrane repolarization (GO:0099623)	3/22	0.0975705	0.504036	2.96529	6.90078	CAV3;FLNA;SCN5A
regulation of cell differentiation (GO:0045595)	12/156	0.0984835	0.507791	1.56868	3.63599	DDX17;PTBP1;FGF8;NEUROD4;CDK6;MAFB;MDK;NTF3;SIX1;SINHCAF;INSM1;PTHLH
anterior/posterior pattern specification (GO:0009952)	6/63	0.0986703	0.507791	1.97878	4.5828	HES6;LRP5;GATA4;PCSK5;HES2;HES4
regulation of mitotic spindle organization (GO:0060236)	4/35	0.0990811	0.507791	2.42412	5.60412	TPX2;PLK1;ANKRD53;TACC3
regulation of protein polymerization (GO:0032271)	4/35	0.0990811	0.507791	2.42412	5.60412	PLEKHG2;ABL1;PAK3;DBN1
smoothened signaling pathway (GO:0007224)	4/35	0.0990811	0.507791	2.42412	5.60412	DISP3;STK36;GPC2;IFT27
regulation of cellular localization (GO:0060341)	5/49	0.10088	0.516196	2.13553	4.89852	FER;KDM1A;LRP5;PARD6G;DVL3
atrial septum morphogenesis (GO:0060413)	2/11	0.104112	0.516414	4.17145	9.43702	GATA4;SOX4
cell proliferation in forebrain (GO:0021846)	2/11	0.104112	0.516414	4.17145	9.43702	DOCK7;KIF14
cell-cell junction maintenance (GO:0045217)	2/11	0.104112	0.516414	4.17145	9.43702	F2R;F2RL1
DNA damage response, signal transduction resulting in transcription (GO:0042772)	2/11	0.104112	0.516414	4.17145	9.43702	FOXM1;TP53
glucocorticoid biosynthetic process (GO:0006704)	2/11	0.104112	0.516414	4.17145	9.43702	HSD11B2;CACNA1H
induction of positive chemotaxis (GO:0050930)	2/11	0.104112	0.516414	4.17145	9.43702	NTF3;PGF
insulin-like growth factor receptor signaling pathway (GO:0048009)	2/11	0.104112	0.516414	4.17145	9.43702	GHR;IGF1
mesonephros development (GO:0001823)	2/11	0.104112	0.516414	4.17145	9.43702	OSR2;FGF8
metanephric mesenchyme development (GO:0072075)	2/11	0.104112	0.516414	4.17145	9.43702	SIX1;WNT4
midbrain dopaminergic neuron differentiation (GO:1904948)	2/11	0.104112	0.516414	4.17145	9.43702	LMX1A;RYK
myotube cell development (GO:0014904)	2/11	0.104112	0.516414	4.17145	9.43702	SIX1;IGF1
positive regulation of myelination (GO:0031643)	2/11	0.104112	0.516414	4.17145	9.43702	TENM4;PARD3
positive regulation of non-canonical Wnt signaling pathway (GO:2000052)	2/11	0.104112	0.516414	4.17145	9.43702	RSPO3;MLLT3
positive regulation of production of miRNAs involved in gene silencing by miRNA (GO:1903800)	2/11	0.104112	0.516414	4.17145	9.43702	MYCN;TP53
protein kinase C-activating G protein-coupled receptor signaling pathway (GO:0007205)	2/11	0.104112	0.516414	4.17145	9.43702	PARD3;F2R
regulation of cardiac muscle cell apoptotic process (GO:0010665)	2/11	0.104112	0.516414	4.17145	9.43702	MDK;GATA4
regulation of lamellipodium morphogenesis (GO:2000392)	2/11	0.104112	0.516414	4.17145	9.43702	SRC;CORO1C
regulation of mesenchymal cell proliferation (GO:0010464)	2/11	0.104112	0.516414	4.17145	9.43702	MYC;LRP5
somite development (GO:0061053)	2/11	0.104112	0.516414	4.17145	9.43702	SOX11;PPP2R3A
V(D)J recombination (GO:0033151)	2/11	0.104112	0.516414	4.17145	9.43702	HMGB2;TCF3
diterpenoid metabolic process (GO:0016101)	6/64	0.104486	0.517479	1.94456	4.39218	RDH10;GPC2;AGRN;HSPG2;GPC6;STRA6
skeletal system development (GO:0001501)	12/158	0.105607	0.522232	1.54703	3.47776	COL1A1;AKAP13;MMP14;FGF8;PKDCC;COL1A2;SOX11;IGF1;PCSK5;SOX4;NKX3-2;PTHLH
cyclic-nucleotide-mediated signaling (GO:0019935)	4/36	0.10724	0.526289	2.34824	5.24288	MAPK7;KSR1;PDE7A;NUDT4
dendrite morphogenesis (GO:0048813)	4/36	0.10724	0.526289	2.34824	5.24288	FARP1;CHRNA7;EPHB2;PAK3
positive regulation of substrate adhesion-dependent cell spreading (GO:1900026)	4/36	0.10724	0.526289	2.34824	5.24288	NRP1;MDK;ABL1;FLNA
regulation of cell cycle G1/S phase transition (GO:1902806)	4/36	0.10724	0.526289	2.34824	5.24288	KIF14;E2F1;FAM83D;EZH2
regulation of protein import into nucleus (GO:0042306)	4/36	0.10724	0.526289	2.34824	5.24288	JUP;CDH1;UBR5;FLNA
ear morphogenesis (GO:0042471)	3/23	0.108181	0.527238	2.81688	6.2646	OSR2;SIX1;EPHB2
positive regulation of morphogenesis of an epithelium (GO:1905332)	3/23	0.108181	0.527238	2.81688	6.2646	EGF;MDK;SIX1
positive regulation of protein autophosphorylation (GO:0031954)	3/23	0.108181	0.527238	2.81688	6.2646	ACE;PDGFD;PDGFC
regulation of protein export from nucleus (GO:0046825)	3/23	0.108181	0.527238	2.81688	6.2646	BARD1;GTSE1;TP53
positive regulation of apoptotic process (GO:0043065)	21/310	0.108247	0.527238	1.36964	3.04516	BARD1;TOP2A;ITGB1;TRIO;PLEKHG2;DAPK1;DKKL1;ARHGEF19;KALRN;VAV2;AKAP13;RYBP;MELK;BCL2L11;FAP;ABL1;E2F1;SLIT2;SOS1;TP53;SOX4
intrinsic apoptotic signaling pathway in response to DNA damage (GO:0008630)	5/51	0.114709	0.554539	2.04246	4.42267	BCL2L11;CHEK2;ABL1;E2F1;TP53
mitotic nuclear membrane organization (GO:0101024)	5/51	0.114709	0.554539	2.04246	4.42267	CCNB2;CDK1;RCC1;LBR;NUP37
mitotic nuclear membrane reassembly (GO:0007084)	5/51	0.114709	0.554539	2.04246	4.42267	CCNB2;CDK1;RCC1;LBR;NUP37
negative regulation of protein ubiquitination (GO:0031397)	5/51	0.114709	0.554539	2.04246	4.42267	IVNS1ABP;NXN;ABL1;FBXO5;SOX4
regulation of substrate adhesion-dependent cell spreading (GO:1900024)	5/51	0.114709	0.554539	2.04246	4.42267	NRP1;MDK;ABL1;FLNA;CORO1C
positive regulation of developmental process (GO:0051094)	13/177	0.115023	0.555228	1.49207	3.22678	SRC;FST;CORO1C;AURKA;CDC20;GRIP1;FGF8;NEUROD4;MDK;DLG5;DVL3;FBXO5;INSM1
regulation of transport (GO:0051049)	4/37	0.115691	0.557623	2.27696	4.91103	NRP1;DISP3;USP6;ACTG1
regulation of cell size (GO:0008361)	3/24	0.119215	0.559384	2.6826	5.70544	CAV3;EZR;VAV2
regulation of keratinocyte proliferation (GO:0010837)	3/24	0.119215	0.559384	2.6826	5.70544	MDK;CASK;SRSF6
sulfur amino acid metabolic process (GO:0000096)	3/24	0.119215	0.559384	2.6826	5.70544	BHMT;DPEP1;NOX4
wound healing, spreading of cells (GO:0044319)	3/24	0.119215	0.559384	2.6826	5.70544	COL5A1;FLNA;CCN1
adipose tissue development (GO:0060612)	2/12	0.120892	0.559384	3.7541	7.9319	DGAT2;LRP5
angiotensin maturation (GO:0002003)	2/12	0.120892	0.559384	3.7541	7.9319	ENPEP;ACE
cardiocyte differentiation (GO:0035051)	2/12	0.120892	0.559384	3.7541	7.9319	AKAP13;NRG1
catecholamine biosynthetic process (GO:0042423)	2/12	0.120892	0.559384	3.7541	7.9319	TH;INSM1
cellular response to growth hormone stimulus (GO:0071378)	2/12	0.120892	0.559384	3.7541	7.9319	GHR;SOCS2
depurination (GO:0045007)	2/12	0.120892	0.559384	3.7541	7.9319	NEIL3;TERF1
homocysteine metabolic process (GO:0050667)	2/12	0.120892	0.559384	3.7541	7.9319	DPEP1;NOX4
inorganic ion transmembrane transport (GO:0098660)	2/12	0.120892	0.559384	3.7541	7.9319	ATP1B4;CACNA1H
mitotic G1/S transition checkpoint signaling (GO:0044819)	2/12	0.120892	0.559384	3.7541	7.9319	CDK2;TP53
morphogenesis of a polarized epithelium (GO:0001738)	2/12	0.120892	0.559384	3.7541	7.9319	VANGL2;ACTG1
phasic smooth muscle contraction (GO:0014821)	2/12	0.120892	0.559384	3.7541	7.9319	PTGER3;DRD2
positive regulation of actin filament depolymerization (GO:0030836)	2/12	0.120892	0.559384	3.7541	7.9319	CRACD;F2RL1
positive regulation of metaphase/anaphase transition of cell cycle (GO:1902101)	2/12	0.120892	0.559384	3.7541	7.9319	ESPL1;DLGAP5
positive regulation of mitotic metaphase/anaphase transition (GO:0045842)	2/12	0.120892	0.559384	3.7541	7.9319	ESPL1;DLGAP5
positive regulation of mitotic sister chromatid separation (GO:1901970)	2/12	0.120892	0.559384	3.7541	7.9319	ESPL1;DLGAP5
positive regulation of protein depolymerization (GO:1901881)	2/12	0.120892	0.559384	3.7541	7.9319	TRPV4;F2RL1
positive regulation of pseudopodium assembly (GO:0031274)	2/12	0.120892	0.559384	3.7541	7.9319	CDC42EP3;F2RL1
pyrimidine nucleobase metabolic process (GO:0006206)	2/12	0.120892	0.559384	3.7541	7.9319	DPYSL4;DPYSL3
regulation of angiotensin levels in blood (GO:0002002)	2/12	0.120892	0.559384	3.7541	7.9319	ENPEP;ACE
regulation of DNA-dependent DNA replication (GO:0090329)	2/12	0.120892	0.559384	3.7541	7.9319	CDT1;TICRR
regulation of histone H3-K9 methylation (GO:0051570)	2/12	0.120892	0.559384	3.7541	7.9319	KDM1A;MYB
regulation of pseudopodium assembly (GO:0031272)	2/12	0.120892	0.559384	3.7541	7.9319	CDC42EP3;F2RL1
tyrosine metabolic process (GO:0006570)	2/12	0.120892	0.559384	3.7541	7.9319	DCT;TH
urogenital system development (GO:0001655)	2/12	0.120892	0.559384	3.7541	7.9319	OSR2;EPHB2
plasma membrane bounded cell projection morphogenesis (GO:0120039)	5/52	0.121944	0.563448	1.9989	4.20607	CNTNAP2;TRIO;NTF3;TNIK;DBN1
negative regulation of neuron death (GO:1901215)	8/98	0.123584	0.570211	1.67138	3.49457	CHGA;NTRK1;TOX3;MDK;F2R;NTF3;KIF14;SIX1
cellular response to transforming growth factor beta stimulus (GO:0071560)	9/114	0.124164	0.571637	1.61201	3.3629	ITGB1;GDF9;COL3A1;COL1A2;MAPK7;ZMIZ1;SRC;PARD3;WNT4
actin-myosin filament sliding (GO:0033275)	4/38	0.124422	0.571637	2.20988	4.60554	ACTC1;TNNI1;VIM;MYH7
muscle filament sliding (GO:0030049)	4/38	0.124422	0.571637	2.20988	4.60554	ACTC1;TNNI1;VIM;MYH7
regulation of Notch signaling pathway (GO:0008593)	7/83	0.127143	0.583309	1.73141	3.57094	MMP14;TSPAN14;JAG1;ZMIZ1;SRC;EGF;MAML3
cardiac muscle tissue development (GO:0048738)	5/53	0.129387	0.592763	1.95716	4.00228	AKAP13;ACTC1;NRG1;GATA4;SCN5A
regulation of protein phosphorylation (GO:0001932)	18/266	0.130118	0.594313	1.36692	2.78758	NTRK1;CHRNA7;FN1;PGF;KLHL31;CORO1C;FER;FGF8;CCDC88C;P2RY1;ABL1;DVL3;TNIK;SLIT2;INSM1;CCN1;EPHB2;CARD14
cAMP-mediated signaling (GO:0019933)	3/25	0.130643	0.594313	2.56053	5.21142	MAPK7;KSR1;PDE7A
negative regulation of actin filament polymerization (GO:0030837)	3/25	0.130643	0.594313	2.56053	5.21142	TMSB15A;SLIT2;TMSB10
peptide catabolic process (GO:0043171)	3/25	0.130643	0.594313	2.56053	5.21142	ENPEP;ACE;DPEP1
regulation of microtubule depolymerization (GO:0031114)	3/25	0.130643	0.594313	2.56053	5.21142	TPX2;TRPV4;FGF13
regulation of T cell differentiation (GO:0045580)	4/39	0.133423	0.601963	2.14662	4.32379	MDK;ZMIZ1;ABL1;RHOH
replication fork processing (GO:0031297)	4/39	0.133423	0.601963	2.14662	4.32379	SMARCAL1;EME1;BRCA2;TRAIP
vesicle cytoskeletal trafficking (GO:0099518)	4/39	0.133423	0.601963	2.14662	4.32379	MYO1B;MYO5B;MYO7A;FNBP1L
cellular response to calcium ion (GO:0071277)	6/69	0.136118	0.601963	1.78976	3.56919	CPNE4;GUCA1A;DPEP1;CPNE3;SCN5A;SYT6
positive regulation of protein polymerization (GO:0032273)	6/69	0.136118	0.601963	1.78976	3.56919	FER;CAV3;CRACD;CDC42EP3;ANKRD53;MAPRE1
nuclear membrane reassembly (GO:0031468)	5/54	0.13703	0.601963	1.91711	3.81037	CCNB2;CDK1;RCC1;LBR;NUP37
regulation of alternative mRNA splicing, via spliceosome (GO:0000381)	5/54	0.13703	0.601963	1.91711	3.81037	DDX17;PTBP1;KHDRBS2;SRSF6;RBMX
regulation of cyclin-dependent protein kinase activity (GO:1904029)	5/54	0.13703	0.601963	1.91711	3.81037	DIRAS3;CCNA2;CCNB2;CCNJ;CDC25C
regulation of focal adhesion assembly (GO:0051893)	5/54	0.13703	0.601963	1.91711	3.81037	NRP1;SRC;ABL1;ACTG1;CORO1C
regulation of cell adhesion (GO:0030155)	10/133	0.137546	0.601963	1.52907	3.03337	PKHD1;PODXL;MDK;SRC;ABL1;KIF14;PRKD2;PRKX;TGFBI;EPHB2
atrial cardiac muscle cell action potential (GO:0086014)	2/13	0.138271	0.601963	3.41264	6.75204	SCN5A;SCN3B
central nervous system projection neuron axonogenesis (GO:0021952)	2/13	0.138271	0.601963	3.41264	6.75204	EPHB2;TSKU
cytoplasmic sequestering of protein (GO:0051220)	2/13	0.138271	0.601963	3.41264	6.75204	FLNA;DBN1
DNA replication-independent nucleosome organization (GO:0034724)	2/13	0.138271	0.601963	3.41264	6.75204	NASP;ASF1B
establishment of protein localization to chromosome (GO:0070199)	2/13	0.138271	0.601963	3.41264	6.75204	BRCA2;MACROH2A2
extracellular transport (GO:0006858)	2/13	0.138271	0.601963	3.41264	6.75204	DNAAF2;DNAAF4
homeostasis of number of cells (GO:0048872)	2/13	0.138271	0.601963	3.41264	6.75204	F2R;OCIAD2
intraciliary retrograde transport (GO:0035721)	2/13	0.138271	0.601963	3.41264	6.75204	DYNC2I2;IFT43
microtubule-based transport (GO:0099111)	2/13	0.138271	0.601963	3.41264	6.75204	DNAAF2;DNAAF4
mitotic DNA integrity checkpoint signaling (GO:0044774)	2/13	0.138271	0.601963	3.41264	6.75204	CHEK2;TICRR
muscle tissue development (GO:0060537)	2/13	0.138271	0.601963	3.41264	6.75204	CSRP2;STRA6
negative regulation of adenylate cyclase activity (GO:0007194)	2/13	0.138271	0.601963	3.41264	6.75204	GNAI3;DRD2
negative regulation of DNA-dependent DNA replication (GO:2000104)	2/13	0.138271	0.601963	3.41264	6.75204	SMARCAL1;FBXO5
negative regulation of hippo signaling (GO:0035331)	2/13	0.138271	0.601963	3.41264	6.75204	DLG5;LIMD1
positive regulation of calcineurin-mediated signaling (GO:0106058)	2/13	0.138271	0.601963	3.41264	6.75204	PTBP1;IGF1
positive regulation of calcineurin-NFAT signaling cascade (GO:0070886)	2/13	0.138271	0.601963	3.41264	6.75204	PTBP1;IGF1
positive regulation of neuron migration (GO:2001224)	2/13	0.138271	0.601963	3.41264	6.75204	MDK;SEMA3A
positive regulation of purine nucleotide biosynthetic process (GO:1900373)	2/13	0.138271	0.601963	3.41264	6.75204	NOS2;GUCA1A
positive regulation of sodium ion transport (GO:0010765)	2/13	0.138271	0.601963	3.41264	6.75204	SCN5A;SCN3B
regulation of actomyosin structure organization (GO:0110020)	2/13	0.138271	0.601963	3.41264	6.75204	AKAP13;ACTG1
regulation of fibrinolysis (GO:0051917)	2/13	0.138271	0.601963	3.41264	6.75204	FAP;F12
regulation of mitotic cell cycle spindle assembly checkpoint (GO:0090266)	2/13	0.138271	0.601963	3.41264	6.75204	NDC80;MAD2L1
retrograde vesicle-mediated transport, Golgi to endoplasmic reticulum (GO:0006890)	7/85	0.139066	0.604611	1.68684	3.32781	CENPE;KIF18A;KIF26A;KIF4A;KIF23;KIF11;KIF15
epithelial cell differentiation (GO:0030855)	8/101	0.139782	0.606463	1.6172	3.18212	HDAC2;DLX3;JAG1;CDK1;SIX1;FSTL1;E2F7;E2F8
brain development (GO:0007420)	11/150	0.139867	0.606463	1.48859	2.92816	CNTNAP2;CENPF;QARS1;COL4A1;NNAT;PBX4;MACROH2A2;HSPG2;PCDH18;ADGRL2;GRIN2D
cellular response to drug (GO:0035690)	3/26	0.142436	0.606758	2.44907	4.77291	MYC;DPEP1;TP53
DNA geometric change (GO:0032392)	3/26	0.142436	0.606758	2.44907	4.77291	PIF1;HMGB2;HMGB3
DNA modification (GO:0006304)	3/26	0.142436	0.606758	2.44907	4.77291	NEIL3;TERF1;UNG
endothelial cell development (GO:0001885)	3/26	0.142436	0.606758	2.44907	4.77291	COL15A1;F2RL1;EZR
meiosis I (GO:0007127)	3/26	0.142436	0.606758	2.44907	4.77291	SGO1;BCL2L11;PTTG1
metanephros development (GO:0001656)	3/26	0.142436	0.606758	2.44907	4.77291	OSR2;FGF8;SIX1
negative regulation of protein transport (GO:0051224)	3/26	0.142436	0.606758	2.44907	4.77291	PKDCC;HMGCR;DRD2
positive regulation of histone methylation (GO:0031062)	3/26	0.142436	0.606758	2.44907	4.77291	AUTS2;MYB;TET1
proteoglycan metabolic process (GO:0006029)	3/26	0.142436	0.606758	2.44907	4.77291	IGF1;ADAMTS12;GAL3ST4
regulation of myelination (GO:0031641)	3/26	0.142436	0.606758	2.44907	4.77291	TENM4;PARD3;KIF14
digestive tract development (GO:0048565)	4/40	0.142681	0.606758	2.08688	4.06346	PKDCC;GATA4;PCSK5;STRA6
negative regulation of cell-substrate adhesion (GO:0010812)	4/40	0.142681	0.606758	2.08688	4.06346	JAG1;PTPRO;CASK;CORO1C
positive regulation of wound healing (GO:0090303)	4/40	0.142681	0.606758	2.08688	4.06346	ITGB1;F12;F2R;ACTG1
regulation of microtubule polymerization (GO:0031113)	4/40	0.142681	0.606758	2.08688	4.06346	CAV3;ABL1;ANKRD53;MAPRE1
cellular response to light stimulus (GO:0071482)	6/70	0.142932	0.606758	1.7617	3.42719	KDM1A;MYC;GPR88;TP53;AURKB;RHNO1
sterol metabolic process (GO:0016125)	6/70	0.142932	0.606758	1.7617	3.42719	ABCA1;OSBPL5;HMGCR;CYP7B1;LBR;TSKU
positive regulation of protein-containing complex assembly (GO:0031334)	9/118	0.14429	0.61172	1.55252	3.00558	ABCA1;CDT1;BCL2L11;SRC;FSCN1;NRG1;ASAP1;TERF1;TP53
regulation of Ras protein signal transduction (GO:0046578)	7/86	0.145224	0.614879	1.6654	3.21335	EPS8;NTRK1;AKAP13;KIF14;IGF1;FOXM1;EPHB2
negative regulation of protein phosphorylation (GO:0001933)	11/152	0.14904	0.63021	1.46732	2.7931	CAV3;QARS1;PARD3;NTF3;SLIT2;INSM1;EPHB2;TRIB1;PAK2;KLHL31;CORO1C
negative regulation of transcription by RNA polymerase II (GO:0000122)	41/684	0.14963	0.631879	1.20337	2.28592	HDAC2;KDM1A;GFI1;AEBP1;CHD3;MACROH2A2;FOXM1;ZBTB5;BACH1;ZNF69;AURKB;SCRT2;CUX2;MYC;MYB;E2F1;E2F7;E2F8;CBX8;KLF10;TGIF1;OSR2;ZNF560;TFAP2C;KLF12;ZNF140;FST;CBX2;PLK1;SOX14;SOX11;ZEB1;ZNF217;ZNF558;ZNF436;INSM2;INSM1;TCF3;EZR;TP53;EZH2
positive regulation of cellular protein localization (GO:1903829)	6/71	0.149899	0.63219	1.7345	3.29173	CARD10;CDT1;PLK1;CDK1;GTSE1;NDC80
negative regulation of cell-cell adhesion (GO:0022408)	4/41	0.152184	0.635376	2.03038	3.82252	MAPK7;JAG1;CDH1;PODXL
regulation of cell development (GO:0060284)	4/41	0.152184	0.635376	2.03038	3.82252	HES6;DOCK7;HMGB2;HES2
regulation of ERK1 and ERK2 cascade (GO:0070372)	16/238	0.15259	0.635376	1.3565	2.55023	NTRK1;NRP1;CHRNA7;F2R;FN1;GATA4;PKHD1;PDGFD;PDGFC;P2RY1;F2RL1;PRKD2;CCN1;EPHB2;EZR;FAM83D
sensory organ development (GO:0007423)	5/56	0.152893	0.635376	1.84174	3.45881	MAFB;MAB21L2;MYO7A;PBX4;STRA6
camera-type eye development (GO:0043010)	3/27	0.154567	0.635376	2.34691	4.38198	FBN2;TSKU;STRA6
dendritic spine organization (GO:0097061)	3/27	0.154567	0.635376	2.34691	4.38198	CHRNA7;EPHB2;PAK3
positive regulation of gene silencing by miRNA (GO:2000637)	3/27	0.154567	0.635376	2.34691	4.38198	MYCN;LIMD1;TP53
positive regulation of muscle cell differentiation (GO:0051149)	3/27	0.154567	0.635376	2.34691	4.38198	ABL1;NRG1;TCF3
positive regulation of striated muscle cell differentiation (GO:0051155)	3/27	0.154567	0.635376	2.34691	4.38198	MMP14;NRG1;IGF1
bone morphogenesis (GO:0060349)	2/14	0.156147	0.635376	3.12809	5.80874	OSR2;LRP5
branching involved in blood vessel morphogenesis (GO:0001569)	2/14	0.156147	0.635376	3.12809	5.80874	NRP1;COL4A1
cell junction maintenance (GO:0034331)	2/14	0.156147	0.635376	3.12809	5.80874	F2R;F2RL1
cellular response to low-density lipoprotein particle stimulus (GO:0071404)	2/14	0.156147	0.635376	3.12809	5.80874	ABCA1;ITGB1
endothelial cell differentiation (GO:0045446)	2/14	0.156147	0.635376	3.12809	5.80874	JAG1;FSTL1
microvillus organization (GO:0032528)	2/14	0.156147	0.635376	3.12809	5.80874	TNIK;EZR
negative regulation of cyclase activity (GO:0031280)	2/14	0.156147	0.635376	3.12809	5.80874	GNAI3;DRD2
negative regulation of smooth muscle cell migration (GO:0014912)	2/14	0.156147	0.635376	3.12809	5.80874	SLIT2;TRIB1
positive regulation of brown fat cell differentiation (GO:0090336)	2/14	0.156147	0.635376	3.12809	5.80874	SIX1;VSTM2A
positive regulation of cyclase activity (GO:0031281)	2/14	0.156147	0.635376	3.12809	5.80874	NOS2;GUCA1A
positive regulation of long-term synaptic potentiation (GO:1900273)	2/14	0.156147	0.635376	3.12809	5.80874	CHRNA7;EPHB2
regulation of chromatin organization (GO:1902275)	2/14	0.156147	0.635376	3.12809	5.80874	MKI67;MLLT3
regulation of retinoic acid receptor signaling pathway (GO:0048385)	2/14	0.156147	0.635376	3.12809	5.80874	ASXL1;EZH2
retinal metabolic process (GO:0042574)	2/14	0.156147	0.635376	3.12809	5.80874	CYP27C1;RDH10
sequestering of extracellular ligand from receptor (GO:0035581)	2/14	0.156147	0.635376	3.12809	5.80874	FBN2;FSTL1
sodium-independent organic anion transport (GO:0043252)	2/14	0.156147	0.635376	3.12809	5.80874	SLCO2A1;SLCO5A1
sulfate transport (GO:0008272)	2/14	0.156147	0.635376	3.12809	5.80874	SLC26A7;SLC26A11
synaptic membrane adhesion (GO:0099560)	2/14	0.156147	0.635376	3.12809	5.80874	PTPRS;GPC6
vascular endothelial growth factor signaling pathway (GO:0038084)	2/14	0.156147	0.635376	3.12809	5.80874	NRP1;PGF
regulation of insulin secretion (GO:0050796)	8/104	0.156982	0.637306	1.56642	2.90041	CHGA;MIDN;NOS2;KCNC2;NNAT;LRP5;RFX3;SOX4
response to ionizing radiation (GO:0010212)	6/72	0.157015	0.637306	1.70813	3.16247	IKBIP;FANCD2;MYC;TP53;RHNO1;TICRR
negative regulation of programmed cell death (GO:0043069)	24/381	0.16023	0.649544	1.26637	2.3189	BARD1;NTRK1;FCMR;HDAC2;SRC;PLK2;PLK1;KIF14;IGF1;VTCN1;FSTL1;PKHD1;SOCS2;DDAH2;MYC;CDK1;FLNA;DPEP1;BIRC5;TP53;PAK2;CARD14;NTSR1;MAD2L1
cellular response to peptide (GO:1901653)	5/57	0.161099	0.651433	1.80622	3.29769	NTRK1;SRC;IGF1;VIM;TP53
regulation of bone mineralization (GO:0030500)	5/57	0.161099	0.651433	1.80622	3.29769	FBN2;OSR2;PKDCC;CCN1;WNT4
ATP-dependent chromatin remodeling (GO:0043044)	4/42	0.161919	0.652306	1.97684	3.59916	HDAC2;NASP;CHD3;HNRNPC
calcium ion transmembrane import into cytosol (GO:0097553)	4/42	0.161919	0.652306	1.97684	3.59916	TRPV4;F2R;DRD2;GRIN2D
positive regulation of epithelial to mesenchymal transition (GO:0010718)	4/42	0.161919	0.652306	1.97684	3.59916	COL1A1;JAG1;MDK;EZH2
activation of GTPase activity (GO:0090630)	8/105	0.162929	0.655562	1.55019	2.81272	ARHGAP42;USP6;DOCK7;NTF3;ARHGEF19;SIPA1L2;GMIP;CORO1C
positive regulation of synaptic transmission (GO:0050806)	6/73	0.164275	0.66005	1.68255	3.03904	CHRNA7;PLK2;NMU;EPHB2;CACNG5;GRIN2D
transforming growth factor beta receptor signaling pathway (GO:0007179)	7/89	0.164452	0.66005	1.60422	2.89583	ITGB1;GDF9;COL3A1;COL1A2;ZMIZ1;SRC;PARD3
epithelium development (GO:0060429)	9/122	0.165951	0.663717	1.49725	2.68915	TRIM71;FGF8;DLX3;RIPK4;CDK1;SIX1;SOX11;PPP2R3A;WNT4
positive regulation of microtubule polymerization (GO:0031116)	3/28	0.167005	0.663717	2.25291	4.03211	CAV3;ANKRD53;MAPRE1
positive regulation of response to wounding (GO:1903036)	3/28	0.167005	0.663717	2.25291	4.03211	ITGB1;MDK;ACTG1
receptor clustering (GO:0043113)	3/28	0.167005	0.663717	2.25291	4.03211	DLG3;FLNA;AGRN
regulation of microtubule polymerization or depolymerization (GO:0031110)	3/28	0.167005	0.663717	2.25291	4.03211	ABL1;SKA3;MAPRE1
regulation of neuron migration (GO:2001222)	3/28	0.167005	0.663717	2.25291	4.03211	COL3A1;MDK;SEMA3A
regulation of sodium ion transmembrane transport (GO:1902305)	3/28	0.167005	0.663717	2.25291	4.03211	CAV3;SCN5A;SCN3B
ventricular septum morphogenesis (GO:0060412)	3/28	0.167005	0.663717	2.25291	4.03211	SOX11;SLIT2;SOX4
peptidyl-serine phosphorylation (GO:0018105)	11/156	0.168288	0.666223	1.42654	2.54221	CAMKV;PLK2;PLK1;CDK2;CDK1;PRKD2;PRKX;TTK;MASTL;PAK2;AURKA
protein processing (GO:0016485)	8/106	0.168979	0.666223	1.53429	2.72794	PCSK1;MMP14;ADAMTS3;F12;CPXM1;AEBP1;PCSK5;PRSS12
negative regulation of translation (GO:0017148)	7/90	0.171102	0.666223	1.5848	2.79796	TRIM71;DAPK1;CAPRIN1;ENC1;IGF2BP3;YBX1;TYMS
regulation of mRNA splicing, via spliceosome (GO:0048024)	7/90	0.171102	0.666223	1.5848	2.79796	RBM3;DDX17;PTBP1;KHDRBS2;TIA1;SRSF6;RBMX
negative regulation of cellular process (GO:0048523)	34/566	0.172661	0.666223	1.20475	2.11606	BTG3;TES;FOXM1;PTHLH;PKHD1;ORC6;MDK;PODXL;GNG4;MYC;TP53INP1;FBXO5;SLIT2;DRD2;CCN1;EPHB2;E2F7;SOX4;NTRK1;KLF10;F2R;CASK;SOX11;CTTNBP2NL;CDK6;DLG3;SST;DLG5;NOX4;SINHCAF;INSM1;TGFBI;SRSF6;TP53
cellular component assembly (GO:0022607)	17/261	0.173771	0.666223	1.31111	2.29446	CARD10;FBLIM1;RHOH;ACTG1;EPS8;MYO1B;PARD3;DPYSL3;HAS3;FSCN1;DCX;FLNA;TRIP13;EZR;TP53;TEAD1;TEAD2
androgen receptor signaling pathway (GO:0030521)	2/15	0.174423	0.666223	2.88732	5.04204	DDX17;ZMIZ1
Arp2/3 complex-mediated actin nucleation (GO:0034314)	2/15	0.174423	0.666223	2.88732	5.04204	MAGEL2;IQGAP2
cardiac myofibril assembly (GO:0055003)	2/15	0.174423	0.666223	2.88732	5.04204	FHOD3;ACTC1
catecholamine metabolic process (GO:0006584)	2/15	0.174423	0.666223	2.88732	5.04204	TH;DRD2
contractile actin filament bundle assembly (GO:0030038)	2/15	0.174423	0.666223	2.88732	5.04204	ITGB1;SRC
engulfment of apoptotic cell (GO:0043652)	2/15	0.174423	0.666223	2.88732	5.04204	RHOH;RHOBTB1
establishment of apical/basal cell polarity (GO:0035089)	2/15	0.174423	0.666223	2.88732	5.04204	FSCN1;EZR
establishment of spindle localization (GO:0051293)	2/15	0.174423	0.666223	2.88732	5.04204	ESPL1;NUSAP1
eye photoreceptor cell development (GO:0042462)	2/15	0.174423	0.666223	2.88732	5.04204	TH;MYO7A
ganglioside biosynthetic process (GO:0001574)	2/15	0.174423	0.666223	2.88732	5.04204	ST8SIA2;ST6GALNAC5
microvillus assembly (GO:0030033)	2/15	0.174423	0.666223	2.88732	5.04204	TNIK;EZR
negative regulation of blood pressure (GO:0045776)	2/15	0.174423	0.666223	2.88732	5.04204	NOS2;DRD2
neurotrophin TRK receptor signaling pathway (GO:0048011)	2/15	0.174423	0.666223	2.88732	5.04204	NTRK1;SOS1
nitric oxide biosynthetic process (GO:0006809)	2/15	0.174423	0.666223	2.88732	5.04204	NOS2;DDAH2
peptidyl-tyrosine autophosphorylation (GO:0038083)	2/15	0.174423	0.666223	2.88732	5.04204	NTRK1;ABL1
placenta development (GO:0001890)	2/15	0.174423	0.666223	2.88732	5.04204	E2F7;E2F8
positive regulation of histone H3-K4 methylation (GO:0051571)	2/15	0.174423	0.666223	2.88732	5.04204	AUTS2;MYB
positive regulation of lyase activity (GO:0051349)	2/15	0.174423	0.666223	2.88732	5.04204	NOS2;GUCA1A
positive regulation of protein export from nucleus (GO:0046827)	2/15	0.174423	0.666223	2.88732	5.04204	GTSE1;TP53
protein kinase A signaling (GO:0010737)	2/15	0.174423	0.666223	2.88732	5.04204	EZR;TCP11
protein localization to cell-cell junction (GO:0150105)	2/15	0.174423	0.666223	2.88732	5.04204	PAK2;ACTG1
regulation of extracellular matrix disassembly (GO:0010715)	2/15	0.174423	0.666223	2.88732	5.04204	FAP;FSCN1
regulation of extracellular matrix organization (GO:1903053)	2/15	0.174423	0.666223	2.88732	5.04204	FAP;AEBP1
regulation of neuron projection arborization (GO:0150011)	2/15	0.174423	0.666223	2.88732	5.04204	GRIP1;DVL3
regulation of phospholipase C activity (GO:1900274)	2/15	0.174423	0.666223	2.88732	5.04204	NTF3;ABL1
regulation of secretion (GO:0051046)	2/15	0.174423	0.666223	2.88732	5.04204	EGF;NRG1
stress fiber assembly (GO:0043149)	2/15	0.174423	0.666223	2.88732	5.04204	ITGB1;SRC
non-canonical Wnt signaling pathway (GO:0035567)	9/124	0.177326	0.676155	1.47105	2.54458	VANGL1;FZD2;VANGL2;GNG2;RYK;CCDC88C;ARHGEF19;DVL3;WNT4
protein polymerization (GO:0051258)	5/59	0.178022	0.676155	1.73914	3.00149	DIAPH3;UBE2C;UBE2S;TRPV4;FGF13
integrin-mediated signaling pathway (GO:0007229)	6/75	0.179211	0.676155	1.63361	2.80848	ITGB1;NRP1;COL3A1;SRC;ABL1;FN1
beta-catenin-TCF complex assembly (GO:1904837)	3/29	0.179723	0.676155	2.16615	3.71784	TLE3;MYC;RUVBL1
positive regulation of dephosphorylation (GO:0035306)	3/29	0.179723	0.676155	2.16615	3.71784	PTBP1;CDCA2;SRC
protein K11-linked ubiquitination (GO:0070979)	3/29	0.179723	0.676155	2.16615	3.71784	UBE2C;UBE2S;UBE2T
regulation of actin polymerization or depolymerization (GO:0008064)	3/29	0.179723	0.676155	2.16615	3.71784	PLEKHG2;PAK3;DBN1
regulation of neuronal synaptic plasticity (GO:0048168)	3/29	0.179723	0.676155	2.16615	3.71784	DRD2;EPHB2;DBN1
regulation of ubiquitin-protein transferase activity (GO:0051438)	3/29	0.179723	0.676155	2.16615	3.71784	PLK1;ABL1;FBXO5
telomere maintenance via telomerase (GO:0007004)	3/29	0.179723	0.676155	2.16615	3.71784	PIF1;CDK2;TERF1
intracellular steroid hormone receptor signaling pathway (GO:0030518)	4/44	0.182031	0.676155	1.8778	3.19898	DDX17;SRC;ZMIZ1;UBR5
positive regulation of biosynthetic process (GO:0009891)	4/44	0.182031	0.676155	1.8778	3.19898	HDAC2;F2R;VIM;WNT4
positive regulation of cell-matrix adhesion (GO:0001954)	4/44	0.182031	0.676155	1.8778	3.19898	NRP1;CDK6;JUP;ABL1
response to amyloid-beta (GO:1904645)	4/44	0.182031	0.676155	1.8778	3.19898	NTRK1;CHRNA7;MMP2;IGF1
regulation of phosphorylation (GO:0042325)	9/125	0.183143	0.676155	1.4583	2.47544	BARD1;NRP1;FER;MCM7;EGF;CCDC88C;FN1;CORO1C;NUP37
Wnt signaling pathway (GO:0016055)	7/92	0.184744	0.676155	1.54735	2.61314	FZD2;NXN;RYK;CCDC88C;LRP5;DVL3;WNT4
cellular response to hormone stimulus (GO:0032870)	6/76	0.186877	0.676155	1.61019	2.70077	GHR;SOCS2;SRC;TRIM24;SLIT2;CACNA1H
modulation of chemical synaptic transmission (GO:0050804)	8/109	0.18772	0.676155	1.48848	2.48993	ITGB1;CHRNA7;NMU;GRM8;NTF3;GRIK1;DRD2;CACNG5
regulation of epithelial cell proliferation (GO:0050678)	7/93	0.191728	0.676155	1.52928	2.52587	PKHD1;OSR2;CDK6;MYC;SCN5A;IGF1;SRSF6
action potential (GO:0001508)	4/45	0.192382	0.676155	1.8319	3.01947	SCN9A;SCN5A;SCN3B;CACNA1H
positive regulation of chemotaxis (GO:0050921)	4/45	0.192382	0.676155	1.8319	3.01947	NRP1;MDK;F2RL1;PRKD2
protein deacetylation (GO:0006476)	4/45	0.192382	0.676155	1.8319	3.01947	HDAC2;FLNA;RCOR2;HDAC7
regulation of receptor signaling pathway via JAK-STAT (GO:0046425)	4/45	0.192382	0.676155	1.8319	3.01947	GHR;EGF;F2R;OCIAD2
artery morphogenesis (GO:0048844)	3/30	0.192692	0.676155	2.08581	3.43462	NRP1;JAG1;STRA6
heterotypic cell-cell adhesion (GO:0034113)	3/30	0.192692	0.676155	2.08581	3.43462	ITGB1;CXADR;JUP
microtubule polymerization (GO:0046785)	3/30	0.192692	0.676155	2.08581	3.43462	TPX2;TRPV4;FGF13
morphogenesis of an epithelium (GO:0002009)	3/30	0.192692	0.676155	2.08581	3.43462	RIPK4;PRKX;ACTG1
positive regulation of phosphate metabolic process (GO:0045937)	3/30	0.192692	0.676155	2.08581	3.43462	NRP1;SRC;EGF
positive regulation of small GTPase mediated signal transduction (GO:0051057)	3/30	0.192692	0.676155	2.08581	3.43462	NTRK1;SRC;IGF1
regulation of catecholamine secretion (GO:0050433)	3/30	0.192692	0.676155	2.08581	3.43462	CHGA;DRD2;SYT6
regulation of long-term synaptic potentiation (GO:1900271)	3/30	0.192692	0.676155	2.08581	3.43462	CHRNA7;ABL1;EPHB2
regulation of protein localization to membrane (GO:1905475)	3/30	0.192692	0.676155	2.08581	3.43462	MMP14;GPC2;GPC6
regulation of vasoconstriction (GO:0019229)	3/30	0.192692	0.676155	2.08581	3.43462	CHRM3;ACE;F2R
RNA-dependent DNA biosynthetic process (GO:0006278)	3/30	0.192692	0.676155	2.08581	3.43462	PIF1;CDK2;TERF1
activation of NF-kappaB-inducing kinase activity (GO:0007250)	2/16	0.193015	0.676155	2.68094	4.41011	CARD10;CARD14
dendrite self-avoidance (GO:0070593)	2/16	0.193015	0.676155	2.68094	4.41011	ROBO3;IGSF9
dendritic spine morphogenesis (GO:0060997)	2/16	0.193015	0.676155	2.68094	4.41011	EPHB2;PAK3
digestive tract morphogenesis (GO:0048546)	2/16	0.193015	0.676155	2.68094	4.41011	SOX11;STRA6
DNA unwinding involved in DNA replication (GO:0006268)	2/16	0.193015	0.676155	2.68094	4.41011	MCM7;MCM2
epiboly involved in wound healing (GO:0090505)	2/16	0.193015	0.676155	2.68094	4.41011	FLNA;CCN1
glycosphingolipid biosynthetic process (GO:0006688)	2/16	0.193015	0.676155	2.68094	4.41011	ST8SIA2;ST6GALNAC5
histone H2A acetylation (GO:0043968)	2/16	0.193015	0.676155	2.68094	4.41011	NAA40;RUVBL1
negative regulation of anoikis (GO:2000811)	2/16	0.193015	0.676155	2.68094	4.41011	ITGB1;SRC
negative regulation of cell-substrate junction organization (GO:0150118)	2/16	0.193015	0.676155	2.68094	4.41011	SRC;CORO1C
negative regulation of focal adhesion assembly (GO:0051895)	2/16	0.193015	0.676155	2.68094	4.41011	SRC;CORO1C
negative regulation of lyase activity (GO:0051350)	2/16	0.193015	0.676155	2.68094	4.41011	GNAI3;DRD2
nitric oxide metabolic process (GO:0046209)	2/16	0.193015	0.676155	2.68094	4.41011	NOS2;DDAH2
oogenesis (GO:0048477)	2/16	0.193015	0.676155	2.68094	4.41011	MDK;TRIP13
regulation of ERBB signaling pathway (GO:1901184)	2/16	0.193015	0.676155	2.68094	4.41011	FER;EGF
regulation of monocyte differentiation (GO:0045655)	2/16	0.193015	0.676155	2.68094	4.41011	CDK6;MYC
regulation of phosphate metabolic process (GO:0019220)	2/16	0.193015	0.676155	2.68094	4.41011	BARD1;MCM7
regulation of systemic arterial blood pressure (GO:0003073)	2/16	0.193015	0.676155	2.68094	4.41011	ACE;DRD2
regulation of systemic arterial blood pressure by hormone (GO:0001990)	2/16	0.193015	0.676155	2.68094	4.41011	ENPEP;ACE
resolution of meiotic recombination intermediates (GO:0000712)	2/16	0.193015	0.676155	2.68094	4.41011	TOP2A;EME1
positive regulation of DNA biosynthetic process (GO:2000573)	5/61	0.195578	0.676155	1.67685	2.73628	PARM1;MYC;NEK2;PRKD2;AURKB
response to light stimulus (GO:0009416)	5/61	0.195578	0.676155	1.67685	2.73628	DCT;GPR88;PCLAF;DRD2;DTL
negative regulation of cellular protein metabolic process (GO:0032269)	7/94	0.198817	0.676155	1.51162	2.44182	TRIM71;DAPK1;CAPRIN1;ENC1;IGF2BP3;YBX1;TYMS
central nervous system development (GO:0007417)	17/268	0.201885	0.676155	1.27407	2.03858	CNTNAP2;SOX11;GRIK1;SOX12;PBX4;MACROH2A2;HSPG2;PCDH18;GRIN2D;QARS1;COL4A1;NHLH1;PDGFC;NNAT;DCX;SOX4;ADGRL2
regulation of DNA metabolic process (GO:0051052)	4/46	0.202912	0.676155	1.78819	2.85214	PIF1;CDT1;MYC;TICRR
regulation of double-strand break repair via homologous recombination (GO:0010569)	4/46	0.202912	0.676155	1.78819	2.85214	RMI2;PARPBP;KDM1A;CHEK1
regulation of synaptic transmission, glutamatergic (GO:0051966)	4/46	0.202912	0.676155	1.78819	2.85214	GRM8;GRIK1;DRD2;CACNG5
double-strand break repair via nonhomologous end joining (GO:0006303)	5/62	0.204573	0.676155	1.64735	2.61406	BARD1;SMARCAL1;POLA1;NSD2;HMGB2
activation of protein kinase B activity (GO:0032148)	3/31	0.205884	0.676155	2.01121	3.1786	NTF3;NRG1;IGF1
cardiac muscle cell action potential involved in contraction (GO:0086002)	3/31	0.205884	0.676155	2.01121	3.1786	CAV3;SCN5A;SCN3B
embryonic skeletal system morphogenesis (GO:0048704)	3/31	0.205884	0.676155	2.01121	3.1786	OSR2;SIX1;SOX11
negative regulation of DNA binding (GO:0043392)	3/31	0.205884	0.676155	2.01121	3.1786	KDM1A;E2F1;SOX11
negative regulation of response to DNA damage stimulus (GO:2001021)	3/31	0.205884	0.676155	2.01121	3.1786	KDM1A;DDIAS;FBXO5
phospholipid translocation (GO:0045332)	3/31	0.205884	0.676155	2.01121	3.1786	ABCA1;ATP8B3;PLSCR5
proteoglycan biosynthetic process (GO:0030166)	3/31	0.205884	0.676155	2.01121	3.1786	PXYLP1;IGF1;GAL3ST4
receptor signaling pathway via JAK-STAT (GO:0007259)	3/31	0.205884	0.676155	2.01121	3.1786	GHR;SOCS2;FER
regulation of cellular component size (GO:0032535)	3/31	0.205884	0.676155	2.01121	3.1786	EPS8;EZR;VAV2
regulation of cellular senescence (GO:2000772)	3/31	0.205884	0.676155	2.01121	3.1786	CDK6;YBX1;FBXO5
regulation of transmembrane receptor protein serine/threonine kinase signaling pathway (GO:0090092)	3/31	0.205884	0.676155	2.01121	3.1786	FST;SOX11;FSTL1
double-strand break repair (GO:0006302)	11/164	0.210136	0.676155	1.35138	2.10814	BARD1;SMARCAL1;POLA1;BRIP1;EME1;CHEK2;CDCA5;NSD2;HMGB2;TRIP13;BRCA2
regulation of neuron differentiation (GO:0045664)	6/79	0.210605	0.676155	1.54377	2.40484	DISP3;ZEB1;NTF3;SIX1;SOX11;TCF3
adenylate cyclase-activating adrenergic receptor signaling pathway (GO:0071880)	2/17	0.211842	0.676155	2.50208	3.88301	AKAP13;DRD2
cellular response to gamma radiation (GO:0071480)	2/17	0.211842	0.676155	2.50208	3.88301	KDM1A;TP53
DNA biosynthetic process (GO:0071897)	2/17	0.211842	0.676155	2.50208	3.88301	POLA1;TYMS
embryo development ending in birth or egg hatching (GO:0009792)	2/17	0.211842	0.676155	2.50208	3.88301	OSR2;NR5A2
membrane depolarization during cardiac muscle cell action potential (GO:0086012)	2/17	0.211842	0.676155	2.50208	3.88301	SCN5A;SCN3B
mesonephric tubule development (GO:0072164)	2/17	0.211842	0.676155	2.50208	3.88301	SIX1;SLIT2
midbody abscission (GO:0061952)	2/17	0.211842	0.676155	2.50208	3.88301	KIF20A;CEP55
negative regulation of amyloid-beta formation (GO:1902430)	2/17	0.211842	0.676155	2.50208	3.88301	CHRNA7;IGF1
negative regulation of insulin secretion (GO:0046676)	2/17	0.211842	0.676155	2.50208	3.88301	CHGA;MIDN
positive regulation of blood coagulation (GO:0030194)	2/17	0.211842	0.676155	2.50208	3.88301	F12;F2R
positive regulation of DNA replication (GO:0045740)	2/17	0.211842	0.676155	2.50208	3.88301	CDT1;EGF
positive regulation of stem cell proliferation (GO:2000648)	2/17	0.211842	0.676155	2.50208	3.88301	KDM1A;SOX11
positive regulation of telomere capping (GO:1904355)	2/17	0.211842	0.676155	2.50208	3.88301	NEK2;AURKB
positive regulation of transcription of Notch receptor target (GO:0007221)	2/17	0.211842	0.676155	2.50208	3.88301	MAML3;DLGAP5
pyrimidine-containing compound catabolic process (GO:0072529)	2/17	0.211842	0.676155	2.50208	3.88301	DPYSL4;DPYSL3
regulation of steroid biosynthetic process (GO:0050810)	2/17	0.211842	0.676155	2.50208	3.88301	EGR1;WNT4
stem cell development (GO:0048864)	2/17	0.211842	0.676155	2.50208	3.88301	NRG1;SOX11
negative regulation of cell population proliferation (GO:0008285)	23/379	0.213274	0.676155	1.21585	1.8787	KLF10;NTRK1;BTG3;TES;F2R;SOX11;PTHLH;CDK6;FAP;DLG3;SST;MYC;DLG5;TP53INP1;E2F1;NOX4;E2F3;INSM1;TRIB1;DRD2;TP53;SOX4;E2F7
epithelial to mesenchymal transition (GO:0001837)	4/47	0.213606	0.676155	1.74651	2.69595	DDX17;DLG5;FAM83D;WNT4
regulation of protein localization to nucleus (GO:1900180)	4/47	0.213606	0.676155	1.74651	2.69595	CARD10;PLK1;CDK1;GTSE1
regulation of macromolecule metabolic process (GO:0060255)	13/200	0.215177	0.676155	1.30695	2.00786	SCARB2;PRDM13;IGF1;YBX1;TSKU;PTHLH;CDK6;CDH1;MYC;FUBP1;CDK2;IGF2BP3;INSM1
regulation of organelle organization (GO:0033043)	6/80	0.218739	0.676155	1.52283	2.31451	SCARB2;CDT1;CENPV;CAPN6;EZR;PAK2
skin development (GO:0043588)	6/80	0.218739	0.676155	1.52283	2.31451	COL1A1;COL3A1;JAG1;COL1A2;COL5A1;COL5A2
aortic valve morphogenesis (GO:0003180)	3/32	0.219273	0.676155	1.94175	2.94649	JAG1;GATA4;SLIT2
establishment or maintenance of epithelial cell apical/basal polarity (GO:0045197)	3/32	0.219273	0.676155	1.94175	2.94649	DLG3;PARD3;EZR
negative regulation of developmental growth (GO:0048640)	3/32	0.219273	0.676155	1.94175	2.94649	PTPRS;DCC;FGF13
negative regulation of microtubule polymerization or depolymerization (GO:0031111)	3/32	0.219273	0.676155	1.94175	2.94649	TPX2;FGF13;MAPRE1
positive regulation of receptor signaling pathway via STAT (GO:1904894)	3/32	0.219273	0.676155	1.94175	2.94649	GHR;F2R;OCIAD2
regulation of centrosome duplication (GO:0010824)	3/32	0.219273	0.676155	1.94175	2.94649	PKHD1;PLK2;SPICE1
regulation of dendritic spine morphogenesis (GO:0061001)	3/32	0.219273	0.676155	1.94175	2.94649	CUX2;CAPRIN1;DBN1
regulation of NMDA receptor activity (GO:2000310)	3/32	0.219273	0.676155	1.94175	2.94649	DLG3;DAPK1;EPHB2
regulation of MAP kinase activity (GO:0043405)	7/97	0.220673	0.676155	1.461	2.20768	CAV3;KSR1;EGF;PDGFD;PDGFC;TRIB1;EZH2
histone modification (GO:0016570)	8/114	0.220775	0.676155	1.41789	2.14188	CCNA2;HDAC2;EYA2;RUVBL1;CDK2;RCOR2;AURKB;EZH2
positive regulation of multicellular organismal process (GO:0051240)	21/345	0.221978	0.676155	1.21939	1.8354	ABCA1;KDM1A;EGF;FST;F2R;EBF2;RFX3;SIX1;SOX11;MACROH2A2;TSKU;TSHR;COL1A1;GHR;MDK;PDGFC;UCP2;MFAP2;F2RL1;FBXO5;EZH2
pre-replicative complex assembly (GO:0036388)	5/64	0.222958	0.676155	1.59134	2.38823	CDT1;ORC6;MCM7;MCM5;MCM2
positive regulation of hydrolase activity (GO:0051345)	10/149	0.223881	0.676155	1.35192	2.02333	ARHGAP11A;ITGB1;NTRK1;DOCK11;F2R;HMGB2;DVL3;F2RL1;AGRN;EZH2
histone H4 acetylation (GO:0043967)	4/48	0.224453	0.676155	1.70673	2.55001	NAA40;RUVBL1;JADE3;BRCA2
substrate adhesion-dependent cell spreading (GO:0034446)	4/48	0.224453	0.676155	1.70673	2.55001	NRP1;FER;KIF14;FN1
phospholipase C-activating G protein-coupled receptor signaling pathway (GO:0007200)	6/81	0.226978	0.676155	1.50244	2.22798	F2R;PTGER3;P2RY1;F2RL1;DRD2;F2RL2
antigen processing and presentation of exogenous peptide antigen via MHC class II (GO:0019886)	7/98	0.228141	0.676155	1.44487	2.13521	CENPE;KIF18A;KIF26A;KIF4A;KIF23;KIF11;KIF15
regulation of neuron apoptotic process (GO:0043523)	7/98	0.228141	0.676155	1.44487	2.13521	NTRK1;TOX3;MDK;F2R;NTF3;KIF14;SIX1
activation of protein kinase C activity (GO:1990051)	1/5	0.228883	0.676155	4.68948	6.91485	ABL1
adenosine 5'-(hexahydrogen pentaphosphate) catabolic process (GO:1901911)	1/5	0.228883	0.676155	4.68948	6.91485	NUDT4
adenosine 5'-(hexahydrogen pentaphosphate) metabolic process (GO:1901910)	1/5	0.228883	0.676155	4.68948	6.91485	NUDT4
apoptotic chromosome condensation (GO:0030263)	1/5	0.228883	0.676155	4.68948	6.91485	TOP2A
axon choice point recognition (GO:0016198)	1/5	0.228883	0.676155	4.68948	6.91485	ROBO3
bundle of His cell action potential (GO:0086043)	1/5	0.228883	0.676155	4.68948	6.91485	SCN5A
cardiac endothelial cell differentiation (GO:0003348)	1/5	0.228883	0.676155	4.68948	6.91485	NRG1
cardiac muscle cell myoblast differentiation (GO:0060379)	1/5	0.228883	0.676155	4.68948	6.91485	NRG1
catechol-containing compound biosynthetic process (GO:0009713)	1/5	0.228883	0.676155	4.68948	6.91485	TH
caveola assembly (GO:0070836)	1/5	0.228883	0.676155	4.68948	6.91485	CAV3
cell-cell adhesion mediated by integrin (GO:0033631)	1/5	0.228883	0.676155	4.68948	6.91485	ITGB1
cellular response to antibiotic (GO:0071236)	1/5	0.228883	0.676155	4.68948	6.91485	TP53
cellular response to macrophage colony-stimulating factor stimulus (GO:0036006)	1/5	0.228883	0.676155	4.68948	6.91485	FER
cellular response to vitamin (GO:0071295)	1/5	0.228883	0.676155	4.68948	6.91485	POSTN
chromatin maintenance (GO:0070827)	1/5	0.228883	0.676155	4.68948	6.91485	HDAC2
CRD-mediated mRNA stabilization (GO:0070934)	1/5	0.228883	0.676155	4.68948	6.91485	YBX1
de novo centriole assembly (GO:0097742)	1/5	0.228883	0.676155	4.68948	6.91485	PLK4
de novo centriole assembly involved in multi-ciliated epithelial cell differentiation (GO:0098535)	1/5	0.228883	0.676155	4.68948	6.91485	PLK4
deoxyribonucleotide metabolic process (GO:0009262)	1/5	0.228883	0.676155	4.68948	6.91485	RRM2
diadenosine hexaphosphate catabolic process (GO:1901909)	1/5	0.228883	0.676155	4.68948	6.91485	NUDT4
diadenosine hexaphosphate metabolic process (GO:1901908)	1/5	0.228883	0.676155	4.68948	6.91485	NUDT4
diadenosine pentaphosphate catabolic process (GO:1901907)	1/5	0.228883	0.676155	4.68948	6.91485	NUDT4
diadenosine pentaphosphate metabolic process (GO:1901906)	1/5	0.228883	0.676155	4.68948	6.91485	NUDT4
diaphragm development (GO:0060539)	1/5	0.228883	0.676155	4.68948	6.91485	STRA6
diphosphoinositol polyphosphate metabolic process (GO:0071543)	1/5	0.228883	0.676155	4.68948	6.91485	NUDT4
DNA catabolic process, exonucleolytic (GO:0000738)	1/5	0.228883	0.676155	4.68948	6.91485	XRN2
dopamine biosynthetic process (GO:0042416)	1/5	0.228883	0.676155	4.68948	6.91485	TH
embryonic skeletal joint morphogenesis (GO:0060272)	1/5	0.228883	0.676155	4.68948	6.91485	OSR2
endocardial cell differentiation (GO:0060956)	1/5	0.228883	0.676155	4.68948	6.91485	NRG1
enteroendocrine cell differentiation (GO:0035883)	1/5	0.228883	0.676155	4.68948	6.91485	INSM1
establishment of monopolar cell polarity (GO:0061162)	1/5	0.228883	0.676155	4.68948	6.91485	FSCN1
establishment of protein localization to telomere (GO:0070200)	1/5	0.228883	0.676155	4.68948	6.91485	BRCA2
fatty acid omega-oxidation (GO:0010430)	1/5	0.228883	0.676155	4.68948	6.91485	ADH5
female genitalia development (GO:0030540)	1/5	0.228883	0.676155	4.68948	6.91485	STRA6
gastro-intestinal system smooth muscle contraction (GO:0014831)	1/5	0.228883	0.676155	4.68948	6.91485	PTGER3
L-arginine import across plasma membrane (GO:0097638)	1/5	0.228883	0.676155	4.68948	6.91485	SLC7A3
lung morphogenesis (GO:0060425)	1/5	0.228883	0.676155	4.68948	6.91485	SOX11
mammary gland duct morphogenesis (GO:0060603)	1/5	0.228883	0.676155	4.68948	6.91485	LRP5
mature conventional dendritic cell differentiation (GO:0097029)	1/5	0.228883	0.676155	4.68948	6.91485	F2RL1
meiotic sister chromatid segregation (GO:0045144)	1/5	0.228883	0.676155	4.68948	6.91485	SGO1
melanin biosynthetic process (GO:0042438)	1/5	0.228883	0.676155	4.68948	6.91485	DCT
membrane depolarization during AV node cell action potential (GO:0086045)	1/5	0.228883	0.676155	4.68948	6.91485	SCN5A
membrane depolarization during SA node cell action potential (GO:0086046)	1/5	0.228883	0.676155	4.68948	6.91485	SCN5A
metanephric mesenchymal cell differentiation (GO:0072162)	1/5	0.228883	0.676155	4.68948	6.91485	WNT4
middle ear morphogenesis (GO:0042474)	1/5	0.228883	0.676155	4.68948	6.91485	OSR2
[truncated: 2,230 more rows]

## Sheet: EGA_MBG3vsHC_Cluster1_GO_CC
Term	Overlap	P-value	Adjusted P-value	Odds Ratio	Combined Score	Genes
[truncated: 261 more rows]

[truncated: 18 more sheets: EGA_MBG3vsHC_Cluster1_GO_MF, EGA_MBG3vsHC_Cluster1_KEGG, EGA_MBG3vsHC_Cluster1_Reactome, EGA_MBG3vsHC_Cluster2_GO_BP, EGA_MBG3vsHC_Cluster2_GO_CC, EGA_MBG3vsHC_Cluster2_GO_MF, EGA_MBG3vsHC_Cluster2_KEGG, EGA_MBG3vsHC_Cluster2_Reactome, EGA_MBG3vsHC_Cluster3_GO_BP, EGA_MBG3vsHC_Cluster3_GO_CC, EGA_MBG3vsHC_Cluster3_GO_MF, EGA_MBG3vsHC_Cluster3_KEGG, EGA_MBG3vsHC_Cluster3_React, EGA_MBG3vsHC_Cluster4_GO_BP, EGA_MBG3vsHC_Cluster4_GO_CC, EGA_MBG3vsHC_Cluster4_GO_MF, EGA_MBG3vsHC_KEGG, EGA_MBG3vsHC_Cluster4_React]
