# Supplementary material for: MYC up-regulation confers vulnerability to dual inhibition of CDK12 and CDK13 in high-risk Group 3 medulloblastoma
Source: J Exp Clin Cancer Res. 2023 Aug 21;42:214. doi: 10.1186/s13046-023-02790-2 (PMC10440921; doi:10.1186/s13046-023-02790-2)
Supplement: Supplementary file 5 — Additional file 5: Supplementary Table 4. RNA-seq expression data of siMYC and siSCR D341 MB cells. [file 13046_2023_2790_MOESM5_ESM.xlsx]

## Sheet: RNA seq D341 siMYC vs siSCR 
FAST DB STABLE ID	Gene Symbol	Regulation	Fold-Change	P-Value	Adjusted P-Value	Gene Coordinates (hg38)	UCSC Link	Gene Name	Aliases and Synonyms	Entrez Gene ID	EnsEMBL ID	Expression D341 siCtrl	Expression D341 siMYC 48h
GSHG0015344	--	up	7.2377e+09	3.18e-19	1.78e-17	chr15(+):101773470-101773502	UCSC	--	--	--	--	0	15.19
GSHG0016263	--	up	1.67484e+09	2.41e-09	4.65e-08	chr16(+):25071739-25071794	UCSC	--	--	--	--	0	123.21
GSHG0031565	GUCA1C	up	1471.9	3.86e-08	6.18e-07	chr3(-):108907792-108953879	UCSC	guanylate cyclase activator 1C	GCAP3	9626	--	0	242.26
GSHG0033293	SLC2A9	up	1277.77	7.34e-06	7.87e-05	chr4(-):9826224-10040270	UCSC	solute carrier family 2 member 9	GLUT9, GLUTX, UAQTL2, URATv1	56606	--	0	210.31
GSHG0019309	PYY	up	1149.68	1.02e-09	2.07e-08	chr17(-):43952733-44004469	UCSC	peptide YY	PYY-I, PYY1	5697	--	0	189.23
GSHG0028697	BIK	up	1146.54	1.12e-06	1.37e-05	chr22(+):43110750-43129712	UCSC	BCL2 interacting killer	BIP1, BP4, NBK	638	ENSG00000100290	0	188.71
GSHG0035924	GLRA1	up	1005.1	0.000115	0.000974	chr5(-):151822513-151924851	UCSC	glycine receptor alpha 1	HKPX1, STHE	2741	--	0	165.42
GSHG0046515	FOXP3	up	887.72	0.000213	0.00171	chrX(-):49250438-49264826	UCSC	forkhead box P3	AIID, DIETER, IPEX, JM2, PIDX, XPID	50943	--	0	146.1
GSHG0006012	LUZP2	up	606.45	0.0134	0.0634	chr11(+):24496970-25082638	UCSC	leucine zipper protein 2	KFSP2566, PRO6246	338645	--	0	99.82
GSHG0036454	H2BC6	up	538.06	0.00593	0.0321	chr6(+):26183729-26184230	UCSC	H2B clustered histone 6	dJ221C16.8, H2B.h, H2B/h, H2BC10, H2BC4, H2BC7, H2BC8, H2BFH, HIST1H2BE	8344	ENSG00000274290	0	88.55
GSHG0004437	--	up	536.4	0.00531	0.0292	chr10(+):102763502-102763774	UCSC	--	--	--	--	0	88.29
GSHG0000541	LOC101929626	up	475.45	2.07e-06	2.45e-05	chr1(+):46133371-46139081	UCSC	uncharacterized LOC101929626	--	101929626	ENSG00000227857	0	78.24
GSHG0022378	--	up	469.11	0.00146	0.00963	chr19(-):11300867-11321325	UCSC	--	--	--	--	0	77.21
GSHG0004608	--	up	439.26	7.74e-07	9.85e-06	chr10(+):129782762-129782789	UCSC	--	--	--	--	0	72.29
GSHG0035735	MIR3936	up	418.01	3.24e-06	3.71e-05	chr5(-):132365490-132365599	UCSC	microRNA 3936	mir-3936	100500865	ENSG00000263597	0	68.82
GSHG0044323	--	up	416.39	1.25e-05	0.000129	chr9(-):37781485-37781511	UCSC	--	--	--	--	0	68.55
GSHG0005360	GOLGA7B-DT	up	412.08	0.042	0.162	chr10(-):97828479-97849798	UCSC	GOLGA7B divergent transcript	LINC00866	100505561	ENSG00000227356	0	67.82
GSHG0030585	--	up	389.46	0.00966	0.0482	chr3(+):142796123-142796177	UCSC	--	--	--	--	0	64.11
GSHG0021396	LOC102725254	up	380.18	0.000164	0.00135	chr19(+):18204730-18205534	UCSC	uncharacterized LOC102725254	--	102725254	ENSG00000268650	0	62.58
GSHG0010568	--	up	376.77	0.0474	0.179	chr12(-):113208325-113208365	UCSC	--	--	--	--	0	62.01
GSHG0039577	--	up	340.37	0.00327	0.0194	chr7(+):71489446-71489471	UCSC	--	--	--	--	0	56.02
GSHG0014587	--	up	313.21	0.00486	0.0271	chr15(+):101764857-101764894	UCSC	--	--	--	--	0	51.55
GSHG0016995	--	up	296.85	5.83e-05	0.000526	chr16(-):8850380-8850406	UCSC	--	--	--	--	0	48.87
GSHG0024097	MIR3127	up	294.63	0.0174	0.079	chr2(+):96798278-96798353	UCSC	microRNA 3127	mir-3127	100422928	ENSG00000264157	0	48.5
GSHG0014621	--	up	287.22	0.0216	0.0949	chr15(+):101776382-101776419	UCSC	--	--	--	--	0	47.27
GSHG0029537	--	up	278.83	0.013	0.0618	chr22(-):23911310-23911351	UCSC	--	--	--	--	0	45.9
GSHG0027805	--	up	264.3	0.00262	0.016	chr21(+):42993200-42993229	UCSC	--	--	--	--	0	43.49
GSHG0020045	--	up	253.44	0.00166	0.0108	chr17(-):47018352-47018379	UCSC	--	--	--	--	0	41.72
GSHG0017778	--	up	247.08	0.0342	0.138	chr17(+):4160939-4160967	UCSC	--	--	--	--	0	40.67
GSHG0006657	MIR1260B	up	240	0.00333	0.0197	chr11(+):96341438-96341526	UCSC	microRNA 1260b	mir-1260b	100422991	ENSG00000266192	0	39.51
GSHG0033196	--	up	235.5	0.0103	0.0509	chr4(-):879538-879567	UCSC	--	--	--	--	0	38.76
GSHG0016934	--	up	227.51	0.0496	0.185	chr16(-):2600019-2600047	UCSC	--	--	--	--	0	37.45
GSHG0001879	MIR3124	up	219.25	0.00581	0.0315	chr1(+):248826377-248826443	UCSC	microRNA 3124	mir-3124	100422879	ENSG00000264500	0	36.07
GSHG0039546	--	up	215.82	0.00452	0.0254	chr7(+):66901211-66901239	UCSC	--	--	--	--	0	35.53
GSHG0014622	--	up	198.6	0.0144	0.0676	chr15(+):101776426-101776485	UCSC	--	--	--	--	0	32.69
GSHG0042543	CALB1	up	191.16	1.01e-14	3.64e-13	chr8(-):90058608-90082879	UCSC	calbindin 1	CALB, D-28K	793	ENSG00000104327	4.6	886.61
GSHG0012498	MIR342	up	188.24	0.0276	0.116	chr14(+):100109655-100109753	UCSC	microRNA 342	hsa-mir-342, MIRN342	442909	ENSG00000199082	0	30.99
GSHG0017191	--	up	187.11	0.0103	0.0508	chr16(-):31072007-31072033	UCSC	--	--	--	--	0	30.8
GSHG0043197	MIR491	up	186.98	0.0311	0.128	chr9(+):20716105-20716188	UCSC	microRNA 491	hsa-mir-491, mir-491, MIRN491	574444	ENSG00000207609	0	30.78
GSHG0032212	--	up	175.45	0.00196	0.0125	chr4(+):763872-763897	UCSC	--	--	--	--	0	28.86
GSHG0013493	--	up	171.45	0.000471	0.0035	chr15(+):25052796-25052823	UCSC	--	--	--	--	0	28.24
GSHG0019261	--	up	167.09	0.0304	0.126	chr17(-):42045683-42045708	UCSC	--	--	--	--	0	27.5
GSHG0022159	--	up	163.76	0.0122	0.0586	chr19(-):1274889-1274918	UCSC	--	--	--	--	0	26.95
GSHG0016738	--	up	162.19	0.00824	0.0422	chr16(+):85209667-85209692	UCSC	--	--	--	--	0	26.7
GSHG0045129	MIR601	up	155.43	0.0171	0.0777	chr9(-):123402525-123402603	UCSC	microRNA 601	hsa-mir-601, MIRN601	693186	ENSG00000207991	0	25.59
GSHG0015821	--	up	154.24	0.0271	0.114	chr15(+):101771943-101771972	UCSC	--	--	--	--	0	25.38
GSHG0009176	MIRLET7I	up	150.71	0.0134	0.0635	chr12(+):62603686-62603769	UCSC	microRNA let-7i	hsa-let-7i, let-7i, LET7I, MIRNLET7I	406891	ENSG00000199179	0	24.8
GSHG0039494	--	up	149.75	0.00264	0.0161	chr7(+):64307475-64307506	UCSC	--	--	--	--	0	24.63
GSHG0013501	SNORD116-3 // SNORD116-9	up	148.81	0.0425	0.164	chr15(+):25056859-25056955	UCSC	small nucleolar RNA, C/D box 116-3 // small nucleolar RNA, C/D box 116-9	HBII-85-3, HBII-85-9	100033415, 100033421	ENSG00000206727, ENSG00000207014	0	24.5
GSHG0010429	--	up	147.31	0.0137	0.0646	chr12(-):94284724-94284750	UCSC	--	--	--	--	0	24.25
GSHG0014586	--	up	144.55	0.026	0.11	chr15(+):101764810-101764838	UCSC	--	--	--	--	0	23.79
GSHG0010290	--	up	143.1	0.0185	0.0832	chr12(-):57846882-57846910	UCSC	--	--	--	--	0	23.55
GSHG0047714	--	up	138.82	0.0244	0.105	chr1(+):41368169-41368200	UCSC	--	--	--	--	0	22.86
GSHG0016838	--	up	138.47	0.00562	0.0306	chr16(+):89994010-89994037	UCSC	--	--	--	--	0	22.8
GSHG0028708	--	up	137.86	0.0404	0.158	chr22(+):43999016-43999041	UCSC	--	--	--	--	0	22.7
GSHG0012112	--	up	135.5	0.0474	0.179	chr12(+):50323309-50323336	UCSC	--	--	--	--	0	22.31
GSHG0014585	--	up	132.46	0.00631	0.0338	chr15(+):101764765-101764794	UCSC	--	--	--	--	0	21.8
GSHG0014620	--	up	123.11	0.0399	0.156	chr15(+):101776316-101776343	UCSC	--	--	--	--	0	20.26
GSHG0042121	--	up	120.98	0.00815	0.0418	chr8(-):483750-483776	UCSC	--	--	--	--	0	19.92
GSHG0010141	--	up	102.98	0.00359	0.021	chr12(-):51082641-51082666	UCSC	--	--	--	--	0	16.96
GSHG0042972	--	up	101.08	0.00434	0.0246	chr8(-):144840241-144840266	UCSC	--	--	--	--	0	16.61
GSHG0013019	--	up	97.87	0.00716	0.0376	chr14(-):73886628-73886654	UCSC	--	--	--	--	0	16.1
GSHG0035734	--	up	92.15	0.0146	0.0684	chr5(-):132349257-132349285	UCSC	--	--	--	--	0	15.15
GSHG0029020	--	up	84.91	0.0435	0.167	chr22(-):31335140-31335165	UCSC	--	--	--	--	0	13.98
GSHG0004945	GLUD1P2	up	79.75	0.000163	0.00134	chr10(-):46759023-46786770	UCSC	glutamate dehydrogenase 1 pseudogene 2	GLUD1P7, GLUDP2, GLUDP7	414212	ENSG00000265366	1.74	139.66
GSHG0048176	--	up	50.43	0.00722	0.0378	chr16(-):21506474-21506500	UCSC	--	--	--	--	0	8.29
GSHG0024805	WNT6	up	49.65	0.00605	0.0326	chr2(+):218859805-218874233	UCSC	Wnt family member 6	--	7475	ENSG00000115596	2.3	114.61
GSHG0011996	RPGRIP1	up	41.69	1.29e-20	8.25e-19	chr14(+):21280083-21351301	UCSC	RPGR interacting protein 1	CORD13, LCA6, RGI1, RGRIP, RPGRIP, RPGRIP1d	57096	--	29.67	1231.52
GSHG0010520	SVOP	up	39.82	0.00101	0.00693	chr12(-):108907741-109021068	UCSC	SV2 related protein	--	55530	ENSG00000166111	6.94	276.05
GSHG0006071	CD44	up	39.05	1.3e-07	1.89e-06	chr11(+):35138870-35232402	UCSC	CD44 molecule (Indian blood group)	CDW44, CSPG8, ECMR-III, HCELL, HUTCH-I, IN, LHR, MC56, MDU2, MDU3, MIC4, Pgp1	960	--	8.04	315.7
GSHG0026156	FRZB	up	33.63	0.0126	0.0604	chr2(-):182833275-182866760	UCSC	frizzled related protein	FRE, FRITZ, FRP-3, FRZB-1, FRZB-PEN, FRZB1, FZRB, hFIZ, OS1, SFRP3, SRFP3	2487	ENSG00000162998	27.45	922.64
GSHG0024739	MAP2	up	31.51	0.00111	0.00755	chr2(+):209424047-209734112	UCSC	microtubule associated protein 2	MAP-2, MAP2A, MAP2B, MAP2C	4133	--	6.28	197.1
GSHG0039588	ABHD11-AS1	up	31.12	0.00395	0.0227	chr7(+):73735069-73736000	UCSC	ABHD11 antisense RNA 1 (tail to tail)	LINC00035, NCRNA00035, WBSCR26	171022	--	4.31	134.53
GSHG0023335	--	up	28.69	0.0332	0.135	chr19(+):54140077-54140214	UCSC	--	--	--	--	0.88	25.32
GSHG0017384	--	up	28.45	0.0277	0.116	chr16(-):69364490-69364515	UCSC	--	--	--	--	0.86	24.74
GSHG0014617	--	up	24.86	0.00457	0.0257	chr15(+):101775717-101775761	UCSC	--	--	--	--	5.17	128.98
GSHG0002249	SPOCD1	up	24.28	1.47e-34	2.53e-32	chr1(-):31790422-31816022	UCSC	SPOC domain containing 1	PPP1R146	90853	--	101.77	2473.34
GSHG0015291	CELF6	up	23.32	6.12e-11	1.43e-09	chr15(-):72284727-72321188	UCSC	CUGBP Elav-like family member 6	BRUNOL6	60677	--	59.62	1390.81
GSHG0010735	LOC100128276	up	23.1	0.0362	0.144	chr12(-):128849171-128853095	UCSC	uncharacterized LOC100128276	--	100128276	--	6.32	146.23
GSHG0014618	--	up	23.1	0.00611	0.0329	chr15(+):101775768-101775813	UCSC	--	--	--	--	4.6	106.54
GSHG0044859	ECM2	up	19.72	7.3e-18	3.63e-16	chr9(-):92493547-92536622	UCSC	extracellular matrix protein 2	--	1842	--	75.42	1485.74
GSHG0019104	VTN	up	18.79	8.8e-19	4.75e-17	chr17(-):28367284-28370307	UCSC	vitronectin	V75, VN, VNT	7448	ENSG00000109072	120.02	2252.83
GSHG0033197	--	up	18.42	0.0443	0.169	chr4(-):897093-897122	UCSC	--	--	--	--	2.59	47.81
GSHG0032139	--	up	17.72	0.0177	0.0799	chr3(-):197603477-197603505	UCSC	--	--	--	--	3.45	61.34
GSHG0032506	SLC34A2	up	17.71	6.07e-09	1.11e-07	chr4(+):25655822-25678748	UCSC	solute carrier family 34 member 2	NAPI-3B, NAPI-IIb, NPTIIb, PULAM	10568	--	119.97	2124.17
GSHG0006162	--	up	17.61	0.00281	0.017	chr11(+):48948445-48951664	UCSC	--	--	--	--	34.6	609.22
GSHG0019662	--	up	17.32	0.0209	0.0919	chr17(-):76717369-76717395	UCSC	--	--	--	--	2.59	45.01
GSHG0045022	LPAR1	up	17.21	1.03e-13	3.37e-12	chr9(-):110873263-111039246	UCSC	lysophosphatidic acid receptor 1	edg-2, EDG2, Gpcr26, LPA1, Mrec1.3, rec.1.3, vzg-1, VZG1	1902	--	25.63	439.5
GSHG0031618	--	up	16.19	0.0478	0.18	chr3(-):117997233-117997258	UCSC	--	--	--	--	4.31	69.92
GSHG0029752	GALNT15	up	16.18	3.41e-05	0.000323	chr3(+):15894057-16231992	UCSC	polypeptide N-acetylgalactosaminyltransferase 15	GALNACT15, GALNT13, GALNT7, GALNTL2, PIH5, pp-GalNAc-T15	117248	--	37.75	611.03
GSHG0023788	EPCAM	up	15.58	0.0294	0.122	chr2(+):47369311-47387020	UCSC	epithelial cell adhesion molecule	Ber-Ep4, BerEp4, DIAR5, EGP-2, EGP314, EGP40, ESA, HNPCC8, KS1/4, KSA, M4S1, MIC18, MK-1, MOC-31, TACSTD1, TROP1	4072	ENSG00000119888	9.11	141.89
GSHG0035732	MIR3936HG	up	15.35	5.76e-05	0.00052	chr5(-):132311276-132369917	UCSC	MIR3936 host gene	SLC22A5-AS1	553103	ENSG00000233006	7.49	114.1
GSHG0027368	MAFB	up	14.55	3.4e-07	4.59e-06	chr20(-):40685848-40689239	UCSC	MAF bZIP transcription factor B	DURS3, KRML, MCTO	9935	ENSG00000204103	62.58	910.31
GSHG0024850	COL4A3	up	14.54	0.00131	0.00873	chr2(+):227164565-227333742	UCSC	collagen type IV alpha 3 chain	ATS2, ATS3	1285	ENSG00000169031	21.35	310.41
GSHG0045864	SLC16A2	up	14.23	1.53e-06	1.85e-05	chrX(+):74421415-74533916	UCSC	solute carrier family 16 member 2	AHDS, DXS128, DXS128E, MCT7, MCT8, MRX22, XPCT	6567	ENSG00000147100	16.77	239.43
GSHG0003007	CELF3	up	13.91	2.43e-26	2.43e-24	chr1(-):151700058-151716814	UCSC	CUGBP Elav-like family member 3	BRUNOL1, CAGH4, ERDA4, ETR-1, TNRC4	11189	--	127.1	1765.7
GSHG0018667	FSCN2	up	13.57	0.00864	0.0439	chr17(+):81528326-81537130	UCSC	fascin actin-bundling protein 2, retinal	RFSN, RP30	25794	--	25.14	341.08
GSHG0016938	SRRM2-AS1	up	13.54	0.00174	0.0113	chr16(-):2737076-2752600	UCSC	SRRM2 antisense RNA 1	--	100128788	--	11.59	156.71
GSHG0008829	PDE6H	up	13.33	5.75e-06	6.28e-05	chr12(+):14973042-14981865	UCSC	phosphodiesterase 6H	ACHM6, RCD3	5149	ENSG00000139053	87	1159.45
GSHG0009196	LINC02454	up	13.23	0.0138	0.065	chr12(+):65602869-65612987	UCSC	long intergenic non-protein coding RNA 2454	--	105369807	--	7.57	99.78
GSHG0015383	CHRNA3	up	13.15	0.0041	0.0235	chr15(-):78593050-78621295	UCSC	cholinergic receptor nicotinic alpha 3 subunit	BAIPRCK, LNCR2, NACHRA3, PAOD2	1136	--	17.07	224.5
GSHG0036196	--	up	13.07	0.0207	0.0913	chr5(+):1348300-1348325	UCSC	--	--	--	--	8.26	107.83
GSHG0033960	VEGFC	up	12.9	2.2e-06	2.58e-05	chr4(-):176683538-176792922	UCSC	vascular endothelial growth factor C	Flt4-L, LMPH1D, LMPHM4, VRP	7424	ENSG00000150630	19.36	249.83
GSHG0029071	CACNG2	up	12.9	0.00031	0.0024	chr22(-):36560857-36703752	UCSC	calcium voltage-gated channel auxiliary subunit gamma 2	MRD10	10369	ENSG00000166862	103.74	1338.12
GSHG0002695	LINC01708	up	12.81	2.11e-05	0.000208	chr1(-):99472420-99487804	UCSC	long intergenic non-protein coding RNA 1708	--	101928270	ENSG00000224445	24.4	313.02
GSHG0006109	CD82	up	12.64	0.0497	0.185	chr11(+):44565637-44620358	UCSC	CD82 molecule	4F9, C33, GR15, IA4, KAI1, R2, SAR2, ST6, TSPAN27	3732	--	6.32	80.05
GSHG0000481	RIMKLA	up	11.94	0.000414	0.00312	chr1(+):42380792-42424232	UCSC	ribosomal modification protein rimK like family member A	FAM80A, NAAGS, NAAGS-II, NAAGS2	284716	ENSG00000177181	9.53	113.81
GSHG0014047	APH1B	up	11.41	4.91e-13	1.47e-11	chr15(+):63277603-63309126	UCSC	aph-1 homolog B, gamma-secretase subunit	APH-1B, PRO1328, PSFL, TAAV688	83464	--	188.09	2145.51
GSHG0003159	AIM2	up	11.3	3.75e-07	5.02e-06	chr1(-):159062251-159076859	UCSC	absent in melanoma 2	PYHIN4	9447	ENSG00000163568	16.03	181.81
GSHG0001776	DISC1-IT1	up	11.11	1.96e-05	0.000195	chr1(+):231925834-231945205	UCSC	DISC1 intronic transcript 1	--	104472714	ENSG00000226758	9.79	108.9
GSHG0029638	CAV3	up	10.96	0.00738	0.0385	chr3(+):8733800-8746760	UCSC	caveolin 3	LGMD1C, LQT9, MPDT, RMD2, VIP-21, VIP21	859	--	36.54	401.01
GSHG0009753	C1R	up	10.64	0.000764	0.00539	chr12(-):7080213-7092469	UCSC	complement C1r	EDSPD1	715	--	35.97	382.73
GSHG0041246	ZNF467	up	10.41	8.13e-13	2.36e-11	chr7(-):149764182-149773588	UCSC	zinc finger protein 467	EZI, Zfp467	168544	--	97.24	1011.99
GSHG0017848	ATP1B2	up	10.31	1.18e-21	8.14e-20	chr17(+):7646627-7657770	UCSC	ATPase Na+/K+ transporting subunit beta 2	AMOG	482	ENSG00000129244	89.64	923.41
GSHG0012731	SLC7A7	up	10.29	0.00145	0.00956	chr14(-):22773222-22819791	UCSC	solute carrier family 7 member 7	LAT3, LPI, MOP-2, y+LAT-1, Y+LAT1	9056	--	34.69	356.67
GSHG0002263	FNDC5	up	9.89	1.15e-14	4.12e-13	chr1(-):32862268-32872484	UCSC	fibronectin type III domain containing 5	FRCP2, irisin	252995	--	180.46	1783.44
GSHG0024625	--	up	9.86	0.0344	0.139	chr2(+):183179316-183179345	UCSC	--	--	--	--	7.57	74.35
GSHG0033469	KDR	up	9.85	9.42e-07	1.18e-05	chr4(-):55078481-55125595	UCSC	kinase insert domain receptor	CD309, FLK1, VEGFR, VEGFR2	3791	ENSG00000128052	54.5	536.58
GSHG0003606	--	up	9.83	0.0161	0.0738	chr1(-):223864296-223864604	UCSC	--	--	--	--	18.78	184.25
GSHG0005990	NAV2	up	9.83	1.21e-07	1.77e-06	chr11(+):19345236-20121601	UCSC	neuron navigator 2	HELAD1, POMFIL2, RAINB1, STEERIN2, UNC53H2	89797	--	144.58	1420.77
GSHG0040504	IGFBP3	up	9.67	7.68e-11	1.76e-09	chr7(-):45912245-45921274	UCSC	insulin like growth factor binding protein 3	BP-53, IBP3	3486	--	223.33	2161.36
GSHG0001273	NHLH1	up	9.48	6.43e-07	8.29e-06	chr1(+):160367067-160372848	UCSC	nescient helix-loop-helix 1	bHLHa35, HEN1, NSCL, NSCL1	4807	ENSG00000171786	73.1	692.37
GSHG0003890	OPTN	up	9.41	8.41e-28	9.54e-26	chr10(+):13099449-13138308	UCSC	optineurin	ALS12, FIP2, GLC1E, HIP7, HYPL, NRP, TFIIIA-INTP	10133	--	331.61	3119.72
GSHG0024808	CDK5R2	up	9.3	4.55e-05	0.000421	chr2(+):218959655-218962155	UCSC	cyclin dependent kinase 5 regulatory subunit 2	NCK5AI, P39, p39nck5ai	8941	ENSG00000171450	219.84	2043.05
GSHG0009060	AMHR2	up	9.24	0.00709	0.0373	chr12(+):53423855-53431672	UCSC	anti-Mullerian hormone receptor type 2	AMHR, MISR2, MISRII, MRII	269	--	24.11	222.61
GSHG0046923	MIR503HG	up	9.2	2.65e-07	3.64e-06	chrX(-):134543337-134546630	UCSC	MIR503 host gene	H19X, MIR503HG2	84848	--	60.25	553.87
GSHG0022002	--	up	9.17	0.0295	0.122	chr19(+):55216660-55221616	UCSC	--	--	--	--	13.89	127.56
GSHG0039740	LOC105375423	up	9.01	0.00198	0.0126	chr7(+):99997075-100011634	UCSC	uncharacterized LOC105375423	--	105375423	ENSG00000286923	15.32	137.74
GSHG0019658	ST6GALNAC2	up	8.87	1.05e-21	7.25e-20	chr17(-):76563736-76585861	UCSC	ST6 N-acetylgalactosaminide alpha-2, 6-sialyltransferase 2	SAITL1, SIAT7, SIAT7B, SIATL1, ST6GalNAII, STHM	10610	ENSG00000070731	191.96	1703.29
GSHG0035659	EPB41L4A	up	8.87	5.12e-07	6.7e-06	chr5(-):112142440-112419313	UCSC	erythrocyte membrane protein band 4.1 like 4A	EPB41L4, NBL4	64097	--	113.89	1008.94
GSHG0026759	TP53INP2	up	8.8	8.89e-42	2.21e-39	chr20(+):34704344-34713439	UCSC	tumor protein p53 inducible nuclear protein 2	C20orf110, dJ1181N3.1, DOR, PIG-U, PIGU, PINH	58476	--	589.84	5191.47
GSHG0048861	CACFD1	up	8.61	1.7e-05	0.00017	chr9(+):133459967-133470848	UCSC	calcium channel flower domain containing 1	C9orf7, D9S2135, FLOWER	11094	--	78.22	672.87
GSHG0018805	AIPL1	up	8.6	1.42e-07	2.06e-06	chr17(-):6423737-6435199	UCSC	aryl hydrocarbon receptor interacting protein like 1	AIPL2, LCA4	23746	--	36.11	310.1
GSHG0010278	ARHGAP9	up	8.45	6.07e-17	2.76e-15	chr12(-):57472264-57488824	UCSC	Rho GTPase activating protein 9	10C, RGL1	64333	--	130.2	1099.91
GSHG0045522	TMSB4X	up	8.44	2.63e-26	2.61e-24	chrX(+):12975103-12977226	UCSC	thymosin beta 4 X-linked	FX, PTMB4, TB4X, TMSB4	7114	ENSG00000205542	6008.6	50727.1
GSHG0044958	TRIM14	up	8.43	8.78e-17	3.93e-15	chr9(-):98069292-98119293	UCSC	tripartite motif containing 14	--	9830	--	337.56	2846.88
GSHG0008722	GNB3	up	8.36	4.43e-210	6.46e-206	chr12(+):6839954-6847394	UCSC	G protein subunit beta 3	CSNB1H, HG2D	2784	--	4381.23	36641.2
GSHG0042862	SLA	up	8.08	5.33e-08	8.33e-07	chr8(-):133036728-133102876	UCSC	Src like adaptor	SLA1, SLAP	6503	--	101.49	820.44
GSHG0021581	ZNF529-AS1	up	8.07	2.96e-08	4.8e-07	chr19(+):36573070-36594708	UCSC	ZNF529 antisense RNA 1	--	101927599	--	67.05	541.46
GSHG0016937	PRSS27	up	8.06	5.14e-05	0.000468	chr16(-):2712418-2720561	UCSC	serine protease 27	CAPH2, MPN	83886	ENSG00000172382	22.36	179.92
GSHG0005459	--	up	7.86	9.45e-11	2.15e-09	chr10(-):108430017-108432434	UCSC	--	--	--	--	47.21	371.39
GSHG0009206	LINC02408	up	7.85	0.000577	0.0042	chr12(+):67520082-67567131	UCSC	long intergenic non-protein coding RNA 2408	--	100507175	ENSG00000203585	40.53	318.28
GSHG0033866	SH3D19	up	7.71	1.17e-97	3.8e-94	chr4(-):151120281-151325605	UCSC	SH3 domain containing 19	EBP, Eve-1, EVE1, Kryn, SH3P19	152503	--	914.82	7048.12
GSHG0047535	HLA-B	up	7.66	1.33e-06	1.62e-05	chr6(-):31353873-31357179	UCSC	major histocompatibility complex, class I, B	AS, B-4901, HLAB	3106	ENSG00000234745	52.5	402.06
GSHG0016374	HSD3B7	up	7.59	0.000904	0.00627	chr16(+):30985207-30989150	UCSC	hydroxy-delta-5-steroid dehydrogenase, 3 beta- and steroid delta-isomerase 7	CBAS1, PFIC4, SDR11E3	80270	--	52.06	395
GSHG0013764	CGNL1	up	7.57	2.6e-08	4.26e-07	chr15(+):57376505-57550717	UCSC	cingulin like 1	JACOP, PCING	84952	ENSG00000128849	429.49	3250.27
GSHG0002382	SLC6A9	up	7.42	0.00969	0.0484	chr1(-):43991500-44031462	UCSC	solute carrier family 6 member 9	GCENSG, GLYT1	6536	--	38.48	285.49
GSHG0030409	ABTB1	up	7.31	6.79e-18	3.42e-16	chr3(+):127672940-127680926	UCSC	ankyrin repeat and BTB domain containing 1	BPOZ, BTB3, BTBD21, EF1ABP, PP2259	80325	--	170.95	1249.21
GSHG0026366	COL4A4	up	7.22	4.33e-08	6.84e-07	chr2(-):227002714-227164205	UCSC	collagen type IV alpha 4 chain	ATS2, BFH, CA44	1286	ENSG00000081052	63.85	461.12
GSHG0021096	--	up	7.13	0.03	0.124	chr19(+):7558184-7558470	UCSC	--	--	--	--	15.84	112.69
GSHG0000739	ST6GALNAC5	up	7.11	0.0119	0.0573	chr1(+):76867441-77067546	UCSC	ST6 N-acetylgalactosaminide alpha-2, 6-sialyltransferase 5	SIAT7-E, SIAT7E, ST6GalNAcV	81849	ENSG00000117069	62.87	447.31
GSHG0031952	SLC7A14	up	7.03	3.94e-05	0.000369	chr3(-):170459548-170586075	UCSC	solute carrier family 7 member 14	PPP1R142	57709	ENSG00000013293	83.72	588.13
GSHG0043322	FRMPD1	up	6.99	4.12e-10	8.65e-09	chr9(+):37603229-37746904	UCSC	FERM and PDZ domain containing 1	FRMD2	22844	--	105.73	738.74
GSHG0047416	KIF5C	up	6.85	2.98e-05	0.000285	chr2(+):148875227-149026759	UCSC	kinesin family member 5C	CDCBM2, KINN, NKHC, NKHC-2, NKHC2	3800	--	96.04	657.41
GSHG0022280	C3	up	6.75	0.00898	0.0453	chr19(-):6677704-6720650	UCSC	complement C3	AHUS5, ARMD9, ASP, C3a, C3b, CPAMD1, HEL-S-62p	718	ENSG00000125730	28.64	193.22
GSHG0010273	NDUFA4L2	up	6.72	0.027	0.114	chr12(-):57234903-57240762	UCSC	NDUFA4 mitochondrial complex associated like 2	COXFA4L2, MISTRH, NUOMS	56901	--	103.99	699.21
GSHG0031594	CCDC191	up	6.68	5.63e-05	0.000509	chr3(-):113964137-114056613	UCSC	coiled-coil domain containing 191	KIAA1407	57577	ENSG00000163617	88.34	589.56
GSHG0034283	C7	up	6.63	1.65e-05	0.000166	chr5(+):40909418-40984643	UCSC	complement C7	--	730	ENSG00000112936	90.07	596.86
GSHG0038566	--	up	6.54	0.0324	0.132	chr1(+):221317437-221317464	UCSC	--	--	--	--	27.28	178.4
GSHG0031109	EFHB	up	6.51	0.0383	0.151	chr3(-):19879472-19947009	UCSC	EF-hand domain family member B	CFAP21	151651	--	59.93	390.29
GSHG0043613	TDRD7	up	6.5	2.6e-07	3.58e-06	chr9(+):97412022-97496125	UCSC	tudor domain containing 7	CATC4, PCTAIRE2BP, TRAP	23424	ENSG00000196116	115	747.6
GSHG0044075	PTPRD	up	6.5	1.37e-09	2.72e-08	chr9(-):8314246-10613002	UCSC	protein tyrosine phosphatase receptor type D	HPTP, HPTPD, HPTPDELTA, PTPD, R-PTP-delta, RPTPDELTA	5789	--	130.47	847.88
GSHG0036133	GFPT2	up	6.38	0.000297	0.00231	chr5(-):180300690-180353336	UCSC	glutamine-fructose-6-phosphate transaminase 2	GFAT, GFAT2	9945	ENSG00000131459	55.55	354.33
GSHG0020154	APCDD1	up	6.37	2.57e-12	6.97e-11	chr18(+):10454546-10489949	UCSC	APC down-regulated 1	B7323, DRAPC1, FP7019, HHS, HTS, HYPT1	147495	ENSG00000154856	84.33	536.88
GSHG0042220	SDAD1P1	up	6.35	3.1e-07	4.21e-06	chr8(-):26378583-26382953	UCSC	SDA1 domain containing 1 pseudogene 1	--	157489	ENSG00000228451	65.65	416.6
GSHG0020105	DLGAP1-AS1	up	6.31	0.000303	0.00235	chr18(+):3594114-3598352	UCSC	DLGAP1 antisense RNA 1	HsT914	649446	--	209.41	1321.04
GSHG0039966	AKR1B10	up	6.3	0.000256	0.00202	chr7(+):134527567-134541412	UCSC	aldo-keto reductase family 1 member B10	AKR1B11, AKR1B12, ALDRLn, ARL-1, ARL1, HIS, HSI	57016	ENSG00000198074	34.44	217.27
GSHG0006112	TSPAN18	up	6.26	4.07e-07	5.42e-06	chr11(+):44726962-44932423	UCSC	tetraspanin 18	TSPAN	90139	--	182.93	1146.07
GSHG0027579	HELZ2	up	6.24	0.0011	0.0075	chr20(-):63558086-63574243	UCSC	helicase with zinc finger 2	PDIP-1, PRIC285	85441	--	77.18	481.86
GSHG0009491	TMEM233	up	6.23	0.000366	0.00279	chr12(+):119593534-119643075	UCSC	transmembrane protein 233	DSPB2, IFITMD2	387890	ENSG00000224982	135.63	845.1
GSHG0002236	SDC3	up	6.22	0.00914	0.046	chr1(-):30869466-30908758	UCSC	syndecan 3	SDCN, SYND3	9672	ENSG00000162512	26	161.52
GSHG0022191	GNG7	up	6.13	4.45e-35	7.82e-33	chr19(-):2509652-2646283	UCSC	G protein subunit gamma 7	HG3B	2788	ENSG00000176533	436.7	2674.48
GSHG0008720	GPR162	up	6.06	5.68e-05	0.000514	chr12(+):6821622-6827421	UCSC	G protein-coupled receptor 162	A-2, GRCA	27239	--	87.39	529.82
GSHG0009664	SLC6A12	up	6.05	0.0384	0.151	chr12(-):190081-214575	UCSC	solute carrier family 6 member 12	BGT-1, BGT1, GAT2	6539	--	64.71	391.66
GSHG0018275	FMNL1	up	6.02	1.26e-12	3.58e-11	chr17(+):45221885-45247319	UCSC	formin like 1	C17orf1, C17orf1B, FHOD4, FMNL, KW-13	752	ENSG00000184922	178.3	1073.93
GSHG0019563	WIPI1	up	6.02	4.68e-05	0.00043	chr17(-):68421281-68457496	UCSC	WD repeat domain, phosphoinositide interacting 1	ATG18, ATG18A, WIPI49	55062	--	124.63	750.23
GSHG0047948	NRL	up	5.94	0.000113	0.000964	chr14(-):24078662-24115014	UCSC	neural retina leucine zipper	D14S46E, NRL-MAF, RP27	4901	--	362.53	2152.82
GSHG0047070	PDZD4	up	5.93	7.21e-11	1.66e-09	chrX(-):153802166-153830567	UCSC	PDZ domain containing 4	LNX5, LU1, PDZK4, PDZRN4L	57595	--	192.03	1138.39
GSHG0002631	GBP1	up	5.88	2.65e-43	7.56e-41	chr1(-):89052318-89065360	UCSC	guanylate binding protein 1	--	2633	ENSG00000117228	906.25	5331.1
GSHG0019244	JUP	up	5.71	1.82e-13	5.74e-12	chr17(-):41754609-41786711	UCSC	junction plakoglobin	CTNNG, DP3, DPIII, PDGB, PG, PKGB	3728	--	339.28	1935.97
GSHG0010570	SLC8B1	up	5.7	0.000124	0.00105	chr12(-):113298771-113335121	UCSC	solute carrier family 8 member B1	NCKX6, NCLX, SLC24A6	80024	--	43.78	249.73
GSHG0043307	CCIN	up	5.6	0.00605	0.0326	chr9(+):36169387-36171334	UCSC	calicin	BTBD20, KBTBD14	881	ENSG00000185972	65.7	368.12
GSHG0008048	GDPD5	up	5.59	1.31e-08	2.26e-07	chr11(-):75348617-75525941	UCSC	glycerophosphodiester phosphodiesterase domain containing 5	GDE2, PP1665	81544	--	192.53	1076.57
GSHG0019193	PLXDC1	up	5.55	0.00027	0.00212	chr17(-):39063304-39153232	UCSC	plexin domain containing 1	TEM3, TEM7	57125	ENSG00000161381	56.83	315.06
GSHG0041784	CRISPLD1	up	5.55	7.35e-11	1.69e-09	chr8(+):74984505-75034558	UCSC	cysteine rich secretory protein LCCL domain containing 1	CRISP-10, CRISP10, LCRISP1	83690	--	149.4	829.43
GSHG0006344	PPP2R5B	up	5.54	8.85e-17	3.95e-15	chr11(+):64924689-64934475	UCSC	protein phosphatase 2 regulatory subunit B'beta	B56B, B56beta, PR61B	5526	ENSG00000068971	279.71	1549.93
GSHG0031580	CCDC80	up	5.5	1.07e-06	1.33e-05	chr3(-):112596797-112641274	UCSC	coiled-coil domain containing 80	CL2, DRO1, LINC01279, okuribin, SSG1, URB	151887	--	225.72	1242.49
GSHG0014099	CORO2B	up	5.49	0.000409	0.00308	chr15(+):68518373-68727806	UCSC	coronin 2B	CLIPINC	10391	--	152	833.89
GSHG0031773	--	up	5.48	0.00987	0.049	chr3(-):133830099-133830124	UCSC	--	--	--	--	28.47	156.04
GSHG0043462	IDNK	up	5.47	0.000103	0.000886	chr9(+):83622957-83644123	UCSC	IDNK gluconokinase	bA522I20.2, C9orf103, hGntK	414328	--	58.62	321.1
GSHG0007222	MPPED2	up	5.43	0.0451	0.172	chr11(-):30384079-30586353	UCSC	metallophosphoesterase domain containing 2	239FB, C11orf8	744	--	43.07	233.66
GSHG0038253	BVES	up	5.37	0.0103	0.0508	chr6(-):105096822-105137174	UCSC	blood vessel epicardial substance	CARICK, HBVES, LGMD2X, LGMDR25, POP1, POPDC1	11149	--	47.72	256.39
GSHG0039123	GPR146	up	5.37	0.0019	0.0122	chr7(+):1044546-1059261	UCSC	G protein-coupled receptor 146	PGR8	115330	--	61.18	328.39
GSHG0032700	SHROOM3	up	5.36	7.09e-06	7.62e-05	chr4(+):76435098-76783253	UCSC	shroom family member 3	APXL3, MSTP013, SHRM, ShrmL	57619	ENSG00000138771	180.52	968.15
GSHG0034209	BASP1	up	5.34	2.31e-23	1.85e-21	chr5(+):17216823-17276836	UCSC	brain abundant membrane attached signal protein 1	CAP-23, CAP23, NAP-22, NAP22	10409	--	1763.06	9408.08
GSHG0014941	CYP19A1	up	5.33	0.00617	0.0331	chr15(-):51208057-51338600	UCSC	cytochrome P450 family 19 subfamily A member 1	ARO, ARO1, CPV1, CYAR, CYP19, CYPXIX, P-450AROM	1588	--	135.09	720.56
GSHG0026244	MPP4	up	5.31	4.56e-07	6.02e-06	chr2(-):201644874-201698694	UCSC	MAGUK p55 scaffold protein 4	ALS2CR5, DLG6	58538	--	276.52	1468.44
GSHG0010096	ZNF641	up	5.28	4.66e-10	9.76e-09	chr12(-):48334587-48351246	UCSC	zinc finger protein 641	--	121274	--	155.84	823.9
GSHG0018291	LRRC46	up	5.27	7.73e-06	8.23e-05	chr17(+):47831627-47837719	UCSC	leucine rich repeat containing 46	--	90506	ENSG00000141294	56.56	298.48
GSHG0010617	LINC00934	up	5.26	1.53e-05	0.000155	chr12(-):119283825-119303380	UCSC	long intergenic non-protein coding RNA 934	--	144742	ENSG00000281196	179.8	946.21
GSHG0048923	ZFYVE1	up	5.24	1.38e-16	5.98e-15	chr14(-):72969446-73027140	UCSC	zinc finger FYVE-type containing 1	DFCP1, PPP1R172, SR3, TAFF1, ZNFN2A1	53349	--	189.65	994.2
GSHG0009998	LMNTD1	up	5.23	0.000443	0.00332	chr12(-):25476082-25648578	UCSC	lamin tail domain containing 1	IFLTD1, LMNARS1, PAS1C1	160492	--	70.78	370.73
GSHG0018866	SLC25A35	up	5.22	0.00113	0.0077	chr17(-):8287763-8295400	UCSC	solute carrier family 25 member 35	--	399512	--	39.8	207.69
GSHG0009955	MGP	up	5.2	1.37e-111	8.01e-108	chr12(-):14880864-14885854	UCSC	matrix Gla protein	GIG36, MGLAP, NTI	4256	--	51719.8	269191
GSHG0031640	FSTL1	up	5.2	0.00962	0.0481	chr3(-):120392293-120450998	UCSC	follistatin like 1	FRP, FSL1, MIR198, OCC-1, OCC1, tsc36	11167	ENSG00000163430	32.5	169.05
GSHG0028464	UPB1	up	5.19	8.11e-06	8.6e-05	chr22(+):24467238-24536623	UCSC	beta-ureidopropionase 1	BUP1	51733	ENSG00000100024	374.72	1943.9
GSHG0023944	ACTG2	up	5.18	0.00036	0.00275	chr2(+):73893004-73919865	UCSC	actin gamma 2, smooth muscle	ACT, ACTA3, ACTE, ACTL3, ACTSG, MMIHS5, VSCM, VSCM1	72	--	66.68	345.39
GSHG0017598	VPS9D1	up	5.17	1.74e-11	4.3e-10	chr16(-):89707134-89720898	UCSC	VPS9 domain containing 1	ATP-BL, ATPBL, C16orf7	9605	--	154.45	798.87
GSHG0016294	IL21R	up	5.16	0.0309	0.127	chr16(+):27402162-27452042	UCSC	interleukin 21 receptor	CD360, IMD56, NILR	50615	--	34.03	175.49
GSHG0023085	SLC17A7	up	5.13	2.54e-74	2.74e-71	chr19(-):49429401-49442360	UCSC	solute carrier family 17 member 7	BNPI, VGLUT1	57030	ENSG00000104888	2114.37	10842.9
GSHG0013637	CHAC1	up	5.13	4.16e-05	0.000387	chr15(+):40953471-40956512	UCSC	ChaC glutathione specific gamma-glutamylcyclotransferase 1	--	79094	--	113.93	583.44
GSHG0045484	ARSF	up	5.12	8.45e-150	8.21e-146	chrX(+):3040234-3112727	UCSC	arylsulfatase F	ASF	416	--	4014.09	20540.9
GSHG0036453	--	up	5.09	8.01e-06	8.51e-05	chr6(+):26172075-26175284	UCSC	--	--	--	--	201.63	1025.91
GSHG0026072	CFAP210	up	5.08	4.74e-05	0.000436	chr2(-):169645425-169694405	UCSC	cilia and flagella associated protein 210	C2orf77, CCDC173	129881	ENSG00000154479	49.11	249.44
GSHG0047618	IRF7	up	5.07	2.33e-10	5.03e-09	chr11(-):612555-615951	UCSC	interferon regulatory factor 7	IMD39, IRF-7, IRF-7H, IRF7A, IRF7B, IRF7C, IRF7H	3665	--	93.79	476.08
GSHG0009725	ANO2	up	5	1.9e-25	1.79e-23	chr12(-):5562654-5946232	UCSC	anoctamin 2	C12orf3, TMEM16B	57101	--	367.41	1835.84
GSHG0000279	RCAN3	up	4.97	3.67e-12	9.74e-11	chr1(+):24502344-24541040	UCSC	RCAN family member 3	DSCR1L2, hRCN3, MCIP3, RCN3	11123	--	232.99	1157.1
GSHG0035453	HTR1A	up	4.96	1.11e-49	4.14e-47	chr5(-):63957874-63962445	UCSC	5-hydroxytryptamine receptor 1A	5-HT-1A, 5-HT1A, 5HT1a, ADRB2RL1, ADRBRL1, G-21, PFMCD	3350	ENSG00000178394	4641.18	23025.6
GSHG0014737	PLCB2	up	4.94	0.00066	0.00474	chr15(-):40287899-40307935	UCSC	phospholipase C beta 2	PLC-beta-2	5330	--	113.27	559.7
GSHG0002180	RHCE	up	4.93	0.000536	0.00394	chr1(-):25362249-25430192	UCSC	Rh blood group CcEe antigens	CD240CE, RH, RH30A, Rh4, RHC, RHCe(152N), RHE, RhIVb(J), RHIXB, RHNA, RHPI, RhVI, RhVIII	6006	--	56.59	279.53
GSHG0032038	LIPH	up	4.93	4.36e-05	0.000404	chr3(-):185506262-185552588	UCSC	lipase H	AH, ARWH2, HYPT7, LAH2, LPDLR, mPA-PLA1, PLA1B	200879	--	182.24	898.93
GSHG0041546	RBPMS	up	4.93	0.00164	0.0106	chr8(+):30384523-30572991	UCSC	RNA binding protein, mRNA processing factor	HERMES	11030	--	253.59	1250.72
GSHG0039126	GPER1	up	4.92	1.4e-09	2.77e-08	chr7(+):1086876-1093815	UCSC	G protein-coupled estrogen receptor 1	CEPR, CMKRL2, DRY12, FEG-1, GPCR-Br, GPER, GPR30, LERGU, LERGU2, LyGPR, mER	2852	--	302.29	1486.27
GSHG0020972	ABCA7	up	4.9	1.27e-16	5.54e-15	chr19(+):1040107-1065572	UCSC	ATP binding cassette subfamily A member 7	ABCA-SSN, ABCX, AD9	10347	--	581.2	2848.42
GSHG0033906	NPY1R	up	4.87	5.25e-07	6.86e-06	chr4(-):163323962-163332607	UCSC	neuropeptide Y receptor Y1	NPY1-R, NPYR	4886	ENSG00000164128	194.07	945.05
GSHG0019301	LINC00910	up	4.86	0.0492	0.184	chr17(-):43369845-43388898	UCSC	long intergenic non-protein coding RNA 910	--	100130581	--	26.51	128.82
GSHG0041353	--	up	4.85	4.16e-45	1.35e-42	chr7(+):142710913-142715000	UCSC	--	--	--	--	337.76	1639.43
GSHG0029012	SELENOM	up	4.85	0.029	0.121	chr22(-):31104772-31120069	UCSC	selenoprotein M	SELM, SEPM	140606	ENSG00000198832	83.54	404.63
GSHG0016613	HAS3	up	4.85	3.21e-06	3.67e-05	chr16(+):69105564-69118719	UCSC	hyaluronan synthase 3	--	3038	--	206.81	1002.51
GSHG0023571	MYCN	up	4.84	0.0126	0.0602	chr2(+):15940438-15947004	UCSC	MYCN proto-oncogene, bHLH transcription factor	bHLHe37, MODED, N-myc, NMYC, ODED	4613	--	63.85	309.38
GSHG0013286	LINC01550	up	4.83	1.04e-08	1.82e-07	chr14(-):97925638-97978124	UCSC	long intergenic non-protein coding RNA 1550	C14orf64	388011	--	736.65	3562.12
GSHG0041869	MATN2	up	4.81	1.91e-13	5.98e-12	chr8(+):97868840-98036724	UCSC	matrilin 2	--	4147	--	238.97	1149.48
GSHG0032666	ENAM	up	4.8	0.00811	0.0417	chr4(+):70628744-70646824	UCSC	enamelin	ADAI, AI1C, AIH2	10117	ENSG00000132464	46.45	222.93
GSHG0032708	CCNG2	up	4.79	2.51e-23	2e-21	chr4(+):77157207-77433386	UCSC	cyclin G2	--	901	--	694.51	3326.15
GSHG0010472	IGF1	up	4.7	1.53e-32	2.27e-30	chr12(-):102395874-102480596	UCSC	insulin like growth factor 1	IGF, IGF-I, IGFI, MGF	3479	--	1254.13	5896.24
GSHG0015305	INSYN1	up	4.7	1.36e-05	0.000138	chr15(-):73735432-73753351	UCSC	inhibitory synaptic factor 1	C15orf59	388135	ENSG00000205363	180.21	846.48
GSHG0001254	ACKR1	up	4.66	4.32e-69	3.23e-66	chr1(+):159203307-159206500	UCSC	atypical chemokine receptor 1 (Duffy blood group)	CCBP1, CD234, DARC, DARC/ACKR1, Dfy, FY, GPD, GpFy, WBCQ1	2532	--	1784.24	8313.43
GSHG0031993	PEX5L	up	4.65	2.66e-06	3.09e-05	chr3(-):179794978-180036937	UCSC	peroxisomal biogenesis factor 5 like	PEX5R, PEX5RP, PXR2, PXR2B, TRIP8b	51555	--	178.44	828.79
GSHG0022420	RTBDN	up	4.59	0.00455	0.0256	chr19(-):12825478-12835428	UCSC	retbindin	--	83546	--	129.66	595.58
GSHG0001030	--	up	4.59	3.88e-09	7.31e-08	chr1(+):147175602-147177740	UCSC	--	--	--	--	85.59	392.85
GSHG0003709	NID1	up	4.59	2.22e-07	3.12e-06	chr1(-):235975841-236065202	UCSC	nidogen 1	NID	4811	--	132.7	608.82
GSHG0014693	SLC12A6	up	4.58	7.77e-34	1.24e-31	chr15(-):34229784-34338059	UCSC	solute carrier family 12 member 6	ACCPN, KCC3, KCC3A, KCC3B	9990	--	988.48	4528.18
GSHG0042572	TP53INP1	up	4.57	1.67e-28	1.99e-26	chr8(-):94925972-94949378	UCSC	tumor protein p53 inducible nuclear protein 1	p53DINP1, SIP, Teap, TP53DINP1, TP53INP1A, TP53INP1B	94241	--	1312.03	5999
GSHG0018276	MAP3K14-AS1	up	4.56	0.000217	0.00174	chr17(+):45247925-45268630	UCSC	MAP3K14 antisense RNA 1	--	100133991	--	100.59	458.89
GSHG0049262	--	up	4.56	8.18e-06	8.67e-05	chr1(-):54050144-54052756	UCSC	--	--	--	--	60	273.26
GSHG0003540	KCNH1	up	4.55	0.0228	0.099	chr1(-):210678314-211134148	UCSC	potassium voltage-gated channel subfamily H member 1	EAG, EAG1, h-eag, hEAG, hEAG1, Kv10.1, TMBTS, ZLS1	3756	--	119.22	542.54
GSHG0031102	SATB1	up	4.53	0.000805	0.00566	chr3(-):18345377-18445592	UCSC	SATB homeobox 1	DEFDA, KTZSL	6304	--	75.62	342.42
GSHG0024350	TMEM37	up	4.53	6.35e-06	6.87e-05	chr2(+):119431854-119438504	UCSC	transmembrane protein 37	PR, PR1	140738	--	116.77	528.15
GSHG0014513	NR2F2	up	4.52	0.0372	0.147	chr15(+):96325928-96340263	UCSC	nuclear receptor subfamily 2 group F member 2	ARP-1, ARP1, CHTD4, COUPTF2, COUPTFB, COUPTFII, NF-E3, SRXX5, SVP40, TFCOUP2	7026	--	36.36	164.52
GSHG0025182	RBKS	up	4.49	0.0416	0.161	chr2(-):27781379-27890400	UCSC	ribokinase	RBSK, RK	64080	ENSG00000171174	27.42	122.91
GSHG0002394	PTCH2	up	4.46	3.81e-05	0.000358	chr1(-):44819845-44843253	UCSC	patched 2	PTC2	8643	--	451.02	2010.73
GSHG0042694	--	up	4.45	3.08e-09	5.87e-08	chr8(-):123523808-123525468	UCSC	--	--	--	--	76.82	342.23
GSHG0021824	GRIN2D	up	4.43	4.53e-07	5.98e-06	chr19(+):48393668-48444931	UCSC	glutamate ionotropic receptor NMDA type subunit 2D	DEE46, EB11, EIEE46, GluN2D, NMDAR2D, NR2D	2906	ENSG00000105464	174.73	773.66
GSHG0001355	TBX19	up	4.43	0.0154	0.0712	chr1(+):168280877-168314426	UCSC	T-box transcription factor 19	dJ747L4.1, TBS19, TPIT	9095	ENSG00000143178	48.3	213.87
GSHG0038417	MAP7	up	4.42	1.44e-07	2.07e-06	chr6(-):136342734-136550508	UCSC	microtubule associated protein 7	E-MAP-115, EMAP115	9053	--	320.82	1419.61
GSHG0045878	ATP7A	up	4.42	0.000696	0.00497	chrX(+):77910693-78050395	UCSC	ATPase copper transporting alpha	DSMAX, MK, MNK, SMAX3	538	--	98.7	436.28
GSHG0020312	ASXL3	up	4.39	1.74e-24	1.51e-22	chr18(+):33578219-33751195	UCSC	ASXL transcriptional regulator 3	BRPS, KIAA1713	80816	ENSG00000141431	598.63	2626.41
GSHG0001525	--	up	4.37	0.000588	0.00427	chr1(+):201023949-201028791	UCSC	--	--	--	--	123	537.45
GSHG0025466	SLC4A5	up	4.36	7.67e-14	2.54e-12	chr2(-):74216242-74343416	UCSC	solute carrier family 4 member 5	NBC4, NBCe2	57835	--	219.46	956.65
GSHG0033404	SMIM14	up	4.34	7.46e-11	1.71e-09	chr4(-):39546336-39638891	UCSC	small integral membrane protein 14	C4orf34	201895	--	428.72	1860.54
GSHG0036984	CFAP206	up	4.33	0.00251	0.0154	chr6(+):87407972-87464465	UCSC	cilia and flagella associated protein 206	C6orf165, dJ382I10.1	154313	ENSG00000272514	66.48	288.26
GSHG0011258	DOCK9-DT	up	4.32	1.29e-05	0.000132	chr13(+):99086723-99088625	UCSC	DOCK9 divergent transcript	DOCK9-AS2	100861541	--	94.97	410.67
GSHG0040344	C7orf31	up	4.32	0.00036	0.00275	chr7(-):25134688-25180354	UCSC	chromosome 7 open reading frame 31	--	136895	--	57.39	247.43
GSHG0017317	CDH11	up	4.31	0.000973	0.0067	chr16(-):64943753-65122092	UCSC	cadherin 11	CAD11, CDHOB, ESWS, OB, OSF-4, TBHS2	1009	--	86.68	374.09
GSHG0002541	DNAI4	up	4.31	0.000465	0.00346	chr1(-):66812885-66924889	UCSC	dynein axonemal intermediate chain 4	DIC4, WDR78	79819	--	97.38	419.58
GSHG0010399	KITLG	up	4.3	0.00375	0.0218	chr12(-):88492793-88580471	UCSC	KIT ligand	DCUA, DFNA69, FPH2, FPHH, Kitl, KL-1, MGF, SCF, SF, SHEP7, SLF	4254	--	92.1	395.82
GSHG0039916	TPI1P2	up	4.29	1.51e-05	0.000153	chr7(+):129055220-129057500	UCSC	triosephosphate isomerase 1 pseudogene 2	--	286016	ENSG00000230359	165.79	711.57
GSHG0015374	CIB2	up	4.28	9.08e-15	3.29e-13	chr15(-):78104606-78131535	UCSC	calcium and integrin binding family member 2	DFNB48, KIP2, USH1J	10518	--	319.59	1369.23
GSHG0039344	BBS9	up	4.28	3.5e-10	7.41e-09	chr7(+):33129285-33635769	UCSC	Bardet-Biedl syndrome 9	B1, C18, D1, PTHB1	27241	--	198.11	847.91
GSHG0030557	COPB2-DT	up	4.27	0.0155	0.0716	chr3(+):139389803-139583319	UCSC	COPB2 divergent transcript	--	100507291	--	78.52	335.2
GSHG0017808	ZNF594-DT	up	4.24	0.0481	0.181	chr17(+):5192007-5236003	UCSC	ZNF594 divergent transcript	--	100130950	ENSG00000261879	39.76	168.37
GSHG0005311	MYOF	up	4.21	0.000181	0.00147	chr10(-):93306429-93482334	UCSC	myoferlin	FER1L3, HAE7	26509	--	207.81	874.41
GSHG0012003	ABHD4	up	4.2	1.17e-08	2.04e-07	chr14(+):22598235-22612963	UCSC	abhydrolase domain containing 4, N-acyl phospholipase B	ABH4	63874	ENSG00000100439	157.05	659.87
GSHG0034796	PCDHB13	up	4.18	1.95e-07	2.75e-06	chr5(+):141213919-141218979	UCSC	protocadherin beta 13	PCDH-BETA13	56123	ENSG00000187372	209.44	876.12
GSHG0038044	RCAN2	up	4.17	5.51e-13	1.64e-11	chr6(-):46220736-46491974	UCSC	regulator of calcineurin 2	CSP2, DSCR1L1, MCIP2, RCN2, ZAKI-4, ZAKI4	10231	--	938.86	3919.51
GSHG0042867	NDRG1	up	4.17	1.66e-05	0.000167	chr8(-):133237171-133297586	UCSC	N-myc downstream regulated 1	CAP43, CMT4D, DRG-1, DRG1, GC4, HMSNL, NDR1, NMSL, PROXY1, RIT42, RTP, TARG1, TDD5	10397	--	272.29	1133.94
GSHG0009146	LRP1	up	4.16	0.00939	0.0471	chr12(+):57128483-57213340	UCSC	LDL receptor related protein 1	A2MR, APOER, APR, CD91, IGFBP-3R, IGFBP3R, IGFBP3R1, KPA, LRP, LRP1A, TGFBR5	4035	ENSG00000123384	52.97	220.91
GSHG0036701	ARMC12	up	4.16	0.000377	0.00286	chr6(+):35737032-35749079	UCSC	armadillo repeat containing 12	C6orf81	221481	--	81.25	337.55
GSHG0021389	KCNN1	up	4.12	2.54e-07	3.51e-06	chr19(+):17951290-18000085	UCSC	potassium calcium-activated channel subfamily N member 1	hSK1, KCa2.1, SK1, SKCA1	3780	--	77.99	321.18
GSHG0035897	PDE6A	up	4.1	0.0274	0.115	chr5(-):149857953-149944793	UCSC	phosphodiesterase 6A	CGPR-A, PDEA, RP43	5145	--	116.18	475.89
GSHG0028991	CASTOR1	up	4.08	0.0386	0.152	chr22(-):30285117-30289546	UCSC	cytosolic arginine sensor for mTORC1 subunit 1	GATSL3	652968	ENSG00000239282	87.75	357.87
GSHG0032980	GAB1	up	4.06	4.43e-05	0.00041	chr4(+):143336876-143474565	UCSC	GRB2 associated binding protein 1	DFNB26	2549	--	89.96	366.03
GSHG0001187	EFNA4	up	4.06	0.00294	0.0177	chr1(+):155063740-155069553	UCSC	ephrin A4	EFL4, EPLG4, LERK4	1945	--	325.99	1323.13
GSHG0019681	TIMP2	up	4.06	7.95e-32	1.15e-29	chr17(-):78852977-78925390	UCSC	TIMP metallopeptidase inhibitor 2	CSC-21K, DDC8	7077	ENSG00000035862	1390.11	5640.8
GSHG0021655	RAB4B	up	4.05	1.31e-09	2.6e-08	chr19(+):40778247-40796942	UCSC	RAB4B, member RAS oncogene family	--	53916	ENSG00000167578	237.05	959.91
GSHG0003160	CADM3-AS1	up	4.05	0.00588	0.0319	chr1(-):159195985-159202422	UCSC	CADM3 antisense RNA 1	--	100131825	--	98	396.58
GSHG0040500	NACAD	up	4.03	1.24e-07	1.8e-06	chr7(-):45080437-45088969	UCSC	NAC alpha domain containing	--	23148	ENSG00000136274	227.58	916.13
GSHG0036198	--	up	4.02	0.0459	0.174	chr5(+):1346450-1346479	UCSC	--	--	--	--	40.08	160.98
GSHG0000842	PLPPR4	up	3.99	1.15e-51	4.53e-49	chr1(+):99264292-99440574	UCSC	phospholipid phosphatase related 4	LPPR4, LPR4, PHP1, PRG-1, PRG1	9890	--	3235.64	12921.9
GSHG0039262	GPNMB	up	3.98	0.00674	0.0357	chr7(+):23246679-23275108	UCSC	glycoprotein nmb	HGFIN, NMB, PLCA3	10457	--	328.54	1307.59
GSHG0046146	FHL1	up	3.98	1.24e-23	1.01e-21	chrX(+):136146702-136211359	UCSC	four and a half LIM domains 1	FCMSU, FHL-1, FHL1A, FHL1B, FLH1A, KYOT, RBMX1A, RBMX1B, SLIM, SLIM-1, SLIM1, SLIMMER, XMPMA	2273	--	1346.64	5355.32
GSHG0047570	--	up	3.97	5.18e-52	2.1e-49	chr7(+):142300952-142802751	UCSC	--	--	--	--	1998.59	7936.14
GSHG0042272	RNF122	up	3.97	3.8e-07	5.08e-06	chr8(-):33547754-33567128	UCSC	ring finger protein 122	--	79845	ENSG00000133874	390.83	1551.93
GSHG0028996	RNF215	up	3.97	0.000752	0.00532	chr22(-):30378821-30387411	UCSC	ring finger protein 215	--	200312	ENSG00000099999	166.97	661.97
GSHG0019414	TAC4	up	3.96	1.82e-28	2.15e-26	chr17(-):49838300-49848069	UCSC	tachykinin precursor 4	EK, HK-1, HK1, PPT-C	255061	--	1653.01	6541.51
GSHG0016683	VAT1L	up	3.96	4.83e-14	1.62e-12	chr16(+):77788564-77980107	UCSC	vesicle amine transport 1 like	--	57687	ENSG00000171724	755.06	2986.94
GSHG0004742	FRMD4A	up	3.95	1.13e-08	1.97e-07	chr10(-):13643706-14462144	UCSC	FERM domain containing 4A	bA295P9.4, CCAFCA, FRMD4	55691	ENSG00000151474	243.02	960.88
GSHG0019972	MIR22HG	up	3.95	8.59e-05	0.000751	chr17(-):1711504-1716272	UCSC	MIR22 host gene	C17orf91	84981	--	188.74	745.48
GSHG0016332	MVP // PAGR1	up	3.94	4.26e-20	2.58e-18	chr16(+):29816152-29848039	UCSC	major vault protein // PAXIP1 associated glutamate rich protein 1	C16orf53, GAS, LRP, PA1, VAULT1	79447, 9961	ENSG00000280789	1424.74	5618.11
GSHG0004068	RBP3	up	3.94	4.71e-27	5.01e-25	chr10(+):47348363-47357881	UCSC	retinol binding protein 3	D10S64, D10S65, D10S66, IRBP, RBPI, RP66	5949	ENSG00000265203	1157.75	4558.85
GSHG0036772	GUCA1A	up	3.92	2.68e-15	1.03e-13	chr6(+):42173364-42180056	UCSC	guanylate cyclase activator 1A	C6orf131, COD3, CORD14, GCAP, GCAP1, GUCA, GUCA1	2978	ENSG00000048545	1159.85	4547.79
GSHG0023674	YPEL5	up	3.9	3.27e-40	7.45e-38	chr2(+):30146960-30160533	UCSC	yippee like 5	CGI-127	51646	--	3132.4	12208
GSHG0005570	EBF3	up	3.89	3.99e-21	2.65e-19	chr10(-):129835233-129964274	UCSC	EBF transcription factor 3	COE3, EBF-3, HADDS, O/E-2, OE-2	253738	--	703.94	2741.52
GSHG0034678	SLC22A4	up	3.87	0.0022	0.0137	chr5(+):132294394-132344204	UCSC	solute carrier family 22 member 4	DFNB60, OCTN1	6583	ENSG00000197208	57.3	221.72
GSHG0042093	TONSL-AS1	up	3.86	5.4e-05	0.00049	chr8(+):144435168-144439893	UCSC	TONSL antisense RNA 1	--	100287098	--	84.86	327.97
GSHG0002996	SEMA6C	up	3.83	1.24e-09	2.48e-08	chr1(-):151131689-151146631	UCSC	semaphorin 6C	m-SemaY, m-SemaY2, Sema-Y, SEMAY	10500	--	326.8	1253.29
GSHG0017151	TLCD3B	up	3.83	4.36e-05	0.000405	chr16(-):30024427-30036530	UCSC	TLC domain containing 3B	CORD22, FAM57B, FP1188	83723	--	202.97	776.3
GSHG0040441	AMPH	up	3.82	0.00145	0.00957	chr7(-):38383704-38631420	UCSC	amphiphysin	AMPH1	273	--	126.71	483.86
GSHG0018265	CCDC103 // FAM187A	up	3.82	1.59e-05	0.00016	chr17(+):44899729-44905390	UCSC	coiled-coil domain containing 103 // family with sequence similarity 187 member A	CILD17, PR46b, SMH	100528020, 388389	ENSG00000214447	225.71	862.03
GSHG0036849	EFHC1	up	3.82	3.44e-24	2.91e-22	chr6(+):52419742-52523094	UCSC	EF-hand domain containing 1	dJ304B14.2, EJM1, POC9, RIB72	114327	--	1150.88	4394
GSHG0047021	EOLA1-DT	up	3.81	5.22e-06	5.75e-05	chrX(-):149527595-149540959	UCSC	EOLA1 divergent transcript	LINC00893	100131434	ENSG00000241769	285.65	1089.13
GSHG0033392	RELL1	up	3.81	5.46e-09	1.01e-07	chr4(-):37590800-37686376	UCSC	RELT like 1	--	768211	--	292.34	1112.32
GSHG0016699	BCO1	up	3.81	4.75e-62	2.61e-59	chr16(+):81238689-81291142	UCSC	beta-carotene oxygenase 1	BCDO, BCDO1, BCMO, BCMO1, BCO	53630	ENSG00000135697	4025.51	15318.6
GSHG0041840	SLC26A7 // LRRC69	up	3.8	5.07e-07	6.65e-06	chr8(+):91102619-91398155	UCSC	solute carrier family 26 member 7 // leucine rich repeat containing 69	SUT2	100130742, 115111	--	288.13	1093.9
GSHG0035730	P4HA2	up	3.79	1.21e-10	2.73e-09	chr5(-):132190147-132227856	UCSC	prolyl 4-hydroxylase subunit alpha 2	lncRNA-PE, MYP25	8974	--	487.3	1847.63
GSHG0048703	TRMT9B	up	3.79	1.94e-20	1.22e-18	chr8(+):12919375-13031503	UCSC	tRNA methyltransferase 9B (putative)	C8orf79, hTRM9L, KIAA1456, TRM9L	57604	ENSG00000250305	1143.25	4330.62
GSHG0045164	MIR3911	up	3.78	0.024	0.103	chr9(-):127690687-127690795	UCSC	microRNA 3911	mir-3911	100500872	ENSG00000283874	31.06	117.43
GSHG0039330	ADCYAP1R1	up	3.77	0.000364	0.00278	chr7(+):31052308-31111474	UCSC	ADCYAP receptor type I	PAC1, PAC1R, PACAPR, PACAPRI	117	--	233.6	880.15
GSHG0030003	SEMA3B	up	3.76	3.44e-07	4.65e-06	chr3(+):50260303-50279972	UCSC	semaphorin 3B	LUCA-1, SemA, SEMA5, SEMAA, semaV	7869	--	161.53	607.43
GSHG0027614	MYT1	up	3.76	8.81e-15	3.19e-13	chr20(+):64151791-64242253	UCSC	myelin transcription factor 1	C20orf36, MTF1, MYTI, NZF2, PLPB1, ZC2H2C1, ZC2HC4A	4661	ENSG00000196132	425.26	1599.02
GSHG0001253	CADM3	up	3.75	4.16e-74	4.33e-71	chr1(+):159171587-159203313	UCSC	cell adhesion molecule 3	BIgR, CMT2FF, IGSF4B, Necl-1, NECL1, synCAM3, TSLL1	57863	--	4135.27	15518.5
GSHG0032546	FAM114A1	up	3.73	2.28e-09	4.43e-08	chr4(+):38867751-38945739	UCSC	family with sequence similarity 114 member A1	Noxp20	92689	--	315.64	1178.04
GSHG0043157	IL33	up	3.72	0.000525	0.00387	chr9(+):6215149-6257983	UCSC	interleukin 33	C9orf26, DVS27, IL1F11, NF-HEV, NFEHEV	90865	--	162.65	605.52
GSHG0014786	SERINC4	up	3.72	0.0038	0.022	chr15(-):43793799-43800220	UCSC	serine incorporator 4	--	619189	ENSG00000184716	46.97	174.81
GSHG0015937	CPEB1	up	3.72	2.85e-09	5.46e-08	chr15(-):82543201-82648795	UCSC	cytoplasmic polyadenylation element binding protein 1	CPE-BP1, CPEB, CPEB-1, h-CPEB, hCPEB-1	64506	--	226.69	842.25
GSHG0032010	MCF2L2	up	3.71	0.0026	0.0159	chr3(-):183177171-183428619	UCSC	MCF.2 cell line derived transforming sequence-like 2	ARHGEF22	23101	--	144.12	534.55
GSHG0004640	PRAP1	up	3.71	0.000369	0.00281	chr10(+):133347361-133352683	UCSC	proline rich acidic protein 1	PRO1195, UPA	118471	--	391.65	1453
GSHG0034797	PCDHB14	up	3.71	4.98e-08	7.82e-07	chr5(+):141222932-141227759	UCSC	protocadherin beta 14	PCDH-BETA14	56122	ENSG00000120327	1300	4821.86
GSHG0003447	PHLDA3	up	3.69	4.91e-09	9.12e-08	chr1(-):201464278-201469188	UCSC	pleckstrin homology like domain family A member 3	TIH1	23612	ENSG00000174307	744.96	2751.53
GSHG0008054	MAP6	up	3.69	0.00028	0.00219	chr11(-):75586918-75669038	UCSC	microtubule associated protein 6	MAP6-N, MTAP6, N-STOP, STOP	4135	--	171.49	632.63
GSHG0012001	--	up	3.68	3.95e-07	5.27e-06	chr14(+):21621824-22552155	UCSC	--	--	--	--	9812.08	36071.5
GSHG0026584	SNAP25	up	3.67	0.0201	0.089	chr20(+):10218830-10307418	UCSC	synaptosome associated protein 25	bA416N4.2, CMS18, dJ1068F16.2, RIC-4, RIC4, SEC9, SNAP, SNAP-25, SUP	6616	--	141.39	519.48
GSHG0047571	EPHB6	up	3.67	8.23e-31	1.13e-28	chr7(+):142855061-142871093	UCSC	EPH receptor B6	HEP	2051	--	1994.45	7309.47
GSHG0045079	ASTN2	up	3.66	3.64e-06	4.13e-05	chr9(-):116423112-117415057	UCSC	astrotactin 2	bA67K19.1	23245	--	410.32	1502.59
GSHG0017031	LITAF	up	3.66	1.64e-09	3.22e-08	chr16(-):11547722-11587468	UCSC	lipopolysaccharide induced TNF factor	PIG7, SIMPLE, TP53I7	9516	--	318.95	1167.05
GSHG0018529	SSTR2	up	3.65	1.7e-22	1.24e-20	chr17(+):73165010-73179024	UCSC	somatostatin receptor 2	--	6752	ENSG00000180616	4240.14	15470.8
GSHG0034793	PCDHB10	up	3.65	1.09e-26	1.13e-24	chr5(+):141192353-141195647	UCSC	protocadherin beta 10	PCDH-BETA10, PCHB10	56126	ENSG00000120324	1134.36	4135
GSHG0002990	CTSK	up	3.64	1.25e-05	0.000128	chr1(-):150796206-150808323	UCSC	cathepsin K	CTS02, CTSO, CTSO1, CTSO2, PKND, PYCD	1513	ENSG00000143387	197.48	718.19
GSHG0033600	MAPK10	up	3.62	5.15e-07	6.73e-06	chr4(-):86010405-86453195	UCSC	mitogen-activated protein kinase 10	JNK3, JNK3A, p493F12, p54bSAPK, PRKM10, SAPK1b	5602	--	205.26	744.28
GSHG0022293	PEX11G	up	3.62	0.0125	0.0599	chr19(-):7476875-7489400	UCSC	peroxisomal biogenesis factor 11 gamma	PEX11gamma	92960	--	48.7	176.43
GSHG0039004	DDAH2	up	3.62	1.33e-14	4.73e-13	chr6(-):31727040-31730265	UCSC	dimethylarginine dimethylaminohydrolase 2	DDAH, DDAHII, G6a, HEL-S-277, NG30	23564	--	849.36	3070.8
GSHG0023079	SLC6A16	up	3.61	7.07e-13	2.07e-11	chr19(-):49289635-49340302	UCSC	solute carrier family 6 member 16	NT5, NTT5	28968	ENSG00000063127	457.43	1652.03
GSHG0044858	ASPN	up	3.61	2.52e-18	1.31e-16	chr9(-):92456205-92482511	UCSC	asporin	OS3, PLAP-1, PLAP1, SLRR1C	54829	--	1503.02	5424.64
GSHG0034736	MYOT	up	3.61	8.86e-06	9.34e-05	chr5(+):137867858-137887852	UCSC	myotilin	LGMD1, LGMD1A, MFM3, TTID, TTOD	9499	--	395.44	1426.74
GSHG0013739	SCG3	up	3.61	1.08e-08	1.88e-07	chr15(+):51681347-51721026	UCSC	secretogranin III	SGIII	29106	--	279.46	1007.75
GSHG0026839	OSER1-DT	up	3.59	0.0215	0.0945	chr20(+):44210960-44226026	UCSC	OSER1 divergent transcript	OSER1-AS1	100505783	--	64.61	232.11
GSHG0001772	DISC1	up	3.59	1.53e-21	1.05e-19	chr1(+):231626790-232041272	UCSC	DISC1 scaffold protein	C1orf136, SCZD9	27185	--	893.15	3207.12
GSHG0034993	CREBRF	up	3.59	8.65e-06	9.13e-05	chr5(+):173056350-173139264	UCSC	CREB3 regulatory factor	C5orf41, LRF	153222	--	121.08	434.41
GSHG0019432	CACNA1G-AS1	up	3.58	7.05e-08	1.08e-06	chr17(-):50556208-50562108	UCSC	CACNA1G antisense RNA 1	CAS1	253962	ENSG00000250107	167.35	599.45
GSHG0024861	ITM2C	up	3.58	2.79e-43	7.9e-41	chr2(+):230864185-230879253	UCSC	integral membrane protein 2C	BRI3, BRICD2C, E25, E25C, ITM3	81618	--	17374.4	62126.1
GSHG0024373	CNTNAP5	up	3.56	1.4e-20	8.92e-19	chr2(+):124025287-124921219	UCSC	contactin associated protein family member 5	caspr5	129684	--	771.17	2748
GSHG0015417	AP3B2	up	3.56	1.17e-38	2.46e-36	chr15(-):82659281-82709875	UCSC	adaptor related protein complex 3 subunit beta 2	DEE48, EIEE48, NAPTB	8120	--	1835.81	6535.02
GSHG0035012	CPLX2	up	3.55	1.26e-13	4.1e-12	chr5(+):175796533-175884021	UCSC	complexin 2	921-L, CPX-2, CPX2, Hfb1	10814	--	1778.22	6318.97
GSHG0019038	NATD1	up	3.55	7.35e-12	1.88e-10	chr17(-):21238870-21253410	UCSC	N-acetyltransferase domain containing 1	C17orf103, Gtlf3b	256302	ENSG00000274180	312.47	1108.62
GSHG0000826	RWDD3	up	3.55	0.00154	0.0101	chr1(+):95230469-95247225	UCSC	RWD domain containing 3	RSUME	25950	--	118.73	420.89
GSHG0045695	SSX1	up	3.53	5.53e-07	7.2e-06	chrX(+):48255362-48267444	UCSC	SSX family member 1	CT5.1, SSRC	6756	ENSG00000126752	161.58	570.8
GSHG0007196	LGR4	up	3.52	1.71e-10	3.8e-09	chr11(-):27365957-27472790	UCSC	leucine rich repeat containing G protein-coupled receptor 4	BNMD17, DPSL, GPR48	55366	--	244.92	863.12
GSHG0033026	FHDC1	up	3.52	0.0328	0.133	chr4(+):152936323-152979686	UCSC	FH2 domain containing 1	INF1	85462	ENSG00000137460	71.75	252.69
GSHG0005179	ZCCHC24	up	3.52	3.87e-28	4.47e-26	chr10(-):79382325-79445630	UCSC	zinc finger CCHC-type containing 24	C10orf56, Z3CXXC8	219654	ENSG00000165424	2799.47	9848.3
GSHG0045889	SH3BGRL	up	3.51	8.24e-14	2.72e-12	chrX(+):81201944-81298547	UCSC	SH3 domain binding glutamate rich protein like	HEL-S-115, SH3BGR	6451	ENSG00000131171	1952.77	6859.33
GSHG0008999	PRPH	up	3.5	2e-34	3.39e-32	chr12(+):49293702-49298686	UCSC	peripherin	NEF4, PRPH1	5630	ENSG00000135406	2607.02	9132.44
GSHG0029710	HDAC11	up	3.5	0.000949	0.00655	chr3(+):13479724-13506416	UCSC	histone deacetylase 11	HD11	79885	--	123.77	433.29
GSHG0043281	DNAJB5	up	3.49	2.95e-07	4.03e-06	chr9(+):34989745-34998900	UCSC	DnaJ heat shock protein family (Hsp40) member B5	Hsc40	25822	--	150.26	524.95
GSHG0023803	STON1	up	3.49	3.35e-12	9e-11	chr2(+):48530154-48598519	UCSC	stonin 1	SALF, SBLF, STN1, STNB1	11037	--	1572.87	5496.39
GSHG0009033	SCN8A	up	3.48	0.00264	0.0161	chr12(+):51590266-51812864	UCSC	sodium voltage-gated channel alpha subunit 8	BFIS5, CERIII, CIAT, DEE13, EIEE13, MED, MYOCL2, NaCh6, Nav1.6, PN4	6334	--	79.03	274.68
GSHG0038988	ATP6V1G2	up	3.47	0.000315	0.00244	chr6(-):31544444-31546844	UCSC	ATPase H+ transporting V1 subunit G2	ATP6G, ATP6G2, NG38, VMA10	534	--	163.76	569.18
GSHG0018968	RASD1	up	3.46	1.33e-12	3.75e-11	chr17(-):17494437-17496395	UCSC	ras related dexamethasone induced 1	AGS1, DEXRAS1, MGC:26290	51655	--	715.29	2475.35
GSHG0033597	NKX6-1	up	3.46	3.86e-10	8.15e-09	chr4(-):84491985-84499292	UCSC	NK6 homeobox 1	NKX6.1, NKX6A	4825	ENSG00000163623	306.86	1060.53
GSHG0010089	COL2A1	up	3.46	7.62e-09	1.37e-07	chr12(-):47972967-48004476	UCSC	collagen type II alpha 1 chain	ANFH, AOM, COL11A3, SEDC, STL1	1280	--	389.25	1345.13
GSHG0000240	PINK1	up	3.44	4.7e-23	3.68e-21	chr1(+):20633455-20651511	UCSC	PTEN induced kinase 1	BRPK, PARK6	65018	ENSG00000158828	659.89	2268.93
GSHG0038003	C6orf226	up	3.44	2.07e-06	2.45e-05	chr6(-):42890265-42890821	UCSC	chromosome 6 open reading frame 226	--	441150	ENSG00000221821	182.33	626.4
GSHG0017153	YPEL3	up	3.44	3.93e-07	5.25e-06	chr16(-):30092314-30096219	UCSC	yippee like 3	--	83719	--	1699.32	5837.63
GSHG0028617	LGALS1	up	3.43	6.83e-14	2.27e-12	chr22(+):37675606-37679806	UCSC	galectin 1	GAL1, GBP	3956	ENSG00000100097	821.31	2818.03
GSHG0023061	HSD17B14	up	3.43	1.18e-13	3.83e-12	chr19(-):48813017-48836677	UCSC	hydroxysteroid 17-beta dehydrogenase 14	DHRS10, retSDR3, SDR47C1	51171	--	373.01	1278.43
GSHG0029997	SLC38A3	up	3.4	9.92e-06	0.000104	chr3(+):50205268-50221486	UCSC	solute carrier family 38 member 3	G17, NAT1, SN1, SNAT3	10991	ENSG00000188338	109.05	370.97
GSHG0013042	TGFB3	up	3.4	0.0417	0.162	chr14(-):75958097-75983011	UCSC	transforming growth factor beta 3	ARVD, ARVD1, LDS5, RNHF, TGF-beta3	7043	--	72.46	246.11
GSHG0024349	DBI	up	3.38	6.43e-70	5.07e-67	chr2(+):119366977-119372544	UCSC	diazepam binding inhibitor, acyl-CoA binding protein	ACBD1, ACBP, CCK-RP, EP	1622	--	151872	512886
GSHG0018598	MFSD11	up	3.37	5.54e-22	3.92e-20	chr17(+):76735865-76783201	UCSC	major facilitator superfamily domain containing 11	ET	79157	--	1286.41	4341.54
GSHG0007148	ABCC8	up	3.36	1.06e-08	1.86e-07	chr11(-):17392498-17476845	UCSC	ATP binding cassette subfamily C member 8	ABC36, HHF1, HI, HRINS, MRP8, PHHI, PNDM3, SUR, SUR1, SUR1delta2, TNDM2	6833	--	335.89	1130.17
GSHG0011981	ANG // RNASE4	up	3.36	0.00709	0.0373	chr14(+):20684177-20701216	UCSC	angiogenin // ribonuclease A family member 4	ALS9, HEL168, RAA1, RAB1, RNASE4, RNASE5, RNS4	283, 6038	--	216.69	727.28
GSHG0004974	FRMPD2B	up	3.35	1.16e-06	1.42e-05	chr10(+):46876674-46895326	UCSC	FERM and PDZ domain containing 2B, pseudogene	bA556L1.2, FRMPD2, FRMPD2L1, FRMPD2L2, FRMPD2P1, FRMPD2P2, FRMPDP2, PDZD5A, PDZD5B, PDZD5C, PDZK4, PDZK5A, PDZK5B, PDZK5C, yX59F3.2	728798	ENSG00000150175	327.81	1099.69
GSHG0048597	DPP6	up	3.35	9.86e-07	1.23e-05	chr7(+):153748133-154894285	UCSC	dipeptidyl peptidase like 6	DPL1, DPPX, MRD33, VF2	1804	--	256.65	860.78
GSHG0035418	PLK2	up	3.35	2.48e-51	9.65e-49	chr5(-):58453982-58460260	UCSC	polo like kinase 2	hPlk2, hSNK, SNK	10769	--	1487.19	4981.61
GSHG0024708	CARF	up	3.35	2.72e-06	3.15e-05	chr2(+):202912207-202988263	UCSC	calcium responsive transcription factor	ALS2CR8, NYD-SP24	79800	--	150.32	503.64
GSHG0029005	DUSP18	up	3.34	0.00974	0.0485	chr22(-):30652051-30667885	UCSC	dual specificity phosphatase 18	DSP18, DUSP20, LMWDSP20	150290	--	202.52	677.33
GSHG0003466	KDM5B	up	3.34	1.46e-22	1.07e-20	chr1(-):202724495-202809470	UCSC	lysine demethylase 5B	CT31, JARID1B, MRT65, PLU-1, PLU1, PPP1R98, PUT1, RBBP2H1A, RBP2-H1	10765	--	1004.12	3357.27
GSHG0021157	SLC44A2	up	3.33	4.97e-68	3.53e-65	chr19(+):10602455-10644559	UCSC	solute carrier family 44 member 2	CTL2, PP1292	57153	--	5970.94	19864
GSHG0004769	C1QL3	up	3.33	0.00194	0.0124	chr10(-):16512078-16521879	UCSC	complement C1q like 3	C1ql, C1QTNF13, CTRP13, K100	389941	ENSG00000165985	525.64	1748.84
GSHG0010283	AGAP2	up	3.33	3.99e-07	5.32e-06	chr12(-):57723761-57742161	UCSC	ArfGAP with GTPase domain, ankyrin repeat and PH domain 2	CENTG1, GGAP2, PIKE	116986	--	188.95	628.44
GSHG0007060	TPP1	up	3.32	8.25e-45	2.58e-42	chr11(-):6612768-6619453	UCSC	tripeptidyl peptidase 1	CLN2, GIG1, LPIC, SCAR7, TPP-1	1200	ENSG00000166340	3858.17	12827.1
GSHG0001314	C1orf226	up	3.32	4.35e-20	2.62e-18	chr1(+):162378841-162386815	UCSC	chromosome 1 open reading frame 226	--	400793	--	824	2733.91
GSHG0011708	PCDH8	up	3.31	1.57e-30	2.09e-28	chr13(-):52842889-52848640	UCSC	protocadherin 8	ARCADLIN, PAPC	5100	--	3293.35	10915.1
GSHG0015280	LARP6	up	3.31	2.63e-08	4.31e-07	chr15(-):70829157-70854159	UCSC	La ribonucleoprotein 6, translational regulator	ACHN	55323	--	499.25	1650.98
GSHG0014734	BMF	up	3.3	2.52e-12	6.85e-11	chr15(-):40087890-40108879	UCSC	Bcl2 modifying factor	--	90427	--	2621.23	8650.66
GSHG0010001	RASSF8-AS1	up	3.3	2.55e-16	1.08e-14	chr12(-):25944857-25959442	UCSC	RASSF8 antisense RNA 1	--	100506451	--	732.29	2415.42
GSHG0000139	DRAXIN	up	3.3	9.36e-10	1.91e-08	chr1(+):11691710-11725857	UCSC	dorsal inhibitory axon guidance protein	AGPA3119, C1orf187, neucrin, UNQ3119	374946	ENSG00000162490	906.92	2988.45
GSHG0023039	PLA2G4C	up	3.29	9.76e-13	2.81e-11	chr19(-):48047843-48110817	UCSC	phospholipase A2 group IVC	CPLA2-gamma	8605	--	452.81	1491.46
GSHG0023551	SLC66A3	up	3.29	5.06e-05	0.000462	chr2(+):11155406-11178861	UCSC	solute carrier family 66 member 3	C2orf22, PQLC3	130814	--	508.26	1673.68
GSHG0003500	LEMD1	up	3.29	0.0219	0.0958	chr1(-):205381378-205422088	UCSC	LEM domain containing 1	CT50, LEMP-1	93273	--	256.76	844.76
GSHG0016210	SYT17	up	3.29	0.0417	0.162	chr16(+):19167834-19268332	UCSC	synaptotagmin 17	Syt-17, sytXVII	51760	--	74.44	244.41
GSHG0024816	DNAJB2	up	3.28	2.81e-21	1.89e-19	chr2(+):219279311-219286900	UCSC	DnaJ heat shock protein family (Hsp40) member B2	CMT2T, DSMA5, HSJ-1, HSJ1, HSPF3	3300	--	1002.45	3289.9
GSHG0033366	CCDC149	up	3.27	0.011	0.0536	chr4(-):24803514-24980204	UCSC	coiled-coil domain containing 149	--	91050	--	149.15	487.64
GSHG0040402	--	up	3.27	0.0139	0.0657	chr7(-):30572798-30572823	UCSC	--	--	--	--	76.49	250.07
GSHG0010198	CALCOCO1	up	3.26	1.14e-17	5.54e-16	chr12(-):53708517-53727458	UCSC	calcium binding and coiled-coil domain 1	calphoglin, Cocoa, PP13275	57658	--	2178.24	7108.87
GSHG0034894	--	up	3.26	2.8e-06	3.23e-05	chr5(+):154390835-154394318	UCSC	--	--	--	--	281.18	917.17
GSHG0012007	LRP10	up	3.26	5.47e-32	7.98e-30	chr14(+):22871740-22881713	UCSC	LDL receptor related protein 10	LRP-10, LRP9, MST087, MSTP087	26020	--	4007.42	13048.7
GSHG0043874	LINC00963	up	3.24	0.00406	0.0232	chr9(+):129483451-129513686	UCSC	long intergenic non-protein coding RNA 963	MetaLnc9	100506190	--	195.67	634.9
GSHG0030080	ABHD6	up	3.24	0.000106	0.000905	chr3(+):58237582-58294735	UCSC	abhydrolase domain containing 6, acylglycerol lipase	--	57406	--	223.64	725.4
GSHG0012957	RAB15	up	3.24	0.000537	0.00395	chr14(-):64945816-64972336	UCSC	RAB15, member RAS oncogene family	--	376267	--	249.66	808.49
GSHG0031216	SLC6A20	up	3.23	0.000431	0.00323	chr3(-):45755449-45796694	UCSC	solute carrier family 6 member 20	IMINO, SIT1, XT3, Xtrp3	54716	--	210.89	681.75
GSHG0029256	NPTXR	up	3.23	0.00418	0.0238	chr22(-):38818452-38844028	UCSC	neuronal pentraxin receptor	NPR	23467	ENSG00000221890	62.52	201.55
GSHG0035612	ERAP1	up	3.23	6.81e-10	1.4e-08	chr5(-):96759540-96814145	UCSC	endoplasmic reticulum aminopeptidase 1	A-LAP, ALAP, APPILS, ARTS-1, ARTS1, ERAAP, ERAAP1, PILS-AP, PILSAP	51752	--	284.71	919.44
GSHG0030545	MRAS	up	3.22	7.72e-08	1.17e-06	chr3(+):138347648-138405534	UCSC	muscle RAS oncogene homolog	M-RAs, NS11, R-RAS3, RRAS3	22808	--	545.9	1759
GSHG0034236	PDZD2	up	3.22	3.05e-72	2.96e-69	chr5(+):31639131-32110932	UCSC	PDZ domain containing 2	AIPC, PAPIN, PDZK3, PIN1	23037	ENSG00000133401	6877.99	22157.7
GSHG0014071	SLC24A1	up	3.22	0.0339	0.137	chr15(+):65611231-65661002	UCSC	solute carrier family 24 member 1	CSNB1D, HsT17412, NCKX, NCKX1, RODX	9187	--	83.69	269.21
GSHG0017154	GDPD3	up	3.21	0.0002	0.00161	chr16(-):30104810-30113557	UCSC	glycerophosphodiester phosphodiesterase domain containing 3	GDE7	79153	ENSG00000102886	164.11	526.9
GSHG0031337	--	up	3.2	2.14e-09	4.17e-08	chr3(-):51951849-51953902	UCSC	--	--	--	--	222.45	712.52
GSHG0012749	SLC22A17	up	3.2	0.00374	0.0217	chr14(-):23346303-23352908	UCSC	solute carrier family 22 member 17	24p3R, BOCT, BOIT, hBOIT, NGALR, NGALR2, NGALR3	51310	--	73.45	234.67
GSHG0039865	PTPRZ1	up	3.2	0.000139	0.00116	chr7(+):121873161-122062036	UCSC	protein tyrosine phosphatase receptor type Z1	HPTPZ, HPTPzeta, phosphacan, PTP-ZETA, PTP18, PTPRZ, PTPZ, R-PTP-zeta-2, RPTPB, RPTPbeta	5803	--	327.4	1046.87
GSHG0009941	GSG1	up	3.2	2.79e-25	2.59e-23	chr12(-):13083532-13103685	UCSC	germ cell associated 1	--	83445	--	1153.81	3687.35
GSHG0037637	H1-2	up	3.19	1.3e-12	3.65e-11	chr6(-):26055553-26056473	UCSC	H1.2 linker histone, cluster member	H1.2, H1C, H1F2, H1s-1, HIST1H1C	3006	ENSG00000187837	4276.21	13659.6
GSHG0022208	SMIM24	up	3.19	4.5e-07	5.95e-06	chr19(-):3473986-3480530	UCSC	small integral membrane protein 24	C19orf77, HSPC323, MARDI	284422	ENSG00000095932	318.91	1017.73
GSHG0021562	APLP1	up	3.19	3.34e-54	1.41e-51	chr19(+):35868236-35879792	UCSC	amyloid beta precursor like protein 1	APLP	333	--	2416.51	7705.91
GSHG0000321	TRNP1	up	3.19	4.5e-07	5.95e-06	chr1(+):26993692-27000886	UCSC	TMF1 regulated nuclear protein 1	C1orf225, TNRP, TRNP	388610	ENSG00000253368	381.4	1216.8
GSHG0038289	ZBTB24 // MICAL1	up	3.18	9.52e-25	8.38e-23	chr6(-):109444062-109483237	UCSC	zinc finger and BTB domain containing 24 // microtubule associated monooxygenase, calponin and LIM domain containing 1	BIF1, ICF2, MICAL, MICAL-1, NICAL, PATZ2, ZNF450	64780, 9841	ENSG00000112365	4886.95	15564.8
GSHG0042171	LZTS1	up	3.18	3.94e-06	4.42e-05	chr8(-):20246165-20303963	UCSC	leucine zipper tumor suppressor 1	F37, FEZ1	11178	--	113.19	360.34
GSHG0003076	PBXIP1	up	3.18	5.05e-17	2.31e-15	chr1(-):154944076-154956144	UCSC	PBX homeobox interacting protein 1	HPIP	57326	--	2340.29	7448.21
GSHG0021196	ZNF763	up	3.18	2e-05	0.000198	chr19(+):11965040-11980617	UCSC	zinc finger protein 763	ZNF, ZNF440L	284390	--	194.44	618.47
GSHG0031532	HP09053	up	3.18	0.00569	0.031	chr3(-):99816632-99823865	UCSC	uncharacterized LOC101929357	--	101929357	--	91.36	290.65
GSHG0004526	NANOS1	up	3.18	1.95e-32	2.89e-30	chr10(+):119029714-119033730	UCSC	nanos C2HC-type zinc finger 1	EC_Rep1a, NOS-1, NOS1, SPGF12, ZC2HC12A	340719	ENSG00000188613	5458.42	17333.9
GSHG0004160	HKDC1	up	3.17	8.01e-14	2.65e-12	chr10(+):69220303-69267558	UCSC	hexokinase domain containing 1	RP92	80201	ENSG00000156510	1491.66	4725.13
GSHG0047573	ZNF862	up	3.16	1.04e-08	1.83e-07	chr7(+):149838375-149867479	UCSC	zinc finger protein 862	--	643641	ENSG00000106479	382.31	1209.46
GSHG0004917	DEPP1	up	3.16	0.00233	0.0145	chr10(-):44976128-44978812	UCSC	DEPP1 autophagy regulator	C10orf10, DEPP, FIG, Fseg	11067	ENSG00000165507	555.42	1754.08
GSHG0039168	SLC29A4	up	3.16	3.52e-34	5.86e-32	chr7(+):5282930-5306912	UCSC	solute carrier family 29 member 4	ENT4, PMAT	222962	--	4223.22	13329
GSHG0019049	LYRM9	up	3.15	3.11e-05	0.000296	chr17(-):27878319-27893365	UCSC	LYR motif containing 9	C17orf108, HSD24	201229	--	303.39	956.74
GSHG0032257	NSG1	up	3.15	0.0048	0.0268	chr4(+):4339612-4419058	UCSC	neuronal vesicle trafficking associated 1	D4S234, D4S234E, NEEP21, P21	27065	--	159.35	502.23
GSHG0038484	LRP11	up	3.15	1.8e-12	4.97e-11	chr6(-):149818757-149865064	UCSC	LDL receptor related protein 11	bA350J20.3, MANSC3	84918	--	731.12	2301.35
GSHG0039284	LINC02981	up	3.15	1.83e-07	2.6e-06	chr7(+):26398569-26540950	UCSC	long intergenic non-protein coding RNA 2981	--	441204	ENSG00000214870	638.33	2008.8
GSHG0046068	--	up	3.13	8.19e-75	9.94e-72	chrX(+):119314948-119317281	UCSC	--	--	--	--	1178.65	3688.81
GSHG0040896	GPC2	up	3.12	6.92e-05	0.000615	chr7(-):100165197-100177381	UCSC	glypican 2	--	221914	ENSG00000213420	164.26	512.88
GSHG0006501	INPPL1	up	3.12	9.06e-33	1.36e-30	chr11(+):72224767-72239147	UCSC	inositol polyphosphate phosphatase like 1	OPSMD, SHIP2	3636	ENSG00000165458	2746.77	8576.23
GSHG0010118	LMBR1L	up	3.11	2.14e-13	6.69e-12	chr12(-):49097137-49110884	UCSC	limb development membrane protein 1 like	LIMR	55716	--	904.62	2814.96
GSHG0010247	STAT2	up	3.11	2.34e-39	5.17e-37	chr12(-):56341597-56360155	UCSC	signal transducer and activator of transcription 2	IMD44, ISGF-3, P113, PTORCH3, STAT113	6773	--	2992.73	9314.74
GSHG0018718	INPP5K	up	3.11	1.82e-16	7.85e-15	chr17(-):1494577-1516888	UCSC	inositol polyphosphate-5-phosphatase K	MDCCAID, PPS, SKIP	51763	--	684.75	2130.43
GSHG0012744	SLC7A8	up	3.11	0.000353	0.0027	chr14(-):23125295-23183660	UCSC	solute carrier family 7 member 8	LAT2, LPI-PC1	23428	--	183.12	569.81
GSHG0016978	ROGDI	up	3.11	1.62e-13	5.18e-12	chr16(-):4796968-4802673	UCSC	rogdi atypical leucine zipper	KTZS, RAV2, ROGD1	79641	--	1118.14	3475.74
GSHG0007835	SLC22A8	up	3.11	0.022	0.096	chr11(-):62989154-63015841	UCSC	solute carrier family 22 member 8	OAT3	9376	--	177.85	552.19
GSHG0018233	IFI35	up	3.09	1.55e-07	2.22e-06	chr17(+):43006784-43014456	UCSC	interferon induced protein 35	IFP35	3430	--	277.25	856.92
GSHG0041214	DENND2A	up	3.08	7.19e-18	3.59e-16	chr7(-):140518419-140641486	UCSC	DENN domain containing 2A	FAM31D, KIAA1277	27147	--	1184.86	3653.46
GSHG0041741	SGK3	up	3.08	0.00116	0.00785	chr8(+):66712418-66862022	UCSC	serum/glucocorticoid regulated kinase family member 3	CISK, SGK2, SGKL	23678	--	82.21	252.96
GSHG0024359	EPB41L5	up	3.08	2.21e-10	4.8e-09	chr2(+):120013077-120179119	UCSC	erythrocyte membrane protein band 4.1 like 5	BE37, LULU, LULU1, YMO1, YRT	57669	--	703.47	2165.22
GSHG0018701	--	up	3.07	0.0442	0.169	chr17(+):82587953-82587979	UCSC	--	--	--	--	20.58	63.25
GSHG0023090	RRAS	up	3.07	2.96e-10	6.32e-09	chr19(-):49635292-49640147	UCSC	RAS related	R-Ras	6237	ENSG00000126458	1889.48	5807.68
GSHG0033981	IRF2	up	3.07	1.17e-05	0.000121	chr4(-):184387729-184474550	UCSC	interferon regulatory factor 2	IRF-2	3660	ENSG00000168310	244.32	750.33
GSHG0025189	PCARE	up	3.07	7.33e-16	2.99e-14	chr2(-):29061692-29074523	UCSC	photoreceptor cilium actin regulator	C2orf71, RP54	388939	ENSG00000179270	457.87	1407.15
GSHG0048577	HBP1	up	3.07	5.79e-18	2.94e-16	chr7(+):107168961-107202528	UCSC	HMG-box transcription factor 1	--	26959	--	1291.35	3961.99
GSHG0029411	ARSA	up	3.07	8.08e-07	1.02e-05	chr22(-):50622754-50628172	UCSC	arylsulfatase A	ASA, MLD	410	--	422.65	1296.64
GSHG0043301	TMEM8B	up	3.07	0.0425	0.164	chr9(+):35814450-35865516	UCSC	transmembrane protein 8B	C9orf127, FP588, LINC00950, NAG-5, NAG5, NGX6, NGX6a	51754	--	72.15	221.1
GSHG0014137	CD276	up	3.07	0.0118	0.0572	chr15(+):73683109-73714514	UCSC	CD276 molecule	4Ig-B7-H3, B7-H3, B7H3, B7RP-2	80381	--	190.58	584.71
GSHG0027864	COL6A1	up	3.07	9.69e-08	1.44e-06	chr21(+):45981767-46005048	UCSC	collagen type VI alpha 1 chain	BTHLM1, OPLL, UCHMD1	1291	ENSG00000142156	1070.37	3282.26
GSHG0027545	CABLES2	up	3.06	2.11e-07	2.97e-06	chr20(-):62388631-62407285	UCSC	Cdk5 and Abl enzyme substrate 2	C20orf150, dJ908M14.2, ik3-2	81928	ENSG00000149679	356.02	1090.28
GSHG0008438	OPCML	up	3.06	3.17e-05	0.000302	chr11(-):132414981-133532501	UCSC	opioid binding protein/cell adhesion molecule like	IGLON1, OBCAM, OPCM	4978	--	148.35	454.73
GSHG0010926	LINC01053	up	3.06	5.05e-13	1.51e-11	chr13(+):25181332-25190657	UCSC	long intergenic non-protein coding RNA 1053	--	102723318	ENSG00000238169	475.19	1452.31
GSHG0012159	GPR137C	up	3.05	0.00068	0.00487	chr14(+):52552836-52637713	UCSC	G protein-coupled receptor 137C	TM7SF1L2	283554	--	200.16	611.37
GSHG0045547	REPS2	up	3.05	0.00114	0.0077	chrX(+):16946658-17153272	UCSC	RALBP1 associated Eps domain containing 2	POB1	9185	--	114.17	348.72
GSHG0015067	FAM214A	up	3.05	1.13e-11	2.85e-10	chr15(-):52581321-52709815	UCSC	family with sequence similarity 214 member A	KIAA1370	56204	--	961.43	2930.85
GSHG0016209	ITPRIPL2	up	3.05	0.00338	0.02	chr16(+):19113932-19121629	UCSC	ITPRIP like 2	--	162073	ENSG00000205730	140.47	427.72
GSHG0043107	DOCK8	up	3.04	2.76e-13	8.5e-12	chr9(+):214865-465255	UCSC	dedicator of cytokinesis 8	HEL-205, MRD2, ZIR8	81704	--	1336.71	4069.45
GSHG0042693	FBXO32	up	3.04	1.47e-60	7.78e-58	chr8(-):123497889-123541206	UCSC	F-box protein 32	Fbx32, MAFbx	114907	--	4563.62	13871.9
GSHG0009118	TMEM198B	up	3.04	2.63e-23	2.1e-21	chr12(+):55829608-55836244	UCSC	transmembrane protein 198B (pseudogene)	--	440104	ENSG00000182796	621.33	1888.08
GSHG0008357	SCN3B	up	3.03	0.00867	0.044	chr11(-):123629188-123654624	UCSC	sodium voltage-gated channel beta subunit 3	ATFB16, BRGDA7, HSA243396, SCNB3	55800	--	34.86	105.42
GSHG0004209	ZSWIM8	up	3.02	1.52e-26	1.55e-24	chr10(+):73785577-73801797	UCSC	zinc finger SWIM-type containing 8	KIAA0913	23053	--	3248.12	9818.72
GSHG0022035	ZNF582-DT	up	3.02	0.00712	0.0374	chr19(+):56393676-56399174	UCSC	ZNF582 divergent transcript	ZNF582-AS1	386758	--	118.55	357.45
GSHG0012272	SUSD6	up	3.02	1.41e-15	5.59e-14	chr14(+):69611592-69715144	UCSC	sushi domain containing 6	DRAGO, KIAA0247	9766	ENSG00000100647	644.46	1942.89
GSHG0018980	TOM1L2	up	3.02	6.46e-08	9.91e-07	chr17(-):17843511-17972420	UCSC	target of myb1 like 2 membrane trafficking protein	--	146691	--	461.43	1391.25
GSHG0032130	PIGZ	up	3.01	6.83e-12	1.75e-10	chr3(-):196946344-196968833	UCSC	phosphatidylinositol glycan anchor biosynthesis class Z	GPI-MT-IV, PIG-Z, SMP3	80235	ENSG00000119227	555.9	1674.03
GSHG0026767	MMP24	up	3.01	2.75e-07	3.78e-06	chr20(+):35226690-35276998	UCSC	matrix metallopeptidase 24	MMP-24, MMP25, MT-MMP5, MT5-MMP, MT5MMP, MTMMP5	10893	ENSG00000125966	213.29	642.19
GSHG0022704	TSHZ3	up	3	1.1e-49	4.14e-47	chr19(-):31149876-31349436	UCSC	teashirt zinc finger homeobox 3	TSH3, ZNF537	57616	ENSG00000121297	1140.51	3419.97
GSHG0034789	PCDHB7	up	2.99	0.00114	0.00772	chr5(+):141172619-141176383	UCSC	protocadherin beta 7	PCDH-BETA7	56129	ENSG00000113212	772.6	2311.64
GSHG0007751	UBE2L6	up	2.99	0.0013	0.00866	chr11(-):57551656-57568284	UCSC	ubiquitin conjugating enzyme E2 L6	RIG-B, UBCH8	9246	--	238.5	712.19
GSHG0039548	--	up	2.98	0.0167	0.0763	chr7(+):66903301-66903329	UCSC	--	--	--	--	43.12	128.61
GSHG0019206	GSDMB	up	2.98	4.75e-07	6.25e-06	chr17(-):39904595-39918635	UCSC	gasdermin B	GSDMB-1, GSDML, PP4052, PRO2521	55876	--	294.67	877.19
GSHG0012919	ARMH4	up	2.97	8.44e-07	1.06e-05	chr14(-):58000761-58152213	UCSC	armadillo like helical domain containing 4	C14orf37, c14_5376, UT2	145407	--	175.88	522.99
GSHG0008699	NTF3	up	2.97	0.00507	0.0281	chr12(+):5432108-5495299	UCSC	neurotrophin 3	HDNF, NGF-2, NGF2, NT-3, NT3	4908	--	747.1	2217.45
GSHG0000644	FGGY	up	2.96	6.4e-09	1.16e-07	chr1(+):59296813-59762730	UCSC	FGGY carbohydrate kinase domain containing	--	55277	--	329.69	975.82
GSHG0009962	EPS8	up	2.95	4.5e-15	1.7e-13	chr12(-):15620134-15789576	UCSC	epidermal growth factor receptor pathway substrate 8	DFNB102	2059	--	592.42	1745.91
GSHG0044114	TMEM150C	up	2.95	0.0148	0.0689	chr4(-):82483176-82562357	UCSC	transmembrane protein 150C	TTN3	441027	ENSG00000249242	62.74	185.04
GSHG0005944	MICAL2	up	2.94	3.32e-06	3.78e-05	chr11(+):12093996-12263789	UCSC	microtubule associated monooxygenase, calponin and LIM domain containing 2	Ebitein1, MICAL-2, mical-cL, MICAL2PV1, MICAL2PV2, MICALCL	9645	--	618.84	1820.98
GSHG0018614	--	up	2.94	1.79e-05	0.000179	chr17(+):77566888-77566913	UCSC	--	--	--	--	396.93	1167.02
GSHG0010483	GLT8D2	up	2.94	0.0183	0.0823	chr12(-):103988984-104064437	UCSC	glycosyltransferase 8 domain containing 2	--	83468	--	136.84	402.13
GSHG0047599	LINC02593	up	2.94	1.89e-08	3.19e-07	chr1(-):916818-919692	UCSC	long intergenic non-protein coding RNA 2593	--	100130417	ENSG00000223764	1274.01	3741.94
GSHG0012237	SYNE2	up	2.93	5.2e-42	1.31e-39	chr14(+):63852983-64226449	UCSC	spectrin repeat containing nuclear envelope protein 2	EDMD5, KASH2, Nesp2, Nesprin-2, NUA, NUANCE, SYNE-2, TROPH	23224	--	2160.17	6337.25
GSHG0021846	TRPM4	up	2.93	8e-08	1.21e-06	chr19(+):49157741-49211836	UCSC	transient receptor potential cation channel subfamily M member 4	EKVP6, hTRPM4, LTrpC4, PFHB1B, TRPM4B	54795	--	466.98	1369.29
GSHG0045063	WHRN	up	2.93	4.96e-06	5.5e-05	chr9(-):114402080-114505473	UCSC	whirlin	CIP98, DFNB31, PDZD7B, USH2D, WI	25861	--	277.1	811.18
GSHG0013424	IFI27L2	up	2.93	0.000474	0.00352	chr14(-):94127781-94129604	UCSC	interferon alpha inducible protein 27 like 2	FAM14A, ISG12B, TLH29	83982	ENSG00000119632	931.52	2724.57
GSHG0023027	MEIS3	up	2.91	5.62e-08	8.74e-07	chr19(-):47403124-47422233	UCSC	Meis homeobox 3	MRG2	56917	--	1179.79	3433.88
GSHG0026871	ZSWIM3	up	2.9	0.00823	0.0422	chr20(+):45857614-45879128	UCSC	zinc finger SWIM-type containing 3	C20orf164, PPP1R174	140831	ENSG00000132801	246.08	714.03
GSHG0041512	BNIP3L	up	2.9	2.11e-26	2.13e-24	chr8(+):26383033-26413127	UCSC	BCL2 interacting protein 3 like	BNIP3a, NIX	665	--	2757.59	7988.91
GSHG0025405	CNRIP1	up	2.89	2.35e-18	1.23e-16	chr2(-):68284171-68319949	UCSC	cannabinoid receptor interacting protein 1	C2orf32, CRIP-1, CRIP1	25927	--	737.29	2132.16
GSHG0009115	RDH5	up	2.88	0.0117	0.0567	chr12(+):55720393-55724705	UCSC	retinol dehydrogenase 5	9cRDH, HSD17B9, RDH1, SDR9C5	5959	--	147.91	425.77
GSHG0036939	MYO6	up	2.88	1.64e-07	2.33e-06	chr6(+):75749201-75919537	UCSC	myosin VI	DFNA22, DFNB37	4646	--	424.3	1221.01
GSHG0032128	CEP19	up	2.88	0.000258	0.00203	chr3(-):196706277-196712263	UCSC	centrosomal protein 19	C3orf34, MOSPGF	84984	--	1052.82	3027.6
GSHG0002589	TTLL7	up	2.87	2.19e-66	1.49e-63	chr1(-):83865024-83999150	UCSC	tubulin tyrosine ligase like 7	--	79739	--	2194.75	6291.45
GSHG0025554	EIF2AK3	up	2.87	3.9e-33	5.98e-31	chr2(-):88556741-88627576	UCSC	eukaryotic translation initiation factor 2 alpha kinase 3	PEK, PERK, WRS	9451	--	1939.53	5558.99
GSHG0035825	HBEGF	up	2.87	1.51e-19	8.66e-18	chr5(-):140332843-140349342	UCSC	heparin binding EGF like growth factor	DTR, DTS, DTSF, HEGFL	1839	ENSG00000113070	1012.82	2902.33
GSHG0031286	LAMB2	up	2.86	1.12e-11	2.83e-10	chr3(-):49121114-49133118	UCSC	laminin subunit beta 2	LAMS, NPHS5, PIERS	3913	--	1253.06	3587.05
GSHG0018436	BCAS3	up	2.86	4.16e-14	1.41e-12	chr17(+):60677825-61392837	UCSC	BCAS3 microtubule associated cell migration factor	GAOB1, HEMARS, MAAB, PHAF2	54828	--	1099.32	3144.45
GSHG0041005	PNPLA8	up	2.85	4.5e-29	5.53e-27	chr7(-):108470417-108528178	UCSC	patatin like phospholipase domain containing 8	IPLA2-2, IPLA2G, iPLA2gamma, MMLA, PNPLA-gamma	50640	--	1278.06	3648.05
GSHG0018453	TANC2	up	2.85	4.09e-15	1.55e-13	chr17(+):62966235-63431089	UCSC	tetratricopeptide repeat, ankyrin repeat and coiled-coil containing 2	IDDALDS, rols, ROLSA	26115	--	502.33	1433.93
GSHG0043754	GSN	up	2.85	1.95e-57	9.49e-55	chr9(+):121201483-121332844	UCSC	gelsolin	ADF, AGEL	2934	--	8053.05	22955.5
GSHG0029711	FBLN2	up	2.84	0.00721	0.0378	chr3(+):13532324-13638421	UCSC	fibulin 2	--	2199	--	334.19	949.33
GSHG0039175	FSCN1	up	2.84	7.23e-18	3.6e-16	chr7(+):5592808-5606655	UCSC	fascin actin-bundling protein 1	FAN1, HSN, p55, SNL	6624	ENSG00000075618	3439.08	9752.54
GSHG0010409	DCN	up	2.83	2.08e-42	5.46e-40	chr12(-):91140484-91182817	UCSC	decorin	CSCD, DSPG2, PG40, PGII, PGS2, SLRR1B	1634	--	4884.39	13837.3
GSHG0022892	SERTAD1	up	2.83	1.3e-11	3.26e-10	chr19(-):40421589-40426025	UCSC	SERTA domain containing 1	SEI1, TRIP-Br1, TRIPBR1	29950	ENSG00000197019	564.91	1598.77
GSHG0001310	NOS1AP	up	2.83	1.32e-08	2.26e-07	chr1(+):162069691-162370475	UCSC	nitric oxide synthase 1 adaptor protein	6330408P19Rik, CAPON, NPHS22	9722	--	626.69	1773.57
GSHG0019217	RARA-AS1	up	2.83	0.0425	0.164	chr17(-):40340867-40343136	UCSC	RARA antisense RNA 1	--	101929693	ENSG00000265666	108.8	307.51
GSHG0046761	BEX1	up	2.82	6.87e-05	0.000611	chrX(-):103062651-103064174	UCSC	brain expressed X-linked 1	BEX2, HBEX2, HGR74-h	55859	ENSG00000133169	296.8	837.75
GSHG0016534	MMP15	up	2.82	2.75e-10	5.9e-09	chr16(+):58025559-58046901	UCSC	matrix metallopeptidase 15	MMP-15, MT2-MMP, MT2MMP, MTMMP2, SMCP-2	4324	ENSG00000102996	546.58	1542.3
GSHG0018256	RUNDC3A	up	2.82	4.73e-17	2.17e-15	chr17(+):44308413-44318671	UCSC	RUN domain containing 3A	RAP2IP, RPIP-8, RPIP8	10900	--	652.28	1838.59
GSHG0009743	ING4	up	2.82	2.41e-09	4.65e-08	chr12(-):6650301-6663124	UCSC	inhibitor of growth family member 4	my036, p29ING4	51147	--	890.46	2507.21
GSHG0003074	KCNN3	up	2.81	0.0002	0.00161	chr1(-):154697455-154870281	UCSC	potassium calcium-activated channel subfamily N member 3	hSK3, KCa2.3, SK3, SKCA3, ZLS3	3782	--	1033.14	2908.5
GSHG0035000	CPEB4	up	2.81	0.000702	0.005	chr5(+):173888349-173961980	UCSC	cytoplasmic polyadenylation element binding protein 4	CPE-BP4, hCPEB-4	80315	--	170.37	478.66
GSHG0013302	SLC25A29	up	2.8	4.19e-10	8.8e-09	chr14(-):100291116-100306523	UCSC	solute carrier family 25 member 29	C14orf69, CACL, ORNT3	123096	--	2261.81	6340.82
GSHG0008413	TP53AIP1	up	2.8	0.0309	0.127	chr11(-):128934731-128943145	UCSC	tumor protein p53 regulated apoptosis inducing protein 1	P53AIP1	63970	--	162.67	455.01
GSHG0004402	SEMA4G	up	2.78	2.06e-62	1.17e-59	chr10(+):100969504-100985616	UCSC	semaphorin 4G	--	57715	--	5865.11	16314
GSHG0042460	NCOA2	up	2.78	1.64e-05	0.000165	chr8(-):70109782-70404217	UCSC	nuclear receptor coactivator 2	bHLHe75, GRIP1, KAT13C, NCoA-2, SRC2, TIF2	10499	--	336.36	935.25
GSHG0007828	STX5	up	2.78	3.65e-23	2.87e-21	chr11(-):62806860-62832089	UCSC	syntaxin 5	SED5, STX5A	6811	--	1074.06	2987.82
GSHG0000843	PALMD	up	2.78	2.91e-28	3.39e-26	chr1(+):99645944-99694687	UCSC	palmdelphin	C1orf11, PALML	54873	ENSG00000099260	6684.7	18585.8
GSHG0046486	ZNF630	up	2.78	0.0185	0.0831	chrX(-):48057516-48071640	UCSC	zinc finger protein 630	dJ54B20.2	57232	--	1589.81	4417.65
GSHG0034795	PCDHB12	up	2.78	0.00847	0.0432	chr5(+):141208697-141212571	UCSC	protocadherin beta 12	PCDH-BETA12	56124	ENSG00000120328	284.45	790.34
GSHG0016183	SNN	up	2.77	2.31e-07	3.22e-06	chr16(+):11668455-11679154	UCSC	stannin	--	8303	ENSG00000184602	1114.66	3090.91
GSHG0031772	RAB6B	up	2.77	9.53e-31	1.29e-28	chr3(-):133824235-133895882	UCSC	RAB6B, member RAS oncogene family	--	51560	--	4692.44	12982.2
GSHG0018410	TSPOAP1-AS1	up	2.76	0.00186	0.0119	chr17(+):58325450-58353726	UCSC	TSPOAP1, SUPT4H1 and RNF43 antisense RNA 1	BZRAP1-AS1	100506779	--	160.55	444.03
GSHG0021118	MARCHF2	up	2.76	6.74e-07	8.65e-06	chr19(+):8413305-8439017	UCSC	membrane associated ring-CH-type finger 2	HSPC240, MARCH-II, MARCH2, RNF172	51257	--	327.23	904.3
GSHG0047660	ABCC6	up	2.76	6.42e-12	1.65e-10	chr16(-):16149565-16223494	UCSC	ATP binding cassette subfamily C member 6	ABC34, ARA, EST349056, GACI2, MLP1, MOAT-E, MOATE, MRP6, PXE, PXE1, URG7	368	--	797.06	2201.41
GSHG0010692	--	up	2.76	0.00232	0.0144	chr12(-):123248703-123250844	UCSC	--	--	--	--	126.5	348.79
GSHG0021804	EHD2	up	2.75	6.13e-05	0.000552	chr19(+):47713420-47743134	UCSC	EH domain containing 2	PAST2	30846	ENSG00000024422	921.55	2535.16
GSHG0009374	HCFC2	up	2.74	1.45e-13	4.64e-12	chr12(+):104064529-104106524	UCSC	host cell factor C2	HCF-2, HCF2	29915	ENSG00000111727	1966.32	5395.14
GSHG0004973	FRMPD2	up	2.74	1.03e-06	1.28e-05	chr10(-):48156559-48274870	UCSC	FERM and PDZ domain containing 2	PDZD5C, PDZK4, PDZK5C	143162	--	273.78	750.35
GSHG0015235	IGDCC3	up	2.73	8.56e-06	9.05e-05	chr15(-):65327127-65378040	UCSC	immunoglobulin superfamily DCC subclass member 3	HsT18880, PUNC	9543	ENSG00000174498	368.96	1008.51
GSHG0018824	DLG4	up	2.73	5.64e-10	1.17e-08	chr17(-):7187187-7220050	UCSC	discs large MAGUK scaffold protein 4	MRD62, PSD95, SAP-90, SAP90	1742	--	1296.71	3542.06
GSHG0042283	--	up	2.73	3.25e-17	1.52e-15	chr8(-):37326575-37330837	UCSC	--	--	--	--	331.69	905.68
GSHG0033075	CPE	up	2.73	4.19e-06	4.68e-05	chr4(+):165378934-165498547	UCSC	carboxypeptidase E	BDVS, CPH, IDDHH	1363	ENSG00000109472	237.4	648.02
GSHG0002381	ST3GAL3-AS1	up	2.73	1.25e-17	6.03e-16	chr1(-):43709407-43727343	UCSC	ST3GAL3 antisense RNA 1	--	101929592	ENSG00000229444	1463.75	3991.41
GSHG0013700	SEMA6D	up	2.73	5.17e-39	1.12e-36	chr15(+):47184089-47774228	UCSC	semaphorin 6D	--	80031	--	6389.35	17419
GSHG0025134	TP53I3	up	2.73	1.47e-09	2.89e-08	chr2(-):24077182-24085052	UCSC	tumor protein p53 inducible protein 3	PIG3	9540	--	700.28	1908.6
GSHG0008019	STARD10	up	2.72	6.87e-05	0.000611	chr11(-):72754729-72794047	UCSC	StAR related lipid transfer domain containing 10	CGI-52, NY-CO-28, PCTP2, SDCCAG28	10809	ENSG00000214530	172.48	468.7
GSHG0021590	ZNF345	up	2.72	8.97e-07	1.12e-05	chr19(+):36850359-36913028	UCSC	zinc finger protein 345	HZF10	25850	--	587.71	1596.77
GSHG0037643	H2AC7 // H3C4	up	2.71	0.00389	0.0224	chr6(-):26195917-26199293	UCSC	H2A clustered histone 7 // H3 clustered histone 4	H2A.3, H2A/g, H2AFG, H3/b, H3C1, H3C10, H3C11, H3C12, H3C2, H3C3, H3C6, H3C7, H3C8, H3FB, HIST1H2AD, HIST1H3D	3013, 8351	ENSG00000196866, ENSG00000197409	411.12	1115.86
GSHG0046112	BCORL1	up	2.71	1.81e-08	3.06e-07	chrX(+):129980979-130058071	UCSC	BCL6 corepressor like 1	BCoR-L1, CXorf10, SHUVER	63035	--	373.02	1010.24
GSHG0009620	TMEM132C	up	2.71	0.0117	0.0567	chr12(+):128267170-128707914	UCSC	transmembrane protein 132C	PPP1R152	92293	ENSG00000181234	190.69	515.98
GSHG0047891	CACNA2D4	up	2.7	6.45e-05	0.000578	chr12(-):1791963-1918836	UCSC	calcium voltage-gated channel auxiliary subunit alpha2delta 4	RCD4	93589	ENSG00000151062	722.04	1950.86
GSHG0010436	FGD6	up	2.7	0.00467	0.0262	chr12(-):95076749-95217467	UCSC	FYVE, RhoGEF and PH domain containing 6	ZFYVE24	55785	ENSG00000180263	110.54	298.7
GSHG0007833	CHRM1	up	2.7	0.0107	0.0524	chr11(-):62908679-62921555	UCSC	cholinergic receptor muscarinic 1	HM1, M1, M1R	1128	ENSG00000168539	3952.95	10666.9
GSHG0006365	LOC101927789	up	2.7	0.0381	0.15	chr11(+):65455286-65466993	UCSC	FAU, ubiquitin like and ribosomal protein S30 fusion pseudogene	--	101927789	--	92.19	248.65
GSHG0020958	HCN2	up	2.69	3.54e-06	4.02e-05	chr19(+):589881-617159	UCSC	hyperpolarization activated cyclic nucleotide gated potassium and sodium channel 2	BCNG-2, BCNG2, EIG17, FEB2, GEFSP11, HAC-1	610	ENSG00000099822	456.74	1230.25
GSHG0045835	NLGN3	up	2.69	0.0305	0.126	chrX(+):71144835-71171201	UCSC	neuroligin 3	HNL3	54413	--	73.09	196.91
GSHG0021230	ZSWIM4	up	2.69	9.34e-05	0.000811	chr19(+):13795443-13832230	UCSC	zinc finger SWIM-type containing 4	--	65249	--	309.15	831.79
GSHG0004121	PHYHIPL	up	2.69	9.56e-06	0.0001	chr10(+):59176587-59287340	UCSC	phytanoyl-CoA 2-hydroxylase interacting protein like	--	84457	--	1696.65	4561.83
GSHG0009426	ANKRD13A	up	2.69	9.9e-20	5.81e-18	chr12(+):109999186-110039763	UCSC	ankyrin repeat domain 13A	ANKRD13, NY-REN-25	88455	ENSG00000076513	2077.54	5581.62
GSHG0018380	PCTP	up	2.68	0.0327	0.133	chr17(+):55750995-55823137	UCSC	phosphatidylcholine transfer protein	PC-TP, STARD2	58488	--	176.52	473.18
GSHG0020287	LINC01915	up	2.68	0.00151	0.0099	chr18(+):24628182-24662198	UCSC	long intergenic non-protein coding RNA 1915	--	729950	ENSG00000265485	160.13	428.85
GSHG0002479	YIPF1	up	2.68	1.91e-08	3.21e-07	chr1(-):53851719-53890734	UCSC	Yip1 domain family member 1	DJ167A19.1, FinGER1	54432	--	523.96	1403.22
GSHG0001726	MIXL1	up	2.68	3.3e-07	4.47e-06	chr1(+):226223618-226227060	UCSC	Mix paired-like homeobox	MILD1, MIX, MIXL	83881	--	690.84	1849.31
GSHG0016947	MMP25-AS1	up	2.68	0.0127	0.0606	chr16(-):3037251-3059370	UCSC	MMP25 antisense RNA 1	--	100507419	--	123.84	331.7
GSHG0001590	MFSD4A	up	2.67	0.00105	0.00719	chr1(+):205568984-205602918	UCSC	major facilitator superfamily domain containing 4A	MFSD4, SLC60A1, UNQ3064	148808	ENSG00000174514	301.86	806.67
GSHG0039132	PSMG3-AS1	up	2.67	4.45e-05	0.000412	chr7(+):1570073-1589623	UCSC	PSMG3 antisense RNA 1 (head to head)	--	114796	--	309.38	825.75
GSHG0032187	--	up	2.67	0.0321	0.131	chr3(+):195692245-195692271	UCSC	--	--	--	--	71.46	190.64
GSHG0009484	SRRM4	up	2.67	1.23e-08	2.12e-07	chr12(+):118981495-119163051	UCSC	serine/arginine repetitive matrix 4	KIAA1853, MU-MB-2.76, nSR100	84530	ENSG00000139767	573.13	1528.98
GSHG0039526	TPST1	up	2.66	3.35e-07	4.53e-06	chr7(+):66205327-66360443	UCSC	tyrosylprotein sulfotransferase 1	TANGO13A	8460	ENSG00000169902	760.31	2023.84
GSHG0007950	CABP2	up	2.66	0.000441	0.0033	chr11(-):67518912-67523614	UCSC	calcium binding protein 2	DFNB93	51475	ENSG00000167791	310.37	825.65
GSHG0043504	GADD45G	up	2.66	0.000101	0.000867	chr9(+):89605012-89606555	UCSC	growth arrest and DNA damage inducible gamma	CR6, DDIT2, GADD45gamma, GRP17	10912	ENSG00000130222	528.33	1404.24
GSHG0013755	PIERCE2	up	2.65	5.91e-07	7.65e-06	chr15(+):55408495-55418798	UCSC	piercer of microtubule wall 2	C14orf65, C15orf65	145788	ENSG00000261652	615.05	1632.02
GSHG0021648	SPTBN4	up	2.65	2.31e-10	5e-09	chr19(+):40466241-40576464	UCSC	spectrin beta, non-erythrocytic 4	CMND, NEDHND, QV, SPNB4, SPTBN3	57731	--	427.44	1132.1
GSHG0045721	PPP1R3F	up	2.65	6.75e-06	7.28e-05	chrX(+):49269793-49288090	UCSC	protein phosphatase 1 regulatory subunit 3F	HB2E, LL0XNC01-7P3.1, R3F	89801	--	530.91	1404.8
GSHG0002500	PLPP3	up	2.64	6.99e-05	0.000621	chr1(-):56494267-56579563	UCSC	phospholipid phosphatase 3	Dri42, LPP3, PAP2B, PPAP2B, VCIP	8613	ENSG00000162407	439.08	1160.72
GSHG0021496	RGS9BP	up	2.64	2.85e-05	0.000274	chr19(+):32675407-32680525	UCSC	regulator of G protein signaling 9 binding protein	PERRS, R9AP, RGS9	388531	ENSG00000186326	461.04	1218.5
GSHG0004628	LRRC27	up	2.64	0.000339	0.00261	chr10(+):132332154-132381508	UCSC	leucine rich repeat containing 27	--	80313	--	232.53	613.99
GSHG0030771	KLHL24	up	2.64	5.65e-11	1.33e-09	chr3(+):183635568-183684519	UCSC	kelch like family member 24	DRE1, EBS6, EBSSH, KRIP6	54800	--	1214.24	3206.54
GSHG0010194	MAP3K12	up	2.64	0.00244	0.0151	chr12(-):53479669-53499661	UCSC	mitogen-activated protein kinase kinase kinase 12	DLK, MEKK12, MUK, ZPK, ZPKP1	7786	--	208.56	550.61
GSHG0044276	FAM214B	up	2.64	1.36e-08	2.34e-07	chr9(-):35104112-35115909	UCSC	family with sequence similarity 214 member B	KIAA1539	80256	--	599	1581.09
GSHG0044308	FBXO10	up	2.64	3.06e-10	6.51e-09	chr9(-):37510892-37576380	UCSC	F-box protein 10	FBX10, PRMT11	26267	ENSG00000256966	2723.49	7179.59
GSHG0047391	PLEKHM1	up	2.63	5.49e-14	1.84e-12	chr17(-):45435900-45490744	UCSC	pleckstrin homology and RUN domain containing M1	AP162, B2, OPTA3, OPTB6	9842	--	576.88	1516.76
GSHG0034001	SORBS2	up	2.63	1.22e-14	4.35e-13	chr4(-):185585523-185956372	UCSC	sorbin and SH3 domain containing 2	ARGBP2, PRO0618	8470	--	3376.61	8870.44
GSHG0020765	ZSCAN30	up	2.62	7.13e-18	3.56e-16	chr18(-):35251062-35290232	UCSC	zinc finger and SCAN domain containing 30	ZNF-WYM, ZNF397OS, ZNF917	100101467	--	1366.32	3579.31
GSHG0023991	CTNNA2	up	2.62	1.05e-09	2.11e-08	chr2(+):79744381-80648861	UCSC	catenin alpha 2	CAP-R, CAPR, CDCBM9, CT114, CTNR	1496	--	1060.97	2779.07
GSHG0037360	SYTL3	up	2.62	0.00851	0.0434	chr6(+):158650054-158764876	UCSC	synaptotagmin like 3	SLP3	94120	--	173.37	453.57
GSHG0028992	TBC1D10A	up	2.62	0.000399	0.00301	chr22(-):30291990-30326941	UCSC	TBC1 domain family member 10A	dJ130H16.1, dJ130H16.2, EPI64, TBC1D10	83874	--	444.3	1162.06
GSHG0009391	TCP11L2	up	2.61	0.00722	0.0378	chr12(+):106301929-106347012	UCSC	t-complex 11 like 2	--	255394	--	436.56	1141.2
GSHG0008704	CD9	up	2.61	4.39e-15	1.66e-13	chr12(+):6199844-6238266	UCSC	CD9 molecule	BTCC-1, DRAP-27, MIC3, MRP-1, TSPAN-29, TSPAN29	928	--	2276.26	5937.02
GSHG0023697	LTBP1	up	2.6	1.55e-05	0.000157	chr2(+):32946953-33399509	UCSC	latent transforming growth factor beta binding protein 1	ARCL2E	4052	--	864.6	2249.39
GSHG0022891	PRX	up	2.6	0.000294	0.00229	chr19(-):40393765-40413378	UCSC	periaxin	CMT4F	57716	--	239.39	621.31
GSHG0025992	NEB	up	2.59	6.62e-21	4.27e-19	chr2(-):151485339-151734478	UCSC	nebulin	AMC6, NEB177D, NEM2	4703	--	42747	110911
GSHG0012428	SPATA7	up	2.59	8.71e-09	1.55e-07	chr14(+):88384925-88438460	UCSC	spermatogenesis associated 7	HEL-S-296, HSD-3.1, HSD3, LCA3	55812	--	361.54	938.05
GSHG0041864	SDC2	up	2.59	8.03e-57	3.71e-54	chr8(+):96493668-96611790	UCSC	syndecan 2	CD362, HSPG, HSPG1, SYND2	6383	--	24593.9	63659.5
GSHG0019123	SEZ6	up	2.58	2.27e-33	3.52e-31	chr17(-):28951869-29006440	UCSC	seizure related 6 homolog	BSRPC	124925	--	2735.18	7068.72
GSHG0001565	ATP2B4	up	2.58	1.86e-62	1.08e-59	chr1(+):203626560-203744081	UCSC	ATPase plasma membrane Ca2+ transporting 4	ATP2B2, MXRA1, PMCA4, PMCA4b, PMCA4x	493	--	8380.35	21649.8
GSHG0002270	TRIM62	up	2.58	5.23e-15	1.95e-13	chr1(-):33145399-33182050	UCSC	tripartite motif containing 62	DEAR1	55223	--	1214.58	3133.32
GSHG0019547	AXIN2	up	2.58	9.54e-07	1.19e-05	chr17(-):65528563-65561648	UCSC	axin 2	AXIL, ODCRCS	8313	--	150.77	388.3
GSHG0000176	TMEM51	up	2.58	0.00181	0.0116	chr1(+):15152503-15220478	UCSC	transmembrane protein 51	C1orf72	55092	--	480.68	1238.91
GSHG0016592	TSNAXIP1	up	2.58	0.0107	0.0527	chr16(+):67806878-67828068	UCSC	translin associated factor X interacting protein 1	TXI1	55815	--	169.75	437.54
GSHG0034935	CCNG1	up	2.58	2.45e-74	2.74e-71	chr5(+):163437569-163448199	UCSC	cyclin G1	CCNG	900	--	10421.8	26839.4
GSHG0009051	TNS2	up	2.57	0.0189	0.0846	chr12(+):53046991-53064379	UCSC	tensin 2	C1-TEN, C1TEN, TENC1	23371	--	573.27	1474.3
GSHG0020008	ARHGAP27	up	2.57	0.00636	0.034	chr17(-):45393908-45434421	UCSC	Rho GTPase activating protein 27	CAMGAP1, PP905, SH3D20, SH3P20	201176	--	327.05	840.16
GSHG0003568	USH2A	up	2.57	1.32e-16	5.74e-15	chr1(-):215622891-216423448	UCSC	usherin	dJ1111A8.1, RP39, US2, USH2	7399	--	1821.89	4673.33
GSHG0043097	CLN8-AS1	up	2.56	0.0115	0.0558	chr8(-):1761963-1764584	UCSC	CLN8 antisense RNA 1	--	101927752	ENSG00000253982	79.52	203.95
GSHG0022076	ZNF211	up	2.56	4.3e-15	1.63e-13	chr19(+):57630395-57644041	UCSC	zinc finger protein 211	C2H2-25, CH2H2-25, ZNF-25	10520	--	2116.94	5427.67
GSHG0037494	SLC22A23	up	2.56	3.14e-06	3.6e-05	chr6(-):3268973-3457050	UCSC	solute carrier family 22 member 23	C6orf85	63027	--	581.22	1488.14
GSHG0014680	GABRB3	up	2.55	8.33e-15	3.04e-13	chr15(-):26543552-26939539	UCSC	gamma-aminobutyric acid type A receptor subunit beta3	DEE43, ECA5, EIEE43	2562	--	513.95	1313.4
GSHG0015598	FAM174B	up	2.55	1.75e-21	1.2e-19	chr15(-):92617448-92734074	UCSC	family with sequence similarity 174 member B	--	400451	ENSG00000185442	3815.71	9745.96
GSHG0004733	CCDC3	up	2.55	4.53e-12	1.19e-10	chr10(-):12896625-13099989	UCSC	coiled-coil domain containing 3	--	83643	--	1052.41	2687.64
GSHG0016215	IQCK	up	2.55	1.08e-15	4.33e-14	chr16(+):19716456-19858467	UCSC	IQ motif containing K	--	124152	--	2172.16	5541.75
GSHG0013649	MAPKBP1	up	2.55	1.18e-13	3.83e-12	chr15(+):41774428-41827855	UCSC	mitogen-activated protein kinase binding protein 1	JNKBP-1, JNKBP1, NPHP20	23005	--	1435.29	3662.02
GSHG0047444	MUC20	up	2.55	1.83e-10	4.04e-09	chr3(+):195720882-195734954	UCSC	mucin 20, cell surface associated	MUC-20	200958	ENSG00000176945	259.51	662.44
GSHG0008731	--	up	2.55	0.0311	0.128	chr12(+):6943878-6943905	UCSC	--	--	--	--	32.34	82.39
GSHG0025286	SIX2	up	2.55	2.21e-05	0.000218	chr2(-):45005182-45009452	UCSC	SIX homeobox 2	--	10736	ENSG00000170577	252.03	641.6
GSHG0012189	OTX2-AS1	up	2.55	2.34e-16	9.95e-15	chr14(+):56812006-56931308	UCSC	OTX2 antisense RNA 1 (head to head)	OTX2OS1	100309464	ENSG00000248550	2600.62	6619.26
GSHG0023260	ZNF671	up	2.55	0.00399	0.0229	chr19(-):57717998-57727624	UCSC	zinc finger protein 671	--	79891	ENSG00000083814	158.58	403.51
GSHG0027285	NOL4L	up	2.54	8.7e-16	3.53e-14	chr20(-):32443059-32585333	UCSC	nucleolar protein 4 like	C20orf112, C20orf113	140688	--	1384.47	3520.9
GSHG0026514	SDCBP2-AS1	up	2.54	0.00382	0.0221	chr20(+):1325343-1378734	UCSC	SDCBP2 antisense RNA 1	--	100507495	--	133.23	338.4
GSHG0010492	NUAK1	up	2.54	0.00083	0.00581	chr12(-):106063345-106140033	UCSC	NUAK family kinase 1	ARK5	9891	ENSG00000074590	280.98	713.62
GSHG0023957	WBP1	up	2.54	2.26e-14	7.91e-13	chr2(+):74458438-74460891	UCSC	WW domain binding protein 1	WBP-1	23559	ENSG00000239779	5063.68	12843.6
GSHG0008847	PLEKHA5	up	2.53	8.5e-08	1.28e-06	chr12(+):19129726-19376400	UCSC	pleckstrin homology domain containing A5	PEPP-2, PEPP2	54477	--	965.74	2448.01
GSHG0013026	NPC2	up	2.53	3.37e-36	6.25e-34	chr14(-):74476192-74493512	UCSC	NPC intracellular cholesterol transporter 2	EDDM1, HE1	10577	--	9207.63	23337.5
GSHG0029742	SH3BP5-AS1	up	2.53	2.57e-21	1.73e-19	chr3(+):15254184-15264497	UCSC	SH3BP5 antisense RNA 1	--	100505696	ENSG00000224660	936.44	2369.84
GSHG0025523	ST3GAL5	up	2.53	0.0407	0.158	chr2(-):85837120-85889034	UCSC	ST3 beta-galactoside alpha-2, 3-sialyltransferase 5	SATI, SIAT9, SIATGM3S, SPDRS, ST3GalV	8869	--	135.79	343.67
GSHG0040899	CASTOR3	up	2.53	0.00348	0.0205	chr7(-):100200657-100272232	UCSC	CASTOR family member 3	GATS, STAG3OS	352954	--	302.71	765.55
GSHG0009650	--	up	2.52	0.000783	0.00552	chr12(+):132551268-132554947	UCSC	--	--	--	--	243.69	615.46
GSHG0028784	MAPK8IP2	up	2.52	0.00199	0.0126	chr22(+):50600702-50613978	UCSC	mitogen-activated protein kinase 8 interacting protein 2	IB-2, IB2, JIP2, PRKM8IPL	23542	ENSG00000008735	238.71	602.43
GSHG0022347	ZNF846	up	2.52	0.00832	0.0425	chr19(-):9748619-9786160	UCSC	zinc finger protein 846	--	162993	--	81.59	205.94
GSHG0000488	ERMAP	up	2.52	0.00993	0.0493	chr1(+):42817122-42844991	UCSC	erythroblast membrane associated protein (Scianna blood group)	BTN5, PRO2801, RD, SC	114625	--	347.42	874.4
GSHG0018432	CA4	up	2.52	8.49e-18	4.2e-16	chr17(+):60149936-60179021	UCSC	carbonic anhydrase 4	CAIV, Car4, RP17	762	ENSG00000167434	959.73	2413.74
GSHG0033559	SCARB2	up	2.51	1.3e-67	8.99e-65	chr4(-):76158737-76213824	UCSC	scavenger receptor class B member 2	AMRF, CD36L2, EPM4, HLGP85, LGP85, LIMP-2, LIMPII, SR-BII	950	--	7295.95	18314.3
GSHG0041180	SLC13A4	up	2.51	1.21e-143	8.8e-140	chr7(-):135681231-135728204	UCSC	solute carrier family 13 member 4	NAS2, SUT-1, SUT1	26266	--	62788.9	157549
GSHG0045055	WDR31	up	2.51	0.0154	0.0712	chr9(-):113313222-113340279	UCSC	WD repeat domain 31	--	114987	--	553.97	1389.7
GSHG0036450	H2AC6	up	2.51	1.09e-23	8.98e-22	chr6(+):26124138-26139108	UCSC	H2A clustered histone 6	dJ221C16.4, H2A/l, H2AFL, HIST1H2AC	8334	ENSG00000180573	6353.13	15936.8
GSHG0046561	WNK3	up	2.51	0.000261	0.00206	chrX(-):54192823-54358046	UCSC	WNK lysine deficient protein kinase 3	PRKWNK3	65267	--	310.46	778.61
GSHG0034781	PCDHA9 // PCDHAC2 // PCDHAC1 // PCDHA13 // PCDHA12 // PCDHA11 // PCDHA10 // PCDHA8 // PCDHA7 // PCDHA6 // PCDHA5 // PCDHA4 // PCDHA3 // PCDHA2 // PCDHA1	up	2.51	6.02e-34	9.74e-32	chr5(+):140786136-141012347	UCSC	protocadherin alpha 9 // protocadherin alpha subfamily C, 2 // protocadherin alpha subfamily C, 1 // protocadherin alpha 13 // protocadherin alpha 12 // protocadherin alpha 11 // protocadherin alpha 10 // protocadherin alpha 8 // protocadherin alpha 7 // protocadherin alpha 6 // protocadherin alpha 5 // protocadherin alpha 4 // protocadherin alpha 3 // protocadherin alpha 2 // protocadherin alpha…	CNR1, CNR2, CNR4, CNR5, CNR6, CNR7, CNR8, CNRN1, CNRN2, CNRN4, CNRN5, CNRN6, CNRN7, CNRN8, CNRS2, CNRS4, CNRS5, CNRS6, CNRS7, CNRS8, CRNR1, CRNR2, CRNR4, CRNR5, CRNR6, CRNR7, CRNR8, PCDH-ALPHA-C1, PCDH-ALPHA-C2, PCDH-ALPHA1, PCDH-ALPHA10, PCDH-ALPHA11, PCDH-ALPHA12, PCDH-ALPHA13, PCDH-ALPHA2, PCDH-ALPHA3, PCDH-ALPHA4, PCDH-ALPHA5, PCDH-ALPHA6, PCDH-ALPHA7, PCDH-ALPHA8, PCDH-ALPHA9	56134, 56135, 56136, 56137, 56138, 56139, 56140, 56141, 56142, 56143, 56144, 56145, 56146, 56147, 9752	--	7094.15	17788.9
GSHG0008526	DUSP8	up	2.51	1.91e-13	5.99e-12	chr11(-):1554051-1572271	UCSC	dual specificity phosphatase 8	C11orf81, HB5, HVH-5, HVH8	1850	--	948	2375.13
GSHG0036720	PIM1	up	2.5	4.55e-09	8.49e-08	chr6(+):37170152-37175429	UCSC	Pim-1 proto-oncogene, serine/threonine kinase	PIM	5292	ENSG00000137193	862.88	2159.17
GSHG0049107	MST1	up	2.5	0.0117	0.0567	chr3(-):49683947-49689474	UCSC	macrophage stimulating 1	D3F15S2, DNF15S2, HGFL, MSP, NF15S2	4485	ENSG00000173531	93.59	234.22
GSHG0019724	BAIAP2-DT	up	2.5	3.94e-09	7.41e-08	chr17(-):81029133-81034719	UCSC	BAIAP2 divergent transcript	BAIAP2-AS1, lnc-BAIAP2	440465	ENSG00000226137	1240.77	3103.45
GSHG0026736	BPIFB4	up	2.5	3.04e-24	2.59e-22	chr20(+):33079643-33111751	UCSC	BPI fold containing family B member 4	C20orf186, dJ726C3.5, LPLUNC4, RY2G5	149954	ENSG00000186191	6834.68	17086.7
GSHG0036853	TRAM2-AS1	up	2.5	7e-08	1.07e-06	chr6(+):52577202-52583992	UCSC	TRAM2 antisense RNA 1 (head to head)	--	401264	--	432.14	1080.44
GSHG0039593	ELN	up	2.5	8.53e-05	0.000746	chr7(+):74027789-74069907	UCSC	elastin	ADCL1, SVAS, WBS, WS	2006	--	184.72	461.31
GSHG0002676	ARHGAP29	up	2.49	0.00867	0.0441	chr1(-):94149847-94275068	UCSC	Rho GTPase activating protein 29	PARG1	9411	ENSG00000137962	191.55	477.82
GSHG0014100	NOX5 // SPESP1	up	2.49	7.74e-10	1.59e-08	chr15(+):68930517-69062762	UCSC	NADPH oxidase 5 // sperm equatorial segment protein 1	ESP, SP-ESP	246777, 79400	ENSG00000258484	967.52	2412.38
GSHG0003003	SELENBP1	up	2.49	0.00533	0.0293	chr1(-):151364304-151372708	UCSC	selenium binding protein 1	EHMTO, HEL-S-134P, hSBP, LPSB, MTO, SBP56, SP56	8991	--	89.57	222.9
GSHG0004785	--	up	2.49	0.0188	0.0842	chr10(-):18513115-18545651	UCSC	--	--	--	--	133.53	332.28
GSHG0023755	CAMKMT	up	2.49	5.24e-06	5.76e-05	chr2(+):44361947-44772592	UCSC	calmodulin-lysine N-methyltransferase	C2orf34, Cam, CaMKMT, CLNMT, KMT	79823	--	628.64	1563.45
GSHG0005892	SMPD1	up	2.49	3.79e-09	7.17e-08	chr11(+):6390431-6394996	UCSC	sphingomyelin phosphodiesterase 1	ASM, ASMASE, NPD	6609	--	794.07	1973.18
GSHG0035733	--	up	2.48	9.23e-06	9.7e-05	chr5(-):132344681-132348740	UCSC	--	--	--	--	251.28	624.29
GSHG0032071	CLDN1	up	2.48	0.00957	0.0479	chr3(-):190305707-190322446	UCSC	claudin 1	CLD1, ILVASC, SEMP1	9076	ENSG00000163347	376.03	932.59
GSHG0042827	LRATD2	up	2.48	0.00177	0.0114	chr8(-):126552439-126558478	UCSC	LRAT domain containing 2	BCMP101, FAM84B, NSE2	157638	--	96.57	239.49
GSHG0001422	RALGPS2	up	2.48	1.24e-12	3.52e-11	chr1(+):178725165-178921840	UCSC	Ral GEF with PH domain and SH3 binding motif 2	dJ595C2.1	55103	--	2550.89	6323.17
GSHG0043411	OSTF1	up	2.48	0.00041	0.00309	chr9(+):75088514-75147265	UCSC	osteoclast stimulating factor 1	bA235O14.1, OSF, SH3P2	26578	ENSG00000134996	227.38	562.87
GSHG0016206	TMC7	up	2.47	0.00869	0.0441	chr16(+):18983934-19063942	UCSC	transmembrane channel like 7	--	79905	--	127.48	314.91
GSHG0039644	CROT	up	2.47	7.46e-07	9.52e-06	chr7(+):87345664-87399794	UCSC	carnitine O-octanoyltransferase	COT	54677	--	520.88	1286.29
GSHG0032253	--	up	2.47	3.85e-07	5.15e-06	chr4(+):4033170-4075055	UCSC	--	--	--	--	443.3	1094.96
GSHG0004219	SAMD8	up	2.47	2.35e-08	3.87e-07	chr10(+):75111635-75182123	UCSC	sterile alpha motif domain containing 8	HEL-177, SMSr	142891	--	1112.39	2743.77
GSHG0043978	MIR4292	up	2.47	0.0267	0.113	chr9(+):136830957-136831023	UCSC	microRNA 4292	--	100422860	ENSG00000265806	80.77	198.93
GSHG0048021	OCA2	up	2.46	2.35e-10	5.06e-09	chr15(-):27754875-28099315	UCSC	OCA2 melanosomal transmembrane protein	BEY, BEY1, BEY2, BOCA, D15S12, EYCL, EYCL2, EYCL3, HCL3, P, PED, SHEP1	4948	--	1239.64	3049.91
GSHG0002148	HMGCL	up	2.46	0.0043	0.0244	chr1(-):23801885-23838620	UCSC	3-hydroxy-3-methylglutaryl-CoA lyase	HL	3155	--	541.82	1331.98
GSHG0000945	--	up	2.46	2.72e-08	4.44e-07	chr1(+):112456816-112463441	UCSC	--	--	--	--	339.43	834.35
GSHG0028491	SEZ6L	up	2.46	1.26e-09	2.51e-08	chr22(+):26169462-26383596	UCSC	seizure related 6 homolog like	--	23544	--	1771.98	4354.74
GSHG0045823	DLG3	up	2.45	9.11e-17	4.05e-15	chrX(+):70444835-70505490	UCSC	discs large MAGUK scaffold protein 3	MRX, MRX90, NEDLG, PPP1R82, SAP102, XLID90, XLMR	1741	--	2614.14	6416.79
GSHG0048993	LRRC37A3	up	2.45	3.53e-08	5.67e-07	chr17(-):64854130-64919478	UCSC	leucine rich repeat containing 37 member A3	LRRC37, LRRC37A	374819	--	1245.06	3054.77
GSHG0034792	PCDHB9	up	2.45	1.55e-11	3.84e-10	chr5(+):141187161-141191541	UCSC	protocadherin beta 9	PCDH-BETA9, PCDH3H	56127	ENSG00000177839	2081.38	5105.01
GSHG0033639	UNC5C	up	2.45	0.00597	0.0322	chr4(-):95162504-95549206	UCSC	unc-5 netrin receptor C	UNC5H3	8633	ENSG00000182168	347.29	850.01
GSHG0001470	SWT1	up	2.45	0.0033	0.0196	chr1(+):185157060-185291781	UCSC	SWT1 RNA endoribonuclease homolog	C1orf26, HsSwt1	54823	--	177.31	433.88
GSHG0027503	BMP7	up	2.45	4.54e-34	7.48e-32	chr20(-):57168748-57266641	UCSC	bone morphogenetic protein 7	OP-1	655	ENSG00000101144	9722.04	23776.7
GSHG0012123	C14orf28	up	2.44	0.0338	0.137	chr14(+):44897275-44907257	UCSC	chromosome 14 open reading frame 28	c14_5270, DRIP-1, DRIP1	122525	ENSG00000179476	54.87	134.13
GSHG0004468	RBM20	up	2.44	1.03e-09	2.07e-08	chr10(+):110644336-110839469	UCSC	RNA binding motif protein 20	--	282996	ENSG00000203867	1025.86	2504.66
GSHG0004436	WBP1L	up	2.44	8.45e-14	2.78e-12	chr10(+):102743925-102832094	UCSC	WW domain binding protein 1 like	C10orf26, OPA1L, OPAL1	54838	--	4337.97	10591.3
GSHG0018647	SLC26A11	up	2.44	1.15e-07	1.68e-06	chr17(+):80220427-80253500	UCSC	solute carrier family 26 member 11	--	284129	--	1063.12	2595.29
GSHG0003499	KLHDC8A	up	2.44	2.61e-27	2.84e-25	chr1(-):205336061-205357039	UCSC	kelch domain containing 8A	--	55220	--	2870.65	7006.33
GSHG0004162	TSPAN15	up	2.43	3e-14	1.03e-12	chr10(+):69451465-69507666	UCSC	tetraspanin 15	2700063A19Rik, NET-7, NET7, TM4SF15	23555	ENSG00000099282	5291.18	12871.7
GSHG0011750	KLF12	up	2.43	1.34e-05	0.000137	chr13(-):73686089-74134259	UCSC	Kruppel like factor 12	AP-2rep, AP2REP, HSPC122	11278	ENSG00000118922	228.72	554.94
GSHG0003201	ADAMTS4	up	2.42	6.37e-16	2.61e-14	chr1(-):161184302-161199054	UCSC	ADAM metallopeptidase with thrombospondin type 1 motif 4	ADAMTS-2, ADAMTS-4, ADMP-1	9507	ENSG00000158859	2162.18	5241.29
GSHG0036010	SH3PXD2B	up	2.42	2.69e-05	0.00026	chr5(-):172325181-172454525	UCSC	SH3 and PX domains 2B	FAD49, FTHS, HOFI, KIAA1295, TKS4, TSK4	285590	--	654.04	1585.88
GSHG0014701	GJD2	up	2.42	4.3e-06	4.8e-05	chr15(-):34751032-34754998	UCSC	gap junction protein delta 2	CX36, GJA9	57369	ENSG00000159248	1455.22	3521.86
GSHG0043042	LINC02904	up	2.42	1.65e-05	0.000166	chr8(+):143039209-143054303	UCSC	long intergenic non-protein coding RNA 2904	C8orf31	286122	--	658.41	1592.6
GSHG0034438	IQGAP2	up	2.41	8.11e-08	1.23e-06	chr5(+):76403255-76708132	UCSC	IQ motif containing GTPase activating protein 2	--	10788	--	658.51	1587.44
GSHG0047932	IRF9	up	2.41	0.00199	0.0126	chr14(+):24161265-24166565	UCSC	interferon regulatory factor 9	IRF-9, ISGF3, ISGF3G, p48	10379	ENSG00000213928	221.6	533.79
GSHG0028840	CLTCL1	up	2.41	0.0232	0.1	chr22(-):19179473-19291719	UCSC	clathrin heavy chain like 1	CHC22, CLH22, CLTCL, CLTD	8218	--	148.24	356.68
GSHG0043289	RUSC2	up	2.41	5.79e-07	7.51e-06	chr9(+):35490040-35561895	UCSC	RUN and SH3 domain containing 2	Iporin, MRT61	9853	--	1352.25	3254.06
GSHG0043126	VLDLR	up	2.41	1.3e-12	3.65e-11	chr9(+):2621787-2660056	UCSC	very low density lipoprotein receptor	CAMRQ1, CARMQ1, CHRMQ1, VLDL-R, VLDLRCH	7436	--	2735.15	6579.37
GSHG0045579	SAT1	up	2.4	6.49e-11	1.5e-09	chrX(+):23783173-23786210	UCSC	spermidine/spermine N1-acetyltransferase 1	DC21, KFSD, KFSDX, SAT, SSAT, SSAT-1	6303	--	2259.38	5433.23
GSHG0005896	ILK	up	2.4	7.46e-41	1.74e-38	chr11(+):6603731-6611917	UCSC	integrin linked kinase	HEL-S-28, ILK-1, ILK-2, P59, p59ILK	3611	--	4257.91	10229.5
GSHG0017155	MAPK3	up	2.4	1.33e-15	5.29e-14	chr16(-):30114105-31042165	UCSC	mitogen-activated protein kinase 3	ERK-1, ERK1, ERT2, HS44KDAP, HUMKER1A, p44-ERK1, p44-MAPK, P44ERK1, P44MAPK, PRKM3	5595	--	2794.87	6713.64
GSHG0014043	TPM1	up	2.4	5.58e-12	1.45e-10	chr15(+):63042684-63071915	UCSC	tropomyosin 1	C15orf13, CMD1Y, CMH3, HEL-S-265, HTM-alpha, LVNC9, TMSA	7168	--	2976.46	7140.4
GSHG0016204	ABCC6P1	up	2.4	1.3e-15	5.2e-14	chr16(+):18571188-18598283	UCSC	ATP binding cassette subfamily C member 6 pseudogene 1	--	653190	ENSG00000256340	502.27	1204.55
GSHG0027330	FER1L4	up	2.4	0.00848	0.0433	chr20(-):35558737-35607562	UCSC	fer-1 like family member 4 (pseudogene)	C20orf124	80307	ENSG00000088340	74.79	179.43
GSHG0029402	DENND6B	up	2.4	5.06e-06	5.59e-05	chr22(-):50309030-50327060	UCSC	DENN domain containing 6B	AFI1B, FAM116B	414918	ENSG00000205593	409.56	981.45
GSHG0004349	PLCE1	up	2.4	3.56e-10	7.53e-09	chr10(+):93993931-94332823	UCSC	phospholipase C epsilon 1	NPHS3, PLCE, PPLC	51196	--	1598.96	3830.56
GSHG0032060	BCL6	up	2.39	0.00108	0.00739	chr3(-):187721377-187745687	UCSC	BCL6 transcription repressor	BCL5, BCL6A, LAZ3, ZBTB27, ZNF51	604	--	160.57	384.67
GSHG0006556	CAPN5	up	2.39	0.0122	0.0586	chr11(+):77066945-77126155	UCSC	calpain 5	ADNIV, HTRA3, nCL-3, VRNI	726	--	220.24	527.15
GSHG0048368	DYRK1B	up	2.38	0.000118	0.001	chr19(-):39825350-39834201	UCSC	dual specificity tyrosine phosphorylation regulated kinase 1B	AOMS3, MIRK	9149	--	1123.75	2677.76
GSHG0028964	MN1	up	2.38	2.82e-14	9.76e-13	chr22(-):27748277-27801756	UCSC	MN1 proto-oncogene, transcriptional regulator	CEBALID, dJ353E16.2, MGCR, MGCR1, MGCR1-PEN	4330	ENSG00000169184	3411.47	8127.58
GSHG0041834	DECR1	up	2.38	5.67e-08	8.8e-07	chr8(+):90001405-90053633	UCSC	2, 4-dienoyl-CoA reductase 1	DECR, NADPH, SDR18C1	1666	--	350.54	835.26
GSHG0041530	--	up	2.38	0.039	0.153	chr8(+):29053549-29053575	UCSC	--	--	--	--	95.93	228.61
GSHG0022527	--	up	2.38	0.00152	0.01	chr19(-):18028086-18568575	UCSC	--	--	--	--	261.1	621.82
GSHG0007086	--	up	2.38	0.027	0.114	chr11(-):8671588-8679724	UCSC	--	--	--	--	58.88	140.22
GSHG0007975	CPT1A	up	2.38	5.66e-14	1.89e-12	chr11(-):68754620-68841916	UCSC	carnitine palmitoyltransferase 1A	CPT1, CPT1-L, L-CPT1	1374	--	1525.15	3628.82
GSHG0010607	WSB2	up	2.38	1.03e-24	9.04e-23	chr12(-):118032687-118062175	UCSC	WD repeat and SOCS box containing 2	SBA2	55884	--	2168.17	5154.99
GSHG0010064	DBX2	up	2.38	0.0447	0.171	chr12(-):45014672-45051099	UCSC	developing brain homeobox 2	--	440097	ENSG00000185610	151.21	359.35
GSHG0020126	PTPRM	up	2.38	3.47e-08	5.58e-07	chr18(+):7566782-8406856	UCSC	protein tyrosine phosphatase receptor type M	hR-PTPu, PTPRL1, R-PTP-MU, RPTPM, RPTPU	5797	--	872.77	2072.98
GSHG0025528	REEP1	up	2.37	1.61e-28	1.92e-26	chr2(-):86213993-86338083	UCSC	receptor accessory protein 1	C2orf23, HMN5B, SPG31, Yip2a	65055	--	4852.87	11526.1
GSHG0038402	SGK1	up	2.37	2.4e-74	2.74e-71	chr6(-):134169251-134318112	UCSC	serum/glucocorticoid regulated kinase 1	SGK	6446	--	17331.8	41117
GSHG0009140	RBMS2	up	2.37	1.16e-07	1.7e-06	chr12(+):56521820-56596193	UCSC	RNA binding motif single stranded interacting protein 2	SCR3	5939	--	811.55	1921.44
GSHG0011675	CAB39L	up	2.37	0.00794	0.0411	chr13(-):49308650-49444064	UCSC	calcium binding protein 39 like	bA103J18.3, MO25-BETA, MO2L	81617	--	253.21	599.05
GSHG0019541	PLEKHM1P1	up	2.36	7.24e-05	0.000641	chr17(-):64782745-64837184	UCSC	pleckstrin homology and RUN domain containing M1 pseudogene 1	PLEKHM1P	440456	--	495.39	1170.9
GSHG0031829	GK5	up	2.36	0.0055	0.0301	chr3(-):142157527-142225592	UCSC	glycerol kinase 5	--	256356	ENSG00000175066	96.51	228.06
GSHG0021835	PPP1R15A	up	2.36	8.88e-22	6.18e-20	chr19(+):48872421-48876061	UCSC	protein phosphatase 1 regulatory subunit 15A	GADD34	23645	ENSG00000087074	7846.58	18536.8
GSHG0036715	CDKN1A	up	2.36	2.2e-16	9.38e-15	chr6(+):36676463-36687332	UCSC	cyclin dependent kinase inhibitor 1A	CAP20, CDKN1, CIP1, MDA-6, P21, p21CIP1, SDI1, WAF1	1026	--	8310.09	19629.8
GSHG0028901	YPEL1	up	2.36	0.00016	0.00132	chr22(-):21697536-21735834	UCSC	yippee like 1	FKSG3	29799	ENSG00000100027	349.9	826.25
GSHG0021561	KIRREL2	up	2.36	1.7e-10	3.78e-09	chr19(+):35855860-35867136	UCSC	kirre like nephrin family adhesion molecule 2	FILTRIN, NEPH3, NLG1	84063	--	621.71	1467.46
GSHG0009471	MAP1LC3B2	up	2.36	8.75e-06	9.23e-05	chr12(+):116559381-116576591	UCSC	microtubule associated protein 1 light chain 3 beta 2	ATG8G	643246	ENSG00000258102	187.81	442.4
GSHG0002004	CLSTN1	up	2.36	2.45e-62	1.37e-59	chr1(-):9728926-9824526	UCSC	calsyntenin 1	ALC-ALPHA, alcalpha1, alcalpha2, CDHR12, CST-1, CSTN1, PIK3CD, XB31alpha	22883	--	13815	32563.5
GSHG0007134	CYP2R1	up	2.36	0.0274	0.115	chr11(-):14877440-14892252	UCSC	cytochrome P450 family 2 subfamily R member 1	--	120227	ENSG00000186104	714.48	1683.8
GSHG0010279	DDIT3	up	2.36	8.78e-07	1.1e-05	chr12(-):57516589-57520519	UCSC	DNA damage inducible transcript 3	AltDDIT3, C/EBPzeta, CEBPZ, CHOP, CHOP-10, CHOP10, GADD153	1649	--	3882.94	9148.49
GSHG0034468	RASGRF2	up	2.35	1.53e-37	3.03e-35	chr5(+):80960363-81230162	UCSC	Ras protein specific guanine nucleotide releasing factor 2	GRF2, RAS-GRF2	5924	ENSG00000113319	7060.42	16627
GSHG0045084	BRINP1	up	2.35	9.07e-05	0.000789	chr9(-):119166629-119369435	UCSC	BMP/retinoic acid inducible neural specific 1	DBC1, DBCCR1, FAM5A	1620	ENSG00000078725	363.51	855.2
GSHG0023854	B3GNT2	up	2.35	1.04e-06	1.29e-05	chr2(+):62196115-62224731	UCSC	UDP-GlcNAc:betaGal beta-1, 3-N-acetylglucosaminyltransferase 2	3-Gn-T1, 3-Gn-T2, B3GN-T2, B3GNT, B3GNT-2, B3GNT1, beta-1, beta3Gn-T1, beta3Gn-T2, BETA3GNT, BGnT-2, BGNT2	10678	--	1155.12	2711.96
GSHG0016667	ZNRF1	up	2.35	3.54e-07	4.76e-06	chr16(+):74999024-75110994	UCSC	zinc and ring finger 1	NIN283	84937	--	877.83	2060.17
GSHG0014777	TTBK2	up	2.35	3.38e-11	8.13e-10	chr15(-):42738730-42920810	UCSC	tau tubulin kinase 2	SCA11, TTBK	146057	ENSG00000128881	1084.94	2545.53
GSHG0003936	MSRB2	up	2.34	0.00114	0.0077	chr10(+):23095449-23122013	UCSC	methionine sulfoxide reductase B2	CBS-1, CBS1, CGI-131, MSRB, PILB	22921	ENSG00000148450	1541.84	3615.03
GSHG0021097	CAMSAP3	up	2.34	9.73e-07	1.21e-05	chr19(+):7595863-7618304	UCSC	calmodulin regulated spectrin associated protein family member 3	KIAA1543, NEZHA, PPP1R80	57662	--	785.46	1841.05
GSHG0028778	ADM2	up	2.34	0.0484	0.182	chr22(+):50481543-50486437	UCSC	adrenomedullin 2	AM2, dJ579N16.4	79924	--	319.12	746.43
GSHG0029400	MAPK11	up	2.34	8.18e-06	8.67e-05	chr22(-):50263713-50270911	UCSC	mitogen-activated protein kinase 11	p38-2, P38B, p38Beta, P38BETA2, PRKM11, SAPK2, SAPK2B	5600	ENSG00000185386	557.3	1303.34
GSHG0011762	KCTD12	up	2.34	1.23e-22	9.08e-21	chr13(-):76880175-76886405	UCSC	potassium channel tetramerization domain containing 12	C13orf2, PFET1, PFETIN	115207	ENSG00000178695	3565.95	8336.01
GSHG0048935	CHRNA7	up	2.33	1.96e-11	4.81e-10	chr15(+):32030483-32173018	UCSC	cholinergic receptor nicotinic alpha 7 subunit	CHRNA7-2, NACHRA7	1139	--	2284.53	5330.96
GSHG0007939	POLD4	up	2.33	2.64e-07	3.63e-06	chr11(-):67350490-67353596	UCSC	DNA polymerase delta 4, accessory subunit	p12, POLDS	57804	--	2568.79	5992.34
GSHG0032743	WDFY3-AS2	up	2.33	6.63e-10	1.37e-08	chr4(+):84965616-85011277	UCSC	WDFY3 antisense RNA 2	C4orf12, FBI4, NCRNA00247	404201	--	1090.42	2543.56
GSHG0038045	CYP39A1	up	2.33	0.000281	0.00219	chr6(-):46549580-46652818	UCSC	cytochrome P450 family 39 subfamily A member 1	--	51302	--	433.63	1011.46
GSHG0013608	THBS1	up	2.33	0.0352	0.141	chr15(+):39581078-39599466	UCSC	thrombospondin 1	THBS, THBS-1, TSP, TSP-1, TSP1	7057	ENSG00000137801	322.56	752.23
GSHG0018047	NLK	up	2.33	2.11e-17	1e-15	chr17(+):28042156-28196381	UCSC	nemo like kinase	--	51701	ENSG00000087095	1827.86	4262.16
GSHG0022534	HOMER3	up	2.33	0.000784	0.00553	chr19(-):18929201-18941217	UCSC	homer scaffold protein 3	HOMER-3, VESL3	9454	--	510.19	1188.83
GSHG0048803	CTSB	up	2.33	8.45e-37	1.61e-34	chr8(-):11842524-11868118	UCSC	cathepsin B	APPS, CPSB, RECEUP	1508	--	10848.7	25274.4
GSHG0026227	KCTD18	up	2.33	5.05e-12	1.32e-10	chr2(-):200488958-200510069	UCSC	potassium channel tetramerization domain containing 18	6530404F10Rik	130535	--	620.82	1445.53
GSHG0036452	H2BC5	up	2.33	7.77e-22	5.46e-20	chr6(+):26158121-26171346	UCSC	H2B clustered histone 5	dJ221C16.6, H2B.1B, H2B/a, H2B/b, H2B/g, H2B/h, H2B/k, H2B/l, H2BFA, H2BFB, H2BFG, H2BFH, H2BFK, H2BFL, HIRIP2, HIST1H2BC, HIST1H2BD, HIST1H2BE, HIST1H2BF, HIST1H2BG, HIST1H2BI	3017	--	5373.25	12508
GSHG0040961	--	up	2.33	0.00972	0.0485	chr7(+):102348541-102348576	UCSC	--	--	--	--	160.44	373.52
GSHG0031047	IQSEC1	up	2.33	1.88e-22	1.37e-20	chr3(-):12897043-13283257	UCSC	IQ motif and Sec7 domain ArfGEF 1	ARF-GEP100, ARFGEP100, BRAG2, GEP100, IDDSSBA	9922	--	2417.51	5623.78
GSHG0011380	ZMYM5	up	2.32	0.00195	0.0124	chr13(-):19823482-19863649	UCSC	zinc finger MYM-type containing 5	HSPC050, MYM, ZNF198L1, ZNF237	9205	--	503.18	1169.39
GSHG0038295	CDK19	up	2.32	4.17e-11	9.94e-10	chr6(-):110609978-110815469	UCSC	cyclin dependent kinase 19	bA346C16.3, CDC2L6, CDK11, DEE87, EIEE87	23097	--	661.07	1534.18
GSHG0036728	ZFAND3	up	2.32	4.12e-12	1.09e-10	chr6(+):37819727-38154624	UCSC	zinc finger AN1-type containing 3	TEX27	60685	--	2484.11	5762.79
GSHG0025178	CCDC121	up	2.32	2.82e-07	3.87e-06	chr2(-):27625638-27629012	UCSC	coiled-coil domain containing 121	--	79635	--	723.3	1677.16
GSHG0026130	TTC30B	up	2.31	0.00966	0.0482	chr2(-):177548998-177552796	UCSC	tetratricopeptide repeat domain 30B	fleer, IFT70, IFT70B	150737	ENSG00000196659	491.6	1138.06
GSHG0022824	THAP8	up	2.31	0.0272	0.114	chr19(-):36034925-36054763	UCSC	THAP domain containing 8	--	199745	ENSG00000161277	343.46	794.65
GSHG0043145	JAK2	up	2.31	0.00513	0.0284	chr9(+):4985086-5129948	UCSC	Janus kinase 2	JTK10	3717	ENSG00000096968	241.25	557.78
GSHG0036682	PACSIN1	up	2.31	7.49e-05	0.000661	chr6(+):34466076-34535223	UCSC	protein kinase C and casein kinase substrate in neurons 1	SDPI	29993	--	616.57	1423.6
GSHG0021406	TMEM59L	up	2.31	2.97e-05	0.000284	chr19(+):18612870-18621039	UCSC	transmembrane protein 59 like	BSMAP, C19orf4	25789	ENSG00000105696	592.4	1367.38
GSHG0035674	TICAM2	up	2.31	5.18e-08	8.1e-07	chr5(-):115578496-115602479	UCSC	toll like receptor adaptor molecule 2	MyD88-4, TICAM-2, TIRAP3, TIRP, TRAM	353376	ENSG00000243414	337.07	777.91
GSHG0035880	DPYSL3	up	2.31	7.03e-84	1.46e-80	chr5(-):147390808-147510068	UCSC	dihydropyrimidinase like 3	CRMP-4, CRMP4, DRP-3, DRP3, LCRMP, ULIP, ULIP-1	1809	--	9689.74	22355.6
GSHG0020242	--	up	2.31	0.000271	0.00213	chr18(+):13486460-13490673	UCSC	--	--	--	--	427.2	985.53
GSHG0036855	TMEM14A	up	2.31	1.69e-05	0.00017	chr6(+):52671107-52686588	UCSC	transmembrane protein 14A	C6orf73, PTD011	28978	ENSG00000096092	1964.6	4529.37
GSHG0034478	XRCC4	up	2.3	1.42e-14	5.04e-13	chr5(+):83077547-83353760	UCSC	X-ray repair cross complementing 4	hXRCC4, SSMED	7518	--	1830.18	4218.43
GSHG0036378	JARID2	up	2.3	2.52e-13	7.8e-12	chr6(+):15245503-15522042	UCSC	jumonji and AT-rich interaction domain containing 2	JMJ	3720	--	443.31	1020.96
GSHG0031091	RFTN1	up	2.3	0.00965	0.0482	chr3(-):16315845-16513706	UCSC	raftlin, lipid raft linker 1	MIG2, PIB10, PIG9, RAFTLIN	23180	--	487.69	1123.39
GSHG0041123	UBE2H	up	2.3	1.01e-14	3.65e-13	chr7(-):129830732-129952960	UCSC	ubiquitin conjugating enzyme E2 H	E2-20K, GID3, UBC8, UBCH, UBCH2	7328	--	4645.37	10695.5
GSHG0022101	ZSCAN22	up	2.3	0.0108	0.0527	chr19(+):58326994-58342332	UCSC	zinc finger and SCAN domain containing 22	HKR2, ZNF50	342945	ENSG00000182318	667.3	1535.94
GSHG0007768	LPXN	up	2.3	0.0103	0.0508	chr11(-):58526871-58578220	UCSC	leupaxin	LDPL	9404	--	122.14	280.9
GSHG0029652	TTLL3	up	2.3	1.08e-06	1.34e-05	chr3(+):9058724-9855138	UCSC	tubulin tyrosine ligase like 3	HOTTL	26140	--	451.33	1038.27
GSHG0025530	--	up	2.3	6.23e-05	0.000559	chr2(-):86499593-86502651	UCSC	--	--	--	--	141.59	325.46
GSHG0019489	RNFT1	up	2.3	0.000186	0.00151	chr17(-):59952240-60018975	UCSC	ring finger protein, transmembrane 1	PTD016	51136	ENSG00000189050	494.45	1135.39
GSHG0002363	CLDN19	up	2.29	0.0203	0.0896	chr1(-):42733093-42740254	UCSC	claudin 19	HOMG5	149461	--	211.03	483.9
GSHG0017416	ZNF821	up	2.29	0.00235	0.0146	chr16(-):71859680-71884656	UCSC	zinc finger protein 821	--	55565	--	367.77	842.87
GSHG0008277	CADM1	up	2.29	2.15e-81	3.91e-78	chr11(-):115169236-115504523	UCSC	cell adhesion molecule 1	BL2, IGSF4, IGSF4A, Necl-2, NECL2, RA175, sgIGSF, ST17, sTSLC-1, SYNCAM, synCAM1, TSLC1	23705	--	18060.2	41379.9
GSHG0019352	--	up	2.29	0.00829	0.0424	chr17(-):47056353-47056380	UCSC	--	--	--	--	148.96	341.27
GSHG0034791	PCDHB16	up	2.29	2.07e-54	8.88e-52	chr5(+):141181399-141186399	UCSC	protocadherin beta 16	ME1, PCDH-BETA16, PCDH3X, PCDHB8a	57717	ENSG00000272674	7710.73	17662.7
GSHG0027109	LZTS3	up	2.29	0.00326	0.0194	chr20(-):3162617-3173549	UCSC	leucine zipper tumor suppressor family member 3	PROSAPIP1	9762	--	409.2	935.92
GSHG0005169	KCNMA1	up	2.29	7.62e-15	2.8e-13	chr10(-):76869601-77637819	UCSC	potassium calcium-activated channel subfamily M alpha 1	bA205K10.1, BKTM, CADEDS, hSlo, IEG16, KCa1.1, LIWAS, MaxiK, mSLO1, PNKD3, SAKCA, SLO, SLO-ALPHA, SLO1	3778	--	4484.16	10256.1
GSHG0027430	ELMO2	up	2.29	1.04e-05	0.000108	chr20(-):46366049-46433065	UCSC	engulfment and cell motility 2	CED-12, Ced-12A, CED12, ELMO-2, VMPI	63916	--	930.25	2127.21
GSHG0042655	EXT1	up	2.29	1.58e-16	6.82e-15	chr8(-):117794490-118111826	UCSC	exostosin glycosyltransferase 1	EXT, LGCR, LGS, TRPS2, TTV	2131	ENSG00000182197	1381.29	3158.89
GSHG0013396	CHGA	up	2.29	2.26e-06	2.66e-05	chr14(+):92923149-92935291	UCSC	chromogranin A	CGA, PHE5, PHES	1113	--	2347.93	5366.79
GSHG0031668	HEG1	up	2.28	3.08e-20	1.89e-18	chr3(-):124965710-125055997	UCSC	heart development protein with EGF like domains 1	HEG, MST112, MSTP112	57493	ENSG00000173706	1936.02	4420.49
GSHG0018459	KCNH6	up	2.28	1.37e-26	1.41e-24	chr17(+):63523334-63548977	UCSC	potassium voltage-gated channel subfamily H member 6	ERG-2, ERG2, hERG-2, HERG2, Kv11.2	81033	--	8061.87	18402.2
GSHG0030235	--	up	2.28	0.00232	0.0144	chr3(+):101694131-101695715	UCSC	--	--	--	--	103.15	235.27
GSHG0016844	RHBDF1	up	2.28	0.0124	0.0594	chr16(-):58059-76352	UCSC	rhomboid 5 homolog 1	C16orf8, Dist1, EGFR-RS, gene-89, gene-90, hDist1	64285	ENSG00000007384	307.3	700.69
GSHG0006357	CAPN1	up	2.28	1.02e-13	3.32e-12	chr11(+):65181301-65212006	UCSC	calpain 1	CANP, CANP1, CANPL1, muCANP, muCL, SPG76	823	--	3784.04	8625
GSHG0006997	TRIM21	up	2.28	0.0028	0.017	chr11(-):4384897-4393702	UCSC	tripartite motif containing 21	RNF81, Ro/SSA, RO52, SSA, SSA1	6737	ENSG00000132109	763.63	1740.51
GSHG0033326	PROM1	up	2.28	5.78e-47	1.98e-44	chr4(-):15968228-16084045	UCSC	prominin 1	AC133, CD133, CORD12, MCDR2, MSTP061, PROML1, RP41, STGD4	8842	--	23521.4	53592.4
GSHG0020961	FSTL3	up	2.28	6.52e-07	8.4e-06	chr19(+):676392-683393	UCSC	follistatin like 3	FLRG, FSRP	10272	ENSG00000070404	2737.49	6234.61
GSHG0039524	RRAGC	up	2.28	3.92e-10	8.26e-09	chr1(-):38838198-38859772	UCSC	Ras related GTP binding C	GTR2, RAGC, TIB929	64121	ENSG00000116954	1341.69	3052.54
GSHG0045732	CLCN5	up	2.27	4.33e-05	0.000402	chrX(+):49922596-50099230	UCSC	chloride voltage-gated channel 5	ClC-5, CLC5, CLCK2, DENT1, DENTS, hCIC-K2, NPHL1, NPHL2, XLRH, XRN	1184	--	608.26	1382.78
GSHG0021643	MAP3K10	up	2.27	0.00146	0.00967	chr19(+):40191426-40215579	UCSC	mitogen-activated protein kinase kinase kinase 10	MEKK10, MLK2, MST	4294	ENSG00000130758	330.22	750.18
GSHG0047598	LOC107985728	up	2.27	1.75e-13	5.55e-12	chr1(-):920243-925604	UCSC	collagen alpha-1(III) chain-like	--	107985728	--	980.23	2222.59
GSHG0000422	AGO4	up	2.27	0.000258	0.00203	chr1(+):35807636-35857890	UCSC	argonaute RISC component 4	EIF2C4	192670	ENSG00000134698	451.4	1023.52
GSHG0046927	MOSPD1	up	2.27	0.00245	0.0151	chrX(-):134887627-134915267	UCSC	motile sperm domain containing 1	DJ473B4	56180	--	519.24	1176.64
GSHG0046514	CACNA1F	up	2.26	8.26e-09	1.48e-07	chrX(-):49205063-49233371	UCSC	calcium voltage-gated channel subunit alpha1 F	AIED, Cav1.4, Cav1.4alpha1, COD3, COD4, CORDX, CORDX3, CSNB2, CSNB2A, CSNBX2, JM8, JMC8, OA2	778	--	1177.55	2666.71
GSHG0021691	TMEM145	up	2.26	0.0168	0.0766	chr19(+):42313309-42325064	UCSC	transmembrane protein 145	--	284339	--	216.79	490.84
GSHG0026204	HECW2	up	2.26	2.97e-10	6.34e-09	chr2(-):196194072-196593554	UCSC	HECT, C2 and WW domain containing E3 ubiquitin protein ligase 2	NDHSAL, NEDL2	57520	--	2429.53	5500.58
GSHG0009155	KIF5A	up	2.26	1.43e-05	0.000146	chr12(+):57549998-57586633	UCSC	kinesin family member 5A	ALS25, D12S1889, MY050, NEIMY, NKHC, SPG10	3798	--	542.74	1228.54
GSHG0021176	CCDC159	up	2.26	0.000962	0.00664	chr19(+):11344681-11354944	UCSC	coiled-coil domain containing 159	--	126075	ENSG00000183401	277.86	629.07
GSHG0023751	PPM1B	up	2.26	8e-30	1.01e-27	chr2(+):44168875-44244384	UCSC	protein phosphatase, Mg2+/Mn2+ dependent 1B	PP2C-beta, PP2C-beta-X, PP2CB, PP2CBETA, PPC2BETAX	5495	--	5182.34	11728.4
GSHG0038075	TRAM2	up	2.26	4.88e-12	1.28e-10	chr6(-):52497406-52577060	UCSC	translocation associated membrane protein 2	--	9697	ENSG00000065308	4587.17	10380.9
GSHG0018676	--	up	2.26	0.00447	0.0252	chr17(+):81846599-81846627	UCSC	--	--	--	--	114.32	258.25
GSHG0031780	--	up	2.26	9.23e-14	3.02e-12	chr3(-):134351852-134356561	UCSC	--	--	--	--	1530.09	3454.77
GSHG0022893	SERTAD3	up	2.26	4.04e-08	6.44e-07	chr19(-):40440844-40444375	UCSC	SERTA domain containing 3	RBT1	29946	--	878.25	1981.86
GSHG0018184	--	up	2.25	0.00116	0.00784	chr17(+):40363510-40365452	UCSC	--	--	--	--	206.13	464.38
GSHG0005415	PSD	up	2.25	1.63e-06	1.96e-05	chr10(-):102402619-102419946	UCSC	pleckstrin and Sec7 domain containing	EFA6, EFA6A, PSD1, TYL	5662	--	1657.1	3734.12
GSHG0031425	PRICKLE2	up	2.25	2.1e-30	2.74e-28	chr3(-):64092236-64268173	UCSC	prickle planar cell polarity protein 2	EPM5	166336	--	4473.56	10078.4
GSHG0024388	--	up	2.25	0.0018	0.0116	chr2(+):127885997-127888782	UCSC	--	--	--	--	236.87	533.64
GSHG0016765	MAP1LC3B	up	2.25	8.07e-14	2.66e-12	chr16(+):87391800-87404776	UCSC	microtubule associated protein 1 light chain 3 beta	ATG8F, LC3B, MAP1A/1BLC3, MAP1LC3B-a	81631	ENSG00000140941	8763.52	19705.1
GSHG0032776	HERC3 // PIGY-DT	up	2.25	6.46e-08	9.91e-07	chr4(+):88523810-88708539	UCSC	HECT and RLD domain containing E3 ubiquitin protein ligase 3 // PIGY divergent transcript	--	101929134, 8916	ENSG00000285122, ENSG00000287542	530.83	1192.75
GSHG0001359	ATP1B1	up	2.24	0.01	0.0497	chr1(+):169106690-169132722	UCSC	ATPase Na+/K+ transporting subunit beta 1	ATP1B	481	ENSG00000143153	80.93	181.4
GSHG0036838	C6orf141	up	2.24	8.87e-23	6.68e-21	chr6(+):49550666-49561916	UCSC	chromosome 6 open reading frame 141	--	135398	--	8380.21	18752.9
GSHG0046067	LOC101928336	up	2.23	2.06e-11	5.05e-10	chrX(+):119291529-119335610	UCSC	uncharacterized LOC101928336	--	101928336	ENSG00000230392	611.74	1365.73
GSHG0014163	SCAMP5	up	2.23	0.000454	0.00339	chr15(+):74995535-75021495	UCSC	secretory carrier membrane protein 5	--	192683	--	395.57	882.75
GSHG0002251	TMEM234	up	2.23	0.00113	0.00768	chr1(-):32006607-32222371	UCSC	transmembrane protein 234	AASL548, C1orf91, dJ622L5.7, PRO1105, RP4-622L5	56063	--	310.8	693.87
GSHG0025999	STAM2	up	2.23	3.06e-09	5.84e-08	chr2(-):152116801-152175992	UCSC	signal transducing adaptor molecule 2	Hbp, STAM2A, STAM2B	10254	ENSG00000115145	1068.42	2384.04
GSHG0001821	FMN2	up	2.23	4.46e-07	5.9e-06	chr1(+):240091681-240475188	UCSC	formin 2	--	56776	ENSG00000155816	1881.94	4198.03
GSHG0026131	TTC30A	up	2.23	0.000548	0.00402	chr2(-):177612999-177618971	UCSC	tetratricopeptide repeat domain 30A	FAP259, IFT70A, TTC30B	92104	ENSG00000197557	735.56	1640.18
GSHG0000783	LMO4	up	2.23	3.07e-09	5.87e-08	chr1(+):87328468-87348923	UCSC	LIM domain only 4	--	8543	--	2695.9	6011.39
GSHG0017309	SLC38A7	up	2.23	7.52e-05	0.000664	chr16(-):58665109-58684770	UCSC	solute carrier family 38 member 7	SNAT7	55238	--	426.8	951.69
GSHG0026735	BPIFB3	up	2.23	1.49e-05	0.000151	chr20(+):33053903-33073847	UCSC	BPI fold containing family B member 3	C20orf185, LPLUNC3, RYA3	359710	ENSG00000186190	614.58	1369.27
GSHG0014311	SEMA4B	up	2.23	6.53e-06	7.05e-05	chr15(+):90184920-90229661	UCSC	semaphorin 4B	SEMAC, SemC	10509	--	754.94	1681.38
GSHG0001582	NFASC	up	2.23	2.01e-12	5.54e-11	chr1(+):204828650-205022822	UCSC	neurofascin	NEDCPMD, NF, NRCAML	23114	--	843.33	1876.63
GSHG0024685	SPATS2L	up	2.22	7.25e-72	6.82e-69	chr2(+):200305879-200482264	UCSC	spermatogenesis associated serine rich 2 like	DNAPTP6, SGNP	26010	--	23906.5	53184.8
GSHG0047433	SH3BP1	up	2.22	0.00181	0.0116	chr22(+):37634654-37656117	UCSC	SH3 domain binding protein 1	ARHGAP43	23616	ENSG00000100092	389.05	864.06
GSHG0004591	--	up	2.22	0.00373	0.0217	chr10(+):127131035-127131062	UCSC	--	--	--	--	90.35	200.42
GSHG0011384	CRYL1	up	2.22	7e-05	0.000622	chr13(-):20403667-20525873	UCSC	crystallin lambda 1	GDH, gul3DH, HEL30, lambda-CRY	51084	--	741.56	1643.43
GSHG0010122	C1QL4	up	2.21	0.00373	0.0217	chr12(-):49332409-49337188	UCSC	complement C1q like 4	C1QTNF11, CTRP11	338761	ENSG00000186897	352.39	780.54
GSHG0005209	TMEM254-AS1	up	2.21	0.0232	0.1	chr10(-):80046233-80079193	UCSC	TMEM254 antisense RNA 1	CPHX	219347	--	347.82	770.14
GSHG0036267	FOXQ1	up	2.21	0.0222	0.097	chr6(+):1312098-1314758	UCSC	forkhead box Q1	HFH1	94234	ENSG00000164379	315.04	697.48
GSHG0039308	CHN2	up	2.21	1.61e-41	3.88e-39	chr7(+):29146577-29514328	UCSC	chimerin 2	ARHGAP3, BCH, CHN2-3, RHOGAP3	1124	--	23561.8	52108.4
GSHG0028943	LRRC75B	up	2.21	7.71e-06	8.22e-05	chr22(-):24585618-24593074	UCSC	leucine rich repeat containing 75B	C22orf36, FAM211B	388886	--	1137.08	2512.71
GSHG0017067	DCUN1D3	up	2.21	2.36e-09	4.57e-08	chr16(-):20854925-20900358	UCSC	defective in cullin neddylation 1 domain containing 3	44M2.4, DCNL3, SCCRO3	123879	ENSG00000188215	755.03	1667.09
GSHG0046627	RTL5	up	2.21	1.92e-18	1.02e-16	chrX(-):72127110-72131915	UCSC	retrotransposon Gag like 5	6430402L03Rik, MAR5, MART5, RGAG4, SIRH8	340526	ENSG00000242732	7137.35	15763.2
GSHG0008078	KCTD21	up	2.21	0.00152	0.00997	chr11(-):78171244-78188626	UCSC	potassium channel tetramerization domain containing 21	KCASH2	283219	ENSG00000188997	1152.85	2545.94
GSHG0014539	LRRC28	up	2.21	7.4e-05	0.000654	chr15(+):99251447-99390729	UCSC	leucine rich repeat containing 28	--	123355	--	516.43	1140.77
GSHG0023634	MAPRE3	up	2.21	9.56e-05	0.000829	chr2(+):26970637-27027219	UCSC	microtubule associated protein RP/EB family member 3	EB3, EBF3, EBF3-S, RP3	22924	--	522.87	1154.56
GSHG0012202	DAAM1	up	2.21	1.09e-07	1.6e-06	chr14(+):59188644-59371405	UCSC	dishevelled associated activator of morphogenesis 1	--	23002	--	656.15	1448.2
GSHG0041187	DGKI	up	2.21	2.64e-06	3.07e-05	chr7(-):137381037-138540021	UCSC	diacylglycerol kinase iota	DGK-IOTA	9162	--	763.36	1683.88
GSHG0019271	STAT3	up	2.21	3.85e-56	1.75e-53	chr17(-):42313324-42388568	UCSC	signal transducer and activator of transcription 3	ADMIO, ADMIO1, APRF, HIES	6774	--	15557.6	34317.5
GSHG0037646	H2BC8	up	2.2	8.65e-05	0.000756	chr6(-):26215189-26216693	UCSC	H2B clustered histone 8	dJ221C16.8, H2B.1A, H2B/a, H2BC10, H2BC4, H2BC6, H2BC7, H2BFA, HIST1H2BG	8339	ENSG00000273802	1303.61	2873.32
GSHG0022984	GPR4	up	2.2	0.0113	0.0549	chr19(-):45589764-45602212	UCSC	G protein-coupled receptor 4	GPR6C.l	2828	ENSG00000177464	830.59	1829.86
GSHG0042353	SNAI2	up	2.2	4.81e-11	1.14e-09	chr8(-):48917598-48922362	UCSC	snail family transcriptional repressor 2	SLUG, SLUGH, SLUGH1, SNAIL2, WS2D	6591	ENSG00000019549	2990.98	6587.09
GSHG0023173	ZNF836	up	2.2	3.82e-06	4.31e-05	chr19(-):52154107-52171643	UCSC	zinc finger protein 836	--	162962	ENSG00000196267	907.18	1996.52
GSHG0043915	SPACA9	up	2.2	0.00212	0.0134	chr9(+):132878344-132890201	UCSC	sperm acrosome associated 9	C9orf9, Mast	11092	--	850.6	1871.04
GSHG0012718	RAB2B	up	2.2	1.03e-08	1.8e-07	chr14(-):21459020-21476967	UCSC	RAB2B, member RAS oncogene family	--	84932	ENSG00000129472	3109.43	6839.73
GSHG0002467	SLC1A7	up	2.2	6.85e-50	2.63e-47	chr1(-):53087179-53142638	UCSC	solute carrier family 1 member 7	AAAT, EAAT5	6512	--	18555.2	40782.6
GSHG0020976	EFNA2	up	2.2	0.00148	0.00978	chr19(+):1285873-1301431	UCSC	ephrin A2	ELF-1, EPLG6, HEK7-L, LERK-6, LERK6	1943	ENSG00000099617	228.42	501.8
GSHG0012293	RGS6	up	2.2	2.1e-30	2.74e-28	chr14(+):71932429-72566530	UCSC	regulator of G protein signaling 6	GAP, HA117, S914	9628	--	2527.64	5553.55
GSHG0011689	GUCY1B2	up	2.19	0.0396	0.155	chr13(-):50994511-51080862	UCSC	guanylate cyclase 1 soluble subunit beta 2 (pseudogene)	GC-SB2	2974	ENSG00000123201	231.58	508.13
GSHG0021810	CRX	up	2.19	1.07e-08	1.87e-07	chr19(+):47820544-47861512	UCSC	cone-rod homeobox	CORD2, CRD, LCA7, OTX3	1406	ENSG00000105392	5786.58	12692.3
GSHG0033576	RASGEF1B	up	2.19	8.49e-15	3.09e-13	chr4(-):81426393-81471907	UCSC	RasGEF domain family member 1B	GPIG4	153020	--	3742.78	8209.13
GSHG0000944	CTTNBP2NL	up	2.19	1.1e-19	6.45e-18	chr1(+):112396214-112461164	UCSC	CTTNBP2 N-terminal like	--	55917	ENSG00000143079	3206.2	7032.79
GSHG0018039	WSB1	up	2.19	2.78e-70	2.32e-67	chr17(+):27294080-27315926	UCSC	WD repeat and SOCS box containing 1	SWIP1, WSB-1	26118	--	7323.32	16055.8
GSHG0006824	GRIK4	up	2.19	4.57e-13	1.37e-11	chr11(+):120511748-120988906	UCSC	glutamate ionotropic receptor kainate type subunit 4	EAA1, GluK4, GluK4-2, GRIK, KA1	2900	--	1288.28	2823.33
GSHG0009122	RAB5B	up	2.19	3.04e-22	2.19e-20	chr12(+):55973949-55996683	UCSC	RAB5B, member RAS oncogene family	--	5869	--	5586.9	12233
GSHG0019207	ORMDL3	up	2.19	5.15e-10	1.07e-08	chr17(-):39921041-39927601	UCSC	ORMDL sphingolipid biosynthesis regulator 3	--	94103	--	7631.87	16705.7
GSHG0005558	INSYN2A	up	2.19	5.45e-05	0.000494	chr10(-):127135426-127196591	UCSC	inhibitory synaptic factor 2A	C10orf141, FAM196A, INSYN2	642938	ENSG00000188916	221	482.98
GSHG0024303	MERTK	up	2.19	9.49e-11	2.15e-09	chr2(+):111898603-112039716	UCSC	MER proto-oncogene, tyrosine kinase	c-Eyk, c-mer, MER, RP38, Tyro12	10461	ENSG00000153208	701.82	1533.63
GSHG0026790	SRC	up	2.18	1.05e-05	0.00011	chr20(+):37344685-37406050	UCSC	SRC proto-oncogene, non-receptor tyrosine kinase	ASV, c-SRC, p60-Src, SRC1, THC6	6714	--	359.64	785.35
GSHG0002880	PIAS3	up	2.18	5.09e-08	7.98e-07	chr1(-):145848522-145859779	UCSC	protein inhibitor of activated STAT 3	ZMIZ5	10401	ENSG00000131788	761.83	1663.23
GSHG0003440	KIF21B	up	2.18	2.29e-44	7.02e-42	chr1(-):200969390-201023714	UCSC	kinesin family member 21B	--	23046	--	32262.3	70298.4
GSHG0015811	TTC23	up	2.18	2e-06	2.38e-05	chr15(-):99136323-99251225	UCSC	tetratricopeptide repeat domain 23	HCC-8	64927	--	310.04	675.85
GSHG0017850	EFNB3	up	2.18	4.21e-09	7.9e-08	chr17(+):7705096-7711373	UCSC	ephrin B3	EFL6, EPLG8, LERK8	1949	ENSG00000108947	1312.62	2857.98
GSHG0003271	KIFAP3	up	2.18	4.21e-13	1.27e-11	chr1(-):169921329-170074695	UCSC	kinesin associated protein 3	dJ190I16.1, FLA3, KAP-1, KAP-3, KAP3, SMAP, Smg-GDS	22920	--	2378.99	5179.75
GSHG0034868	GPX3	up	2.18	1.01e-69	7.76e-67	chr5(+):151020438-151028996	UCSC	glutathione peroxidase 3	GPx-P, GSHPx-3, GSHPx-P	2878	ENSG00000211445	70522.6	153516
GSHG0021105	EVI5L	up	2.18	0.000365	0.00278	chr19(+):7830218-7864976	UCSC	ecotropic viral integration site 5 like	--	115704	--	1152.26	2507.74
GSHG0041705	SDCBP	up	2.18	3.85e-19	2.13e-17	chr8(+):58553169-58582858	UCSC	syndecan binding protein	MDA-9, MDA9, ST1, SYCL, TACIP18	6386	--	4824.65	10499.1
GSHG0003706	LYST	up	2.17	2.08e-14	7.32e-13	chr1(-):235661031-235883713	UCSC	lysosomal trafficking regulator	CHS, CHS1, Mauve	1130	--	1012.13	2200.29
GSHG0008188	MMP10	up	2.17	0.00212	0.0134	chr11(-):102770502-102780628	UCSC	matrix metallopeptidase 10	SL-2, STMY2	4319	ENSG00000166670	167.98	365.11
GSHG0033009	DCLK2	up	2.17	0.000581	0.00423	chr4(+):150078274-150257438	UCSC	doublecortin like kinase 2	CL2, CLICK-II, CLICK2, CLIK2, DCAMKL2, DCDC3, DCDC3B, DCK2	166614	--	175.16	380.65
GSHG0035725	ACSL6	up	2.17	0.0161	0.0738	chr5(-):131949973-132012178	UCSC	acyl-CoA synthetase long chain family member 6	ACS2, FACL6, LACS2, LACS5, LACS6	23305	--	250.13	542.76
GSHG0018201	ODAD4	up	2.17	0.00561	0.0306	chr17(+):41930613-41966503	UCSC	outer dynein arm docking complex subunit 4	TTC25	83538	ENSG00000204815	180.98	393.03
GSHG0009156	PIP4K2C	up	2.17	5.31e-09	9.81e-08	chr12(+):57591174-57603418	UCSC	phosphatidylinositol-5-phosphate 4-kinase type 2 gamma	PIP5K2C	79837	--	1214.42	2634.44
GSHG0035494	ENC1	up	2.17	1.73e-71	1.58e-68	chr5(-):74627409-74641424	UCSC	ectodermal-neural cortex 1	CCL28, ENC-1, KLHL35, KLHL37, NRPB, PIG10, TP53I10	8507	--	31025.6	67258.7
GSHG0045814	STARD8	up	2.17	0.0308	0.127	chrX(+):68647658-68725836	UCSC	StAR related lipid transfer domain containing 8	ARHGAP38, DLC3, STARTGAP3	9754	--	271.07	587.43
GSHG0037263	SASH1	up	2.17	3.06e-29	3.79e-27	chr6(+):148272328-148552048	UCSC	SAM and SH3 domain containing 1	CAPOK, dJ323M4.1, DUH1, SH3D6A	23328	ENSG00000111961	2605.81	5644.74
GSHG0019107	UNC119	up	2.17	1.34e-19	7.78e-18	chr17(-):28546707-28552631	UCSC	unc-119 lipid binding chaperone	HRG4, IMD13, POC7, POC7A	9094	--	2847.79	6166.39
GSHG0006568	USP35	up	2.17	9.65e-05	0.000835	chr11(+):78188812-78215232	UCSC	ubiquitin specific peptidase 35	--	57558	--	643.56	1393.2
GSHG0009488	CCDC60	up	2.16	2.43e-33	3.74e-31	chr12(+):119334712-119541046	UCSC	coiled-coil domain containing 60	--	160777	ENSG00000183273	8905.33	19256.6
GSHG0014140	LOXL1	up	2.16	6.93e-12	1.77e-10	chr15(+):73926458-73952136	UCSC	lysyl oxidase like 1	LOL, LOXL	4016	ENSG00000129038	3258.74	7045.78
GSHG0005112	PSAP	up	2.16	7.13e-78	1.04e-74	chr10(-):71816298-71851285	UCSC	prosaposin	GLBA, PARK24, PSAPD, SAP1, SAP2	5660	ENSG00000197746	80047.4	173008
GSHG0029899	TRAK1	up	2.16	3.51e-41	8.32e-39	chr3(+):42087200-42225890	UCSC	trafficking kinesin protein 1	DEE68, EIEE68, MILT1, OIP106	22906	--	2811.56	6074.9
GSHG0015219	OAZ2	up	2.16	5.43e-14	1.82e-12	chr15(-):64687574-64703281	UCSC	ornithine decarboxylase antizyme 2	AZ2	4947	ENSG00000180304	1675.54	3619.04
GSHG0048995	ABCA5	up	2.16	0.0129	0.0615	chr17(-):69244311-69327182	UCSC	ATP binding cassette subfamily A member 5	ABC13, EST90625, HTC3	23461	--	246.98	533.15
GSHG0023844	SANBR	up	2.16	8.87e-09	1.57e-07	chr2(+):61065871-61138033	UCSC	SANT and BTB domain regulator of CSR	KIAA1841	84542	--	704.28	1518.74
GSHG0043481	DAPK1	up	2.16	9.67e-12	2.45e-10	chr9(+):87497228-87708691	UCSC	death associated protein kinase 1	DAPK, ROCO3	1612	--	4139.91	8926.92
GSHG0044573	CEMIP2	up	2.16	9.53e-23	7.14e-21	chr9(-):71683366-71768513	UCSC	cell migration inducing hyaluronidase 2	TMEM2	23670	--	3790.87	8169.98
GSHG0037497	PXDC1	up	2.15	1.08e-05	0.000112	chr6(-):3722607-3751713	UCSC	PX domain containing 1	C6orf145	221749	--	488.1	1051.21
GSHG0039569	GALNT17	up	2.15	6.82e-09	1.24e-07	chr7(+):71132144-71713600	UCSC	polypeptide N-acetylgalactosaminyltransferase 17	GalNAc-T17, GalNAc-T19, GalNAc-T5L, GALNACT17, GALNT16, GALNT20, GALNTL3, WBSCR17	64409	ENSG00000185274	1644.29	3541.39
GSHG0003591	DUSP10	up	2.15	2.48e-12	6.76e-11	chr1(-):221701424-221742091	UCSC	dual specificity phosphatase 10	MKP-5, MKP5	11221	--	6638.85	14290.5
GSHG0024387	LINC00863	up	2.15	0.00549	0.0301	chr10(+):87342736-87357302	UCSC	long intergenic non-protein coding RNA 863	--	439994	ENSG00000224914	270.49	582.18
GSHG0049219	CDC14B	up	2.15	0.000303	0.00235	chr9(-):96490241-96619843	UCSC	cell division cycle 14B	Cdc14B1, Cdc14B2, CDC14B3, hCDC14B	8555	--	213.11	458.66
GSHG0045366	PLPPR1	up	2.15	1.4e-12	3.91e-11	chr9(+):101028727-101325135	UCSC	phospholipid phosphatase related 1	LPPR1, PRG-3, PRG3	54886	--	1190.09	2558.87
GSHG0005842	STIM1	up	2.15	2.39e-17	1.13e-15	chr11(+):3854604-4093210	UCSC	stromal interaction molecule 1	D11S4896E, GOK, IMD10, STRMK, TAM, TAM1	6786	--	1248.37	2682.18
GSHG0010193	NPFF	up	2.15	0.0407	0.158	chr12(-):53506688-53508220	UCSC	neuropeptide FF-amide peptide precursor	FMRFAL	8620	--	139.56	300.02
GSHG0014085	SMAD3	up	2.15	3.56e-13	1.08e-11	chr15(+):67065602-67195183	UCSC	SMAD family member 3	HSPC193, HsT17436, JV15-2, LDS1C, LDS3, MADH3	4088	--	1713.22	3677.18
GSHG0005493	SHTN1	up	2.15	1.12e-08	1.95e-07	chr10(-):116856242-117126586	UCSC	shootin 1	KIAA1598, shootin-1	57698	--	3206.04	6881.34
GSHG0032244	RGS12	up	2.14	0.00393	0.0227	chr4(+):3293028-3439913	UCSC	regulator of G protein signaling 12	--	6002	--	265.62	568.89
GSHG0025151	KIF3C	up	2.14	4.88e-16	2.02e-14	chr2(-):25926598-25982498	UCSC	kinesin family member 3C	--	3797	ENSG00000084731	9098.36	19485.6
GSHG0040933	CLDN15	up	2.14	0.00264	0.0161	chr7(-):101232093-101238820	UCSC	claudin 15	--	24146	--	388.52	831.48
GSHG0041996	TRIB1	up	2.14	1.81e-31	2.56e-29	chr8(+):125430321-125438404	UCSC	tribbles pseudokinase 1	C8FW, GIG-2, GIG2, SKIP1, TRB-1, TRB1	10221	--	4981.39	10652.5
GSHG0020103	TGIF1	up	2.14	1.46e-12	4.07e-11	chr18(+):3412009-3459978	UCSC	TGFB induced factor homeobox 1	HPE4, TGIF	7050	--	4004.77	8558.97
GSHG0023802	PPP1R21	up	2.14	1.38e-60	7.42e-58	chr2(+):48440766-48515386	UCSC	protein phosphatase 1 regulatory subunit 21	CCDC128, KLRAQ1, NEDHFBA	129285	--	8560.11	18289.7
GSHG0017120	NUPR1	up	2.13	1.52e-10	3.4e-09	chr16(-):28532708-28539009	UCSC	nuclear protein 1, transcriptional regulator	COM1, P8	26471	--	10842.5	23147.4
GSHG0047675	ARHGAP23	up	2.13	6.93e-07	8.89e-06	chr17(+):38428464-38512385	UCSC	Rho GTPase activating protein 23	--	57636	--	1496.12	3190.38
GSHG0036994	PNRC1	up	2.13	7.32e-11	1.69e-09	chr6(+):89080747-89085160	UCSC	proline rich nuclear receptor coactivator 1	B4-2, PNAS-145, PROL2, PRR2	10957	ENSG00000146278	4252.61	9064.26
GSHG0033565	CCNI	up	2.13	1.77e-78	2.87e-75	chr4(-):77047155-77075992	UCSC	cyclin I	CCNI1, CYC1, CYI	10983	ENSG00000118816	23604.9	50275.4
GSHG0004351	TBC1D12	up	2.13	5.78e-05	0.000522	chr10(+):94402541-94536332	UCSC	TBC1 domain family member 12	--	23232	ENSG00000108239	228.32	486.29
GSHG0041020	DOCK4	up	2.13	0.000517	0.00382	chr7(-):111726110-112206407	UCSC	dedicator of cytokinesis 4	--	9732	--	302.56	643.78
GSHG0003501	--	up	2.12	7.12e-06	7.65e-05	chr1(-):205434887-205437881	UCSC	--	--	--	--	1110.28	2357.3
GSHG0017145	SEZ6L2	up	2.12	1.84e-13	5.82e-12	chr16(-):29871159-29899550	UCSC	seizure related 6 homolog like 2	BSRPA, PSK-1	26470	--	4100.12	8704.16
GSHG0026274	KANSL1L	up	2.12	0.00159	0.0104	chr2(-):210021421-210171409	UCSC	KAT8 regulatory NSL complex subunit 1 like	C2orf67, MSL1v2	151050	--	317.4	673.43
GSHG0034617	DMXL1	up	2.12	1.72e-17	8.2e-16	chr5(+):119071027-119249127	UCSC	Dmx like 1	--	1657	--	4050.68	8583.33
GSHG0026106	GPR155	up	2.12	3.42e-20	2.08e-18	chr2(-):174431571-174487100	UCSC	G protein-coupled receptor 155	DEP.7, DEPDC3, PGR22	151556	--	3445.16	7297.1
GSHG0023609	NCOA1	up	2.12	1.59e-15	6.25e-14	chr2(+):24491254-24770702	UCSC	nuclear receptor coactivator 1	bHLHe42, bHLHe74, F-SRC-1, KAT13A, RIP160, SRC1	8648	--	2642.44	5594.61
GSHG0034858	SLC26A2	up	2.12	1.85e-08	3.12e-07	chr5(+):149960758-149987400	UCSC	solute carrier family 26 member 2	D5S1708, DTD, DTDST, EDM4, MST153, MSTP157	1836	ENSG00000155850	917.69	1941.1
GSHG0026761	ACSS2	up	2.11	6.31e-14	2.1e-12	chr20(+):34859175-34927960	UCSC	acyl-CoA synthetase short chain family member 2	ACAS2, ACECS, AceCS1, ACS, ACSA, dJ1161H23.1	55902	--	1435.09	3034.72
GSHG0012278	SMOC1	up	2.11	3.85e-19	2.13e-17	chr14(+):69879416-70032366	UCSC	SPARC related modular calcium binding 1	OAS	64093	--	3978.32	8410.07
GSHG0017852	KDM6B	up	2.11	0.000101	0.000874	chr17(+):7834217-7854788	UCSC	lysine demethylase 6B	JMJD3, NEDCFSA	23135	--	830.53	1753.29
GSHG0006975	OSBPL5	up	2.11	0.00174	0.0113	chr11(-):3087107-3166739	UCSC	oxysterol binding protein like 5	OBPH1, ORP5	114879	--	821.92	1734.27
GSHG0017055	GPRC5B	up	2.11	5.19e-13	1.55e-11	chr16(-):19856691-19885634	UCSC	G protein-coupled receptor class C group 5 member B	RAIG-2, RAIG2	51704	--	9715.88	20464.3
GSHG0049149	FYN	up	2.11	7.77e-16	3.16e-14	chr6(-):111660332-111873452	UCSC	FYN proto-oncogene, Src family tyrosine kinase	p59-FYN, SLK, SYN	2534	--	4394.37	9255.31
GSHG0047678	TADA2A	up	2.1	3.86e-06	4.34e-05	chr17(+):37406886-37479725	UCSC	transcriptional adaptor 2A	ADA2, ADA2A, hADA2, KL04P, TADA2L	6871	--	1056.75	2224.29
GSHG0038356	SERINC1	up	2.1	1.58e-33	2.5e-31	chr6(-):122443348-122471881	UCSC	serine incorporator 1	TDE1L, TDE2, TMS-2, TMS2	57515	ENSG00000111897	7041.83	14814.4
GSHG0005949	TEAD1	up	2.1	3.37e-26	3.32e-24	chr11(+):12674421-12944737	UCSC	TEA domain transcription factor 1	AA, NTEF-1, REF1, TCF-13, TCF13, TEAD-1, TEF-1	7003	ENSG00000187079	11334.3	23841.7
GSHG0022326	ZNF558	up	2.1	3.55e-07	4.77e-06	chr19(-):8806170-8832304	UCSC	zinc finger protein 558	--	148156	--	2771.22	5828.86
GSHG0011394	LATS2	up	2.1	7.84e-06	8.35e-05	chr13(-):20973036-21061586	UCSC	large tumor suppressor kinase 2	KPM	26524	ENSG00000150457	1188.96	2500.88
GSHG0015081	CCPG1	up	2.1	1.52e-27	1.7e-25	chr15(-):55355239-55408359	UCSC	cell cycle progression 1	CPR8	9236	--	5843.97	12291.9
GSHG0014061	ANKDD1A	up	2.1	2.27e-06	2.66e-05	chr15(+):64911902-64958697	UCSC	ankyrin repeat and death domain containing 1A	--	348094	ENSG00000166839	895.3	1880.1
GSHG0009159	SLC26A10	up	2.1	0.0033	0.0196	chr12(+):57619527-57626151	UCSC	solute carrier family 26 member 10	--	65012	ENSG00000135502	364.93	766.22
GSHG0046933	ZNF75D	up	2.1	0.0425	0.164	chrX(-):135248589-135344109	UCSC	zinc finger protein 75D	D8C6, ZKSCAN24, ZNF75, ZNF82, ZSCAN28	7626	--	348.99	732.07
GSHG0027854	LINC00205	up	2.1	5.2e-10	1.08e-08	chr21(+):45288052-45297353	UCSC	long intergenic non-protein coding RNA 205	NCRNA00205	642852	ENSG00000223768	1339.42	2808.38
GSHG0040630	ZNF117	up	2.1	4.17e-07	5.55e-06	chr7(-):64971776-64991036	UCSC	zinc finger protein 117	H-plk, HPF9	51351	ENSG00000152926	796.83	1670.95
GSHG0003051	S100A13	up	2.09	6.41e-05	0.000574	chr1(-):153618799-153634361	UCSC	S100 calcium binding protein A13	--	6284	--	1835.26	3842.05
GSHG0046863	LAMP2	up	2.09	6.96e-10	1.43e-08	chrX(-):120426148-120469349	UCSC	lysosomal associated membrane protein 2	CD107b, DND, LAMP-2, LAMPB, LGP-96, LGP110	3920	--	2547.93	5334.32
GSHG0006496	LOC100128494	up	2.09	0.0039	0.0225	chr11(+):72014291-72020910	UCSC	uncharacterized LOC100128494	--	100128494	ENSG00000251143	547.07	1144.55
GSHG0037899	TEAD3	up	2.09	2.67e-08	4.36e-07	chr6(-):35473597-35497079	UCSC	TEA domain transcription factor 3	DTEF-1, ETFR-1, TEAD-3, TEAD5, TEF-5, TEF5	7005	--	2072.68	4334.99
GSHG0038106	RAB23	up	2.09	9.64e-05	0.000834	chr6(-):57186992-57222307	UCSC	RAB23, member RAS oncogene family	HSPC137	51715	--	948.25	1982.66
GSHG0046268	PLXNA3	up	2.09	3.13e-29	3.86e-27	chrX(+):154458281-154477779	UCSC	plexin A3	6.3, HSSEXGENE, PLXN3, PLXN4, XAP-6	55558	ENSG00000130827	6199.72	12945.5
GSHG0002087	ALDH4A1	up	2.09	2.93e-05	0.000281	chr1(-):18871430-18902725	UCSC	aldehyde dehydrogenase 4 family member A1	ALDH4, P5CD, P5CDh	8659	--	692.63	1445.87
GSHG0045747	MAGED1	up	2.09	2.05e-59	1.03e-56	chrX(+):51803076-51902364	UCSC	MAGE family member D1	DLXIN-1, NRAGE	9500	--	13742	28686.3
GSHG0039827	DNAJB9	up	2.09	1.56e-14	5.51e-13	chr7(+):108569854-108574850	UCSC	DnaJ heat shock protein family (Hsp40) member B9	ERdj4, MDG-1, MDG1, MST049, MSTP049	4189	ENSG00000128590	3042.01	6343.07
GSHG0002366	SVBP	up	2.08	1.03e-09	2.07e-08	chr1(-):42807052-42817397	UCSC	small vasohibin binding protein	CCDC23, NEDAHM	374969	ENSG00000177868	2184.32	4551.19
GSHG0023867	LGALSL	up	2.08	0.000162	0.00133	chr2(+):64454162-64461381	UCSC	galectin like	GRP, HSPC159	29094	ENSG00000119862	602.94	1255.44
GSHG0002398	HECTD3	up	2.08	2.87e-16	1.21e-14	chr1(-):45002545-45011345	UCSC	HECT domain E3 ubiquitin protein ligase 3	--	79654	ENSG00000126107	3455.7	7189.59
GSHG0031537	SENP7	up	2.08	0.0139	0.0653	chr3(-):101324205-101513212	UCSC	SUMO specific peptidase 7	--	57337	--	865.99	1801.6
GSHG0021120	--	up	2.08	0.00247	0.0153	chr19(+):8460031-8461931	UCSC	--	--	--	--	199.18	414.23
GSHG0040401	GARS1-DT	up	2.07	0.0178	0.0805	chr7(-):30516312-30594762	UCSC	GARS1 divergent transcript	GARS-DT	401320	--	124.59	258.59
GSHG0046605	OPHN1	up	2.07	7.3e-05	0.000645	chrX(-):68042344-68433807	UCSC	oligophrenin 1	ARHGAP41, MRX60, MRXSBL, OPN1	4983	--	697.18	1445.8
GSHG0014171	SNX33	up	2.07	9.31e-07	1.16e-05	chr15(+):75647912-75662301	UCSC	sorting nexin 33	SH3PX3, SH3PXD3C, SNX30	257364	ENSG00000173548	2707.07	5610.34
GSHG0034783	PCDHB2	up	2.07	9.65e-08	1.44e-06	chr5(+):141094615-141098703	UCSC	protocadherin beta 2	PCDH-BETA2	56133	ENSG00000112852	3801.51	7876.59
GSHG0031647	GOLGB1	up	2.07	7.3e-11	1.68e-09	chr3(-):121642304-121749755	UCSC	golgin B1	GCP, GCP372, GOLIM1	2804	--	3552.74	7360.04
GSHG0016598	PSKH1	up	2.07	3.29e-06	3.75e-05	chr16(+):67893254-67929677	UCSC	protein serine kinase H1	--	5681	ENSG00000159792	1943.29	4023.34
GSHG0045555	CDKL5	up	2.07	0.00122	0.00819	chrX(+):18425579-18653630	UCSC	cyclin dependent kinase like 5	CFAP247, DEE2, EIEE2, ISSX, STK9	6792	--	450.37	931.69
GSHG0036412	SOX4	up	2.07	8.76e-14	2.87e-12	chr6(+):21593751-21598619	UCSC	SRY-box transcription factor 4	CSS10, EVI16	6659	ENSG00000124766	6531.95	13504.1
GSHG0014153	ARID3B	up	2.07	4.06e-08	6.46e-07	chr15(+):74541177-74598131	UCSC	AT-rich interaction domain 3B	BDP, DRIL2	10620	--	1880.91	3886.18
GSHG0034647	GRAMD2B	up	2.07	0.00797	0.0411	chr5(+):126360120-126494364	UCSC	GRAM domain containing 2B	GRAMD3, NS3TP2	65983	--	261.38	539.94
GSHG0021649	LTBP4	up	2.06	2.26e-13	7.03e-12	chr19(+):40597235-40629820	UCSC	latent transforming growth factor beta binding protein 4	ARCL1C, LTBP-4, LTBP4L, LTBP4S	8425	--	12323.6	25436.8
GSHG0023259	ZNF154	up	2.06	0.0298	0.124	chr19(-):57696275-57709204	UCSC	zinc finger protein 154	pHZ-92	7710	ENSG00000179909	138.8	286.46
GSHG0012033	KHNYN	up	2.06	0.0299	0.124	chr14(+):24429286-24441843	UCSC	KH and NYN domain containing	KIAA0323	23351	--	379.78	783.52
GSHG0031536	IMPG2	up	2.06	8.33e-25	7.38e-23	chr3(-):101222546-101320598	UCSC	interphotoreceptor matrix proteoglycan 2	IPM200, RP56, SPACRCAN, VMD5	50939	ENSG00000081148	8753.49	18059.3
GSHG0042917	LYPD2	up	2.06	1.26e-12	3.58e-11	chr8(-):142750150-142752534	UCSC	LY6/PLAUR domain containing 2	LYPDC2, UNQ430	137797	ENSG00000197353	1156.12	2384.56
GSHG0041189	CREB3L2	up	2.06	3.9e-14	1.33e-12	chr7(-):137874979-138002086	UCSC	cAMP responsive element binding protein 3 like 2	BBF2H7	64764	--	4333.15	8930.32
GSHG0005063	HERC4	up	2.06	7.25e-05	0.000642	chr10(-):67921900-68075283	UCSC	HECT and RLD domain containing E3 ubiquitin protein ligase 4	--	26091	--	573.31	1181.51
GSHG0002779	RHOC	up	2.06	2.76e-42	7.04e-40	chr1(-):112701131-112707408	UCSC	ras homolog family member C	ARH9, ARHC, H9, RHOH9	389	--	18085	37239.6
GSHG0002079	MFAP2	up	2.06	9.39e-09	1.66e-07	chr1(-):16974502-16981583	UCSC	microfibril associated protein 2	MAGP, MAGP-1, MAGP1	4237	--	8969.66	18467.2
GSHG0043799	MVB12B	up	2.06	1.14e-05	0.000119	chr9(+):126326829-126507040	UCSC	multivesicular body subunit 12B	C9orf28, FAM125B	89853	--	747.73	1538.68
GSHG0013016	PNMA1	up	2.06	7.88e-27	8.23e-25	chr14(-):73711783-73714384	UCSC	PNMA family member 1	MA1	9240	ENSG00000176903	29433.7	60530.1
GSHG0026349	EPHA4	up	2.06	0.0279	0.117	chr2(-):221418027-221574202	UCSC	EPH receptor A4	EK8, HEK8, SEK, TYRO1	2043	--	247.93	509.39
GSHG0026414	USP40	up	2.06	4.95e-17	2.27e-15	chr2(-):233475094-233566782	UCSC	ubiquitin specific peptidase 40	--	55230	--	2277.57	4681.45
GSHG0000691	LEPR // LEPROT	up	2.06	7.89e-07	1e-05	chr1(+):65420448-65641559	UCSC	leptin receptor // leptin receptor overlapping transcript	CD295, LEP-R, LEPR, LEPRD, OB-R, OB-RGRP, OBR, OBRGRP, VPS55	3953, 54741	--	358.67	737.38
GSHG0018165	ERBB2	up	2.05	3.52e-16	1.47e-14	chr17(+):39687914-39728658	UCSC	erb-b2 receptor tyrosine kinase 2	c-ERB-2, c-ERB2, CD340, HER-2, HER-2/neu, HER2, MLN19, NEU, NGL, TKR1, VSCN2	2064	--	3869.19	7950.2
GSHG0008007	NUMA1	up	2.05	1.85e-68	1.34e-65	chr11(-):72002864-72080692	UCSC	nuclear mitotic apparatus protein 1	NMP-22, NUMA	4926	--	20366.5	41843.1
GSHG0018965	FLCN	up	2.05	3.2e-05	0.000304	chr17(-):17212212-17237188	UCSC	folliculin	BHD, DENND8B, FLCL	201163	--	677.06	1390.94
GSHG0017380	--	up	2.05	0.00874	0.0443	chr16(-):69324392-69324417	UCSC	--	--	--	--	188.26	386.59
GSHG0001274	VANGL2	up	2.05	0.000237	0.00188	chr1(+):160400564-160428674	UCSC	VANGL planar cell polarity protein 2	LPP1, LTAP, STB1, STBM, STBM1	57216	ENSG00000162738	439.86	902.78
GSHG0030929	SRGAP3	up	2.05	0.00289	0.0174	chr3(-):8980591-9249685	UCSC	SLIT-ROBO Rho GTPase activating protein 3	ARHGAP14, MEGAP, SRGAP2, WRP	9901	--	301.26	618.38
GSHG0001211	--	up	2.05	0.00075	0.00531	chr1(+):156097502-156099867	UCSC	--	--	--	--	301.81	619.56
GSHG0002209	MAP3K6	up	2.05	4.06e-05	0.000378	chr1(-):27355184-27366961	UCSC	mitogen-activated protein kinase kinase kinase 6	ASK2, MAPKKK6, MEKK6	9064	--	738.9	1516.35
GSHG0038337	TMEM127	up	2.05	2.34e-09	4.53e-08	chr2(-):96248514-96266001	UCSC	transmembrane protein 127	--	55654	--	1692.58	3474.28
GSHG0040936	IFT22	up	2.05	1.98e-16	8.51e-15	chr7(-):101310914-101321823	UCSC	intraflagellar transport 22	FAP9, RABL5	64792	--	4622.06	9485.7
GSHG0031166	PLCD1	up	2.05	0.000115	0.00098	chr3(-):38007496-38029663	UCSC	phospholipase C delta 1	NDNC3, PLC-III	5333	--	337.32	691.15
GSHG0032222	CTBP1-DT	up	2.05	1.04e-07	1.54e-06	chr4(+):1249440-1288291	UCSC	CTBP1 divergent transcript	C4orf42, CTBP1-AS1, CTBP1-AS2	92070	--	1363.05	2793.97
GSHG0044765	KIF27	up	2.05	3.81e-05	0.000357	chr9(-):83834099-83921432	UCSC	kinesin family member 27	--	55582	--	401.56	822.75
GSHG0046887	SMARCA1	up	2.05	2.48e-21	1.68e-19	chrX(-):129446501-129523490	UCSC	SWI/SNF related, matrix associated, actin dependent regulator of chromatin, subfamily a, member 1	hSNF2L, ISWI, NURF140, SNF2L, SNF2L1, SNF2LB, SNF2LT, SWI, SWI2	6594	--	7532.3	15431.9
GSHG0009398	TMEM263	up	2.05	9.9e-07	1.23e-05	chr12(+):106955895-106974035	UCSC	transmembrane protein 263	C12orf23	90488	--	3206.2	6561.22
GSHG0022635	ZNF737	up	2.05	4.29e-08	6.8e-07	chr19(-):20537992-20565781	UCSC	zinc finger protein 737	ZNF102	100129842	ENSG00000237440	892.76	1826.03
GSHG0019515	CYB561	up	2.04	0.00212	0.0133	chr17(-):63432304-63446639	UCSC	cytochrome b561	CYB561A1, FRRS2, ORTHYP2	1534	--	405.68	829.56
GSHG0011704	THSD1	up	2.04	4.18e-05	0.000389	chr13(-):52360371-52406494	UCSC	thrombospondin type 1 domain containing 1	ANIB12, TMTSP, UNQ3010	55901	--	472.28	964.79
GSHG0035737	IRF1	up	2.04	0.00514	0.0284	chr5(-):132410997-132490773	UCSC	interferon regulatory factor 1	IRF-1, MAR	3659	--	412.62	843.3
GSHG0013075	LINC01467	up	2.04	0.00139	0.0092	chr14(-):81605349-81623080	UCSC	long intergenic non-protein coding RNA 1467	--	101928559	ENSG00000258977	748.01	1527.91
GSHG0030825	LPP	up	2.04	0.014	0.0657	chr3(+):188153019-188890671	UCSC	LIM domain containing preferred translocation partner in lipoma	--	4026	--	427.35	872.79
GSHG0028256	LINC01547	up	2.04	0.0296	0.123	chr21(-):44932814-44939913	UCSC	long intergenic non-protein coding RNA 1547	C21orf67, C21orf69, PRED54	84536	ENSG00000183250	277.05	565.43
GSHG0000322	WDTC1	up	2.04	2.85e-09	5.46e-08	chr1(+):27234632-27308636	UCSC	WD and tetratricopeptide repeats 1	ADP, DCAF9	23038	--	2249.34	4589.37
GSHG0003860	GATA3	up	2.04	0.00415	0.0237	chr10(+):8054688-8075198	UCSC	GATA binding protein 3	HDR, HDRS	2625	--	585.11	1193.88
GSHG0008293	BACE1	up	2.04	3.53e-12	9.41e-11	chr11(-):117285698-117316256	UCSC	beta-secretase 1	ASP2, BACE, HSPC104	23621	--	1576.26	3213.95
GSHG0045507	WWC3	up	2.04	0.000261	0.00206	chrX(+):10015254-10144474	UCSC	WWC family member 3	BM042	55841	ENSG00000047644	1217.83	2480.24
GSHG0002005	CTNNBIP1	up	2.04	1.86e-07	2.63e-06	chr1(-):9848276-9910269	UCSC	catenin beta interacting protein 1	ICAT	56998	--	2549.03	5188.76
GSHG0046513	SYP	up	2.03	9.33e-06	9.79e-05	chrX(-):49187814-49200202	UCSC	synaptophysin	MRX96, MRXSYP, XLID96	6855	ENSG00000102003	1162.39	2362.98
GSHG0026791	NNAT	up	2.03	1.07e-10	2.42e-09	chr20(+):37521250-37523690	UCSC	neuronatin	Peg5	4826	--	3583.63	7283.54
GSHG0009163	MARCHF9	up	2.03	9.91e-07	1.23e-05	chr12(+):57755098-57760411	UCSC	membrane associated ring-CH-type finger 9	MARCH-IX, MARCH9, RNF179	92979	ENSG00000139266	2390.73	4857.02
GSHG0045204	CRAT	up	2.03	1.25e-17	6.05e-16	chr9(-):129094794-129110793	UCSC	carnitine O-acetyltransferase	CAT, CAT1, NBIA8	1384	--	1733.69	3522.25
GSHG0026202	STK17B	up	2.03	7.77e-06	8.27e-05	chr2(-):196133583-196176503	UCSC	serine/threonine kinase 17b	DRAK2	9262	--	757.53	1538.01
GSHG0027319	MMP24OS	up	2.03	0.00258	0.0158	chr20(-):35276352-35278122	UCSC	MMP24 opposite strand	MMP24-AS1	101410538	--	1163.03	2360.92
GSHG0011699	ATP7B	up	2.03	3.54e-08	5.68e-07	chr13(-):51932669-52011494	UCSC	ATPase copper transporting beta	PWD, WC1, WD, WND	540	--	905.1	1837.27
GSHG0011231	MBNL2	up	2.03	0.00337	0.0199	chr13(+):97141834-97394120	UCSC	muscleblind like splicing regulator 2	MBLL, MBLL39, PRO2032	10150	--	588.28	1193.41
GSHG0022923	CNFN	up	2.03	0.00254	0.0156	chr19(-):42387019-42390297	UCSC	cornifelin	PLAC8L2	84518	ENSG00000105427	749.43	1519.16
GSHG0038387	STX7	up	2.03	4.82e-05	0.000442	chr6(-):132445867-132513472	UCSC	syntaxin 7	--	8417	--	711.4	1442.08
GSHG0009133	MYL6	up	2.03	4.73e-34	7.74e-32	chr12(+):56158359-56161579	UCSC	myosin light chain 6	ESMLC, LC17, LC17-GI, LC17-NM, LC17A, LC17B, MLC-3, MLC1SM, MLC3NM, MLC3SM	4637	--	147883	299648
GSHG0033259	--	up	2.02	0.0463	0.176	chr4(-):6985925-6987045	UCSC	--	--	--	--	135.57	274.44
GSHG0018335	DLX4	up	2.02	0.00103	0.00704	chr17(+):49969190-49974959	UCSC	distal-less homeobox 4	BP1, DLX7, DLX8, DLX9, OFC15	1748	--	1682.03	3404.18
GSHG0007083	LMO1	up	2.02	1.62e-07	2.32e-06	chr11(-):8224277-8268787	UCSC	LIM domain only 1	RBTN1, RHOM1, TTG1	4004	--	933.95	1889.87
GSHG0003049	S100A16	up	2.02	4.36e-07	5.77e-06	chr1(-):153606879-153613137	UCSC	S100 calcium binding protein A16	AAG13, DT1P1A7, S100F	140576	--	2489.76	5029.78
GSHG0005969	NUCB2	up	2.02	2.32e-07	3.23e-06	chr11(+):17260340-17349962	UCSC	nucleobindin 2	HEL-S-109, NEFA	4925	--	2892.85	5843.8
GSHG0047669	KIAA0895L	up	2.02	4.09e-08	6.51e-07	chr16(-):67175599-67183963	UCSC	KIAA0895 like	--	653319	--	1051.5	2123.07
GSHG0043369	LINC00537	up	2.02	2.66e-06	3.09e-05	chr9(+):63812941-63819027	UCSC	long intergenic non-protein coding RNA 537	--	203274	--	370.95	748.29
GSHG0009445	TRAFD1	up	2.02	2.15e-09	4.19e-08	chr12(+):112125538-112153608	UCSC	TRAF-type zinc finger domain containing 1	FLN29	10906	--	2058.09	4149.2
GSHG0034557	HERC2P4 // LOC102723753	up	2.02	0.00241	0.0149	chr16(-):32151289-32188113	UCSC	HERC2 pseudogene 4 // HECT and RLD domain containing E3 ubiquitin protein ligase 2 pseudogene	D16F37S5	100289574, 102723753	--	252.15	508.35
GSHG0029972	TCTA	up	2.02	1.17e-05	0.000121	chr3(+):49412206-49416476	UCSC	T cell leukemia translocation altered	--	6988	ENSG00000145022	1502.57	3028.38
GSHG0045195	ZER1	up	2.02	6.33e-10	1.31e-08	chr9(-):128729786-128772486	UCSC	zyg-11 related cell cycle regulator	C9orf60, ZYG, ZYG11BL	10444	ENSG00000160445	2199.12	4432.48
GSHG0008155	SESN3	up	2.02	9.45e-09	1.67e-07	chr11(-):95165513-95232541	UCSC	sestrin 3	SEST3	143686	--	1509.17	3041.14
GSHG0019124	MYO18A	up	2.01	1.58e-17	7.61e-16	chr17(-):29071122-29180412	UCSC	myosin XVIIIA	MAJN, MYSPDZ, SP-R210, SPR210, TIAF1	399687	--	9060.66	18252.8
GSHG0028447	GNAZ	up	2.01	3.54e-08	5.68e-07	chr22(+):23070346-23125035	UCSC	G protein subunit alpha z	gz-alpha, HG1H	2781	ENSG00000128266	6302.71	12685
GSHG0012881	NID2	up	2.01	1.31e-05	0.000134	chr14(-):52004803-52069828	UCSC	nidogen 2	NID-2	22795	ENSG00000087303	1208.64	2427.7
GSHG0031494	ROBO1	up	2.01	0.000128	0.00108	chr3(-):78597238-79767998	UCSC	roundabout guidance receptor 1	DUTT1, SAX3	6091	--	351.06	705.47
GSHG0006085	PRR5L	up	2.01	0.00802	0.0413	chr11(+):36296288-36465204	UCSC	proline rich 5 like	PROTOR2	79899	--	1348.39	2705.77
GSHG0009160	OS9	up	2.01	2.19e-14	7.65e-13	chr12(+):57693987-57721557	UCSC	OS9 endoplasmic reticulum lectin	ERLEC2, OS-9	10956	--	10463.4	20995.7
GSHG0026403	PDE6D	up	2.01	2.28e-06	2.67e-05	chr2(-):231732426-231781282	UCSC	phosphodiesterase 6D	JBTS22, PDED	5147	--	2255.66	4523.77
GSHG0035023	TSPAN17	up	2	4.71e-09	8.76e-08	chr5(+):176647467-176659058	UCSC	tetraspanin 17	FBX23, FBXO23, TM4SF17	26262	--	1569.04	3144.6
GSHG0029773	KAT2B	up	2	0.00219	0.0137	chr3(+):20040023-20154404	UCSC	lysine acetyltransferase 2B	CAF, P/CAF, PCAF	8850	ENSG00000114166	302.13	605.84
GSHG0008396	CDON	up	2	1.3e-30	1.76e-28	chr11(-):125956821-126063298	UCSC	cell adhesion associated, oncogene regulated	CDO, CDON1, HPE11, Ihog, ORCAM	50937	--	13126.6	26296
GSHG0007169	E2F8	up	2	0.0473	0.178	chr11(-):19224063-19241655	UCSC	E2F transcription factor 8	E2F-8	79733	--	136.14	272.73
GSHG0010140	CSRNP2	up	2	2.45e-05	0.000239	chr12(-):51061205-51083596	UCSC	cysteine and serine rich nuclear protein 2	C12orf2, C12orf22, FAM130A1, PPP1R72, TAIP-12	81566	ENSG00000110925	571.31	1143.87
GSHG0027127	RNF24	up	2	6.21e-12	1.6e-10	chr20(-):3927311-4015558	UCSC	ring finger protein 24	G1L	11237	--	1542.5	3086.05
GSHG0017249	SIAH1	up	2	8.38e-12	2.13e-10	chr16(-):48351505-48448405	UCSC	siah E3 ubiquitin protein ligase 1	BURHAS, SIAH1A	6477	--	3314.97	6628.27
GSHG0042968	LOC100130027	up	2	0.00805	0.0414	chr8(-):144806867-144827040	UCSC	uncharacterized LOC100130027	--	100130027	--	269.47	538.52
GSHG0014275	AKAP13	up	2	2.04e-19	1.16e-17	chr15(+):85380586-85749358	UCSC	A-kinase anchoring protein 13	AKAP-13, AKAP-Lbc, ARHGEF13, BRX, c-lbc, HA-3, Ht31, LBC, p47, PRKA13, PROTO-LB, PROTO-LBC	11214	--	16254.1	32466.7
GSHG0011618	ELF1	up	2	5.68e-13	1.69e-11	chr13(-):40931920-41061386	UCSC	E74 like ETS transcription factor 1	EFTUD1, RIA1	1997	--	1299.98	2596.14
GSHG0001859	TRIM58	up	2	9.16e-35	1.6e-32	chr1(+):247857187-247880138	UCSC	tripartite motif containing 58	BIA2	25893	ENSG00000162722	42306.5	84495.7
GSHG0001322	PBX1	up	2	2.46e-35	4.43e-33	chr1(+):164559184-164886047	UCSC	PBX homeobox 1	CAKUHED	5087	--	5626.66	11226.4
GSHG0036960	DOP1A	up	1.99	0.0144	0.0673	chr6(+):83067666-83171344	UCSC	DOP1 leucine zipper like protein A	dJ202D23.2, DOP1, DOPEY1, KIAA1117	23033	--	317.53	633.3
GSHG0019924	SYNRG	up	1.99	4.98e-09	9.23e-08	chr17(-):37514807-37609440	UCSC	synergin gamma	AP1GBP1, SYNG	11276	--	2805.54	5596.14
GSHG0002667	CCDC18-AS1	up	1.99	2.44e-10	5.25e-09	chr1(-):93310109-93345811	UCSC	CCDC18 antisense RNA 1	--	100131564	--	1158.73	2310.15
GSHG0000085	KCNAB2	up	1.99	0.022	0.096	chr1(+):5992676-6101180	UCSC	potassium voltage-gated channel subfamily A regulatory beta subunit 2	AKR6A5, HKvbeta2, HKvbeta2.1, HKvbeta2.2, KCNA2B, KV-BETA-2	8514	--	225.91	449.71
GSHG0025214	FEZ2	up	1.99	2.05e-19	1.16e-17	chr2(-):36552240-36598181	UCSC	fasciculation and elongation protein zeta 2	HUM3CL	9637	--	2592.64	5159.71
GSHG0014134	NEO1	up	1.99	1.08e-25	1.03e-23	chr15(+):73052463-73305206	UCSC	neogenin 1	IGDCC2, NGN, NTN1R2	4756	--	8330.56	16575.4
GSHG0015415	MEX3B	up	1.99	1.5e-11	3.73e-10	chr15(-):82041778-82046141	UCSC	mex-3 RNA binding family member B	MEX-3B, RKHD3, RNF195	84206	ENSG00000183496	3924.24	7805.31
GSHG0017840	KCTD11	up	1.99	0.000252	0.002	chr17(+):7352162-7354944	UCSC	potassium channel tetramerization domain containing 11	C17orf36, KCASH1, REN, REN/KCTD11	147040	--	533.52	1060.33
GSHG0027114	DNAAF9	up	1.99	2.27e-05	0.000223	chr20(-):3249306-3407940	UCSC	dynein axonemal assembly factor 9	C20orf194	25943	ENSG00000088854	1388.39	2759.11
GSHG0024671	COQ10B	up	1.99	5.28e-06	5.8e-05	chr2(+):197453505-197475310	UCSC	coenzyme Q10B	--	80219	--	1542.65	3065.23
GSHG0038117	EYS	up	1.99	1.02e-08	1.79e-07	chr6(-):63719980-65639893	UCSC	eyes shut homolog	bA166P24.2, bA307F22.3, bA74E24.1, C6orf178, C6orf179, C6orf180, dJ1018A4.2, dJ22I17.2, dJ303F19.1, EGFL10, EGFL11, RP25, SPAM	346007	--	2019.42	4009.27
GSHG0004202	PPP3CB-AS1	up	1.98	0.0122	0.0589	chr10(+):73495524-73507309	UCSC	PPP3CB antisense RNA 1 (head to head)	USP54-AS1	101929145	ENSG00000221817	267.42	530.45
GSHG0038143	SLC17A5	up	1.98	0.0152	0.0706	chr6(-):73593379-73654334	UCSC	solute carrier family 17 member 5	AST, ISSD, NSD, SD, SIALIN, SIASD, SLD	26503	ENSG00000119899	623.43	1237.26
GSHG0021418	SLC25A42	up	1.98	0.0358	0.143	chr19(+):19063994-19113030	UCSC	solute carrier family 25 member 42	MECREN	284439	ENSG00000181035	720.65	1429.96
GSHG0030949	CIDECP1	up	1.98	0.00258	0.0158	chr3(-):10014242-10026365	UCSC	cell death inducing DFFA like effector c pseudogene 1	CICE, CIDECP	152302	ENSG00000186162	510.69	1013.12
GSHG0002411	IPP	up	1.98	0.00299	0.0179	chr1(-):45694324-45750653	UCSC	intracisternal A particle-promoted polypeptide	KLHL27	3652	--	228.25	452.75
GSHG0045671	RP2	up	1.98	3.1e-05	0.000295	chrX(+):46836940-46882358	UCSC	RP2 activator of ARL3 GTPase	DELXp11.3, NM23-H10, NME10, TBCCD2, XRP2	6102	ENSG00000102218	797.63	1581.76
GSHG0028535	SEC14L2	up	1.98	4.61e-08	7.26e-07	chr22(+):30396944-30425303	UCSC	SEC14 like lipid binding 2	C22orf6, SPF, TAP, TAP1	23541	--	1709.17	3386.87
GSHG0004466	DUSP5	up	1.98	1.04e-17	5.13e-16	chr10(+):110497907-110511537	UCSC	dual specificity phosphatase 5	DUSP, HVH3	1847	ENSG00000138166	8442.49	16725.2
GSHG0024700	KIAA2012	up	1.98	7.72e-21	4.96e-19	chr2(+):202073255-202205188	UCSC	KIAA2012	--	100652824	--	3611.53	7153.09
GSHG0047759	ZNF436	up	1.98	2.8e-16	1.18e-14	chr1(-):23359448-23369836	UCSC	zinc finger protein 436	Zfp46, ZNF	80818	--	10590.2	20946
GSHG0000501	SZT2	up	1.98	5.6e-07	7.28e-06	chr1(+):43389881-43454247	UCSC	SZT2 subunit of KICSTOR complex	C1orf84, DEE18, EIEE18, KIAA0467, KICS1, SZT2A, SZT2B	23334	--	678.52	1342.18
GSHG0033819	TBC1D9	up	1.98	3.95e-46	1.32e-43	chr4(-):140620782-140756385	UCSC	TBC1 domain family member 9	GRAMD9, MDR1	23158	ENSG00000109436	8492.26	16786
GSHG0026670	SYNDIG1	up	1.98	9.9e-05	0.000854	chr20(+):24469199-24666616	UCSC	synapse differentiation inducing 1	C20orf39, DSPC2, IFITMD5, TMEM90B	79953	ENSG00000101463	622.26	1229.25
GSHG0022963	ZNF235	up	1.97	0.00233	0.0145	chr19(-):44227126-44305025	UCSC	zinc finger protein 235	ANF270, HZF6, ZFP93, ZNF270	9310	--	789.56	1558.74
GSHG0017705	MARF1	up	1.97	2.9e-07	3.96e-06	chr16(-):15594387-15643166	UCSC	meiosis regulator and mRNA stability factor 1	KIAA0430, LKAP, LMKB, PPP1R34	9665	--	747.98	1476.85
GSHG0031439	EOGT	up	1.97	3.05e-11	7.37e-10	chr3(-):68975215-69013684	UCSC	EGF domain specific O-linked N-acetylglucosamine transferase	AER61, AOS4, C3orf64, EOGT1	285203	--	5427.93	10712.7
GSHG0029685	SYN2	up	1.97	2.37e-13	7.35e-12	chr3(+):12004388-12192032	UCSC	synapsin II	SYNII	6854	--	2942.58	5805.97
GSHG0002341	RIMS3	up	1.97	2.53e-13	7.82e-12	chr1(-):40620680-40665682	UCSC	regulating synaptic membrane exocytosis 3	NIM3, RIM3	9783	ENSG00000117016	4868.03	9605.32
GSHG0024364	NIFK-AS1	up	1.97	0.00151	0.00993	chr2(+):121649654-121728560	UCSC	NIFK antisense RNA 1	--	254128	--	285.83	563.94
GSHG0040179	ZFAND2A	up	1.97	0.00496	0.0276	chr7(-):1148850-1160196	UCSC	zinc finger AN1-type containing 2A	AIRAP	90637	--	608.63	1200.45
GSHG0004445	INA	up	1.97	1.23e-05	0.000127	chr10(+):103277138-103290349	UCSC	internexin neuronal intermediate filament protein alpha	NEF5, NF-66, NF66, TXBP-1	9118	ENSG00000148798	1242.15	2448.49
GSHG0018150	LASP1	up	1.97	2.72e-34	4.56e-32	chr17(+):38870003-38921770	UCSC	LIM and SH3 protein 1	Lasp-1, MLN50	3927	--	9987.29	19678.8
GSHG0036150	MGAT1	up	1.97	2.03e-12	5.59e-11	chr5(-):180784777-180815616	UCSC	alpha-1, 3-mannosyl-glycoprotein 2-beta-N-acetylglucosaminyltransferase	GLCNAC-TI, GLCT1, GLYT1, GNT-1, GNT-I, GnTI, MGAT	4245	--	17684	34830.4
GSHG0019462	CUEDC1	up	1.97	6.03e-17	2.74e-15	chr17(-):57861243-57955412	UCSC	CUE domain containing 1	--	404093	--	3707.1	7298.84
GSHG0000401	ZNF362	up	1.97	1.96e-10	4.3e-09	chr1(+):33256483-33300721	UCSC	zinc finger protein 362	lin-29, RN	149076	--	2857.98	5623.15
GSHG0019545	AMZ2P1	up	1.97	0.000798	0.00561	chr17(-):64966550-64975585	UCSC	AMZ2 pseudogene 1	--	201283	ENSG00000214174	359.86	707.48
GSHG0035335	DAB2	up	1.97	0.00516	0.0285	chr5(-):39371677-39424980	UCSC	DAB adaptor protein 2	DOC-2, DOC2	1601	--	573.06	1126.86
GSHG0004631	INPP5A	up	1.97	9.26e-08	1.38e-06	chr10(+):132537787-132783480	UCSC	inositol polyphosphate-5-phosphatase A	5PTASE	3632	ENSG00000068383	710.35	1396.16
GSHG0027644	--	up	1.97	0.00334	0.0198	chr21(+):16613602-16615524	UCSC	--	--	--	--	228.98	450.16
GSHG0037697	ZSCAN31	up	1.97	0.00978	0.0486	chr6(-):28324737-28356271	UCSC	zinc finger and SCAN domain containing 31	ZNF20-Lp, ZNF310P, ZNF323	64288	--	325.71	640.2
GSHG0017712	ABCC6P2	up	1.96	0.0397	0.155	chr16(-):14822427-14824706	UCSC	ATP binding cassette subfamily C member 6 pseudogene 2	--	730013	ENSG00000255277	104.35	205.09
GSHG0002594	CTBS	up	1.96	1.28e-05	0.000131	chr1(-):84549611-84574480	UCSC	chitobiase	CTB	1486	ENSG00000117151	1189.06	2335.13
GSHG0002735	SORT1	up	1.96	1.34e-06	1.64e-05	chr1(-):109309568-109397941	UCSC	sortilin 1	Gp95, LDLCQ6, NT3, NTR3	6272	--	759.04	1490.37
GSHG0024032	KDM3A	up	1.96	2.84e-14	9.81e-13	chr2(+):86441319-86492716	UCSC	lysine demethylase 3A	JHDM2A, JHMD2A, JMJD1, JMJD1A, TSGA	55818	--	5076.95	9961.58
GSHG0025607	LMAN2L	up	1.96	0.0039	0.0225	chr2(-):96705929-96740093	UCSC	lectin, mannose binding 2 like	MRT52, VIPL	81562	--	641.75	1258.1
GSHG0031270	CELSR3	up	1.96	0.0219	0.0958	chr3(-):48636463-48662915	UCSC	cadherin EGF LAG seven-pass G-type receptor 3	ADGRC3, CDHF11, EGFL1, FMI1, HFMI1, MEGF2, RESDA1	1951	ENSG00000008300	246.29	482.71
GSHG0030543	ARMC8	up	1.96	3.73e-21	2.49e-19	chr3(+):138187248-138298389	UCSC	armadillo repeat containing 8	GID5, HSPC056, S863-2, VID28	25852	--	2121.27	4150.07
GSHG0031767	NPHP3	up	1.96	0.000758	0.00536	chr3(-):132680609-132722409	UCSC	nephrocystin 3	CFAP31, MKS7, NPH3, RHPD, RHPD1, SLSN3	27031	ENSG00000113971	489.05	956.52
GSHG0002968	--	up	1.96	3.53e-09	6.68e-08	chr1(-):149844499-149849024	UCSC	--	--	--	--	767.8	1501.19
GSHG0018650	RNF213	up	1.95	9.62e-25	8.44e-23	chr17(+):80260852-80398786	UCSC	ring finger protein 213	ALO17, C17orf27, KIAA1618, MYMY2, MYSTR, NET57	57674	--	8923.41	17443.7
GSHG0010125	FMNL3	up	1.95	0.0129	0.0614	chr12(-):49636499-49707414	UCSC	formin like 3	FHOD3, FRL2, WBP-3, WBP3	91010	--	290.17	566.89
GSHG0014055	TRIP4	up	1.95	2.78e-07	3.81e-06	chr15(+):64387821-64455303	UCSC	thyroid hormone receptor interactor 4	ASC-1, ASC1, HsT17391, MDCDC, SMABF1, ZC2HC5	9325	ENSG00000103671	1908.37	3727.41
GSHG0016682	NUDT7	up	1.95	0.00014	0.00116	chr16(+):77722514-77742260	UCSC	nudix hydrolase 7	--	283927	--	730.22	1426.15
GSHG0004535	INPP5F	up	1.95	3.36e-05	0.000318	chr10(+):119726050-119829271	UCSC	inositol polyphosphate-5-phosphatase F	hSAC2, MSTP007, MSTPO47, SAC2	22876	--	797.64	1555.74
GSHG0046062	IL13RA1	up	1.95	0.00317	0.0189	chrX(+):118727592-118794536	UCSC	interleukin 13 receptor subunit alpha 1	CD213A1, CT19, IL-13Ra, NR4	3597	ENSG00000131724	306.65	598.08
GSHG0028550	SMTN	up	1.95	3.61e-07	4.85e-06	chr22(+):31064118-31104624	UCSC	smoothelin	--	6525	--	5142.58	10029.3
GSHG0011221	DNAJC3	up	1.95	7.07e-07	9.05e-06	chr13(+):95677139-95794988	UCSC	DnaJ heat shock protein family (Hsp40) member C3	ACPHD, ERdj6, HP58, P58, p58(IPK), P58IPK, PRKRI	5611	ENSG00000102580	2338.44	4560.18
GSHG0015815	LYSMD4	up	1.95	0.000169	0.00138	chr15(-):99715701-99733444	UCSC	LysM domain containing 4	--	145748	--	601.87	1173.81
GSHG0014768	VPS39	up	1.95	1.69e-10	3.75e-09	chr15(-):42158701-42208305	UCSC	VPS39 subunit of HOPS complex	hVam6p, TLP, VAM6	23339	--	1509.69	2943.09
GSHG0035663	MCC	up	1.95	1.58e-38	3.28e-36	chr5(-):113022093-113488830	UCSC	MCC regulator of WNT signaling pathway	MCC1	4163	--	16953.8	33048.5
GSHG0029616	CNTN4	up	1.95	9.73e-05	0.000841	chr3(+):2098866-3057959	UCSC	contactin 4	AXCAM, BIG-2	152330	--	643.64	1254.7
GSHG0011924	ADPRHL1	up	1.95	0.000653	0.00469	chr13(-):113421945-113453524	UCSC	ADP-ribosylhydrolase like 1	ARH2	113622	--	264.72	515.96
GSHG0012694	TEP1	up	1.95	0.000575	0.00419	chr14(-):20365667-20413501	UCSC	telomerase associated protein 1	p240, TLP1, TP1, TROVE1, VAULT2	7011	--	800.06	1558.44
GSHG0039833	IFRD1	up	1.95	4.17e-11	9.94e-10	chr7(+):112423144-112477203	UCSC	interferon related developmental regulator 1	PC4, TIS7	3475	--	2745	5343.18
GSHG0042250	DUSP4	up	1.95	0.0151	0.0702	chr8(-):29333064-29350684	UCSC	dual specificity phosphatase 4	HVH2, MKP-2, MKP2, TYP	1846	--	1489.75	2899.84
GSHG0016375	STX4	up	1.95	0.000115	0.000979	chr16(+):31033095-31040150	UCSC	syntaxin 4	p35-2, STX4A	6810	--	1714.43	3336.46
GSHG0021856	FCGRT	up	1.95	0.0297	0.123	chr19(+):49512363-49526428	UCSC	Fc gamma receptor and transporter	alpha-chain, FcgammaRn, FCRN	2217	--	165.65	322.19
GSHG0021090	ARHGEF18	up	1.95	2.12e-11	5.19e-10	chr19(+):7348937-7472478	UCSC	Rho/Rac guanine nucleotide exchange factor 18	P114-RhoGEF, p114RhoGEF, RP78, SA-RhoGEF	23370	--	2512.54	4888.61
GSHG0038279	OSTM1	up	1.95	2.59e-05	0.000252	chr6(-):108041409-108074741	UCSC	osteoclastogenesis associated transmembrane protein 1	GIPN, GL, HSPC019, OPTB5	28962	ENSG00000081087	714.87	1390.84
GSHG0018274	HEXIM2	up	1.95	0.0218	0.0954	chr17(+):45160174-45170039	UCSC	HEXIM P-TEFb complex subunit 2	L3	124790	--	434.9	846.08
GSHG0035829	APBB3	up	1.94	6.4e-06	6.92e-05	chr5(-):140558268-140564604	UCSC	amyloid beta precursor protein binding family B member 3	FE65L2, SRA	10307	--	608.04	1182.38
GSHG0040312	TWIST1	up	1.94	0.0251	0.107	chr7(-):19113047-19117672	UCSC	twist family bHLH transcription factor 1	ACS3, bHLHa38, BPES2, BPES3, CRS, CRS1, CSO, SCS, SWCOS, TWIST	7291	ENSG00000122691	188.68	366.72
GSHG0018319	CALCOCO2	up	1.94	1.66e-13	5.3e-12	chr17(+):48831026-48865245	UCSC	calcium binding and coiled-coil domain 2	NDP52	10241	--	5173.35	10056
GSHG0026253	RAPH1	up	1.94	0.0132	0.0627	chr2(-):203433682-203535335	UCSC	Ras association (RalGDS/AF-6) and pleckstrin homology domains 1	ALS2CR18, ALS2CR9, LPD, PREL-2, PREL2, RalGDS/AF-6, RMO1	65059	--	490.45	953.34
GSHG0031326	C3orf18	up	1.94	0.0238	0.103	chr3(-):50558025-50571027	UCSC	chromosome 3 open reading frame 18	G20	51161	--	555.38	1079.23
GSHG0039469	ZNF713	up	1.94	0.00587	0.0318	chr7(+):55887456-55942225	UCSC	zinc finger protein 713	--	349075	--	622.1	1208.81
GSHG0011245	FARP1	up	1.94	7.47e-07	9.53e-06	chr13(+):98142562-98455176	UCSC	FERM, ARH/RhoGEF and pleckstrin domain protein 1	CDEP, FARP1-IT1, PLEKHC2, PPP1R75	10160	--	2236.08	4341.77
GSHG0036375	CD83	up	1.94	0.00405	0.0232	chr6(+):14117256-14136918	UCSC	CD83 molecule	BL11, HB15	9308	--	995.96	1933.11
GSHG0045776	MAGED2	up	1.94	2.03e-18	1.07e-16	chrX(+):54807745-54816015	UCSC	MAGE family member D2	11B6, BARTS5, BCG-1, BCG1, HCA10, MAGE-D2	10916	--	13769.1	26716.1
GSHG0046266	GDI1	up	1.94	5.43e-28	6.2e-26	chrX(+):154436913-154443467	UCSC	GDP dissociation inhibitor 1	1A, GDIL, MRX41, MRX48, OPHN2, RABGD1A, RABGDIA, XAP-4, XLID41	2664	ENSG00000203879	20309.1	39381.4
GSHG0021765	GIPR	up	1.94	2.83e-06	3.27e-05	chr19(+):45668221-45683722	UCSC	gastric inhibitory polypeptide receptor	PGQTL2	2696	--	1357.32	2631.64
GSHG0026976	NPEPL1	up	1.94	0.047	0.178	chr20(+):58689131-58715844	UCSC	aminopeptidase like 1	bA261P9.2	79716	--	142.27	275.52
GSHG0006206	CTNND1	up	1.94	1.54e-84	3.45e-81	chr11(+):57753243-57819540	UCSC	catenin delta 1	BCDS2, CAS, CTNND, p120, p120(CAS), p120(CTN), P120CAS, P120CTN	1500	--	17297.8	33509.4
GSHG0003270	SCYL3	up	1.94	0.00269	0.0164	chr1(-):169849631-169893905	UCSC	SCY1 like pseudokinase 3	PACE-1, PACE1	57147	--	424.01	821.15
GSHG0010030	DENND5B	up	1.94	0.000796	0.0056	chr12(-):31382226-31591136	UCSC	DENN domain containing 5B	--	160518	--	424.49	822.02
GSHG0035813	DNAJC18	up	1.94	0.000522	0.00385	chr5(-):139410203-139439525	UCSC	DnaJ heat shock protein family (Hsp40) member C18	--	202052	ENSG00000170464	703.78	1362.66
GSHG0033188	--	up	1.94	0.000413	0.00311	chr4(-):761134-763180	UCSC	--	--	--	--	181.09	350.83
GSHG0003096	RIT1	up	1.94	4.05e-13	1.23e-11	chr1(-):155897808-155911402	UCSC	Ras like without CAAX 1	NS8, RIBB, RIT, ROC1	6016	--	5781.44	11191.2
GSHG0013595	CDIN1	up	1.93	0.0045	0.0253	chr15(+):36579626-36810231	UCSC	CDAN1 interacting nuclease 1	C15orf41, HH114	84529	--	347.56	672.29
GSHG0014132	BBS4	up	1.93	9.98e-08	1.48e-06	chr15(+):72686184-72738475	UCSC	Bardet-Biedl syndrome 4	--	585	--	1528.34	2956.44
GSHG0043585	--	up	1.93	8.19e-07	1.04e-05	chr9(+):95018891-95022279	UCSC	--	--	--	--	353.95	684.7
GSHG0010467	WASHC3	up	1.93	0.000306	0.00237	chr12(-):102012840-102062124	UCSC	WASH complex subunit 3	CCDC53, CGI-116	51019	--	2689.37	5200.09
GSHG0022982	RTN2	up	1.93	0.00349	0.0205	chr19(-):45485290-45500154	UCSC	reticulon 2	NSP2, NSPL1, NSPLI, SPG12	6253	--	596.67	1152.87
GSHG0020962	PALM	up	1.93	0.00025	0.00198	chr19(+):708935-748329	UCSC	paralemmin	PALM1	5064	--	4513.09	8707.75
GSHG0035845	SPRY4	up	1.93	1.05e-22	7.8e-21	chr5(-):142310430-142325040	UCSC	sprouty RTK signaling antagonist 4	HH17	81848	--	6658.3	12847
GSHG0002149	FUCA1	up	1.93	0.035	0.14	chr1(-):23845077-23868299	UCSC	alpha-L-fucosidase 1	FUCA	2517	ENSG00000179163	176.25	340.11
GSHG0004908	ZNF32	up	1.93	6.97e-06	7.5e-05	chr10(-):43643860-43648885	UCSC	zinc finger protein 32	KOX30, Zfp637, ZNF637	7580	--	2823	5445.6
GSHG0019127	ABHD15	up	1.93	0.000167	0.00137	chr17(-):29560547-29567037	UCSC	abhydrolase domain containing 15	--	116236	ENSG00000168792	2391.35	4612.29
GSHG0041484	RHOBTB2	up	1.93	0.00939	0.0471	chr8(+):22987251-23020199	UCSC	Rho related BTB domain containing 2	DBC2, DEE64, EIEE64, p83	23221	--	1463.06	2821.74
GSHG0003058	RAB13	up	1.93	1.21e-05	0.000125	chr1(-):153981617-153986361	UCSC	RAB13, member RAS oncogene family	GIG4	5872	--	13954	26907.4
GSHG0026970	RAB22A	up	1.93	3.96e-07	5.28e-06	chr20(+):58309715-58367507	UCSC	RAB22A, member RAS oncogene family	--	57403	ENSG00000124209	3349.59	6459.05
GSHG0012471	C14orf132	up	1.93	1.8e-33	2.82e-31	chr14(+):96039341-96093971	UCSC	chromosome 14 open reading frame 132	C14orf88	56967	--	17581.4	33886.3
GSHG0009489	PRKAB1	up	1.93	7.99e-09	1.43e-07	chr12(+):119667952-119681623	UCSC	protein kinase AMP-activated non-catalytic subunit beta 1	AMPK, HAMPKb	5564	--	902.78	1739.73
GSHG0000778	SH3GLB1	up	1.93	1.93e-12	5.32e-11	chr1(+):86704576-86748184	UCSC	SH3 domain containing GRB2 like, endophilin B1	Bif-1, CGI-61, dJ612B15.2, PPP1R70	51100	--	3793.85	7310.86
GSHG0006497	LRTOMT // LRRC51	up	1.93	0.00468	0.0262	chr11(+):72080647-72110782	UCSC	leucine rich transmembrane and O-methyltransferase domain containing // leucine rich repeat containing 51	CFAP111, DFNB63, LRRC51, LRRC51-TOMT, TOMT	120356739, 220074	ENSG00000284922	419.19	807.59
GSHG0040631	ERV3-1	up	1.93	4.33e-06	4.83e-05	chr7(-):64990356-65006743	UCSC	endogenous retrovirus group 3 member 1, envelope	envR, ERV-R, ERV3, ERVR, HERV-R, HERVR	2086	--	761.76	1465.91
GSHG0015312	STRA6	up	1.92	4.09e-17	1.89e-15	chr15(-):74179466-74209705	UCSC	signaling receptor and transporter of retinol STRA6	MCOPCB8, MCOPS9, PP14296	64220	--	5583.31	10741.2
GSHG0027770	SH3BGR	up	1.92	0.015	0.0696	chr21(+):39445865-39515504	UCSC	SH3 domain binding glutamate rich protein	21-GARP	6450	--	375.82	722.84
GSHG0003281	VAMP4	up	1.92	0.0042	0.0239	chr1(-):171700158-171742074	UCSC	vesicle associated membrane protein 4	VAMP-4, VAMP24	8674	--	672.44	1292.8
GSHG0012793	--	up	1.92	1.21e-06	1.48e-05	chr14(-):32075425-32076641	UCSC	--	--	--	--	1532.73	2947.19
GSHG0008992	CACNB3	up	1.92	0.000598	0.00434	chr12(+):48814451-48830169	UCSC	calcium voltage-gated channel auxiliary subunit beta 3	CAB3, CACNLB3	784	--	627.5	1206.62
GSHG0018358	SPATA20	up	1.92	1.88e-06	2.25e-05	chr17(+):50543058-50555852	UCSC	spermatogenesis associated 20	HEL-S-98, SSP411, Tisp78	64847	--	1430.61	2750.51
GSHG0035990	SLIT3	up	1.92	0.000475	0.00353	chr5(-):168661740-169301139	UCSC	slit guidance ligand 3	MEGF5, SLIL2, Slit-3, SLIT1, slit2	6586	--	461.21	886.06
GSHG0045986	RADX	up	1.92	1.41e-05	0.000144	chrX(+):106611972-106679440	UCSC	RPA1 related single stranded DNA binding protein, X-linked	CXorf57	55086	--	745.3	1431.92
GSHG0008794	GABARAPL1	up	1.92	1.07e-12	3.06e-11	chr12(+):10212830-10223130	UCSC	GABA type A receptor associated protein like 1	APG8-LIKE, APG8L, ATG8, ATG8B, ATG8L, GEC1	23710	--	32649.4	62725.1
GSHG0035792	FAM13B	up	1.92	1.21e-15	4.83e-14	chr5(-):137937923-138033090	UCSC	family with sequence similarity 13 member B	ARHGAP49, C5orf5, FAM13B1, KHCHP, N61	51306	--	2557.79	4912.49
GSHG0011250	--	up	1.92	0.000356	0.00273	chr13(+):98399286-98407492	UCSC	--	--	--	--	796.95	1530.24
GSHG0013055	ZDHHC22	up	1.92	3.5e-12	9.35e-11	chr14(-):77131270-77141791	UCSC	zinc finger DHHC-type palmitoyltransferase 22	C14orf59	283576	ENSG00000177108	2240.2	4301.54
GSHG0028667	SGSM3	up	1.92	5.15e-07	6.73e-06	chr22(+):40370594-40410289	UCSC	small G protein signaling modulator 3	CIP85, MAP, RabGAP-5, RABGAP5, rabGAPLP, RUSC3, RUTBC3	27352	--	4411.9	8463.43
GSHG0039745	AP4M1	up	1.92	0.000117	0.000993	chr7(+):100101557-100110318	UCSC	adaptor related protein complex 4 subunit mu 1	CPSQ3, MU-4, MU-ARP2, SPG50	9179	--	633.21	1214.37
GSHG0029837	FBXL2	up	1.92	1.2e-05	0.000125	chr3(+):33277025-33422698	UCSC	F-box and leucine rich repeat protein 2	FBL2, FBL3	25827	--	1236.95	2372.06
GSHG0034999	NSG2	up	1.92	4.99e-07	6.55e-06	chr5(+):174045706-174109179	UCSC	neuronal vesicle trafficking associated 2	CALY3, HMP19	51617	ENSG00000170091	8605.27	16495.7
GSHG0024884	ALPG	up	1.92	0.0219	0.0957	chr2(+):232406843-232410714	UCSC	alkaline phosphatase, germ cell	ALPPL, ALPPL2, GCAP	251	ENSG00000163286	170.64	327.01
GSHG0027543	LAMA5	up	1.92	0.000499	0.00369	chr20(-):62309057-62367312	UCSC	laminin subunit alpha 5	--	3911	ENSG00000130702	1177.1	2254.53
GSHG0008883	RASSF8	up	1.91	3.73e-12	9.89e-11	chr12(+):25958682-26079891	UCSC	Ras association domain family member 8	C12orf2, HOJ1	11228	--	2394.53	4584.37
GSHG0026312	TMBIM1	up	1.91	4.5e-23	3.54e-21	chr2(-):218274194-218292555	UCSC	transmembrane BAX inhibitor motif containing 1	LFG3, MST100, MSTP100, PP1201, RECS1	64114	--	5722.6	10956.1
GSHG0043581	AOPEP	up	1.91	1.19e-06	1.46e-05	chr9(+):94726699-95087159	UCSC	aminopeptidase O (putative)	AP-O, APO, C90RF3, C9orf3, DYT31, ONPEP	84909	--	2332.7	4464.33
GSHG0030023	PARP3	up	1.91	3.7e-19	2.06e-17	chr3(+):51942352-51948867	UCSC	poly(ADP-ribose) polymerase family member 3	ADPRT3, ADPRTL2, ADPRTL3, ARTD3, IRT1, PADPRT-3	10039	--	2122.83	4061.06
GSHG0033846	ZNF827	up	1.91	1.27e-13	4.1e-12	chr4(-):145757627-145938823	UCSC	zinc finger protein 827	--	152485	--	2648.55	5063.68
GSHG0043491	AMBRA1	up	1.91	6.33e-12	1.63e-10	chr11(-):46396408-46601858	UCSC	autophagy and beclin 1 regulator 1	DCAF3, WDR94	55626	--	5473.32	10464
GSHG0004174	SGPL1	up	1.91	2.03e-12	5.59e-11	chr10(+):70815948-70881173	UCSC	sphingosine-1-phosphate lyase 1	NPHS14, S1PL, SPL	8879	ENSG00000166224	2643.04	5049.76
GSHG0001496	RGS2	up	1.91	0.000971	0.00669	chr1(+):192809039-192812276	UCSC	regulator of G protein signaling 2	G0S8	5997	ENSG00000116741	978.93	1869.38
GSHG0008727	LRRC23	up	1.91	0.0384	0.151	chr12(+):6904733-6914229	UCSC	leucine rich repeat containing 23	LRPB7	10233	--	236.23	450.68
GSHG0017032	TXNDC11	up	1.91	2.49e-10	5.36e-09	chr16(-):11679083-11742857	UCSC	thioredoxin domain containing 11	EFP1	51061	--	2264.63	4322.29
GSHG0039605	RHBDD2	up	1.91	1.18e-07	1.73e-06	chr7(+):75878948-75888926	UCSC	rhomboid domain containing 2	NPD007, RHBDL7	57414	--	3911.61	7464.88
GSHG0044976	ERP44	up	1.91	6.19e-15	2.3e-13	chr9(-):99979179-100099040	UCSC	endoplasmic reticulum protein 44	PDIA10, TXNDC4	23071	ENSG00000023318	3615.27	6897.46
GSHG0007033	TRIM5	up	1.91	0.0415	0.161	chr11(-):5663195-5938619	UCSC	tripartite motif containing 5	RNF88, TRIM5alpha	85363	--	241.09	459.94
GSHG0016108	ZNF75A	up	1.91	0.0207	0.0913	chr16(+):3305484-3318851	UCSC	zinc finger protein 75a	--	7627	--	1416.02	2701.32
GSHG0038355	--	up	1.91	0.0157	0.0726	chr6(-):122436789-122439223	UCSC	--	--	--	--	712.44	1358.96
GSHG0006909	ADAMTS15	up	1.91	6.35e-06	6.88e-05	chr11(+):130448645-130476645	UCSC	ADAM metallopeptidase with thrombospondin type 1 motif 15	--	170689	ENSG00000166106	1741.23	3321.41
GSHG0026743	CBFA2T2	up	1.91	0.00179	0.0115	chr20(+):33490080-33671808	UCSC	CBFA2/RUNX1 partner transcriptional co-repressor 2	EHT, MTGR1, p85, ZMYND3	9139	--	1068.18	2037.2
GSHG0037702	BAK1	up	1.91	8.56e-15	3.11e-13	chr6(-):33572552-33580283	UCSC	BCL2 antagonist/killer 1	BAK, BAK-LIKE, BCL2L7, CDN1	578	ENSG00000030110	7205.44	13740.6
GSHG0049263	TMEM59	up	1.91	7.21e-13	2.1e-11	chr1(-):54026681-54053573	UCSC	transmembrane protein 59	C1orf8, DCF1, HSPC001, PRO195, UNQ169	9528	--	4707.99	8972.44
GSHG0034794	PCDHB11	up	1.9	4.75e-05	0.000436	chr5(+):141199610-141203779	UCSC	protocadherin beta 11	ME2, PCDH-BETA11	56125	ENSG00000197479	1058.88	2016.76
GSHG0043109	KANK1	up	1.9	0.0137	0.0648	chr9(+):470291-746104	UCSC	KN motif and ankyrin repeat domains 1	ANKRD15, CPSQ2, KANK	23189	--	333.72	635.54
GSHG0010625	PXN	up	1.9	1.27e-16	5.54e-15	chr12(-):120210447-120265730	UCSC	paxillin	--	5829	--	2215.64	4218.89
GSHG0008892	STK38L	up	1.9	2.9e-05	0.000278	chr12(+):27244145-27325959	UCSC	serine/threonine kinase 38 like	NDR2	23012	ENSG00000211455	1295.17	2466.3
GSHG0032134	DLG1	up	1.9	2.18e-28	2.57e-26	chr3(-):197042560-197299321	UCSC	discs large MAGUK scaffold protein 1	DLGH1, hdlg, SAP-97, SAP97	1739	--	7947.32	15125.9
GSHG0043291	TESK1	up	1.9	0.00163	0.0106	chr9(+):35605262-35610040	UCSC	testis associated actin remodelling kinase 1	--	7016	--	1607.02	3057.93
GSHG0011002	COG6	up	1.9	1.31e-06	1.6e-05	chr13(+):39655627-39791666	UCSC	component of oligomeric golgi complex 6	CDG2L, COD2, SHNS	57511	--	764.38	1454.06
GSHG0014265	EGLN1	up	1.9	1.48e-07	2.12e-06	chr1(-):231363755-231425044	UCSC	egl-9 family hypoxia inducible factor 1	C1orf12, ECYT3, HALAH, HIF-PH2, HIFPH2, HPH-2, HPH2, PHD2, SM20, ZMYND6	54583	ENSG00000135766	2602.54	4951.39
GSHG0038085	CILK1	up	1.9	7.98e-05	0.000701	chr6(-):53001300-53061824	UCSC	ciliogenesis associated kinase 1	ECO, EJM10, hICK, ICK, LCK2, MRK	22858	--	1123.98	2136.95
GSHG0005305	FGFBP3	up	1.9	0.00516	0.0285	chr10(-):91906584-91909486	UCSC	fibroblast growth factor binding protein 3	C10orf13, FGF-BP3	143282	ENSG00000174721	1880.32	3573.88
GSHG0025448	EXOC6B	up	1.9	1.42e-19	8.17e-18	chr2(-):72175984-72826033	UCSC	exocyst complex component 6B	SEC15B, SEC15L2, SEMDJL3	23233	--	2779.99	5283.71
GSHG0001647	LINC00467	up	1.9	8.91e-06	9.38e-05	chr1(+):211378711-211432536	UCSC	long intergenic non-protein coding RNA 467	C1orf97	84791	ENSG00000153363	1958.31	3719.72
GSHG0021645	SHKBP1	up	1.9	5.96e-17	2.71e-15	chr19(+):40576852-40591397	UCSC	SH3KBP1 binding protein 1	PP203, Sb1	92799	ENSG00000160410	3251.87	6173.57
GSHG0013006	DPF3	up	1.9	0.000105	0.000897	chr14(-):72609034-72894101	UCSC	double PHD fingers 3	BAF45C, CERD4, SMARCG3	8110	--	716.36	1359.99
GSHG0004599	NPS	up	1.9	6.21e-14	2.07e-12	chr10(+):127549309-127553540	UCSC	neuropeptide S	--	594857	ENSG00000214285	1056.13	2004.91
GSHG0002696	FRRS1	up	1.9	0.00216	0.0136	chr1(-):99703970-99766635	UCSC	ferric chelate reductase 1	SDFR2, SDR2	391059	--	638.68	1212
GSHG0001402	RABGAP1L	up	1.9	5.1e-23	3.95e-21	chr1(+):174159410-174995308	UCSC	RAB GTPase activating protein 1 like	HHL, TBC1D18	9910	--	6723.61	12759.4
GSHG0020979	CIRBP	up	1.9	1.48e-07	2.13e-06	chr19(+):1269332-1274880	UCSC	cold inducible RNA binding protein	CIRP	1153	--	39670.6	75275.2
GSHG0006149	SLC39A13	up	1.9	0.0046	0.0258	chr11(+):47354864-47416500	UCSC	solute carrier family 39 member 13	EDSSPD3, LZT-Hs9, SCDEDS, ZIP13	91252	--	558.58	1059.97
GSHG0046279	ARSD	up	1.9	1.72e-06	2.06e-05	chrX(-):2903970-2929351	UCSC	arylsulfatase D	ASD	414	--	2042.87	3876.43
GSHG0018490	PITPNC1	up	1.9	0.000422	0.00317	chr17(+):67377281-67697256	UCSC	phosphatidylinositol transfer protein cytoplasmic 1	M-RDGB-beta, MRDGBbeta, RDGB-BETA, RDGBB, RDGBB1	26207	--	987.81	1874.18
GSHG0028289	TMEM50B	up	1.9	3.79e-18	1.95e-16	chr21(-):33432485-33480011	UCSC	transmembrane protein 50B	C21orf4, HCVP7TP3	757	--	3882.22	7365.71
GSHG0001231	NTRK1	up	1.9	0.00727	0.038	chr1(+):156815679-156881850	UCSC	neurotrophic receptor tyrosine kinase 1	MTC, p140-TrkA, TRK, Trk-A, TRK1, TRKA	4914	--	326.82	619.84
GSHG0044031	FOXD4	up	1.9	0.0108	0.0528	chr9(-):116056-118419	UCSC	forkhead box D4	FKHL9, FOXD4A, FREAC-5, FREAC5	2298	ENSG00000170122	802.25	1520.95
GSHG0021367	OCEL1	up	1.9	0.042	0.162	chr19(+):17226204-17229219	UCSC	occludin/ELL domain containing 1	FWP009, S863-9	79629	--	572.04	1084.45
GSHG0014836	SPPL2A	up	1.89	0.00401	0.023	chr15(-):50702266-50765709	UCSC	signal peptide peptidase like 2A	IMD86, IMP3, PSL2	84888	ENSG00000138600	658.48	1247.14
GSHG0004854	ARHGAP12	up	1.89	3.48e-06	3.96e-05	chr10(-):31805398-31928876	UCSC	Rho GTPase activating protein 12	--	94134	--	1607.11	3040.76
GSHG0033762	ANXA5	up	1.89	6.09e-20	3.62e-18	chr4(-):121667946-121696992	UCSC	annexin A5	ANX5, CPB-I, ENX2, HEL-S-7, PP4, RPRGL3, VAC-alph	308	ENSG00000164111	4991.11	9442.93
GSHG0004803	PIP4K2A	up	1.89	4.5e-07	5.95e-06	chr10(-):22534854-22714578	UCSC	phosphatidylinositol-5-phosphate 4-kinase type 2 alpha	PI5P4KA, PIP5K2A, PIP5KII-alpha, PIP5KIIA, PIPK	5305	--	1210.99	2290.86
GSHG0033152	ANKRD37	up	1.89	0.0276	0.116	chr4(+):185396684-185400628	UCSC	ankyrin repeat domain 37	Lrp2bp	353322	ENSG00000186352	252.63	476.88
GSHG0024890	EFHD1	up	1.89	0.0424	0.164	chr2(+):232606057-232682780	UCSC	EF-hand domain family member D1	MST133, MSTP133, PP3051, SWS2	80303	--	1017.12	1918.29
GSHG0023649	NRBP1	up	1.89	1.45e-31	2.06e-29	chr2(+):27427790-27442259	UCSC	nuclear receptor binding protein 1	BCON3, MADM, MUDPNP, NRBP	29959	--	9291.68	17521
GSHG0027268	BCL2L1	up	1.89	2.23e-25	2.09e-23	chr20(-):31664453-31723963	UCSC	BCL2 like 1	Bcl-X, BCL-XL/S, BCL2L, BCLX, PPP1R52	598	--	34495	65044.3
GSHG0000278	NIPAL3	up	1.89	0.00354	0.0208	chr1(+):24413524-24472983	UCSC	NIPA like domain containing 3	DJ462O23.2, NPAL3, SLC57A5	57185	--	518.42	977.42
GSHG0026779	DLGAP4	up	1.89	6.83e-12	1.75e-10	chr20(+):36306339-36528635	UCSC	DLG associated protein 4	DAP-4, DAP4, DLP4, SAPAP-4, SAPAP4	22839	--	2089.84	3940.53
GSHG0029312	ARFGAP3	up	1.89	2.35e-12	6.42e-11	chr22(-):42796502-42857273	UCSC	ADP ribosylation factor GTPase activating protein 3	ARFGAP1	26286	--	2759.82	5203.2
GSHG0043561	PHF2	up	1.89	4.2e-07	5.58e-06	chr9(+):93576584-93679587	UCSC	PHD finger protein 2	CENP-35, GRC5, JHDM1E, KDM7C	5253	ENSG00000197724	2226.71	4197.9
GSHG0042478	STAU2	up	1.88	1.17e-14	4.18e-13	chr8(-):73420369-73747708	UCSC	staufen double-stranded RNA binding protein 2	39K2, 39K3	27067	--	3816.69	7194.1
GSHG0033457	SGCB	up	1.88	6.75e-05	0.000602	chr4(-):52020706-52038299	UCSC	sarcoglycan beta	A3b, LGMD2E, LGMDR4, SGC	6443	ENSG00000163069	779.63	1469.66
GSHG0005959	SPON1	up	1.88	1.34e-39	2.97e-37	chr11(+):13962689-14268133	UCSC	spondin 1	f-spondin, VSGP/F-spondin	10418	ENSG00000262655	9752.82	18378.7
GSHG0025511	RETSAT	up	1.88	3.22e-15	1.24e-13	chr2(-):85341955-85354532	UCSC	retinol saturase	--	54884	ENSG00000042445	2501.88	4714.43
GSHG0044832	TPT1-AS1	up	1.88	0.00607	0.0327	chr13(+):45341345-45391737	UCSC	TPT1 antisense RNA 1	--	100190939	--	773.42	1457.61
GSHG0019450	MMD	up	1.88	4.21e-13	1.27e-11	chr17(-):55392614-55421960	UCSC	monocyte to macrophage differentiation associated	MMA, MMD1, PAQR11	23531	--	9610.34	18106.5
GSHG0001613	PFKFB2	up	1.88	0.00192	0.0123	chr1(+):207034416-207081027	UCSC	6-phosphofructo-2-kinase/fructose-2, 6-biphosphatase 2	PFK-2/FBPase-2	5208	--	362.47	682.33
GSHG0001096	MLLT11	up	1.88	4.76e-25	4.35e-23	chr1(+):151059403-151069544	UCSC	MLLT11 transcription factor 7 cofactor	AF1Q	10962	ENSG00000213190	30357.9	57128.6
GSHG0006675	BIRC2	up	1.88	1.46e-11	3.64e-10	chr11(+):102347214-102378670	UCSC	baculoviral IAP repeat containing 2	API1, c-IAP1, cIAP1, Hiap-2, HIAP2, MIHB, RNF48	329	--	1563.26	2941.35
GSHG0013231	PTPN21	up	1.88	1.68e-06	2.02e-05	chr14(-):88465778-88555007	UCSC	protein tyrosine phosphatase non-receptor type 21	PTPD1, PTPRL10	11099	ENSG00000070778	2523.08	4745.07
GSHG0041621	HGSNAT	up	1.88	6.32e-20	3.75e-18	chr8(+):43140464-43202855	UCSC	heparan-alpha-glucosaminide N-acetyltransferase	HGNAT, MPS3C, RP73, TMEM76	138050	ENSG00000165102	7159.33	13461.9
GSHG0021870	TBC1D17	up	1.88	4.5e-09	8.41e-08	chr19(+):49877572-49888750	UCSC	TBC1 domain family member 17	--	79735	--	1796.52	3373.89
GSHG0028895	PI4KAP1	up	1.88	0.000907	0.00629	chr22(-):18533657-18577948	UCSC	phosphatidylinositol 4-kinase alpha pseudogene 1	--	728233	ENSG00000274602	914.88	1716.85
GSHG0022965	ZNF285	up	1.88	0.0143	0.0672	chr19(-):44382317-44401608	UCSC	zinc finger protein 285	ZNF285A	26974	--	455.78	854.98
GSHG0032239	ADD1	up	1.88	5.28e-23	4.07e-21	chr4(+):2843844-3008802	UCSC	adducin 1	ADDA	118	--	8562.47	16058.8
GSHG0021922	ZNF528	up	1.88	2.94e-07	4.02e-06	chr19(+):52397849-52418403	UCSC	zinc finger protein 528	--	84436	ENSG00000167555	2886.98	5413.85
GSHG0042124	TDRP	up	1.88	3.31e-08	5.34e-07	chr8(-):489792-545780	UCSC	testis development related protein	C8orf42, Inm01, TDRP1, TDRP2	157695	--	7395.4	13868.6
GSHG0024466	MBD5	up	1.87	0.00995	0.0493	chr2(+):148021091-148516971	UCSC	methyl-CpG binding domain protein 5	MRD1	55777	--	917.36	1720.12
GSHG0014226	ZFAND6	up	1.87	1.07e-07	1.58e-06	chr15(+):80059635-80138393	UCSC	zinc finger AN1-type containing 6	AWP1, ZA20D3, ZFAND5B	54469	--	4351.32	8155.98
GSHG0004261	TSPAN14	up	1.87	6.26e-11	1.45e-09	chr10(+):80454282-80522631	UCSC	tetraspanin 14	DC-TM4F2, TM4SF14, tspan-14	81619	--	2097.35	3930.19
GSHG0002991	ARNT	up	1.87	1.3e-22	9.57e-21	chr1(-):150809713-150876769	UCSC	aryl hydrocarbon receptor nuclear translocator	bHLHe2, HIF-1-beta, HIF-1beta, HIF1-beta, HIF1B, HIF1BETA, TANGO	405	--	8535.58	15981.1
GSHG0043719	COL27A1	up	1.87	2.16e-07	3.04e-06	chr9(+):114155537-114312511	UCSC	collagen type XXVII alpha 1 chain	STLS	85301	ENSG00000196739	26947.6	50443.8
GSHG0047631	PRH1	up	1.87	0.0259	0.11	chr12(-):10880961-11171611	UCSC	proline rich protein HaeIII subfamily 1	Db-s, PA, PIF-S, Pr1/Pr2, PRH2, PRP-1/PRP-2	5554	ENSG00000231887	237.96	445.59
GSHG0028983	ZMAT5	up	1.87	1.43e-07	2.06e-06	chr22(-):29730788-29767011	UCSC	zinc finger matrin-type 5	SNRNP20, U11/U12-20K, ZC3H19	55954	ENSG00000100319	2977.44	5570.61
GSHG0048832	LONRF1	up	1.87	8.12e-11	1.86e-09	chr8(-):12721906-12755526	UCSC	LON peptidase N-terminal domain and ring finger 1	RNF191	91694	ENSG00000154359	1209.42	2262.3
GSHG0012789	HEATR5A	up	1.87	1.9e-06	2.26e-05	chr14(-):31291788-31420550	UCSC	HEAT repeat containing 5A	C14orf125, p200b	25938	ENSG00000129493	841.09	1573.68
GSHG0008099	CCDC90B	up	1.87	1.19e-08	2.06e-07	chr11(-):83259081-83286375	UCSC	coiled-coil domain containing 90B	MDS011, MDS025	60492	--	2813.16	5260.12
GSHG0041692	CHCHD7	up	1.87	0.0185	0.0831	chr8(+):56211789-56218809	UCSC	coiled-coil-helix-coiled-coil-helix domain containing 7	COX23	79145	--	418.58	782.33
GSHG0023410	GBA	up	1.87	5.56e-16	2.29e-14	chr1(-):155234452-155244862	UCSC	glucosylceramidase beta	GBA1, GCB, GLUC	2629	--	6029.13	11258.5
GSHG0041680	RGS20	up	1.87	0.0354	0.142	chr8(+):53851795-53959304	UCSC	regulator of G protein signaling 20	g(z)GAP, gz-GAP, RGSZ1, ZGAP1	8601	--	336.59	628.25
GSHG0046044	PLS3	up	1.87	2.18e-16	9.31e-15	chrX(+):115561165-115650861	UCSC	plastin 3	BMND18, T-plastin	5358	--	11494.1	21444.4
GSHG0019469	TSPOAP1	up	1.87	7.04e-06	7.58e-05	chr17(-):58301231-58328795	UCSC	TSPO associated protein 1	BZRAP1, PBR-IP, PRAX-1, PRAX1, RIM-BP1, RIMBP1	9256	--	2643.78	4931.29
GSHG0002701	RTCA-AS1	up	1.86	0.0435	0.167	chr1(-):100264742-100266174	UCSC	RTCA antisense RNA 1	--	100506007	--	95.54	178.22
GSHG0012495	EML1	up	1.86	2.37e-11	5.76e-10	chr14(+):99737722-99942060	UCSC	EMAP like 1	BH, ELP79, EMAP, EMAP-1, EMAPL	2009	--	1991.6	3711.51
GSHG0015905	LOC100419583	up	1.86	0.00442	0.025	chr15(+):44728988-44732849	UCSC	ring finger protein 4 pseudogene	--	100419583	--	348.09	648.49
GSHG0036287	RIPK1	up	1.86	0.00848	0.0432	chr6(+):3063888-3115187	UCSC	receptor interacting serine/threonine kinase 1	AIEFL, IMD57, RIP, RIP-1, RIP1	8737	--	1199	2233.36
GSHG0003106	PAQR6	up	1.86	0.0329	0.134	chr1(-):156243320-156248073	UCSC	progestin and adipoQ receptor family member 6	PRdelta	79957	--	656.87	1222.85
GSHG0010561	HECTD4	up	1.86	3.47e-19	1.93e-17	chr12(-):112160195-112382444	UCSC	HECT domain E3 ubiquitin protein ligase 4	C12ord51, C12orf51, HEEL, POTAGE	283450	--	7258.84	13515.3
GSHG0030274	NECTIN3	up	1.86	0.0192	0.0856	chr3(+):111071816-111194170	UCSC	nectin cell adhesion molecule 3	CD113, CDW113, NECTIN-3, PPR3, PRR3, PVRL3, PVRR3	25945	--	144.66	269.26
GSHG0022244	PLIN3	up	1.86	4.82e-05	0.000442	chr19(-):4838341-4867768	UCSC	perilipin 3	M6PRBP1, PP17, TIP47	10226	--	1875.12	3489.76
GSHG0017011	EMP2	up	1.86	1.96e-19	1.11e-17	chr16(-):10528422-10580632	UCSC	epithelial membrane protein 2	XMP	2013	--	14064	26173.5
GSHG0018726	SMG6	up	1.86	1.64e-08	2.78e-07	chr17(-):2059839-2303785	UCSC	SMG6 nonsense mediated mRNA decay factor	C17orf31, EST1A, hEST1A, hSMG5/7a, SMG-6	23293	--	1031.36	1919.11
GSHG0031882	MBNL1-AS1	up	1.86	3.36e-06	3.82e-05	chr3(-):152262636-152269626	UCSC	MBNL1 antisense RNA 1	--	401093	ENSG00000229619	1064.87	1981.05
GSHG0019585	SDK2	up	1.86	2.88e-23	2.28e-21	chr17(-):73334384-73644445	UCSC	sidekick cell adhesion molecule 2	--	54549	ENSG00000069188	7561.79	14058.8
GSHG0004495	CASP7	up	1.86	0.0418	0.162	chr10(+):113679194-113730909	UCSC	caspase 7	CASP-7, CMH-1, ICE-LAP3, LICE2, MCH3	840	--	307.24	571.16
GSHG0021646	PLD3	up	1.86	4.01e-15	1.53e-13	chr19(+):40348695-40378485	UCSC	phospholipase D family member 3	AD19, HU-K4, HUK4, SCA46	23646	--	5630.13	10466.2
GSHG0037585	KIF13A	up	1.86	4.87e-12	1.28e-10	chr6(-):17759126-17987635	UCSC	kinesin family member 13A	bA500C11.2, RBKIN	63971	--	1903.83	3538.76
GSHG0000513	CCDC24	up	1.86	0.00618	0.0331	chr1(+):43991599-43996528	UCSC	coiled-coil domain containing 24	--	149473	ENSG00000159214	352.79	655.46
GSHG0042200	ENTPD4	up	1.86	8.82e-07	1.11e-05	chr8(-):23385784-23457695	UCSC	ectonucleoside triphosphate diphosphohydrolase 4	LALP70, LAP70, LYSAL1, NTPDase-4, UDPase	9583	--	1153.97	2143.91
GSHG0023174	ZNF528-AS1	up	1.86	0.00299	0.018	chr19(-):52388842-52397765	UCSC	ZNF528 antisense RNA 1	--	102724105	ENSG00000269834	217.44	403.47
GSHG0030102	PRICKLE2-AS1	up	1.86	6.12e-11	1.43e-09	chr3(+):64067964-64103129	UCSC	PRICKLE2 antisense RNA 1	--	100652759	ENSG00000241111	1866.19	3464.58
GSHG0013327	PPP1R13B	up	1.86	0.00242	0.015	chr14(-):103733195-103847575	UCSC	protein phosphatase 1 regulatory subunit 13B	ASPP1, p53BP2-like, p85	23368	ENSG00000088808	398.12	738.75
GSHG0009414	USP30	up	1.86	0.0215	0.0942	chr12(+):109023089-109088023	UCSC	ubiquitin specific peptidase 30	--	84749	--	855.17	1587.05
GSHG0048582	ZYX	up	1.85	4.99e-20	3e-18	chr7(+):143361717-143391111	UCSC	zyxin	ESP-2, HED-2	7791	--	9484.15	17593
GSHG0044405	--	up	1.85	4.88e-12	1.28e-10	chr9(-):62800842-62802714	UCSC	--	--	--	--	2555.35	4739.41
GSHG0002438	SPATA6	up	1.85	0.0308	0.127	chr1(-):48295373-48472204	UCSC	spermatogenesis associated 6	HASH, SRF-1, SRF1	54558	--	150.15	278.36
GSHG0047181	USP9Y	up	1.85	3.39e-07	4.59e-06	chrY(+):12701231-12860839	UCSC	ubiquitin specific peptidase 9 Y-linked	DFFRY, SPGFY2	8287	ENSG00000114374	2805.22	5200.06
GSHG0009151	GLI1	up	1.85	0.000125	0.00106	chr12(+):57459785-57472268	UCSC	GLI family zinc finger 1	GLI, PAPA8, PPD1	2735	--	690.06	1278.55
GSHG0043752	CUTALP	up	1.85	2.77e-13	8.55e-12	chr9(+):120843066-120854373	UCSC	cutA divalent cation tolerance like, pseudogene	PSMD5-AS1	253039	ENSG00000226752	2373.73	4398.68
GSHG0034441	F2R	up	1.85	7.69e-07	9.79e-06	chr5(+):76716043-76735770	UCSC	coagulation factor II thrombin receptor	CF2R, HTR, PAR-1, PAR1, TR	2149	ENSG00000181104	23665.3	43857.3
GSHG0047510	PHF1	up	1.85	0.000112	0.000955	chr6(+):33410996-33416439	UCSC	PHD finger protein 1	hPHF1, MTF2L2, PCL1, PHF2, TDRD19C	5252	--	1306.08	2418.52
GSHG0043006	ZNF251	up	1.85	8.77e-07	1.1e-05	chr8(-):144720909-144756417	UCSC	zinc finger protein 251	--	90987	ENSG00000198169	1473.74	2729.08
GSHG0049253	PDE4DIP	up	1.85	0.0251	0.107	chr1(+):148808434-149033016	UCSC	phosphodiesterase 4D interacting protein	CMYA2, MMGL	9659	--	377.54	698.93
GSHG0035489	ANKRA2	up	1.85	0.0235	0.102	chr5(-):73552190-73565674	UCSC	ankyrin repeat family A member 2	ANKRA	57763	ENSG00000164331	337.25	624.37
GSHG0037304	TIAM2	up	1.85	0.0282	0.118	chr6(+):154995315-155260617	UCSC	TIAM Rac1 associated GEF 2	STEF, TIAM-2	26230	--	530.88	982.63
GSHG0026232	CLK1	up	1.85	5.84e-17	2.66e-15	chr2(-):200853009-200864696	UCSC	CDC like kinase 1	CLK, CLK/STY, STY	1195	--	3158.28	5843.35
GSHG0031259	PLXNB1	up	1.85	4.72e-10	9.88e-09	chr3(-):48403854-48430185	UCSC	plexin B1	PLEXIN-B1, PLXN5, SEP	5364	--	1129.61	2088.68
GSHG0016087	FLYWCH1	up	1.85	6.95e-05	0.000618	chr16(+):2911931-2951208	UCSC	FLYWCH-type zinc finger 1	--	84256	--	860.35	1591.02
GSHG0041116	KCP	up	1.85	0.00424	0.0241	chr7(-):128862451-128910719	UCSC	kielin cysteine rich BMP regulator	CRIM2, KCP1, NET67	375616	--	415.9	768.61
GSHG0048196	NLGN2	up	1.85	0.00452	0.0254	chr17(+):7407845-7419860	UCSC	neuroligin 2	--	57555	ENSG00000169992	326.77	603.86
GSHG0018301	SNX11	up	1.85	8.51e-06	9e-05	chr17(+):48107549-48123601	UCSC	sorting nexin 11	--	29916	--	539.13	995.9
GSHG0027710	IL10RB	up	1.85	0.0122	0.0586	chr21(+):33266367-33297221	UCSC	interleukin 10 receptor subunit beta	CDW210B, CRF2-4, CRFB4, D21S58, D21S66, IL-10R2	3588	ENSG00000243646	416.41	769.45
GSHG0006396	PACS1	up	1.85	1.24e-10	2.79e-09	chr11(+):66070272-66244744	UCSC	phosphofurin acidic cluster sorting protein 1	MRD17, SHMS	55690	ENSG00000175115	4340.39	8016.57
GSHG0022664	IPO5P1	up	1.85	0.0115	0.0559	chr19(-):23255053-23274251	UCSC	importin 5 pseudogene 1	--	100132815	--	277.99	513.53
GSHG0012363	GSTZ1	up	1.84	1.25e-08	2.15e-07	chr14(+):77320996-77331597	UCSC	glutathione S-transferase zeta 1	GSTZ1-1, MAAI, MAAID, MAI	2954	--	1850.04	3412.81
GSHG0005481	CCDC186	up	1.84	0.00149	0.00982	chr10(-):114120862-114174220	UCSC	coiled-coil domain containing 186	C10orf118, CCCP-1, CCCP1, golgin104	55088	--	1343.28	2477.46
GSHG0022092	ZNF135	up	1.84	3.9e-05	0.000365	chr19(+):58059239-58086310	UCSC	zinc finger protein 135	pHZ-17, pT3, ZNF61, ZNF78L1	7694	--	2597.84	4788.37
GSHG0039541	KCTD7	up	1.84	0.0173	0.0786	chr7(+):66628881-66643229	UCSC	potassium channel tetramerization domain containing 7	CLN14, EPM3	154881	--	247.98	457.04
GSHG0032510	TBC1D19	up	1.84	2.4e-06	2.81e-05	chr4(+):26584084-26756223	UCSC	TBC1 domain family member 19	--	55296	--	1007.2	1855.5
GSHG0016398	KRBOX5	up	1.84	0.00563	0.0307	chr16(+):31713233-31761565	UCSC	KRAB box domain containing 5	ZNF720	124411	--	1136.99	2094.01
GSHG0007703	ACP2	up	1.84	2.27e-05	0.000222	chr11(-):47239302-47248840	UCSC	acid phosphatase 2, lysosomal	LAP	53	--	1919.69	3533.9
GSHG0033583	SCD5	up	1.84	1.43e-09	2.82e-08	chr4(-):82629539-82798796	UCSC	stearoyl-CoA desaturase 5	ACOD4, DFNA79, FADS4, HSCD5, SCD2, SCD4	79966	--	3720.75	6847.27
GSHG0033613	HSD17B11	up	1.84	2.25e-13	7.01e-12	chr4(-):87336515-87391226	UCSC	hydroxysteroid 17-beta dehydrogenase 11	17-BETA-HSD11, 17-BETA-HSDXI, 17BHSD11, DHRS8, PAN1B, RETSDR2, SDR16C2	51170	ENSG00000198189	3193.02	5873.85
GSHG0032689	PARM1	up	1.84	0.000103	0.000885	chr4(+):74933116-75050113	UCSC	prostate androgen-regulated mucin-like protein 1	Cipar1, DKFZP564O0823, PARM-1, WSC4	25849	ENSG00000169116	1282.48	2358.24
GSHG0034556	FER	up	1.84	5.03e-05	0.000459	chr5(+):108747822-109196841	UCSC	FER tyrosine kinase	p94-Fer, PPP1R74, TYK3	2241	--	1120.28	2057.68
GSHG0029237	PLA2G6	up	1.84	7.84e-05	0.00069	chr22(-):38111495-38181830	UCSC	phospholipase A2 group VI	CaI-PLA2, GVI, INAD1, iPLA2, IPLA2-VIA, iPLA2beta, NBIA2, NBIA2A, NBIA2B, PARK14, PLA2, PNPLA9	8398	--	1184.77	2174.66
GSHG0034408	MAP1B	up	1.84	3.85e-09	7.26e-08	chr5(+):72107291-72209568	UCSC	microtubule associated protein 1B	FUTSCH, MAP5, PPP1R102, PVNH9	4131	ENSG00000131711	67457.6	123793
GSHG0013640	CHP1	up	1.83	1.24e-16	5.44e-15	chr15(+):41231239-41281887	UCSC	calcineurin like EF-hand protein 1	CHP, p22, p24, Sid470p, SLC9A1BP, SPAX9	11261	--	10100.3	18527.5
GSHG0024694	STRADB	up	1.83	2.44e-11	5.93e-10	chr2(+):201451669-201480846	UCSC	STE20 related adaptor beta	ALS2CR2, CALS-21, ILPIP, ILPIPA, PAPK, PRO1038	55437	--	3781.31	6933.66
GSHG0047483	HLA-A	up	1.83	0.00016	0.00132	chr6(+):29942470-29949606	UCSC	major histocompatibility complex, class I, A	HLAA	3105	ENSG00000206503	747.24	1370.74
GSHG0013773	MINDY2	up	1.83	0.00515	0.0285	chr15(+):58771190-58861900	UCSC	MINDY lysine 48 deubiquitinase 2	FAM63B	54629	--	586.47	1075.18
GSHG0019413	FAM117A	up	1.83	5.76e-07	7.47e-06	chr17(-):49710325-49788575	UCSC	family with sequence similarity 117 member A	--	81558	ENSG00000121104	1277.5	2341.03
GSHG0029409	CPT1B	up	1.83	0.0184	0.0825	chr22(-):50568861-50578612	UCSC	carnitine palmitoyltransferase 1B	CPT1-M, CPT1M, CPTI, CPTI-M, M-CPT1, MCCPT1, MCPT1	1375	--	647.52	1186.43
GSHG0016945	HCFC1R1	up	1.83	2.52e-07	3.49e-06	chr16(-):3022620-3024286	UCSC	host cell factor C1 regulator 1	HPIP	54985	--	3870.14	7089.48
GSHG0038246	ACTG1	up	1.83	1.11e-78	1.9e-75	chr17(-):81509971-81512800	UCSC	actin gamma 1	ACT, ACTG, DFNA20, DFNA26, HEL-176	71	--	1.09014e+06	1.99626e+06
GSHG0007813	AHNAK	up	1.83	3.24e-26	3.2e-24	chr11(-):62433542-62546849	UCSC	AHNAK nucleoprotein	AHNAKRS, PM227	79026	--	16669.6	30522.7
GSHG0004735	PHYH	up	1.83	0.00368	0.0214	chr10(-):13277799-13300101	UCSC	phytanoyl-CoA 2-hydroxylase	LN1, LNAP1, PAHX, PHYH1, RD	5264	--	404.52	740.52
GSHG0009332	ELK3	up	1.83	0.000178	0.00145	chr12(+):96194375-96269824	UCSC	ETS transcription factor ELK3	ERP, NET, SAP-2, SAP2	2004	ENSG00000111145	263.02	481.72
GSHG0025717	NPHP1	up	1.83	0.0101	0.0499	chr2(-):110122329-110205018	UCSC	nephrocystin 1	JBTS4, NPH1, SLSN1	4867	--	377	690.31
GSHG0019678	CYTH1	up	1.83	3.15e-14	1.08e-12	chr17(-):78674048-78782294	UCSC	cytohesin 1	B2-1, CYTOHESIN-1, D17S811E, PSCD1, SEC7	9267	--	2866.85	5240.68
GSHG0010282	B4GALNT1	up	1.83	0.00294	0.0177	chr12(-):57623409-57633239	UCSC	beta-1, 4-N-acetyl-galactosaminyltransferase 1	GALGT, GalNAc-T, GALNACT, SPG26	2583	--	458.77	838.08
GSHG0031207	ANO10	up	1.83	0.000543	0.00399	chr3(-):43365848-43691594	UCSC	anoctamin 10	SCAR10, TMEM16K	55129	--	599.57	1095.32
GSHG0014774	LRRC57	up	1.83	2.91e-05	0.000279	chr15(-):42537829-42548802	UCSC	leucine rich repeat containing 57	--	255252	ENSG00000180979, ENSG00000285942	706.71	1290.49
GSHG0013766	POLR2M // GCOM1 // MYZAP	up	1.83	0.000214	0.00172	chr15(+):57591904-57782762	UCSC	RNA polymerase II subunit M // GCOM1, MYZAP-POLR2M combined locus // myocardial zonula adherens protein	gcom, GCOM1, Gcom2, Gdown, Gdown1, GRINL1A, Gup, MYOZAP, MYZAP, MYZAP-POLR2M	100820829, 145781, 81488	--	934.44	1706.18
GSHG0012226	HIF1A	up	1.83	1.42e-17	6.83e-16	chr14(+):61695513-61748259	UCSC	hypoxia inducible factor 1 subunit alpha	bHLHe78, HIF-1-alpha, HIF-1A, HIF-1alpha, HIF1, HIF1-ALPHA, MOP1, PASD8	3091	--	28741.8	52477.3
GSHG0004155	KIFBP	up	1.83	7.39e-08	1.12e-06	chr10(+):68988798-69016982	UCSC	kinesin family binding protein	KBP, KIAA1279, KIF1BP, TTC20	26128	ENSG00000198954	1753.55	3201.27
GSHG0036788	KLC4	up	1.82	0.000862	0.00601	chr6(+):43040777-43075099	UCSC	kinesin light chain 4	bA387M24.3, KNSL8	89953	--	644.76	1176.2
GSHG0028894	PI4KAP2	up	1.82	1.12e-08	1.96e-07	chr22(-):21472998-21517514	UCSC	phosphatidylinositol 4-kinase alpha pseudogene 2	--	375133	ENSG00000183506	1804.14	3291.56
GSHG0017041	CPPED1	up	1.82	4.44e-07	5.88e-06	chr16(-):12659799-12803887	UCSC	calcineurin like phosphoesterase domain containing 1	CSTP1	55313	--	2699.29	4923.73
GSHG0036808	TMEM63B	up	1.82	1.74e-13	5.53e-12	chr6(+):44126911-44155519	UCSC	transmembrane protein 63B	C6orf110	55362	--	3350.93	6108.21
GSHG0018591	AANAT	up	1.82	4.16e-07	5.53e-06	chr17(+):76453351-76470117	UCSC	aralkylamine N-acetyltransferase	DSPS, SNAT	15	--	2039.9	3716.74
GSHG0008748	FOXJ2	up	1.82	0.0113	0.0552	chr12(+):8032716-8055517	UCSC	forkhead box J2	FHX	55810	ENSG00000065970	530.86	966.66
GSHG0034748	CTNNA1	up	1.82	6.2e-39	1.33e-36	chr5(+):138753420-138935034	UCSC	catenin alpha 1	CAP102, MDPT2	1495	--	11603.9	21125.4
GSHG0043276	IL11RA	up	1.82	6.06e-19	3.3e-17	chr9(+):34650702-34661902	UCSC	interleukin 11 receptor subunit alpha	CRSDA	3590	--	1867.28	3395.25
GSHG0035332	RICTOR	up	1.82	0.00903	0.0456	chr5(-):38937919-39074405	UCSC	RPTOR independent companion of MTOR complex 2	AVO3, hAVO3, PIA	253260	--	554.59	1008.54
GSHG0022398	ZNF625	up	1.82	0.00668	0.0355	chr19(-):12144890-12156734	UCSC	zinc finger protein 625	--	90589	--	701.45	1274.26
GSHG0039664	CDK14	up	1.82	0.0101	0.0498	chr7(+):90563773-91210593	UCSC	cyclin dependent kinase 14	PFTAIRE1, PFTK1	5218	--	714.07	1296.64
GSHG0043296	CREB3	up	1.82	0.000374	0.00284	chr9(+):35732335-35737008	UCSC	cAMP responsive element binding protein 3	LUMAN, LZIP, sLZIP	10488	ENSG00000107175	1501.14	2725.14
GSHG0048362	SIRT2	up	1.82	4.79e-10	1e-08	chr19(-):38878555-38899733	UCSC	sirtuin 2	SIR2, SIR2L, SIR2L2	22933	--	1693.16	3073.91
GSHG0033128	TENM3	up	1.81	5.51e-18	2.8e-16	chr4(+):182143987-182803024	UCSC	teneurin transmembrane protein 3	MCOPCB9, MCOPS15, ODZ3, ten-3, Ten-m3, TEN3, TNM3	55714	ENSG00000218336	13167.8	23897.5
GSHG0021070	CAPS	up	1.81	0.00994	0.0493	chr19(+):5911370-5916211	UCSC	calcyphosine	CAPS1	828	--	509.2	923.8
GSHG0003176	IGSF8	up	1.81	2.7e-06	3.13e-05	chr1(-):160091339-160098829	UCSC	immunoglobulin superfamily member 8	CD316, CD81P3, EWI-2, EWI2, KCT-4, LIR-D1, PGRL	93185	--	1142.47	2072.81
GSHG0007846	ZFTA	up	1.81	6.61e-05	0.00059	chr11(-):63759892-63768775	UCSC	zinc finger translocation associated	C11orf95	65998	ENSG00000188070	1875.61	3402.29
GSHG0039188	ZNF853	up	1.81	0.000658	0.00473	chr7(+):6615610-6624290	UCSC	zinc finger protein 853	--	54753	ENSG00000236609	500.78	908.75
GSHG0029878	TTC21A	up	1.81	0.0393	0.154	chr3(+):39107661-39138903	UCSC	tetratricopeptide repeat domain 21A	IFT139A, SPGF37, STI2	199223	--	211.04	382.83
GSHG0026592	BTBD3	up	1.81	8.01e-13	2.33e-11	chr20(+):11890723-11926595	UCSC	BTB domain containing 3	dJ742J24.1	22903	--	4937.12	8950.81
GSHG0032281	WFS1	up	1.81	4.69e-06	5.21e-05	chr4(+):6269850-6303265	UCSC	wolframin ER transmembrane glycoprotein	CTRCT41, WFRS, WFS, WFSL	7466	--	582.8	1056.13
GSHG0038251	HACE1	up	1.81	0.000621	0.00448	chr6(-):104728093-104859919	UCSC	HECT domain and ankyrin repeat containing E3 ubiquitin protein ligase 1	SPPRS	57531	--	1020.93	1849.57
GSHG0001367	GORAB	up	1.81	0.0118	0.0571	chr1(+):170532122-170553834	UCSC	golgin, RAB6 interacting	GO, NTKLBP1, SCYL1BP1	92344	--	582.15	1054.43
GSHG0030092	C3orf14	up	1.81	0.000355	0.00272	chr3(+):62319022-62336213	UCSC	chromosome 3 open reading frame 14	HT021	57415	--	579.84	1050.29
GSHG0019500	APPBP2	up	1.81	5.08e-07	6.65e-06	chr17(-):60443158-60526242	UCSC	amyloid beta precursor protein binding protein 2	APP-BP2, HS.84084, PAT1	10513	ENSG00000062725	2380.92	4310.93
GSHG0024504	TBR1	up	1.81	2.25e-16	9.61e-15	chr2(+):161416166-161425870	UCSC	T-box brain transcription factor 1	IDDAS, TBR-1, TES-56	10716	ENSG00000136535	25294.9	45765.6
GSHG0012979	ACTN1	up	1.81	1.23e-17	5.97e-16	chr14(-):68874128-68979302	UCSC	actinin alpha 1	BDPLT15	87	--	15173.4	27450.5
GSHG0024007	TCF7L1	up	1.81	4.49e-12	1.18e-10	chr2(+):85133392-85310387	UCSC	transcription factor 7 like 1	TCF-3, TCF3	83439	ENSG00000152284	3949.08	7141.85
GSHG0018254	TMUB2	up	1.81	0.000131	0.0011	chr17(+):44186966-44191929	UCSC	transmembrane and ubiquitin like domain containing 2	FP2653	79089	--	2754.39	4979.41
GSHG0033950	FBXO8	up	1.81	0.00826	0.0423	chr4(-):174236658-174284264	UCSC	F-box protein 8	DC10, FBS, FBX8	26269	ENSG00000164117	618.31	1117.65
GSHG0001283	NIT1	up	1.81	8.6e-07	1.08e-05	chr1(+):161118101-161125445	UCSC	nitrilase 1	--	4817	--	361.05	652.54
GSHG0021133	ZNF561-AS1	up	1.81	0.0258	0.11	chr19(+):9621482-9634862	UCSC	ZNF561 antisense RNA 1 (head to head)	C19orf82	284385	ENSG00000267106	682.79	1234.05
GSHG0045314	CCDC183-AS1	up	1.81	0.0266	0.113	chr9(-):136803927-136808848	UCSC	CCDC183 antisense RNA 1	KIAA1984-AS1	100131193	ENSG00000228544	237.49	429.25
GSHG0031522	CLDND1	up	1.81	1.17e-15	4.67e-14	chr3(-):98506475-98522925	UCSC	claudin domain containing 1	C3orf4, GENX-3745, Z38	56650	--	3842.38	6943.22
GSHG0023727	MAP4K3-DT	up	1.8	0.05	0.186	chr2(+):39437416-39601344	UCSC	MAP4K3 divergent transcript	--	728730	ENSG00000231312	232.44	419.31
GSHG0043275	GALT	up	1.8	0.000626	0.00452	chr9(+):34646607-34651035	UCSC	galactose-1-phosphate uridylyltransferase	--	2592	--	875.28	1579.99
GSHG0022216	PIP5K1C	up	1.8	0.000205	0.00165	chr19(-):3630183-3700468	UCSC	phosphatidylinositol-4-phosphate 5-kinase type 1 gamma	LCCS3, PIP5K-GAMMA, PIP5K1-gamma, PIP5Kgamma	23396	--	1523.94	2749.94
GSHG0046131	RTL8C	up	1.8	4.59e-07	6.06e-06	chrX(+):134654735-135033546	UCSC	retrotransposon Gag like 8C	CXX1, FAM127A, Mar8, MAR8C, Mart8, MART8C, SIRH5	8933	ENSG00000134590	4966.49	8952.19
GSHG0021807	SELENOW	up	1.8	1.26e-16	5.54e-15	chr19(+):47778703-47784684	UCSC	selenoprotein W	selW, SEPW1	6415	ENSG00000178980	3572.15	6436.81
GSHG0004200	FAM149B1	up	1.8	1.53e-09	3.01e-08	chr10(+):73168119-73244504	UCSC	family with sequence similarity 149 member B1	JBTS36, KIAA0974	317662	--	773.94	1393.95
GSHG0031415	CADPS	up	1.8	3.8e-22	2.71e-20	chr3(-):62398347-62875416	UCSC	calcium dependent secretion activator	CADPS1, CAPS, CAPS1, UNC-31	8618	--	7024.7	12644.1
GSHG0018828	GABARAP	up	1.8	8.95e-19	4.82e-17	chr17(-):7240008-7242449	UCSC	GABA type A receptor-associated protein	ATG8A, GABARAP-a, MM46	11337	ENSG00000170296	28960.7	52108.2
GSHG0000539	MAST2	up	1.8	7.91e-05	0.000695	chr1(+):45803612-46036224	UCSC	microtubule associated serine/threonine kinase 2	MAST205, MTSSK	23139	--	1714.76	3084.44
GSHG0026269	PLEKHM3	up	1.8	1.67e-05	0.000168	chr2(-):207820915-208025527	UCSC	pleckstrin homology domain containing M3	DAPR, PLEKHM1L	389072	--	1082.34	1946.54
GSHG0019363	OSBPL7	up	1.8	0.000114	0.000966	chr17(-):47807372-47821834	UCSC	oxysterol binding protein like 7	ORP7	114881	ENSG00000006025	472.21	849.25
GSHG0027401	SDC4	up	1.8	0.00326	0.0194	chr20(-):45325288-45348426	UCSC	syndecan 4	SYND4	6385	ENSG00000124145	1182.36	2126.19
GSHG0003542	RD3	up	1.8	1.73e-08	2.93e-07	chr1(-):211476518-211492917	UCSC	RD3 regulator of GUCY2D	C1orf36, LCA12	343035	--	7630.99	13721.7
GSHG0021347	--	up	1.8	0.00716	0.0376	chr19(+):16078852-16080808	UCSC	--	--	--	--	237.84	427.21
GSHG0021826	CYTH2	up	1.8	1.81e-07	2.57e-06	chr19(+):48469347-48482314	UCSC	cytohesin 2	ARNO, CTS18, CTS18.1, cytohesin-2, PSCD2, PSCD2L, SEC7L, Sec7p-L, Sec7p-like	9266	--	4461.17	8017.25
GSHG0005031	FAM13C	up	1.8	0.0209	0.0922	chr10(-):59246129-59363181	UCSC	family with sequence similarity 13 member C	FAM13C1	220965	--	372.24	668.57
GSHG0026559	CDS2	up	1.8	6.23e-06	6.76e-05	chr20(+):5126780-5197887	UCSC	CDP-diacylglycerol synthase 2	--	8760	ENSG00000101290	2633.9	4730.81
GSHG0044119	MLLT3	up	1.8	8.36e-05	0.000733	chr9(-):20341669-20622518	UCSC	MLLT3 super elongation complex subunit	AF9, YEATS3	4300	--	650.95	1169.09
GSHG0024596	CHROMR	up	1.8	0.0097	0.0484	chr2(+):178413659-178440242	UCSC	cholesterol induced regulator of metabolism RNA	CHROME, PRKRA-AS1	101927027	--	458.96	824.07
GSHG0002338	--	up	1.79	0.0226	0.0983	chr1(-):40256428-40257967	UCSC	--	--	--	--	218.5	392.32
GSHG0018052	TNFAIP1	up	1.79	0.0025	0.0154	chr17(+):28335760-28347009	UCSC	TNF alpha induced protein 1	B12, B61, BTBD34, EDP1, hBACURD2	7126	ENSG00000109079	2073.58	3720.98
GSHG0000949	MOV10	up	1.79	4.61e-11	1.09e-09	chr1(+):112674421-112700739	UCSC	Mov10 RISC complex RNA helicase	fSAP113, gb110	4343	--	2569.58	4606.53
GSHG0012136	KLHDC2	up	1.79	1.39e-13	4.47e-12	chr14(+):49767608-49786385	UCSC	kelch domain containing 2	HCLP-1, HCLP1, LCP	23588	--	4207.34	7541.37
GSHG0021606	IST1	up	1.79	6.55e-40	1.48e-37	chr16(+):71894408-71931199	UCSC	IST1 factor associated with ESCRT-III	CHMP8, OLC1	9798	--	14353.2	25719.3
GSHG0043770	RABGAP1	up	1.79	6.53e-05	0.000585	chr9(+):122940833-123104866	UCSC	RAB GTPase activating protein 1	GAPCENA, TBC1D11	23637	ENSG00000011454	908.5	1627.93
GSHG0025413	AAK1	up	1.79	2.11e-09	4.12e-08	chr2(-):69457997-69644077	UCSC	AP2 associated kinase 1	--	22848	--	1927.38	3452.68
GSHG0028519	KREMEN1	up	1.79	2.21e-09	4.29e-08	chr22(+):29073035-29168333	UCSC	kringle containing transmembrane protein 1	ECTD13, KREMEN, KRM1	83999	--	1839.51	3295.16
GSHG0017657	NTAN1	up	1.79	1.08e-07	1.6e-06	chr16(-):15037854-15056074	UCSC	N-terminal asparagine amidase	PNAA, PNAD	123803	--	3606.22	6459.7
GSHG0032751	PTPN13	up	1.79	4.98e-21	3.27e-19	chr4(+):86594315-86815161	UCSC	protein tyrosine phosphatase non-receptor type 13	FAP-1, hPTP1E, PNP1, PTP-BAS, PTP-BL, PTP1E, PTPL1, PTPLE	5783	--	13665.2	24465.5
GSHG0021716	ZNF223	up	1.79	0.00496	0.0276	chr19(+):44052011-44067999	UCSC	zinc finger protein 223	--	7766	ENSG00000178386	738.58	1322.39
GSHG0008814	GPRC5A	up	1.79	1.56e-13	4.98e-12	chr12(+):12890782-12917942	UCSC	G protein-coupled receptor class C group 5 member A	GPCR5A, PEIG-1, RAI3, RAIG1, TIG1	9052	ENSG00000013588	5187.96	9285.91
GSHG0016730	KLHL36	up	1.79	0.00198	0.0126	chr16(+):84648511-84667686	UCSC	kelch like family member 36	C16orf44	79786	--	692.52	1239.29
GSHG0045189	GOLGA2	up	1.79	0.000377	0.00286	chr9(-):128255829-128276007	UCSC	golgin A2	GM130	2801	--	2444.26	4370.92
GSHG0012705	NDRG2	up	1.79	0.0235	0.101	chr14(-):21016763-21070872	UCSC	NDRG family member 2	SYLD	57447	--	389.31	695.82
GSHG0002080	ATP13A2	up	1.79	2.23e-09	4.34e-08	chr1(-):16985956-17011928	UCSC	ATPase cation transporting 13A2	CLN12, HSA9947, KRPPD, PARK9, SPG78	23400	--	2587.13	4623.19
GSHG0003680	SIPA1L2	up	1.79	3.91e-13	1.19e-11	chr1(-):232397965-232630496	UCSC	signal induced proliferation associated 1 like 2	SPAL2, SPAR2	57568	--	4872.39	8706
GSHG0022196	DIRAS1	up	1.79	5.21e-05	0.000474	chr19(-):2714567-2721372	UCSC	DIRAS family GTPase 1	Di-Ras1, GBTS1, RIG	148252	ENSG00000176490	1902.36	3397.32
GSHG0004407	KAZALD1	up	1.79	0.00865	0.044	chr10(+):101061242-101068131	UCSC	Kazal type serine peptidase inhibitor domain 1	BONO1, FKSG28, FKSG40, IGFBP-rP10	81621	--	420.81	751.5
GSHG0009347	SCYL2	up	1.79	1.09e-11	2.74e-10	chr12(+):100267177-100341723	UCSC	SCY1 like pseudokinase 2	AMC4, AMCNACC, CVAK104	55681	--	3955.84	7063.44
GSHG0006352	TM7SF2	up	1.79	8.06e-06	8.56e-05	chr11(+):65111872-65116384	UCSC	transmembrane 7 superfamily member 2	ANG1, C14SR, DHCR14A, NET47	7108	--	673.57	1202.13
GSHG0013264	LGMN	up	1.78	1.55e-12	4.33e-11	chr14(-):92703809-92748627	UCSC	legumain	AEP, LGMN1, PRSC1	5641	--	7648.59	13648.2
GSHG0008094	RAB30	up	1.78	8.53e-09	1.52e-07	chr11(-):82973133-83071897	UCSC	RAB30, member RAS oncogene family	--	27314	--	1658.05	2958.93
GSHG0041777	GDAP1	up	1.78	2.22e-05	0.000218	chr8(+):74350383-74488872	UCSC	ganglioside induced differentiation associated protein 1	CMT4, CMT4A, CMTRIA	54332	--	1976.49	3526.69
GSHG0005367	PYROXD2	up	1.78	0.0131	0.0624	chr10(-):98383566-98415914	UCSC	pyridine nucleotide-disulphide oxidoreductase domain 2	C10orf33, FP3420, YUEF	84795	ENSG00000119943	272.58	486.07
GSHG0018257	GRN	up	1.78	2.36e-10	5.09e-09	chr17(+):44345123-44353106	UCSC	granulin precursor	CLN11, GEP, GP88, PCDGF, PEPI, PGRN	2896	ENSG00000030582	10851.4	19351.5
GSHG0024358	RALB	up	1.78	2.39e-26	2.4e-24	chr2(+):120240064-120294710	UCSC	RAS like proto-oncogene B	--	5899	--	13243.4	23598
GSHG0010126	NCKAP5L	up	1.78	0.000197	0.00159	chr12(-):49791146-49828413	UCSC	NCK associated protein 5 like	Cep169, FP1193, KIAA1602	57701	ENSG00000167566	670.73	1194.63
GSHG0038717	ZBTB22	up	1.78	0.0437	0.167	chr6(-):33314418-33317942	UCSC	zinc finger and BTB domain containing 22	BING1, fru, fruitless, ZBTB22A, ZNF297, ZNF297A	9278	--	514.08	915.67
GSHG0034028	--	up	1.78	0.00209	0.0132	chr4(-):68320890-68322134	UCSC	--	--	--	--	210.15	374.03
GSHG0004074	MAPK8	up	1.78	9.33e-08	1.39e-06	chr10(+):48306677-48439360	UCSC	mitogen-activated protein kinase 8	JNK, JNK-46, JNK1, JNK1A2, JNK21B1/2, PRKM8, SAPK1, SAPK1c	5599	--	2162.21	3849.15
GSHG0005423	NT5C2	up	1.78	3.8e-64	2.41e-61	chr10(-):103088018-103193294	UCSC	5'-nucleotidase, cytosolic II	cN-II, GMP, NT5B, PNT5, SPG45, SPG65	22978	--	18905.7	33641.2
GSHG0016443	CNEP1R1	up	1.78	0.0219	0.0957	chr16(+):50025225-50037087	UCSC	CTD nuclear envelope phosphatase 1 regulatory subunit 1	C16orf69, NEP1-R1, NEP1R1, TMEM188, TMP125	255919	--	1150.33	2046.61
GSHG0045404	CTDSP2	up	1.78	1.48e-08	2.51e-07	chr12(-):57819927-57846740	UCSC	CTD small phosphatase 2	OS4, PSR2, SCP2	10106	ENSG00000175215	9759.48	17364.2
GSHG0035911	DCTN4	up	1.78	5.68e-24	4.76e-22	chr5(-):150708440-150759035	UCSC	dynactin subunit 4	DYN4, P62	51164	--	6896.41	12265.4
GSHG0006129	MAPK8IP1	up	1.78	0.00243	0.015	chr11(+):45885651-45906465	UCSC	mitogen-activated protein kinase 8 interacting protein 1	IB1, JIP-1, JIP1, PRKM8IP	9479	ENSG00000121653	835.57	1485.28
GSHG0037890	ILRUN	up	1.78	7.7e-20	4.55e-18	chr6(-):34587288-34696772	UCSC	inflammation and lipid regulator with UBA-like and NBR1-like domains	C6orf106, dJ391O22.4, FP852	64771	--	7226.81	12845.6
GSHG0026113	ATF2	up	1.78	6.9e-10	1.42e-08	chr2(-):175072252-175168203	UCSC	activating transcription factor 2	CRE-BP1, CREB-2, CREB2, HB16, TREB7	1386	--	3288.76	5841.77
GSHG0019531	ERN1	up	1.78	8.1e-06	8.59e-05	chr17(-):64039142-64130819	UCSC	endoplasmic reticulum to nucleus signaling 1	hIRE1p, IRE1, IRE1a, IRE1P	2081	ENSG00000178607	1755.27	3116.38
GSHG0021187	ZNF491	up	1.78	0.0285	0.119	chr19(+):11798523-11809074	UCSC	zinc finger protein 491	--	126069	ENSG00000177599	607.13	1077.86
GSHG0015270	TLE3	up	1.77	7.95e-11	1.82e-09	chr15(-):70047790-70097917	UCSC	TLE family member 3, transcriptional corepressor	ESG, ESG3, GRG3, HsT18976	7090	--	20584.6	36523.2
GSHG0021908	SPACA6	up	1.77	0.00507	0.0281	chr19(+):51689382-51705190	UCSC	sperm acrosome associated 6	LET7EH, LINC00085, NCRNA00085, SPACA6P	147650	--	662.2	1174.65
GSHG0045777	TRO	up	1.77	5.79e-05	0.000523	chrX(+):54920816-54931431	UCSC	trophinin	MAGE-d3, MAGED3	7216	--	1557.94	2764.04
GSHG0000859	S1PR1	up	1.77	5.03e-15	1.88e-13	chr1(+):101236899-101241518	UCSC	sphingosine-1-phosphate receptor 1	CD363, CHEDG1, D1S3362, ECGF1, EDG-1, EDG1, S1P1	1901	ENSG00000170989	2894.02	5131.94
GSHG0017969	MAPK7	up	1.77	0.00241	0.0149	chr17(+):19377750-19383544	UCSC	mitogen-activated protein kinase 7	BMK1, ERK4, ERK5, PRKM7	5598	--	757.59	1343.06
GSHG0000505	ST3GAL3	up	1.77	0.00978	0.0486	chr1(+):43705822-43931159	UCSC	ST3 beta-galactoside alpha-2, 3-sialyltransferase 3	DEE15, EIEE15, MRT12, SIAT6, ST3GALII, ST3GalIII, ST3N	6487	--	703.04	1246.38
GSHG0002420	MKNK1	up	1.77	4.79e-06	5.32e-05	chr1(-):46557407-46604279	UCSC	MAPK interacting serine/threonine kinase 1	MNK1	8569	--	972.12	1723.55
GSHG0029238	TMEM184B	up	1.77	2.38e-07	3.31e-06	chr22(-):38219291-38273034	UCSC	transmembrane protein 184B	C22orf5, FM08, HS5O6A, HSPC256	25829	--	2762.75	4895.26
GSHG0044575	ABHD17B	up	1.77	2.43e-05	0.000237	chr9(-):71862452-71911245	UCSC	abhydrolase domain containing 17B, depalmitoylase	C9orf77, CGI-67, FAM108B1	51104	--	451.69	800.53
GSHG0037915	STK38	up	1.77	8.38e-08	1.26e-06	chr6(-):36493892-36547479	UCSC	serine/threonine kinase 38	NDR, NDR1	11329	ENSG00000112079	2480.02	4394.08
GSHG0048712	ADCK5	up	1.77	0.0237	0.102	chr8(+):144374046-144393242	UCSC	aarF domain containing kinase 5	--	203054	--	207.99	368.36
GSHG0046138	ZNF449	up	1.77	0.00602	0.0325	chrX(+):135343703-135363413	UCSC	zinc finger protein 449	ZSCAN19	203523	ENSG00000173275	297.61	526.87
GSHG0045869	UPRT	up	1.77	0.0145	0.0677	chrX(+):75156369-75304897	UCSC	uracil phosphoribosyltransferase homolog	FUR1, UPP	139596	--	1142.14	2022.01
GSHG0003979	MAP3K8	up	1.77	0.00932	0.0468	chr10(+):30434021-30461833	UCSC	mitogen-activated protein kinase kinase kinase 8	AURA2, c-COT, COT, EST, ESTF, MEKK8, Tpl-2, TPL2	1326	--	354.99	628.72
GSHG0013074	SEL1L	up	1.77	2.21e-06	2.6e-05	chr14(-):81471547-81533853	UCSC	SEL1L adaptor subunit of ERAD E3 ubiquitin ligase	Hrd3, PRO1063, SEL1-LIKE, SEL1L1	6400	--	1021.18	1805.81
GSHG0030264	DZIP3	up	1.77	1.27e-05	0.00013	chr3(+):108589680-108694845	UCSC	DAZ interacting zinc finger protein 3	hRUL138, PPP1R66, UURF2	9666	--	3099.12	5478.4
GSHG0013652	PLA2G4B	up	1.77	0.0163	0.0747	chr15(+):41838813-41848147	UCSC	phospholipase A2 group IVB	cPLA2-beta, HsT16992	100137049	ENSG00000243708	411.9	727.42
GSHG0003128	ARHGEF11	up	1.77	8.79e-13	2.55e-11	chr1(-):156934840-157046903	UCSC	Rho guanine nucleotide exchange factor 11	GTRAP48, PDZ-RHOGEF	9826	--	5040.54	8901.6
GSHG0035647	PJA2	up	1.77	2.95e-17	1.39e-15	chr5(-):109334710-109409974	UCSC	praja ring finger ubiquitin ligase 2	Neurodap1, RNF131	9867	ENSG00000198961	5262.08	9290.12
GSHG0026016	ACVR1	up	1.76	6.27e-11	1.45e-09	chr2(-):157736446-157876330	UCSC	activin A receptor type 1	ACTRI, ACVR1A, ACVRLK2, ALK2, FOP, SKR1, TSRI	90	--	3317.69	5855.69
GSHG0002730	TAF13	up	1.76	0.000429	0.00322	chr1(-):109062497-109076003	UCSC	TATA-box binding protein associated factor 13	MRT60, TAF(II)18, TAF2K, TAFII-18, TAFII18	6884	ENSG00000197780	3301.62	5826.11
GSHG0002971	H2BC21	up	1.76	4.22e-09	7.92e-08	chr1(-):149884459-149886682	UCSC	H2B clustered histone 21	GL105, H2B, H2B-GL105, H2B.1, H2BE, H2BFQ, H2BGL105, H2BQ, HIST2H2BE	8349	ENSG00000184678	4561.52	8046.64
GSHG0041915	RIMS2	up	1.76	0.00465	0.0261	chr8(+):103500610-104256094	UCSC	regulating synaptic membrane exocytosis 2	CRSDS, OBOE, RAB3IP3, RIM2	9699	--	774.62	1366.34
GSHG0045653	CFLAR	up	1.76	0.0011	0.0075	chr2(+):201116154-201176688	UCSC	CASP8 and FADD like apoptosis regulator	c-FLIP, c-FLIPL, c-FLIPR, c-FLIPS, CASH, CASP8AP1, Casper, cFLIP, CLARP, FLAME, FLAME-1, FLAME1, FLIP, I-FLICE, MRIT	8837	--	1059.17	1866.82
GSHG0012068	AKAP6	up	1.76	0.0269	0.114	chr14(+):32329298-32837684	UCSC	A-kinase anchoring protein 6	ADAP100, ADAP6, AKAP100, mAKAP, PRKA6	9472	ENSG00000151320	344.35	606.82
GSHG0032208	MYL5	up	1.76	0.00847	0.0432	chr4(+):673580-682028	UCSC	myosin light chain 5	MYLC2	4636	--	331.06	583.44
GSHG0005785	DLG5	up	1.76	3.11e-05	0.000296	chr10(-):77790791-77926755	UCSC	discs large MAGUK scaffold protein 5	LP-DLG, P-DLG5, PDLG	9231	ENSG00000151208	1694.57	2984.86
GSHG0005941	ZBED5-AS1	up	1.76	0.0469	0.177	chr11(+):10858217-10879276	UCSC	ZBED5 antisense RNA 1	--	729013	ENSG00000247271	155.27	273.57
GSHG0000723	FPGT	up	1.76	0.00212	0.0133	chr1(+):74198240-74234086	UCSC	fucose-1-phosphate guanylyltransferase	GFPP	8790	--	719.07	1266.89
GSHG0033962	AGA	up	1.76	1.96e-05	0.000194	chr4(-):177430774-177442437	UCSC	aspartylglucosaminidase	AGU, ASRG, GA	175	ENSG00000038002	2143.44	3774.24
GSHG0028261	POFUT2	up	1.76	2.49e-05	0.000242	chr21(-):45263935-45287895	UCSC	protein O-fucosyltransferase 2	C21orf80, FUT13	23275	--	1556.67	2740.48
GSHG0038507	CNKSR3	up	1.76	6.58e-07	8.48e-06	chr6(-):154387515-154510685	UCSC	CNKSR family member 3	CNK3, CNK3/IPCEF1, MAGI1	154043	--	1538.61	2708.62
GSHG0012981	DCAF5	up	1.76	5.86e-16	2.41e-14	chr14(-):69050881-69153197	UCSC	DDB1 and CUL4 associated factor 5	BCRG2, BCRP2, D14S1461E, WDR22	8816	--	3510.63	6178.08
GSHG0048912	NUDT4	up	1.76	2.31e-11	5.64e-10	chr12(+):93377925-93408146	UCSC	nudix hydrolase 4	DIPP-2B, DIPP2, DIPP2alpha, DIPP2beta, HDCMB47P, NUDT4B	11163	--	49945.5	87883.8
GSHG0018558	KCTD2	up	1.76	5.11e-25	4.62e-23	chr17(+):75032571-75065886	UCSC	potassium channel tetramerization domain containing 2	--	23510	--	6140.83	10805.5
GSHG0048895	DENND2B	up	1.76	6.25e-17	2.83e-15	chr11(-):8693351-8910955	UCSC	DENN domain containing 2B	HTS1, p126, ST5	6764	--	9707.75	17080
GSHG0008043	XRRA1	up	1.76	0.00587	0.0318	chr11(-):74807739-74949200	UCSC	X-ray radiation resistance associated 1	--	143570	--	237.69	417.62
GSHG0002026	MTHFR	up	1.76	1.46e-06	1.76e-05	chr1(-):11785723-11806920	UCSC	methylenetetrahydrofolate reductase	--	4524	--	1360.42	2391.88
GSHG0041478	PDLIM2	up	1.76	0.00156	0.0102	chr8(+):22578741-22598026	UCSC	PDZ and LIM domain 2	MYSTIQUE, SLIM	64236	--	338.89	595.46
GSHG0046456	CASK	up	1.76	6.45e-08	9.9e-07	chrX(-):41514934-41923554	UCSC	calcium/calmodulin dependent serine protein kinase	CAGH39, CAMGUK, CMG, FGS4, hCASK, LIN2, MICPCH, MRXSNA, TNRC8	8573	--	2215.59	3894.13
GSHG0012930	DHRS7	up	1.76	0.0194	0.0863	chr14(-):60144119-60169889	UCSC	dehydrogenase/reductase 7	CGI-86, retDSR4, retSDR4, SDR34C1	51635	--	235.23	413.4
GSHG0045032	SUSD1	up	1.76	0.00546	0.0299	chr9(-):112040781-112175297	UCSC	sushi domain containing 1	--	64420	--	782.29	1374.89
GSHG0028875	KLHL22	up	1.76	0.000148	0.00122	chr22(-):20441519-20495835	UCSC	kelch like family member 22	KELCHL	84861	ENSG00000099910	649.16	1139.66
GSHG0014036	TLN2	up	1.76	0.0142	0.0668	chr15(+):62390550-62844631	UCSC	talin 2	ILWEQ	83660	--	544.15	955.07
GSHG0006834	GRAMD1B	up	1.75	4.22e-25	3.86e-23	chr11(+):123358422-123627767	UCSC	GRAM domain containing 1B	LINC01059	57476	--	18710.1	32832.4
GSHG0041793	ZC2HC1A	up	1.75	0.0184	0.0825	chr8(+):78666089-78719765	UCSC	zinc finger C2HC-type containing 1A	C8orf70, CGI-62, FAM164A	51101	ENSG00000104427	218.82	384.03
GSHG0010371	PHLDA1	up	1.75	4.06e-17	1.88e-15	chr12(-):76025447-76031901	UCSC	pleckstrin homology like domain family A member 1	DT1P1B11, PHRIP, TDAG51	22822	ENSG00000139289	41812.4	73307.1
GSHG0048975	LRRC37B	up	1.75	0.00678	0.0359	chr17(+):32007383-32053504	UCSC	leucine rich repeat containing 37B	LRRC37	114659	--	641.85	1124.93
GSHG0018180	WIPF2	up	1.75	0.000582	0.00423	chr17(+):40219303-40284136	UCSC	WAS/WASL interacting protein family member 2	WICH, WIRE	147179	--	1421.07	2490.07
GSHG0025118	HS1BP3	up	1.75	0.00864	0.0439	chr2(-):20617818-20651100	UCSC	HCLS1 binding protein 3	ETM2, HS1-BP3	64342	ENSG00000118960	532.25	932.75
GSHG0029994	RBM5	up	1.75	9.67e-18	4.77e-16	chr3(+):50088919-50119021	UCSC	RNA binding motif protein 5	G15, H37, LUCA-15, LUCA15, RMB5	10181	--	9217.37	16148.2
GSHG0010286	CYP27B1	up	1.75	0.000277	0.00216	chr12(-):57762334-57767162	UCSC	cytochrome P450 family 27 subfamily B member 1	CP2B, CYP1, CYP1alpha, CYP27B, P450c1, PDDR, VDD1, VDDR, VDDRI, VDR	1594	ENSG00000111012	1189.89	2084.31
GSHG0036961	RWDD2A	up	1.75	0.0156	0.0719	chr6(+):83193357-83198935	UCSC	RWD domain containing 2A	dJ747H23.2, RWDD2	112611	ENSG00000013392	731.84	1281.71
GSHG0028549	TUG1	up	1.75	3.22e-13	9.87e-12	chr22(+):30969265-30979395	UCSC	taurine up-regulated 1	LINC00080, NCRNA00080, TI-227H	55000	ENSG00000253352	17117.5	29972.3
GSHG0002034	LRRC38	up	1.75	0.00863	0.0439	chr1(-):13474973-13514003	UCSC	leucine rich repeat containing 38	--	126755	ENSG00000162494	4144.58	7256.53
GSHG0034347	MAP3K1	up	1.75	1.33e-07	1.93e-06	chr5(+):56815549-56896152	UCSC	mitogen-activated protein kinase kinase kinase 1	MAPKKK1, MEKK, MEKK1, SRXY6	4214	ENSG00000095015	5409	9470.58
GSHG0004286	LDB3	up	1.75	6.41e-07	8.27e-06	chr10(+):86666788-86736072	UCSC	LIM domain binding 3	CMD1C, CMH24, CMPD3, CYPHER, LDB3Z1, LDB3Z4, LVNC3, MFM4, ORACLE, PDLIM6, ZASP	11155	--	4889.21	8554.98
GSHG0048966	--	up	1.75	2.97e-07	4.05e-06	chr16(-):69976320-70065948	UCSC	--	--	--	--	1732.99	3032.11
GSHG0023964	SEMA4F	up	1.75	0.0249	0.106	chr2(+):74654247-74683841	UCSC	ssemaphorin 4F	M-SEMA, m-Sema-M, PRO2353, S4F, SEMAM, SEMAW	10505	--	325.77	569.88
GSHG0042249	KIF13B	up	1.75	0.00308	0.0184	chr8(-):29067278-29263124	UCSC	kinesin family member 13B	GAKIN	23303	ENSG00000197892	462.02	808.3
GSHG0013000	MAP3K9	up	1.75	2.31e-05	0.000226	chr14(-):70722526-70809513	UCSC	mitogen-activated protein kinase kinase kinase 9	MEKK9, MLK1, PRKE1	4293	--	1583.55	2768.99
GSHG0017050	ARL6IP1	up	1.75	4.78e-28	5.51e-26	chr16(-):18791661-18801549	UCSC	ADP ribosylation factor like GTPase 6 interacting protein 1	AIP1, ARL6IP, ARMER, SPG61	23204	--	90974	159056
GSHG0002380	KDM4A-AS1	up	1.75	0.0141	0.0662	chr1(-):43699687-43707341	UCSC	KDM4A antisense RNA 1	--	100132774	--	650.99	1137.88
GSHG0034366	ZSWIM6	up	1.75	1.86e-06	2.22e-05	chr5(+):61332258-61546172	UCSC	zinc finger SWIM-type containing 6	AFND, NEDMAGA	57688	ENSG00000130449	925.82	1617.88
GSHG0016337	TMEM219	up	1.75	2.66e-07	3.66e-06	chr16(+):29940885-29973052	UCSC	transmembrane protein 219	IGFBP-3R	124446	--	1255.11	2192.7
GSHG0044249	FAM219A	up	1.75	0.0227	0.0985	chr9(-):34398184-34458570	UCSC	family with sequence similarity 219 member A	C9orf25	203259	--	757.61	1322.58
GSHG0000814	FNBP1L	up	1.75	1.9e-13	5.98e-12	chr1(+):93448118-93554661	UCSC	formin binding protein 1 like	C1orf39, TOCA1	54874	--	5164.46	9012.4
GSHG0002993	MINDY1	up	1.74	2.84e-08	4.62e-07	chr1(-):150993210-151008393	UCSC	MINDY lysine 48 deubiquitinase 1	FAM63A, MINDY-1	55793	--	1204.35	2101.17
GSHG0012303	PSEN1	up	1.74	2.71e-12	7.32e-11	chr14(+):73136451-73223691	UCSC	presenilin 1	ACNINV3, AD3, FAD, PS-1, PS1, S182	5663	--	3575.29	6236.47
GSHG0012886	FERMT2	up	1.74	5.98e-20	3.57e-18	chr14(-):52857272-52951097	UCSC	FERM domain containing kindlin 2	KIND2, mig-2, MIG2, PLEKHC1, UNC112, UNC112B	10979	--	4805.3	8380.44
GSHG0004279	CCSER2	up	1.74	1.34e-06	1.63e-05	chr10(+):84328589-84518519	UCSC	coiled-coil serine rich protein 2	bA486O22.1, FAM190B, Gcap14, KIAA1128	54462	--	4433.62	7732.37
GSHG0038100	DST	up	1.74	0.000468	0.00348	chr6(-):56457996-56954830	UCSC	dystonin	BP240, BPA, BPAG1, CATX-15, CATX15, D6S1101, DMH, DT, EBS3, EBSB2, HSAN6, MACF2	667	--	5893.07	10277.5
GSHG0003710	ERO1B	up	1.74	0.00336	0.0198	chr1(-):236215101-236282020	UCSC	endoplasmic reticulum oxidoreductase 1 beta	Ero1beta, ERO1LB	56605	ENSG00000086619	311.24	542.95
GSHG0011840	DOCK9	up	1.74	1.06e-22	7.86e-21	chr13(-):98793429-99086694	UCSC	dedicator of cytokinesis 9	ZIZ1, ZIZIMIN1	23348	--	4750.85	8283.42
GSHG0036337	RREB1	up	1.74	1.35e-12	3.8e-11	chr6(+):7107597-7251980	UCSC	ras responsive element binding protein 1	FINB, HNT, LZ321, RREB-1, Zep-1	6239	--	5140.83	8962.02
GSHG0037616	C6orf62	up	1.74	2.58e-07	3.56e-06	chr6(-):24704861-24720392	UCSC	chromosome 6 open reading frame 62	dJ30M3.2, Nbla00237, XTP12	81688	--	10904.2	18999.4
GSHG0046507	WDR45	up	1.74	4.78e-05	0.000439	chrX(-):49074433-49101178	UCSC	WD repeat domain 45	JM5, NBIA4, NBIA5, WDRX1, WIPI-4, WIPI4	11152	--	2206.36	3843.4
GSHG0005928	SWAP70	up	1.74	1.68e-10	3.74e-09	chr11(+):9664077-9752993	UCSC	switching B cell complex subunit SWAP70	HSPC321, SWAP-70	23075	--	1972.52	3429.96
GSHG0004287	BMPR1A	up	1.74	7.38e-11	1.7e-09	chr10(+):86756619-86927969	UCSC	bone morphogenetic protein receptor type 1A	10q23del, ACVRLK3, ALK3, CD292, SKR5	657	--	6786.09	11793.6
GSHG0024308	ZC3H6	up	1.74	0.00788	0.0408	chr2(+):112275597-112340059	UCSC	zinc finger CCCH-type containing 6	ZC3HDC6	376940	ENSG00000188177	1130.47	1964.45
GSHG0041105	LRRC4	up	1.74	0.00605	0.0326	chr7(-):128027066-128031437	UCSC	leucine rich repeat containing 4	NAG14, NGL-2	64101	ENSG00000128594	835.47	1451.97
GSHG0016607	ZFP90	up	1.74	0.00194	0.0124	chr16(+):68530145-68576072	UCSC	ZFP90 zinc finger protein	FIK, NK10, zfp-90, ZNF756	146198	--	4585.08	7965.86
GSHG0041507	DOCK5	up	1.74	2.47e-06	2.88e-05	chr8(+):25184689-25415713	UCSC	dedicator of cytokinesis 5	--	80005	--	3324.35	5770.67
GSHG0021019	TLE6	up	1.73	0.025	0.107	chr19(+):2977564-2995184	UCSC	TLE family member 6, subcortical maternal complex member	GRG6, PREMBL	79816	--	652.41	1131.6
GSHG0004275	CDHR1	up	1.73	1.06e-35	1.95e-33	chr10(+):84194537-84219621	UCSC	cadherin related family member 1	CORD15, PCDH21, PRCAD, RP65	92211	--	12523.6	21719.3
GSHG0020820	C18orf32	up	1.73	4.98e-09	9.23e-08	chr18(-):49477243-49487245	UCSC	chromosome 18 open reading frame 32	--	497661	--	5033.43	8729.45
GSHG0002258	BSDC1	up	1.73	1.77e-08	2.99e-07	chr1(-):32364633-32394442	UCSC	BSD domain containing 1	--	55108	--	3542.7	6143.16
GSHG0030368	PDIA5	up	1.73	2.7e-35	4.82e-33	chr3(+):123067025-123162104	UCSC	protein disulfide isomerase family A member 5	PDIR	10954	--	12217.6	21184.8
GSHG0002887	TXNIP	up	1.73	6.5e-06	7.03e-05	chr1(-):145992435-145996579	UCSC	thioredoxin interacting protein	ARRDC6, EST01027, HHCPA78, THIF, VDUP1	10628	--	1359.93	2357.83
GSHG0037264	UST	up	1.73	9.92e-05	0.000856	chr6(+):148747030-149076990	UCSC	uronyl 2-sulfotransferase	2OST	10090	ENSG00000111962	906.29	1571.03
GSHG0012666	CLBA1	up	1.73	0.0187	0.0836	chr14(+):104985788-104995518	UCSC	clathrin binding box of aftiphilin containing 1	C14orf79	122616	ENSG00000140104	1167.03	2022.5
GSHG0004503	FHIP2A	up	1.73	0.000102	0.000876	chr10(+):114821744-114899832	UCSC	FHF complex subunit HOOK interacting protein 2A	bA106M7.3, FAM160B1, KIAA1600	57700	--	454.41	786.82
GSHG0049142	NEDD9	up	1.73	0.000146	0.00121	chr6(-):11183298-11382348	UCSC	neural precursor cell expressed, developmentally down-regulated 9	CAS-L, CAS2, CASL, CASS2, HEF1	4739	--	2258.04	3909.96
GSHG0002682	CNN3	up	1.73	9.06e-24	7.46e-22	chr1(-):94896957-94927143	UCSC	calponin 3	--	1266	--	9252.87	16020
GSHG0026273	IDH1	up	1.73	1.31e-07	1.89e-06	chr2(-):208236227-208255114	UCSC	isocitrate dehydrogenase (NADP(+)) 1	HEL-216, HEL-S-26, IDCD, IDH, IDP, IDPC, PICD	3417	--	1496.35	2590.57
GSHG0028485	GRK3	up	1.73	8.98e-08	1.34e-06	chr22(+):25564675-25729294	UCSC	G protein-coupled receptor kinase 3	ADRBK2, BARK2	157	ENSG00000100077	1155.44	1998.35
GSHG0012185	PELI2	up	1.73	1.8e-06	2.16e-05	chr14(+):56118375-56301524	UCSC	pellino E3 ubiquitin protein ligase family member 2	--	57161	ENSG00000139946	1381.35	2388.75
GSHG0006137	ATG13	up	1.73	4.09e-13	1.24e-11	chr11(+):46617535-46674817	UCSC	autophagy related 13	KIAA0652, PARATARG8	9776	--	7208.7	12460.7
GSHG0032255	ZBTB49	up	1.73	0.00554	0.0303	chr4(+):4290197-4321786	UCSC	zinc finger and BTB domain containing 49	ZNF509	166793	--	516.75	892.98
GSHG0001717	EPHX1	up	1.73	2.08e-13	6.51e-12	chr1(+):225810095-225845563	UCSC	epoxide hydrolase 1	EPHX, EPOX, HYL1, MEH	2052	--	7180.66	12408.9
GSHG0014255	WHAMM	up	1.73	0.000228	0.00182	chr15(+):82809627-82836108	UCSC	WASP homolog associated with actin, golgi membranes and microtubules	WHAMM1, WHDC1	123720	ENSG00000156232	664.53	1148.42
GSHG0033327	TAPT1	up	1.73	0.000145	0.0012	chr4(-):16160505-16226476	UCSC	transmembrane anterior posterior transformation 1	CMVFR, OCLSBG	202018	ENSG00000169762	1198.45	2069.65
GSHG0031845	PLSCR4	up	1.73	1.32e-06	1.61e-05	chr3(-):146192335-146251179	UCSC	phospholipid scramblase 4	TRA1	57088	--	2581.74	4458.09
GSHG0007234	CD59	up	1.73	1.1e-09	2.2e-08	chr11(-):33703010-33736479	UCSC	CD59 molecule (CD59 blood group)	16.3A5, 1F5, EJ16, EJ30, EL32, G344, HRF-20, HRF20, MAC-IP, MACIF, MEM43, MIC11, MIN1, MIN2, MIN3, MIRL, MSK21, p18-20	966	--	3742.94	6460.99
GSHG0028584	TOM1	up	1.73	4.13e-15	1.57e-13	chr22(+):35299275-35347986	UCSC	target of myb1 membrane trafficking protein	IMD85	10043	--	1339.92	2312.83
GSHG0028462	SPECC1L	up	1.73	2.43e-43	7.08e-41	chr22(+):24270829-24417738	UCSC	sperm antigen with calponin homology and coiled-coil domains 1 like	CYTSA, GBBB2, OBLFC1, TBHS, TBHS1	23384	--	13504.7	23305.9
GSHG0000316	PIGV	up	1.72	0.00735	0.0384	chr1(+):26787054-26800659	UCSC	phosphatidylinositol glycan anchor biosynthesis class V	GPI-MT-II, HPMRS1, PIG-V	55650	--	775.54	1337.09
GSHG0040302	ANKMY2	up	1.72	0.00118	0.00799	chr7(-):16599779-16645787	UCSC	ankyrin repeat and MYND domain containing 2	ZMYND20	57037	ENSG00000106524	933.98	1608.21
GSHG0037210	CCDC28A	up	1.72	1.36e-06	1.66e-05	chr6(+):138773514-138793319	UCSC	coiled-coil domain containing 28A	C6orf80, CCRL1AP	25901	ENSG00000024862	1683.46	2897.97
GSHG0021513	WTIP	up	1.72	0.0306	0.126	chr19(+):34481758-34512304	UCSC	WT1 interacting protein	--	126374	ENSG00000142279	1602.31	2756.37
GSHG0041513	DPYSL2	up	1.72	4.52e-09	8.45e-08	chr8(+):26514031-26658177	UCSC	dihydropyrimidinase like 2	CRMP-2, CRMP2, DHPRP2, DRP-2, DRP2, N2A3, ULIP-2, ULIP2	1808	--	2767.21	4759.82
GSHG0001298	FCGR2A	up	1.72	0.00335	0.0198	chr1(+):161502502-161519829	UCSC	Fc gamma receptor IIa	CD32, CD32A, CDw32, FCG2, FcgammaRIIa, FcGR, FCGR2, FCGR2A1, IGFR2	2212	--	1266.4	2177.9
GSHG0030199	CRYBG3	up	1.72	1.11e-06	1.36e-05	chr3(+):97822011-97944984	UCSC	crystallin beta-gamma domain containing 3	DKFZp667G2110, vlAKAP	131544	ENSG00000080200	1732.51	2979.7
GSHG0007126	BTBD10	up	1.72	5.17e-05	0.000471	chr11(-):13388008-13463297	UCSC	BTB domain containing 10	GMRP-1, GMRP1	84280	--	1034.18	1778.28
GSHG0035657	NREP	up	1.72	7.65e-26	7.33e-24	chr5(-):111662626-111976932	UCSC	neuronal regeneration related protein	C5orf13, D4S114, P311, PRO1873, PTZ17, SEZ17	9315	--	54113.3	93042.3
GSHG0006255	TMEM132A	up	1.72	0.00491	0.0273	chr11(+):60924242-60937159	UCSC	transmembrane protein 132A	GBP, HSPA5BP1	54972	--	441	758.22
GSHG0036072	PDLIM7	up	1.72	1.14e-05	0.000119	chr5(-):177483394-177497604	UCSC	PDZ and LIM domain 7	LMP1, LMP3	9260	--	5814.23	9995.17
GSHG0039736	CNPY4	up	1.72	0.00889	0.0449	chr7(+):100119634-100125508	UCSC	canopy FGF signaling regulator 4	PRAT4B	245812	ENSG00000166997	1515.26	2604.73
GSHG0017724	GLIS2	up	1.72	0.024	0.103	chr16(+):4314761-4339595	UCSC	GLIS family zinc finger 2	NKL, NPHP7	84662	--	402.3	691.15
GSHG0001924	SLC35E2B	up	1.72	2.21e-11	5.4e-10	chr1(-):1661478-1692795	UCSC	solute carrier family 35 member E2B	SLC35E2	728661	--	4605.33	7910.35
GSHG0034314	PARP8	up	1.72	0.0128	0.0611	chr5(+):50665894-50846519	UCSC	poly(ADP-ribose) polymerase family member 8	ARTD16, pART16	79668	--	419.52	720.48
GSHG0028529	MTMR3	up	1.72	1.35e-13	4.37e-12	chr22(+):29883155-30030868	UCSC	myotubularin related protein 3	FYVE-DSP1, ZFYVE10	8897	--	2318.54	3980.49
GSHG0025302	FBXO11	up	1.72	5.03e-15	1.88e-13	chr2(-):47806920-47906498	UCSC	F-box protein 11	FBX11, IDDFBA, PRMT9, UBR6, UG063H01, VIT1	80204	--	5415.81	9296.44
GSHG0006773	SIDT2	up	1.72	2.32e-12	6.34e-11	chr11(+):117178743-117197445	UCSC	SID1 transmembrane family member 2	CGI-40	51092	ENSG00000149577	2090.61	3587.99
GSHG0038410	AHI1	up	1.72	8.48e-05	0.000742	chr6(-):135283532-135497745	UCSC	Abelson helper integration site 1	AHI-1, dJ71N10.1, JBTS3, ORF1	54806	--	1328.95	2279.76
GSHG0033815	CLGN	up	1.72	1.95e-09	3.81e-08	chr4(-):140388451-140427661	UCSC	calmegin	--	1047	--	3353.32	5751.76
GSHG0026108	WIPF1	up	1.71	0.00119	0.00801	chr2(-):174559574-174682913	UCSC	WAS/WASL interacting protein family member 1	PRPL-2, WAS2, WASPIP, WIP	7456	--	2320.98	3978.3
GSHG0000743	DNAJB4	up	1.71	0.00331	0.0196	chr1(+):77979175-78017964	UCSC	DnaJ heat shock protein family (Hsp40) member B4	DjB4, DNAJW, HLJ1	11080	ENSG00000162616	665.13	1139.68
GSHG0034895	SAP30L	up	1.71	7.35e-06	7.87e-05	chr5(+):154445957-154461053	UCSC	SAP30 like	NS4ATP2	79685	--	1202.86	2060.81
GSHG0034709	SEC24A	up	1.71	1.21e-06	1.48e-05	chr5(+):134648785-134727909	UCSC	SEC24 homolog A, COPII coat complex component	--	10802	--	2024.24	3468.59
GSHG0007140	PLEKHA7	up	1.71	0.0266	0.113	chr11(-):16777297-17014414	UCSC	pleckstrin homology domain containing A7	--	144100	--	311.14	532.99
GSHG0013271	CLMN	up	1.71	1.89e-06	2.26e-05	chr14(-):95181940-95319908	UCSC	calmin	--	79789	ENSG00000165959	2601.44	4457.28
GSHG0046384	SH3KBP1	up	1.71	0.00775	0.0402	chrX(-):19533977-19887601	UCSC	SH3 domain containing kinase binding protein 1	AGMX2, CD2BP3, CIN85, GIG10, HSB-1, HSB1, IMD61, MIG18	30011	--	343.62	588.66
GSHG0032296	SORCS2	up	1.71	4.4e-08	6.96e-07	chr4(+):7192538-7742827	UCSC	sortilin related VPS10 domain containing receptor 2	--	57537	--	2920.78	5003.59
GSHG0014743	--	up	1.71	0.00211	0.0133	chr15(-):40686161-40690290	UCSC	--	--	--	--	558.12	956.01
GSHG0031131	AZI2	up	1.71	5.94e-09	1.09e-07	chr3(-):28321047-28348974	UCSC	5-azacytidine induced 2	AZ2, NAP1, TILP	64343	--	2463.69	4218.42
GSHG0028050	SETD4	up	1.71	3.13e-10	6.66e-09	chr21(-):36034541-36079389	UCSC	SET domain containing 4	C21orf18, C21orf27	54093	--	1349.24	2309.36
GSHG0035208	DAP	up	1.71	3.27e-06	3.74e-05	chr5(-):10679230-10761234	UCSC	death associated protein	--	1611	--	8853.81	15149.9
GSHG0000123	KIF1B	up	1.71	5.64e-07	7.32e-06	chr1(+):10210570-10381603	UCSC	kinesin family member 1B	CMT2, CMT2A, CMT2A1, HMSNII, KLP, NBLST1	23095	--	3849.18	6586.83
GSHG0036514	ZKSCAN3	up	1.71	9.85e-05	0.00085	chr6(+):28349914-28369172	UCSC	zinc finger with KRAB and SCAN domains 3	dJ874C20.1, dJ874C20.1., ZF47, zfp-47, ZFP306, Zfp47, ZNF306, ZNF309, ZSCAN13, ZSCAN35	80317	--	878.84	1503.53
GSHG0018526	SOX9	up	1.71	8.33e-07	1.05e-05	chr17(+):72121020-72126420	UCSC	SRY-box transcription factor 9	CMD1, CMPD1, SRA1, SRXX2, SRXY10	6662	ENSG00000125398	18922.8	32359
GSHG0018183	RARA	up	1.71	0.00011	0.000941	chr17(+):40309180-40410689	UCSC	retinoic acid receptor alpha	NR1B1, RAR, RARalpha	5914	--	2490.25	4257.91
GSHG0025054	KIDINS220	up	1.71	3.29e-13	1e-11	chr2(-):8721081-8837613	UCSC	kinase D interacting substrate 220	ARMS, SINO, VENARG	57498	--	8059.33	13778.6
GSHG0005273	ACTA2	up	1.71	9.66e-10	1.96e-08	chr10(-):88935074-88991397	UCSC	actin alpha 2, smooth muscle	ACTSA	59	ENSG00000107796	2292.96	3917.86
GSHG0003461	CYB5R1	up	1.71	5.21e-08	8.15e-07	chr1(-):202961873-202967280	UCSC	cytochrome b5 reductase 1	B5R.1, B5R1, B5R2, humb5R2, NQO3A2	51706	ENSG00000159348	1578.42	2697.13
GSHG0010072	SLC38A2	up	1.71	2.34e-13	7.29e-12	chr12(-):46358188-46372774	UCSC	solute carrier family 38 member 2	ATA2, PRO1068, SAT2, SNAT2	54407	--	5568.19	9512.09
GSHG0020275	RMC1	up	1.71	2.27e-05	0.000223	chr18(+):23503470-23531822	UCSC	regulator of MON1-CCZ1	C18orf8, HsT2591, Mic-1, MIC1, WDR98	29919	--	2463.2	4205.96
GSHG0012314	DNAL1	up	1.71	0.00467	0.0262	chr14(+):73644986-73703732	UCSC	dynein axonemal light chain 1	C14orf168, CILD16, LC1	83544	--	1841.42	3143.29
GSHG0026834	IFT52	up	1.71	1.9e-12	5.24e-11	chr20(+):43590937-43647299	UCSC	intraflagellar transport 52	C20orf9, CGI-53, NGD2, NGD5	51098	--	1991.55	3399.84
GSHG0011044	COG3	up	1.71	9.22e-12	2.34e-10	chr13(+):45464919-45536701	UCSC	component of oligomeric golgi complex 3	SEC34	83548	ENSG00000136152	3986.22	6802.6
GSHG0029317	TTLL1	up	1.71	0.00306	0.0183	chr22(-):43029350-43089428	UCSC	TTL family tubulin polyglutamylase complex subunit L1	C22orf7, HS323M22B, TPGS3	25809	--	797.5	1360.83
GSHG0009177	--	up	1.71	0.000429	0.00322	chr12(+):62613824-62616912	UCSC	--	--	--	--	383.94	655
GSHG0041479	C8orf58	up	1.71	0.0488	0.183	chr8(+):22599599-22604142	UCSC	chromosome 8 open reading frame 58	--	541565	--	499.36	851.41
GSHG0002512	JUN	up	1.7	0.00029	0.00226	chr1(-):58780791-58784047	UCSC	Jun proto-oncogene, AP-1 transcription factor subunit	AP-1, AP1, c-Jun, cJUN, p39	3725	ENSG00000177606	3976.38	6778.89
GSHG0038084	GSTA4	up	1.7	1.28e-12	3.6e-11	chr6(-):52977950-52995378	UCSC	glutathione S-transferase alpha 4	GSTA4-4, GTA4	2941	ENSG00000170899	13370.5	22777.1
GSHG0010243	ANKRD52	up	1.7	7.23e-16	2.95e-14	chr12(-):56237804-56258384	UCSC	ankyrin repeat domain 52	ANKRD33	283373	ENSG00000139645	6343.37	10806.6
GSHG0012750	EFS	up	1.7	0.0433	0.166	chr14(-):23356406-23365752	UCSC	embryonal Fyn-associated substrate	CAS3, CASS3, EFS1, EFS2, HEFS, SIN	10278	--	414.63	705.77
GSHG0044067	ERMP1	up	1.7	0.0442	0.169	chr9(-):5765076-5833117	UCSC	endoplasmic reticulum metallopeptidase 1	bA207C16.3, FXNA, KIAA1815	79956	--	176.8	300.82
GSHG0029252	--	up	1.7	0.0418	0.162	chr22(-):38670660-38673082	UCSC	--	--	--	--	215.25	366.29
GSHG0018299	NFE2L1	up	1.7	1.09e-17	5.33e-16	chr17(+):48048342-48061545	UCSC	NFE2 like bZIP transcription factor 1	LCR-F1, NRF-1, NRF1, TCF11	4779	--	25133.7	42761.8
GSHG0040375	JAZF1	up	1.7	1.41e-07	2.04e-06	chr7(-):27830577-28180795	UCSC	JAZF zinc finger 1	TIP27, ZNF802	221895	ENSG00000153814	3217.99	5471.48
GSHG0029435	DGCR6 // LOC102724770	up	1.7	0.00663	0.0353	chr22(+):18906028-18912088	UCSC	DiGeorge syndrome critical region gene 6 // protein DGCR6	--	102724770, 8214	ENSG00000183628, ENSG00000278817	1384.26	2353.68
GSHG0013061	VIPAS39	up	1.7	0.00192	0.0123	chr14(-):77426675-77457601	UCSC	VPS33B interacting protein, apical-basolateral polarity regulator, spe-39 homolog	C14orf133, hSPE-39, SPE-39, SPE39, VIPAR, VPS16B	63894	--	2014.9	3425.48
GSHG0016889	SPSB3	up	1.7	0.00462	0.0259	chr16(-):1776712-1782571	UCSC	splA/ryanodine receptor domain and SOCS box containing 3	C16orf31, SSB3	90864	--	839.43	1426.58
GSHG0018359	CACNA1G	up	1.7	2.04e-17	9.71e-16	chr17(+):50560715-50627474	UCSC	calcium voltage-gated channel subunit alpha1 G	Ca(V)T.1, Cav3.1, NBR13, SCA42, SCA42ND	8913	--	41122.5	69889.2
GSHG0035339	TTC33	up	1.7	7.21e-06	7.74e-05	chr5(-):40711576-40755961	UCSC	tetratricopeptide repeat domain 33	OSRF	23548	ENSG00000113638	3165.02	5377.84
GSHG0041238	ZNF425	up	1.7	0.0242	0.104	chr7(-):149102784-149126324	UCSC	zinc finger protein 425	--	155054	ENSG00000204947	812.98	1381.1
GSHG0045702	PORCN	up	1.7	0.000184	0.0015	chrX(+):48508992-48520814	UCSC	porcupine O-acyltransferase	DHOF, FODH, MG61, PORC, PPN	64840	--	1461.58	2482.14
GSHG0043885	GPR107	up	1.7	1.19e-10	2.68e-09	chr9(+):130053706-130140164	UCSC	G protein-coupled receptor 107	bA138E2.2, GCDRP, LUSTR1	57720	--	2216.13	3763.7
GSHG0043253	ANXA2P2	up	1.7	2.24e-18	1.18e-16	chr9(+):33624225-33625534	UCSC	annexin A2 pseudogene 2	ANX2L2, ANX2P2, LPC2B	304	--	13241.5	22473.5
GSHG0042077	GRINA	up	1.7	3.74e-06	4.24e-05	chr8(+):143990056-143993416	UCSC	glutamate ionotropic receptor NMDA type subunit associated protein 1	HNRGW, LFG1, NMDARA1, TMBIM3	2907	--	8480.78	14391.1
GSHG0047710	SESN2	up	1.7	0.000166	0.00136	chr1(+):28259518-28282491	UCSC	sestrin 2	HI95, SES2, SEST2	83667	ENSG00000130766	1818.29	3085.46
GSHG0019985	--	up	1.7	5.61e-05	0.000508	chr17(-):47048065-47051031	UCSC	--	--	--	--	794.77	1348.37
GSHG0004411	BTRC	up	1.7	0.000874	0.00608	chr10(+):101354069-101557313	UCSC	beta-transducin repeat containing E3 ubiquitin protein ligase	BETA-TRCP, betaTrCP, bTrCP, bTrCP1, FBW1A, FBXW1, FBXW1A, FWD1	8945	--	1005.03	1704.77
GSHG0022504	ANO8	up	1.7	0.028	0.117	chr19(-):17323223-17334855	UCSC	anoctamin 8	KIAA1623, TMEM16H	57719	ENSG00000074855	572.08	970.09
GSHG0012251	FUT8	up	1.7	0.00335	0.0198	chr14(+):65410592-65744121	UCSC	fucosyltransferase 8	CDGF, CDGF1	2530	--	1175.9	1994.12
GSHG0046648	--	up	1.7	0.00492	0.0274	chrX(-):74196359-74198713	UCSC	--	--	--	--	330.72	560.65
GSHG0046059	WDR44	up	1.69	0.000818	0.00573	chrX(+):118346073-118457201	UCSC	WD repeat domain 44	RAB11BP, RPH11, SYM-4	54521	--	1577.33	2673.17
GSHG0047658	BMERB1	up	1.69	0.000113	0.00096	chr16(+):15434468-15915499	UCSC	bMERB domain containing 1	C16orf45, MINP	89927	--	2155.74	3652.67
GSHG0012197	ARID4A	up	1.69	0.000344	0.00264	chr14(+):58298555-58373876	UCSC	AT-rich interaction domain 4A	RBBP-1, RBBP1, RBP-1, RBP1	5926	--	1505.26	2550.31
GSHG0025373	PELI1	up	1.69	1.99e-10	4.36e-09	chr2(-):64092652-64144426	UCSC	pellino E3 ubiquitin protein ligase 1	--	57162	ENSG00000197329	2445.07	4141.88
GSHG0008037	PGM2L1	up	1.69	0.00882	0.0446	chr11(-):74330312-74398433	UCSC	phosphoglucomutase 2 like 1	BM32A, PMMLP	283209	ENSG00000165434	364.61	617.75
GSHG0037568	RANBP9	up	1.69	1.4e-11	3.48e-10	chr6(-):13621498-13711835	UCSC	RAN binding protein 9	BPM-L, BPM90, RanBP7, RANBPM	10048	ENSG00000010017	3643.66	6170.59
GSHG0008740	CLSTN3	up	1.69	0.0434	0.167	chr12(+):7130371-7158932	UCSC	calsyntenin 3	alcbeta, CDHR14, CSTN3	9746	--	265.73	449.87
GSHG0000575	RNF11	up	1.69	4.85e-05	0.000444	chr1(+):51236258-51273447	UCSC	ring finger protein 11	CGI-123, SID1669	26994	ENSG00000123091	8376.34	14185
GSHG0022350	OLFM2	up	1.69	1.8e-07	2.56e-06	chr19(-):9853718-9936515	UCSC	olfactomedin 2	NOE2, NOELIN2, NOELIN2_V1, OlfC	93145	--	4042.83	6844.52
GSHG0038188	SNX14	up	1.69	8.33e-08	1.26e-06	chr6(-):85505496-85593895	UCSC	sorting nexin 14	RGS-PX2, SCAR20	57231	--	2667	4514.58
GSHG0010254	BAZ2A	up	1.69	5.45e-09	1.01e-07	chr12(-):56595143-56636380	UCSC	bromodomain adjacent to zinc finger domain 2A	TIP5, WALp3	11176	--	1774.29	3001.24
GSHG0009486	HSPB8	up	1.69	5.61e-06	6.14e-05	chr12(+):119178789-119194746	UCSC	heat shock protein family B (small) member 8	CMT2L, DHMN2, E2IG1, H11, HMN2, HMN2A, HSP22	26353	ENSG00000152137	5013.96	8481.83
GSHG0025532	RNF103	up	1.69	4.19e-10	8.8e-09	chr2(-):86603394-86623877	UCSC	ring finger protein 103	HKF-1, KF-1, KF1, ZFP-103, ZFP103	7844	ENSG00000239305	5101.95	8621.74
GSHG0001360	BLZF1	up	1.69	7.94e-05	0.000698	chr1(+):169367990-169396575	UCSC	basic leucine zipper nuclear factor 1	GOLGIN-45, JEM-1, JEM-1s, JEM1	8548	--	1503.99	2541.16
GSHG0020882	CDH19	up	1.69	2.45e-05	0.000239	chr18(-):66501083-66604176	UCSC	cadherin 19	CDH7, CDH7L2	28513	--	1984.38	3352.81
GSHG0012194	ACTR10	up	1.69	1.7e-12	4.71e-11	chr14(+):58200135-58235636	UCSC	actin related protein 10	ACTR11, Arp10, Arp11, HARP11	55860	ENSG00000131966	4137.88	6987.83
GSHG0000681	ROR1	up	1.69	5.46e-05	0.000495	chr1(+):63774012-64181498	UCSC	receptor tyrosine kinase like orphan receptor 1	dJ537F10.1, NTRKR1	4919	--	1552.5	2621.15
GSHG0006808	CBL	up	1.69	7.86e-10	1.61e-08	chr11(+):119206276-119308149	UCSC	Cbl proto-oncogene	C-CBL, CBL2, FRA11B, NSLL, RNF55	867	ENSG00000110395	3597.59	6071.7
GSHG0028022	CRYZL1	up	1.69	3.62e-05	0.000341	chr21(-):33589341-33642338	UCSC	crystallin zeta like 1	4P11, QOH-1	9946	ENSG00000205758	839.3	1416.07
GSHG0010326	TMBIM4	up	1.69	2.13e-10	4.64e-09	chr12(-):66135846-66170027	UCSC	transmembrane BAX inhibitor motif containing 4	CGI-119, GAAP, LFG4, S1R, ZPRO	51643	--	9292.37	15679.2
GSHG0037699	--	up	1.69	0.0153	0.0708	chr6(-):28421320-28426538	UCSC	--	--	--	--	507.76	856.73
GSHG0045683	USP11	up	1.69	2.69e-25	2.51e-23	chrX(+):47232866-47248337	UCSC	ubiquitin specific peptidase 11	UHX1	8237	ENSG00000102226	8411.89	14185.3
GSHG0033644	TSPAN5	up	1.69	5.77e-07	7.48e-06	chr4(-):98470367-98658628	UCSC	tetraspanin 5	NET-4, NET4, TM4SF9, TSPAN-5	10098	--	2813.39	4740.65
GSHG0021113	CERS4	up	1.68	2.26e-07	3.16e-06	chr19(+):8209366-8262421	UCSC	ceramide synthase 4	LASS4, Trh1	79603	--	3788.95	6383.68
GSHG0018237	NBR1	up	1.68	5.9e-27	6.18e-25	chr17(+):43170409-43211688	UCSC	NBR1 autophagy cargo receptor	1A1-3B, IAI3B, M17S2, MIG19	4077	--	4832.22	8137.15
GSHG0026847	PKIG	up	1.68	0.000182	0.00148	chr20(+):44531807-44619037	UCSC	cAMP-dependent protein kinase inhibitor gamma	PKI-gamma	11142	--	1691.3	2846.55
GSHG0014541	MEF2A	up	1.68	0.000344	0.00264	chr15(+):99565417-99716488	UCSC	myocyte enhancer factor 2A	ADCAD1, mef2, RSRFC4, RSRFC9	4205	--	1847.47	3109.82
GSHG0001025	POLR3GL	up	1.68	0.00178	0.0115	chr1(+):145964690-145978848	UCSC	RNA polymerase III subunit GL	flj32422, RPC32HOM, SOFM	84265	--	1268.1	2133.92
GSHG0036075	FAM193B	up	1.68	2.99e-05	0.000286	chr5(-):177519788-177554563	UCSC	family with sequence similarity 193 member B	IRIZIO	54540	--	1162.22	1955.76
GSHG0019495	--	up	1.68	0.0148	0.0691	chr17(-):60134622-60135644	UCSC	--	--	--	--	325.36	547.33
GSHG0045481	GYG2	up	1.68	1.38e-05	0.00014	chrX(+):2828822-2882820	UCSC	glycogenin 2	GN-2, GN2	8908	--	713.59	1200.17
GSHG0002788	RSBN1	up	1.68	0.0132	0.0626	chr1(-):113761832-113812476	UCSC	round spermatid basic protein 1	KDM9, ROSBIN	54665	--	481.04	809.01
GSHG0042934	NRBP2	up	1.68	0.00168	0.0109	chr8(-):143833583-143844532	UCSC	nuclear receptor binding protein 2	pp9320, TRG16	340371	ENSG00000185189	1546.28	2599
GSHG0025971	GTDC1	up	1.68	0.00353	0.0207	chr2(-):143938068-144333069	UCSC	glycosyltransferase like domain containing 1	Hmat-Xa, mat-Xa	79712	--	228.75	384.53
GSHG0031391	ARHGEF3	up	1.68	0.000861	0.00601	chr3(-):56727418-57079268	UCSC	Rho guanine nucleotide exchange factor 3	GEF3, STA3, XPLN	50650	--	674.06	1132.78
GSHG0042597	RNF19A	up	1.68	2.94e-06	3.38e-05	chr8(-):100257060-100336204	UCSC	ring finger protein 19A, RBR E3 ubiquitin protein ligase	RNF19	25897	--	3109.07	5223.7
GSHG0019202	PGAP3	up	1.68	0.000133	0.00111	chr17(-):39671122-39688057	UCSC	post-GPI attachment to proteins phospholipase 3	AGLA546, CAB2, hCOS16, PERLD1, PP1498	93210	--	883.59	1484.27
GSHG0038629	ZNF585A	up	1.68	0.00175	0.0113	chr19(-):37106737-37172728	UCSC	zinc finger protein 585A	Zfp27	199704	--	1541.86	2590.4
GSHG0042185	--	up	1.68	0.0176	0.0797	chr8(-):22613908-22616657	UCSC	--	--	--	--	292.69	491.03
GSHG0027521	--	up	1.68	0.00294	0.0177	chr20(-):58910969-58911186	UCSC	--	--	--	--	706.36	1185.34
GSHG0040662	PMS2P4	up	1.68	0.0257	0.109	chr7(-):67192760-67302442	UCSC	PMS1 homolog 2, mismatch repair system component pseudogene 4	PMS2L4, PMS6	5382	--	790.92	1326.65
GSHG0000183	DNAJC16	up	1.68	0.000983	0.00677	chr1(+):15526813-15592377	UCSC	DnaJ heat shock protein family (Hsp40) member C16	ERdj8	23341	--	1280.87	2148.77
GSHG0019516	LIMD2	up	1.68	9.04e-05	0.000787	chr17(-):63695888-63700140	UCSC	LIM domain containing 2	--	80774	--	2671.39	4478.85
GSHG0010280	DCTN2	up	1.68	2.69e-21	1.81e-19	chr12(-):57530051-57547209	UCSC	dynactin subunit 2	DCTN50, DYNAMITIN, HEL-S-77, RBP50	10540	--	13429.4	22509.9
GSHG0001453	NPL	up	1.68	0.00728	0.0381	chr1(+):182789449-182830384	UCSC	N-acetylneuraminate pyruvate lyase	C112, C1orf13, NAL, NPL1	80896	--	637.67	1068.82
GSHG0045715	CCDC120	up	1.67	0.0427	0.165	chrX(+):49053572-49086892	UCSC	coiled-coil domain containing 120	JM11	90060	--	237.16	396.99
GSHG0043796	PBX3	up	1.67	0.000408	0.00307	chr9(+):125747338-125967377	UCSC	PBX homeobox 3	--	5090	--	1048.99	1756.28
GSHG0046505	TFE3	up	1.67	0.00543	0.0298	chrX(-):49028726-49043464	UCSC	transcription factor binding to IGHM enhancer 3	bHLHe33, MRXSPF, RCCP2, RCCX1, TFEA	7030	ENSG00000068323	1144.91	1916.9
GSHG0047115	F8A1 // F8A2 // F8A3	up	1.67	3.91e-06	4.39e-05	chrX(+):154886241-154888061	UCSC	coagulation factor VIII associated 1 // coagulation factor VIII associated 2 // coagulation factor VIII associated 3	DXS522E, F8A, HAP40	474383, 474384, 8263	ENSG00000277150, ENSG00000288709, ENSG00000288722	3762.73	6299.28
GSHG0009222	RAB3IP	up	1.67	6.46e-06	6.99e-05	chr12(+):69738851-69823209	UCSC	RAB3A interacting protein	RABIN3, RABIN8	117177	--	798.45	1336.87
GSHG0030610	HPS3	up	1.67	0.0293	0.122	chr3(+):149129584-149183561	UCSC	HPS3 biogenesis of lysosomal organelles complex 2 subunit 1	BLOC2S1, SUTAL	84343	--	561.78	940.35
GSHG0002138	LACTBL1	up	1.67	0.0144	0.0675	chr1(-):22953043-22972866	UCSC	lactamase beta like 1	--	646262	ENSG00000215906	555.86	929.97
GSHG0033056	RAPGEF2	up	1.67	4.66e-15	1.75e-13	chr4(+):159103079-159360173	UCSC	Rap guanine nucleotide exchange factor 2	CNrasGEF, NRAPGEP, PDZ-GEF1, PDZGEF1, RA-GEF, RA-GEF-1, RAGEF, Rap-GEP	9693	--	5529.79	9243.5
GSHG0048838	DLC1	up	1.67	0.00467	0.0262	chr8(-):13083361-13604620	UCSC	DLC1 Rho GTPase activating protein	ARHGAP7, HP, p122-RhoGAP, STARD12	10395	--	521.45	871.5
GSHG0003100	ARHGEF2	up	1.67	2.41e-13	7.48e-12	chr1(-):155946854-155990073	UCSC	Rho/Rac guanine nucleotide exchange factor 2	GEF, GEF-H1, GEFH1, Lfc, LFP40, NEDMHM, P40	9181	--	15351.3	25647.9
GSHG0017513	MEAK7	up	1.67	0.0182	0.0821	chr16(-):84476355-84504758	UCSC	MTOR associated protein, eak-7 homolog	EAK7, KIAA1609, mEAK-7, TLDC1	57707	ENSG00000140950	190.21	317.74
GSHG0003251	GPR161	up	1.67	0.0111	0.0544	chr1(-):168079542-168137667	UCSC	G protein-coupled receptor 161	RE2	23432	--	768.88	1283.74
GSHG0047071	L1CAM	up	1.67	0.000455	0.00339	chrX(-):153861514-153886173	UCSC	L1 cell adhesion molecule	CAML1, CD171, HSAS, HSAS1, MASA, MIC5, N-CAM-L1, N-CAML1, NCAM-L1, S10, SPG1	3897	--	1984.46	3311.99
GSHG0027615	PCMTD2	up	1.67	5.7e-08	8.84e-07	chr20(+):64255741-64276226	UCSC	protein-L-isoaspartate (D-aspartate) O-methyltransferase domain containing 2	C20orf36	55251	--	1612.92	2690.83
GSHG0017396	ST3GAL2	up	1.67	1.24e-08	2.14e-07	chr16(-):70375977-70439100	UCSC	ST3 beta-galactoside alpha-2, 3-sialyltransferase 2	Gal-NAc6S, SIAT4B, ST3GalA.2, ST3GALII	6483	ENSG00000157350	1699.18	2834.79
GSHG0040898	CASTOR2	up	1.67	2.44e-06	2.85e-05	chr7(+):74964705-75031530	UCSC	cytosolic arginine sensor for mTORC1 subunit 2	GATSL1, GATSL2	729438	ENSG00000274070	2389.39	3986.88
GSHG0043529	SYK	up	1.67	3.92e-10	8.27e-09	chr9(+):90801600-90898549	UCSC	spleen associated tyrosine kinase	IMD82, p72-Syk	6850	--	4973.54	8297.6
GSHG0010093	ASB8	up	1.67	0.00386	0.0223	chr12(-):48147789-48157566	UCSC	ankyrin repeat and SOCS box containing 8	PP14212	140461	--	3431.91	5724.03
GSHG0033269	AFAP1	up	1.67	4.31e-05	0.000401	chr4(-):7758713-7939861	UCSC	actin filament associated protein 1	AFAP, AFAP-110, AFAP110	60312	--	922.48	1539.06
GSHG0026342	CHPF	up	1.67	0.000253	0.002	chr2(-):219538770-219543809	UCSC	chondroitin polymerizing factor	CHSY2, CSS2	79586	--	2236.2	3728.69
GSHG0007686	PHF21A	up	1.67	4.63e-08	7.28e-07	chr11(-):45929319-46121454	UCSC	PHD finger protein 21A	BHC80, BM-006, IDDBCS, NEDMS	51317	--	4961.79	8272.33
GSHG0023261	ZNF418	up	1.67	0.0166	0.0761	chr19(-):57921882-57935402	UCSC	zinc finger protein 418	ZFP418	147686	--	311.89	519.73
GSHG0010675	CLIP1	up	1.67	0.000224	0.00178	chr12(-):122271434-122422669	UCSC	CAP-Gly domain containing linker protein 1	CLIP, CLIP-170, CLIP170, CYLN1, RSN	6249	--	1000.45	1666.33
GSHG0008025	FAM168A	up	1.67	6.27e-11	1.45e-09	chr11(-):73400487-73598183	UCSC	family with sequence similarity 168 member A	KIAA0280, TCRP1	23201	--	1292.92	2153.08
GSHG0002273	PHC2	up	1.66	4.46e-12	1.17e-10	chr1(-):33323624-33431095	UCSC	polyhomeotic homolog 2	EDR2, HPH2, PH2	1912	--	7532.22	12536.3
GSHG0010687	PITPNM2	up	1.66	0.00194	0.0124	chr12(-):122983480-123151090	UCSC	phosphatidylinositol transfer protein membrane associated 2	NIR-3, NIR3, RDGB2, RDGBA2	57605	--	571.98	951.81
GSHG0040745	HIP1	up	1.66	8.25e-09	1.47e-07	chr7(-):75533298-75738962	UCSC	huntingtin interacting protein 1	HIP-I, ILWEQ, SHON, SHONbeta, SHONgamma	3092	--	4302.91	7157.11
GSHG0002987	GOLPH3L	up	1.66	0.00099	0.00681	chr1(-):150646225-150697163	UCSC	golgi phosphoprotein 3 like	GPP34R	55204	ENSG00000143457	4328.34	7199.26
GSHG0030886	FYTTD1	up	1.66	6.86e-05	0.000611	chr3(+):197749533-197787596	UCSC	forty-two-three domain containing 1	UIF	84248	--	1639.05	2725.97
GSHG0022004	BRSK1	up	1.66	0.000343	0.00264	chr19(+):55282072-55312533	UCSC	BR serine/threonine kinase 1	hSAD1	84446	ENSG00000160469	1406.77	2338.73
GSHG0045711	HDAC6	up	1.66	2.52e-14	8.75e-13	chrX(+):48801398-48824982	UCSC	histone deacetylase 6	CPBHM, HD6, JM21, PPP1R90	10013	--	3633.06	6035.22
GSHG0017757	PAFAH1B1	up	1.66	9.65e-10	1.96e-08	chr17(+):2593654-2685615	UCSC	platelet activating factor acetylhydrolase 1b regulatory subunit 1	LIS1, LIS2, MDCR, MDS, NudF, PAFAH	5048	--	2575.96	4278.2
GSHG0021795	CCDC9	up	1.66	0.000329	0.00254	chr19(+):47256499-47271955	UCSC	coiled-coil domain containing 9	--	26093	ENSG00000105321	2067.02	3432.33
GSHG0012914	OTX2	up	1.66	1.58e-30	2.1e-28	chr14(-):56799905-56810479	UCSC	orthodenticle homeobox 2	CPHD6, MCOPS5	5015	--	161095	267234
GSHG0043689	LINC00674	up	1.66	2.25e-10	4.88e-09	chr17(+):68101555-68135932	UCSC	long intergenic non-protein coding RNA 674	--	100499466	--	6586.96	10924.2
GSHG0041527	EXTL3	up	1.66	2.18e-05	0.000215	chr8(+):28701501-28755599	UCSC	exostosin like glycosyltransferase 3	BOTV, EXTL1L, EXTR1, ISDNA, REGR, RPR	2137	ENSG00000012232	2829.11	4691.12
GSHG0048469	ZNF852	up	1.66	1.27e-05	0.000131	chr3(-):44494771-44510636	UCSC	zinc finger protein 852	--	285346	ENSG00000178917	1309.83	2172
GSHG0000006	SAMD11	up	1.66	0.0113	0.055	chr1(+):923923-944581	UCSC	sterile alpha motif domain containing 11	MRS	148398	--	23215.1	38487.2
GSHG0010410	LUM	up	1.66	4.52e-13	1.36e-11	chr12(-):91102629-91111517	UCSC	lumican	LDC, SLRR2D	4060	ENSG00000139329	7680.94	12727
GSHG0029073	IFT27	up	1.66	0.0013	0.00868	chr22(-):36758211-36776125	UCSC	intraflagellar transport 27	BBS19, FAP156, RABL4, RAYL	11020	--	2868.37	4752.36
GSHG0000117	NMNAT1	up	1.66	0.0382	0.151	chr1(+):9942923-9985498	UCSC	nicotinamide nucleotide adenylyltransferase 1	LCA9, NMNAT, PNAT1, SHILCA	64802	--	1245.29	2062.32
GSHG0021364	MYO9B	up	1.66	0.00783	0.0405	chr19(+):17075777-17213294	UCSC	myosin IXB	CELIAC4, MYR5	4650	--	639.12	1057.74
GSHG0009003	SPATS2	up	1.65	1.25e-27	1.4e-25	chr12(+):49366905-49527425	UCSC	spermatogenesis associated serine rich 2	Nbla00526, P59SCR, SCR59, SPATA10	65244	--	7194.17	11904.9
GSHG0022067	ZNF419	up	1.65	0.0244	0.105	chr19(+):57487718-57496098	UCSC	zinc finger protein 419	ZAPHIR, ZNF419A	79744	--	1687.63	2791.22
GSHG0029995	SEMA3F	up	1.65	4.02e-11	9.62e-10	chr3(+):50155058-50189075	UCSC	semaphorin 3F	SEMA-IV, SEMA4, SEMAK	6405	--	12750.2	21086
GSHG0002288	KIAA0319L	up	1.65	2.48e-05	0.000241	chr1(-):35433491-35557950	UCSC	KIAA0319 like	AAVR, AAVRL	79932	--	2599.1	4297.69
GSHG0025622	TMEM131	up	1.65	5.85e-06	6.39e-05	chr2(-):97756336-97995948	UCSC	transmembrane protein 131	CC28, PRO1048, RW1, YR-23	23505	ENSG00000075568	5797.17	9585.34
GSHG0015117	ANXA2	up	1.65	4.87e-25	4.43e-23	chr15(-):60347172-60397992	UCSC	annexin A2	ANX2, ANX2L4, CAL1H, HEL-S-270, LIP2, LPC2, LPC2D, P36, PAP-IV	302	--	61795.7	102161
GSHG0031560	CD47	up	1.65	0.0018	0.0116	chr3(-):108043091-108091047	UCSC	CD47 molecule	IAP, MER6, OA3	961	--	1530.81	2530.21
GSHG0024096	CNNM4	up	1.65	2.36e-05	0.000231	chr2(+):96760902-96811889	UCSC	cyclin and CBS domain divalent metal cation transport mediator 4	ACDP4	26504	ENSG00000158158	2293.54	3789.46
GSHG0010246	PAN2	up	1.65	6.6e-12	1.7e-10	chr12(-):56316930-56334000	UCSC	poly(A) specific ribonuclease subunit PAN2	USP52	9924	--	3664.04	6054.08
GSHG0001389	SUCO	up	1.65	1.3e-24	1.13e-22	chr1(+):172532349-172611833	UCSC	SUN domain containing ossification factor	C1orf9, CH1, OPT, SLP1	51430	--	5658.75	9345.62
GSHG0001463	C1orf21	up	1.65	1.94e-08	3.26e-07	chr1(+):184387029-184629020	UCSC	chromosome 1 open reading frame 21	PIG13	81563	ENSG00000116667	3920.41	6474.44
GSHG0015372	TBC1D2B	up	1.65	1.07e-06	1.32e-05	chr15(-):77994985-78077711	UCSC	TBC1 domain family member 2B	NEDSGO	23102	--	1580.47	2609.86
GSHG0025938	NCKAP5	up	1.65	0.0303	0.125	chr2(-):132671788-133568463	UCSC	NCK associated protein 5	ERIH1, ERIH2, NAP5	344148	--	86.36	142.46
GSHG0033932	MFAP3L	up	1.65	0.00013	0.00109	chr4(-):169986602-170027210	UCSC	microfibril associated protein 3 like	NYD-sp9	9848	--	1745.69	2879.67
GSHG0019635	H3-3B	up	1.65	5.88e-21	3.81e-19	chr17(-):75775461-75779779	UCSC	H3.3 histone B	BRYLIB2, H3-3A, H3.3B, H3F3B	3021	ENSG00000132475	137484	226720
GSHG0010676	ZCCHC8	up	1.65	0.000894	0.00621	chr12(-):122471600-122500971	UCSC	zinc finger CCHC-type containing 8	PFBMFT5	55596	--	2194.95	3619.27
GSHG0044845	NFIL3	up	1.65	0.00376	0.0219	chr9(-):91409045-91424626	UCSC	nuclear factor, interleukin 3 regulated	E4BP4, IL3BP1, NF-IL3A, NFIL3A	4783	ENSG00000165030	1099.59	1813.44
GSHG0046445	BCOR	up	1.65	1.45e-27	1.62e-25	chrX(-):40051248-40177329	UCSC	BCL6 corepressor	ANOP2, MAA2, MCOPS2	54880	--	10658	17565.7
GSHG0003458	ARL8A	up	1.65	7.18e-09	1.29e-07	chr1(-):202133404-202144737	UCSC	ADP ribosylation factor like GTPase 8A	ARL10B, GIE2	127829	--	6119.22	10082.3
GSHG0046142	INTS6L	up	1.65	0.00652	0.0347	chrX(+):135520622-135582510	UCSC	integrator complex subunit 6 like	DDX26B	203522	--	908.36	1496.8
GSHG0045056	HDHD3	up	1.65	0.0321	0.131	chr9(-):113373416-113394379	UCSC	haloacid dehalogenase like hydrolase domain containing 3	2810435D12Rik, C9orf158	81932	--	1274.15	2098.85
GSHG0035747	AFF4	up	1.65	0.000104	0.000891	chr5(-):132875395-132963662	UCSC	AF4/FMR2 family member 4	AF5Q31, CHOPS, MCEF	27125	ENSG00000072364	4077.56	6716.51
GSHG0021736	NECTIN2	up	1.65	0.0112	0.0548	chr19(+):44846297-44889223	UCSC	nectin cell adhesion molecule 2	CD112, HVEB, PRR2, PVRL2, PVRR2	5819	--	1076.21	1772.49
GSHG0036777	BICRAL	up	1.65	0.000853	0.00596	chr6(+):42746958-42868556	UCSC	BICRA like chromatin remodeling complex associated protein	GLTSCR1L, KIAA0240, SMARCK2	23506	--	1271.31	2093.28
GSHG0018038	KSR1	up	1.65	8.36e-07	1.05e-05	chr17(+):27456448-27626435	UCSC	kinase suppressor of ras 1	KSR, RSU2	8844	--	1660.55	2734.65
GSHG0047797	KAT6B	up	1.65	2.34e-14	8.16e-13	chr10(+):74825255-75032624	UCSC	lysine acetyltransferase 6B	GTPTS, MORF, MOZ2, MYST4, qkf, querkopf, ZC2HC6B	23522	--	3842	6323.88
GSHG0025585	--	up	1.65	0.000401	0.00303	chr2(-):95130110-95149943	UCSC	--	--	--	--	402.13	661.77
GSHG0045873	MAGEE1	up	1.65	0.00697	0.0368	chrX(+):76427710-76431351	UCSC	MAGE family member E1	DAMAGE, HCA1	57692	ENSG00000198934	496.94	817.9
GSHG0047712	MED18	up	1.65	0.00791	0.0409	chr1(+):28329038-28335966	UCSC	mediator complex subunit 18	p28b, SRB5	54797	ENSG00000130772	435.04	715.61
GSHG0046588	LINC01278	up	1.64	4.82e-07	6.33e-06	chrX(-):63426558-63561095	UCSC	long intergenic non-protein coding RNA 1278	--	92249	--	2990.54	4919.74
GSHG0049190	LINC01881	up	1.64	0.006	0.0324	chr2(+):242088633-242167473	UCSC	long intergenic non-protein coding RNA 1881	--	728323	--	442.89	728.43
GSHG0010779	CHFR	up	1.64	1.02e-07	1.51e-06	chr12(-):132832356-132887618	UCSC	checkpoint with forkhead and ring finger domains	RNF116, RNF196	55743	--	2484.11	4085.7
GSHG0031441	TMF1	up	1.64	2.67e-05	0.000258	chr3(-):69019827-69052333	UCSC	TATA element modulatory factor 1	ARA160, TMF	7110	--	2874.86	4727.08
GSHG0003046	S100A4	up	1.64	0.00022	0.00176	chr1(-):153543621-153545806	UCSC	S100 calcium binding protein A4	18A2, 42A, CAPL, FSP1, MTS1, P9KA, PEL98	6275	--	3320.01	5457.35
GSHG0020145	TWSG1	up	1.64	7.21e-06	7.74e-05	chr18(+):9334767-9402420	UCSC	twisted gastrulation BMP signaling modulator 1	TSG	57045	ENSG00000128791	1142.87	1878.97
GSHG0017603	--	up	1.64	0.022	0.096	chr16(-):89969794-89976385	UCSC	--	--	--	--	886.45	1456.27
GSHG0047901	DUSP16	up	1.64	2.66e-05	0.000258	chr12(-):12473282-12562863	UCSC	dual specificity phosphatase 16	MKP-7, MKP7	80824	ENSG00000111266	2917.35	4791.57
GSHG0033715	CASP6	up	1.64	0.000258	0.00203	chr4(-):109688628-109703473	UCSC	caspase 6	CSP-6, MCH2	839	--	1020.55	1676.06
GSHG0032670	MOB1B	up	1.64	4.62e-05	0.000426	chr4(+):70902347-70988168	UCSC	MOB kinase activator 1B	MATS2, MOB4A, MOBKL1A	92597	--	1325.67	2177.37
GSHG0032656	ODAM	up	1.64	3.29e-06	3.75e-05	chr4(+):70195725-70204576	UCSC	odontogenic, ameloblast associated	APIN	54959	--	4966.07	8155.02
GSHG0035608	ELL2	up	1.64	0.00439	0.0249	chr5(-):95885098-95962074	UCSC	elongation factor for RNA polymerase II 2	MRCCAT1	22936	ENSG00000118985	367.18	602.45
GSHG0000109	H6PD	up	1.64	5.41e-09	9.99e-08	chr1(+):9234774-9271337	UCSC	hexose-6-phosphate dehydrogenase/glucose 1-dehydrogenase	CORTRD1, G6PDH, GDH, H6PDH	9563	--	2587.97	4245.98
GSHG0027183	RRBP1	up	1.64	0.000611	0.00443	chr20(-):17613679-17682242	UCSC	ribosome binding protein 1	ES/130, ES130, hES, p180, RRp	6238	--	4456.11	7308.11
GSHG0010536	C12orf76	up	1.64	0.00242	0.015	chr12(-):110041177-110073635	UCSC	chromosome 12 open reading frame 76	--	400073	--	320.77	526.11
GSHG0047310	KDM5D	up	1.64	2.3e-07	3.21e-06	chrY(-):19703865-19744928	UCSC	lysine demethylase 5D	HY, HYA, JARID1D, SMCY	8284	--	3434.69	5626.33
GSHG0001102	ZNF687	up	1.64	0.000199	0.0016	chr1(+):151281522-151292153	UCSC	zinc finger protein 687	PDB6	57592	--	2055.55	3367.44
GSHG0022281	GPR108	up	1.64	4e-05	0.000374	chr19(-):6729914-6737596	UCSC	G protein-coupled receptor 108	LUSTR2	56927	--	2227.47	3647.65
GSHG0011059	ITM2B	up	1.64	1.12e-07	1.64e-06	chr13(+):48233158-48270357	UCSC	integral membrane protein 2B	ABRI, BRI, BRI2, BRICD2B, E25B, E3-16, FBD, imBRI2, RDGCA	9445	ENSG00000136156	5170.51	8465.3
GSHG0006806	NLRX1	up	1.64	0.0153	0.0711	chr11(+):119168334-119184016	UCSC	NLR family member X1	CLR11.3, DLNB26, NOD26, NOD5, NOD9	79671	--	617.92	1011.2
GSHG0027288	COMMD7	up	1.64	0.00243	0.015	chr20(-):32702699-32744013	UCSC	COMM domain containing 7	C20orf92, dJ1085F17.3	149951	ENSG00000285382	2511.26	4110.15
GSHG0027696	HUNK	up	1.64	0.0192	0.0855	chr21(+):31873020-32004064	UCSC	hormonally up-regulated Neu-associated kinase	--	30811	ENSG00000142149	367.87	602.26
GSHG0026884	EYA2	up	1.64	1.7e-07	2.41e-06	chr20(+):46894624-47188844	UCSC	EYA transcriptional coactivator and phosphatase 2	EAB1	2139	--	8360.82	13674.4
GSHG0018102	NF1	up	1.64	0.00176	0.0114	chr17(+):31094927-31381887	UCSC	neurofibromin 1	NFNS, VRNF, WSS	4763	--	841.57	1376.58
GSHG0015292	HEXA	up	1.64	6.11e-12	1.58e-10	chr15(-):72340924-72376473	UCSC	hexosaminidase subunit alpha	TSD	3073	--	5370.81	8781.19
GSHG0010104	ADCY6	up	1.63	1.01e-05	0.000106	chr12(-):48766194-48789096	UCSC	adenylate cyclase 6	AC6, LCCS8	112	--	930.26	1520.26
GSHG0011088	WDFY2	up	1.63	1.65e-06	1.98e-05	chr13(+):51584462-51767709	UCSC	WD repeat and FYVE domain containing 2	PROF, WDF2, ZFYVE22	115825	ENSG00000139668	1164.18	1902.92
GSHG0022912	RABAC1	up	1.63	5.41e-06	5.93e-05	chr19(-):41956683-41959328	UCSC	Rab acceptor 1	PRA1, PRAF1, YIP3	10567	ENSG00000105404	7703.33	12588.2
GSHG0004847	ZNF438	up	1.63	0.0118	0.0571	chr10(-):30844632-31031925	UCSC	zinc finger protein 438	bA330O11.1	220929	--	438.98	717.66
GSHG0024912	SH3BP4	up	1.63	1.43e-07	2.06e-06	chr2(+):234951973-235055714	UCSC	SH3 domain binding protein 4	BOG25, TTP	23677	--	3882.98	6344.32
GSHG0018560	ARMC7	up	1.63	1.21e-05	0.000125	chr17(+):75109952-75130272	UCSC	armadillo repeat containing 7	--	79637	--	2322.66	3794.73
GSHG0012859	SOS2	up	1.63	6.89e-09	1.25e-07	chr14(-):50117130-50231578	UCSC	SOS Ras/Rho guanine nucleotide exchange factor 2	NS9, SOS-2	6655	ENSG00000100485	2175.98	3554.05
GSHG0001804	GPR137B	up	1.63	0.044	0.169	chr1(+):236142532-236208907	UCSC	G protein-coupled receptor 137B	TM7SF1	7107	ENSG00000077585	791.3	1292.31
GSHG0006053	--	up	1.63	0.028	0.117	chr11(+):33076149-33079453	UCSC	--	--	--	--	357.82	584.31
GSHG0048108	MOSMO	up	1.63	0.0088	0.0446	chr16(+):22007638-22087533	UCSC	modulator of smoothened	ATTHOG, BC030336, C16orf52	730094	ENSG00000185716	244.11	398.38
GSHG0030035	NISCH	up	1.63	8.01e-15	2.93e-13	chr3(+):52455118-52493069	UCSC	nischarin	hIRAS, I-1, IR1, IRAS	11188	--	8795.38	14359.6
GSHG0021996	MYADM	up	1.63	3.23e-13	9.89e-12	chr19(+):53865628-53876435	UCSC	myeloid associated differentiation marker	SB135	91663	--	13746.3	22439.9
GSHG0018260	FZD2	up	1.63	0.0316	0.129	chr17(+):44557459-44561262	UCSC	frizzled class receptor 2	fz-2, Fz2, fzE2, hFz2, OMOD2	2535	ENSG00000180340	689.46	1125.13
GSHG0005525	C10orf88	up	1.63	0.0494	0.184	chr10(-):122930901-122954314	UCSC	chromosome 10 open reading frame 88	PAAT	80007	ENSG00000119965	573.03	935.06
GSHG0037154	RNF146	up	1.63	0.00812	0.0417	chr6(+):127266682-127288562	UCSC	ring finger protein 146	--	81847	--	3452.18	5632.31
GSHG0019305	DUSP3	up	1.63	2.96e-05	0.000283	chr17(-):43766122-43778977	UCSC	dual specificity phosphatase 3	VHR	1845	ENSG00000108861	6743.98	11002.8
GSHG0022831	ZFP14	up	1.63	0.00648	0.0345	chr19(-):36334453-36379201	UCSC	ZFP14 zinc finger protein	ZNF531	57677	ENSG00000142065	926.78	1511.77
GSHG0018568	TMEM94	up	1.63	8.13e-15	2.97e-13	chr17(+):75456636-75500452	UCSC	transmembrane protein 94	IDDCDF, KIAA0195	9772	--	8258.3	13472.8
GSHG0007085	TRIM66	up	1.63	0.00218	0.0137	chr11(-):8612040-8671866	UCSC	tripartite motif containing 66	C11orf29, TIF1D, TIF1DELTA	9866	ENSG00000166436	946.57	1543.87
GSHG0018413	PPM1E	up	1.63	2.48e-07	3.44e-06	chr17(+):58755854-58990790	UCSC	protein phosphatase, Mg2+/Mn2+ dependent 1E	caMKN, CaMKP-N, CAMKPN, POPX1, PP2CH	22843	ENSG00000175175	711.47	1159.93
GSHG0026826	LPIN3	up	1.63	0.0103	0.0507	chr20(+):41340821-41360585	UCSC	lipin 3	dJ620E11.2, LIPN3L, SMP2	64900	--	400.81	652.98
GSHG0015217	CSNK1G1	up	1.63	0.000566	0.00414	chr15(-):64165525-64375338	UCSC	casein kinase 1 gamma 1	CK1gamma1	53944	--	2455.11	4000.52
GSHG0000714	HHLA3	up	1.63	0.032	0.131	chr1(+):70354811-70368023	UCSC	HERV-H LTR-associating 3	--	11147	--	744.42	1211.4
GSHG0016361	FBRS	up	1.63	0.0145	0.0678	chr16(+):30658431-30670810	UCSC	fibrosin	FBS, FBS1	64319	ENSG00000156860	1974.22	3213.18
GSHG0034638	SNX24	up	1.63	0.0159	0.0731	chr5(+):122845505-123009205	UCSC	sorting nexin 24	PRO1284, SBBI31	28966	ENSG00000064652	1292.6	2103.41
GSHG0018719	PITPNA	up	1.63	1.85e-06	2.22e-05	chr17(-):1517718-1562814	UCSC	phosphatidylinositol transfer protein alpha	HEL-S-36, PI-TPalpha, PITPN, VIB1A	5306	ENSG00000174238	4119.1	6701.58
GSHG0003497	DSTYK	up	1.63	2.98e-05	0.000285	chr1(-):205142504-205211702	UCSC	dual serine/threonine and tyrosine protein kinase	CAKUT1, DustyPK, HDCMD38P, RIP5, RIPK5, SPG23	25778	--	1903.33	3096.16
GSHG0003664	C1orf198	up	1.63	0.00619	0.0332	chr1(-):230837119-230869591	UCSC	chromosome 1 open reading frame 198	--	84886	--	1271.06	2067.25
GSHG0027678	BACH1	up	1.63	5.05e-05	0.000461	chr21(+):29298838-29361896	UCSC	BTB domain and CNC homolog 1	BACH-1, BTBD24	571	--	830.39	1350.43
GSHG0013626	CHST14	up	1.63	0.00513	0.0284	chr15(+):40470984-40473158	UCSC	carbohydrate sulfotransferase 14	ATCS, D4ST1, EDSMC1, HNK1ST	113189	ENSG00000169105	1931.71	3141.1
GSHG0010669	LINC01089	up	1.63	0.000118	0.000998	chr12(-):121795267-121803484	UCSC	long intergenic non-protein coding RNA 1089	LIMT	338799	ENSG00000212694	954.35	1551.49
GSHG0047960	TINF2	up	1.62	0.00347	0.0204	chr14(-):24239640-24242674	UCSC	TERF1 interacting nuclear factor 2	DKCA3, TIN2	26277	--	1409.48	2289.81
GSHG0012188	TMEM260	up	1.62	0.000364	0.00278	chr14(+):56579620-56649515	UCSC	transmembrane protein 260	C14orf101, SHDRA	54916	--	668.18	1085.04
GSHG0042537	CNGB3	up	1.62	1.33e-05	0.000136	chr8(-):86573935-86743675	UCSC	cyclic nucleotide gated channel subunit beta 3	ACHM1	54714	ENSG00000170289	2074.77	3368.78
GSHG0036697	PPARD	up	1.62	0.00532	0.0292	chr6(+):35342558-35428178	UCSC	peroxisome proliferator activated receptor delta	FAAR, NR1C2, NUC1, NUCI, NUCII, PPARB	5467	--	402.11	653.01
GSHG0025247	SLC8A1	up	1.62	1.09e-06	1.35e-05	chr2(-):40097270-40512435	UCSC	solute carrier family 8 member A1	NCX1	6546	--	2092.84	3397.73
GSHG0013657	GANC	up	1.62	0.00323	0.0192	chr15(+):42273201-42353666	UCSC	glucosidase alpha, neutral C	--	2595	--	786.38	1276.85
GSHG0026021	BAZ2B	up	1.62	2.05e-06	2.42e-05	chr2(-):159318979-159753373	UCSC	bromodomain adjacent to zinc finger domain 2B	WALp4	29994	ENSG00000226266	8846.82	14364.3
GSHG0022421	DNASE2	up	1.62	8.55e-09	1.52e-07	chr19(-):12875209-12881470	UCSC	deoxyribonuclease 2, lysosomal	DNASE2A, DNL, DNL2	1777	ENSG00000105612	10160.4	16489.6
GSHG0021488	ZNF536	up	1.62	1.49e-05	0.000151	chr19(+):30225592-30713586	UCSC	zinc finger protein 536	--	9745	ENSG00000198597	923.38	1497.44
GSHG0041176	WDR91	up	1.62	0.00153	0.01	chr7(-):135183839-135211535	UCSC	WD repeat domain 91	HSPC049, SORF-1, SORF1	29062	--	741.47	1202.3
GSHG0008079	GAB2	up	1.62	2.41e-18	1.26e-16	chr11(-):78215293-78417820	UCSC	GRB2 associated binding protein 2	--	9846	--	10499.8	17028.9
GSHG0008563	TULP3	up	1.62	2.07e-06	2.45e-05	chr12(+):2890867-2941138	UCSC	TUB like protein 3	TUBL3	7289	--	3125.6	5069.28
GSHG0022203	TLE2	up	1.62	1.14e-08	1.98e-07	chr19(-):2997639-3047635	UCSC	TLE family member 2, transcriptional corepressor	ESG, ESG2, GRG2	7089	--	10373	16814
GSHG0045953	ARMCX3	up	1.62	0.0145	0.068	chrX(+):101623129-101627843	UCSC	armadillo repeat containing X-linked 3	ALEX3, dJ545K15.2, GASP6	51566	--	1687.04	2734.7
GSHG0010121	TROAP-AS1	up	1.62	0.043	0.166	chr12(-):49292631-49324576	UCSC	TROAP and PRPH antisense RNA 1	--	101927267	ENSG00000258334	441.24	714.42
GSHG0010145	POU6F1	up	1.62	0.0176	0.0797	chr12(-):51186936-51218062	UCSC	POU class 6 homeobox 1	BRN5, MPOU, TCFB1	5463	--	173.67	281.29
GSHG0040749	STYXL1	up	1.62	8.23e-07	1.04e-05	chr7(-):75996338-76048003	UCSC	serine/threonine/tyrosine interacting like 1	DUSP24, MK-STYX, MKSTYX	51657	--	3172.79	5138.23
GSHG0006671	CFAP300	up	1.62	0.00753	0.0392	chr11(+):102047437-102084560	UCSC	cilia and flagella associated protein 300	C11orf70, CILD38, DNAAF17, FBB5	85016	--	537.99	869.97
GSHG0005513	FGFR2	up	1.62	3.17e-11	7.64e-10	chr10(-):120723812-121775675	UCSC	fibroblast growth factor receptor 2	BBDS, BEK, BFR-1, CD332, CEK3, CFD1, ECT1, JWS, K-SAM, KGFR, TK14, TK25	2263	--	4849.45	7842.7
GSHG0034285	RIMOC1	up	1.62	7.56e-08	1.15e-06	chr5(+):41904344-41921636	UCSC	RAB7A interacting MON1-CCZ1 complex subunit 1	C5orf51	285636	ENSG00000205765	3565.75	5766.88
GSHG0018550	TMEM104	up	1.62	3.31e-06	3.78e-05	chr17(+):74776488-74839753	UCSC	transmembrane protein 104	--	54868	--	1372.85	2220.3
GSHG0048481	RYBP	up	1.62	3.26e-10	6.91e-09	chr3(-):72374593-72447122	UCSC	RING1 and YY1 binding protein	AAP1, APAP-1, DEDAF, YEAF1	23429	ENSG00000163602	2275.9	3680.17
GSHG0002405	PRDX1	up	1.62	9.83e-21	6.3e-19	chr1(-):45511036-45522890	UCSC	peroxiredoxin 1	MSP23, NKEF-A, NKEFA, PAG, PAGA, PAGB, PRX1, PRXI, TDPX2	5052	--	219976	355620
GSHG0043718	ZNF618	up	1.62	2.03e-06	2.41e-05	chr9(+):113876279-114056594	UCSC	zinc finger protein 618	FP13169, NEDD10	114991	--	1982.28	3205.02
GSHG0024650	MFSD6	up	1.62	0.0269	0.114	chr2(+):190407576-190502314	UCSC	major facilitator superfamily domain containing 6	hMMR2, MMR2	54842	--	433.88	701.26
GSHG0031469	PDZRN3	up	1.62	2.48e-10	5.35e-09	chr3(-):73382431-73624941	UCSC	PDZ domain containing ring finger 3	LNX3, SEMACAP3, SEMCAP3	23024	--	5266.94	8512.15
GSHG0047028	TMEM185A	up	1.62	0.00049	0.00364	chrX(-):149596556-149631912	UCSC	transmembrane protein 185A	CXorf13, ee3, FAM11A, FRAXF	84548	--	1222.35	1974.87
GSHG0032830	TET2	up	1.62	5.03e-06	5.56e-05	chr4(+):105145873-105279816	UCSC	tet methylcytosine dioxygenase 2	IMD75, KIAA1546, MDS	54790	--	2800.01	4523.28
GSHG0006940	SIGIRR	up	1.62	0.00835	0.0427	chr11(-):405716-417455	UCSC	single Ig and TIR domain containing	IL-1R8, TIR8	59307	--	820.97	1325.87
GSHG0011388	--	up	1.62	0.0234	0.101	chr13(-):20702130-20703647	UCSC	--	--	--	--	650.48	1050.76
GSHG0005614	MARCHF8	up	1.61	0.00518	0.0286	chr10(-):45454585-45594907	UCSC	membrane associated ring-CH-type finger 8	c-MIR, CMIR, MARCH-VIII, MARCH8, MIR, RNF178	220972	--	672.11	1085.42
GSHG0027638	MIR99AHG	up	1.61	9.32e-05	0.00081	chr21(+):16070488-16631727	UCSC	mir-99a-let-7c cluster host gene	C21orf34, C21orf35, LINC00478, MONC	388815	ENSG00000215386	2245.24	3625.46
GSHG0040985	SRPK2	up	1.61	5.59e-13	1.66e-11	chr7(-):105116374-105389391	UCSC	SRSF protein kinase 2	SFRSK2	6733	--	11562.2	18669.3
GSHG0033800	ELF2	up	1.61	5.75e-05	0.000519	chr4(-):139057220-139177218	UCSC	E74 like ETS transcription factor 2	EU32, NERF, NERF-1A, NERF-1a, b, NERF-1B, NERF-2	1998	--	1146.54	1851.5
GSHG0036365	HIVEP1	up	1.61	0.0196	0.0873	chr6(+):12012312-12165002	UCSC	HIVEP zinc finger 1	CIRIP, CRYBP1, GAAP, MBP-1, PRDII-BF1, Schnurri-1, ZAS1, ZNF40, ZNF40A	3096	ENSG00000095951	614.93	992.6
GSHG0030215	TBC1D23	up	1.61	4.01e-07	5.35e-06	chr3(+):100260992-100325248	UCSC	TBC1 domain family member 23	NS4ATP1, PCH11	55773	--	2994.46	4834.23
GSHG0007949	CDK2AP2	up	1.61	0.00127	0.00849	chr11(-):67506497-67508637	UCSC	cyclin dependent kinase 2 associated protein 2	DOC-1R, p14	10263	ENSG00000167797	1644.12	2654.08
GSHG0014481	CHASERR	up	1.61	2.92e-05	0.00028	chr15(+):92882843-92898747	UCSC	CHD2 adjacent suppressive regulatory RNA	LINC01578	100507217	--	2877.19	4645.13
GSHG0004627	DPYSL4	up	1.61	0.0211	0.0928	chr10(+):132186900-132205774	UCSC	dihydropyrimidinase like 4	CRMP3, DRP-4, ULIP4	10570	--	708.04	1142.61
GSHG0031444	--	up	1.61	0.00204	0.0129	chr3(-):69057944-69061038	UCSC	--	--	--	--	394.99	637.6
GSHG0023407	HCN3	up	1.61	0.00158	0.0103	chr1(+):155277454-155289848	UCSC	hyperpolarization activated cyclic nucleotide gated potassium channel 3	--	57657	ENSG00000143630	510.66	824.02
GSHG0027486	ATP9A	up	1.61	3.39e-18	1.76e-16	chr20(-):51596514-51768390	UCSC	ATPase phospholipid transporting 9A (putative)	ATPIIA	10079	ENSG00000054793	4514.94	7281.96
GSHG0022964	ZNF112	up	1.61	0.00295	0.0178	chr19(-):44326553-44367217	UCSC	zinc finger protein 112	ZFP112, ZNF228	7771	--	1450.67	2338.06
GSHG0014322	FURIN	up	1.61	1.13e-05	0.000117	chr15(+):90868588-90883457	UCSC	furin, paired basic amino acid cleaving enzyme	FUR, PACE, PCSK3, SPC1	5045	--	3644.75	5873.81
GSHG0044158	ELAVL2	up	1.61	1.27e-13	4.1e-12	chr9(-):23690104-23850601	UCSC	ELAV like RNA binding protein 2	HEL-N1, HELN1, HUB	1993	--	2950.4	4749.96
GSHG0019639	WBP2	up	1.61	2.37e-15	9.18e-14	chr17(-):75845699-75856436	UCSC	WW domain binding protein 2	DFNB107, GRAMD6, WBP-2	23558	--	12241.5	19700.7
GSHG0013612	SRP14-DT	up	1.61	0.00326	0.0194	chr15(+):40039311-40067509	UCSC	SRP14 divergent transcript	SRP14-AS1	100131089	--	674.39	1085.08
GSHG0014830	GABPB1-IT1	up	1.61	0.00289	0.0174	chr15(-):50348936-50354879	UCSC	GABPB1 intronic transcript	--	55056	ENSG00000285410	783.12	1260.44
GSHG0016671	GABARAPL2	up	1.61	5.98e-09	1.09e-07	chr16(+):75566351-75577881	UCSC	GABA type A receptor associated protein like 2	ATG8, ATG8C, GATE-16, GATE16, GEF-2, GEF2	11345	ENSG00000034713	6703.99	10785
GSHG0048850	VPS28	up	1.61	2.52e-05	0.000245	chr8(-):144423617-144428555	UCSC	VPS28 subunit of ESCRT-I	--	51160	--	2783.3	4476.23
GSHG0018826	DVL2	up	1.61	0.000132	0.0011	chr17(-):7225272-7234545	UCSC	dishevelled segment polarity protein 2	--	1856	ENSG00000004975	2880.79	4632.52
GSHG0004861	ITGB1	up	1.61	3.05e-23	2.41e-21	chr10(-):32900318-32958230	UCSC	integrin subunit beta 1	CD29, FNRB, GPIIA, MDF2, MSK12, VLA-BETA, VLAB	3688	--	39173.3	62958.8
GSHG0015107	MYO1E	up	1.61	4.34e-12	1.14e-10	chr15(-):59132434-59372872	UCSC	myosin IE	FSGS6, HuncM-IC, MYO1C	4643	ENSG00000157483	6169.24	9914.42
GSHG0022894	BLVRB	up	1.61	7.64e-06	8.15e-05	chr19(-):40447768-40467636	UCSC	biliverdin reductase B	BVRB, FLR, HEL-S-10, SDR43U1	645	ENSG00000090013	4576	7353.06
GSHG0012081	LOC101927178	up	1.61	0.0019	0.0122	chr14(+):35081081-35113130	UCSC	uncharacterized LOC101927178	--	101927178	ENSG00000151327	355.73	571.1
GSHG0013022	ALDH6A1	up	1.61	0.00147	0.00969	chr14(-):74056847-74084493	UCSC	aldehyde dehydrogenase 6 family member A1	MMSADHA, MMSDH	4329	--	1147.34	1841.66
GSHG0020274	RIOK3	up	1.6	3.34e-11	8.03e-10	chr18(+):23452823-23483140	UCSC	RIO kinase 3	SUDD	8780	--	10303.5	16529.2
GSHG0017577	CBFA2T3	up	1.6	0.00097	0.00669	chr16(-):88874858-88977207	UCSC	CBFA2/RUNX1 partner transcriptional co-repressor 3	ETO2, MTG16, MTGR2, RUNX1T3, ZMYND4	863	--	923.27	1480.81
GSHG0003967	BAMBI	up	1.6	4.88e-05	0.000446	chr10(+):28677503-28682932	UCSC	BMP and activin membrane bound inhibitor	NMA	25805	ENSG00000095739	2046.4	3279.82
GSHG0024769	SMARCAL1	up	1.6	0.000675	0.00484	chr2(+):216412473-216483053	UCSC	SWI/SNF related, matrix associated, actin dependent regulator of chromatin, subfamily a like 1	HARP, HHARP	50485	--	745.91	1195.19
GSHG0043941	OLFM1	up	1.6	3.04e-14	1.05e-12	chr9(+):135075422-135121184	UCSC	olfactomedin 1	AMY, NOE1, NOELIN1, OlfA	10439	--	38668.3	61972.5
GSHG0010489	APPL2	up	1.6	3.04e-06	3.5e-05	chr12(-):105163140-105236230	UCSC	adaptor protein, phosphotyrosine interacting with PH domain and leucine zipper 2	DIP13B	55198	--	2154.7	3453.23
GSHG0027142	GPCPD1	up	1.6	0.00506	0.0281	chr20(-):5544439-5611026	UCSC	glycerophosphocholine phosphodiesterase 1	EDI3, GDE5, GDPD6, PREI4	56261	ENSG00000125772	372.24	596.65
GSHG0031276	DALRD3	up	1.6	0.000168	0.00137	chr3(-):49015488-49021505	UCSC	DALR anticodon binding domain containing 3	DEE86, EIEE86	55152	--	1458.73	2336.3
GSHG0027006	OSBPL2	up	1.6	2.11e-05	0.000209	chr20(+):62238521-62296213	UCSC	oxysterol binding protein like 2	DFNA67, DNFA67, ORP-2, ORP2	9885	--	1387.85	2222.58
GSHG0019773	CYBC1	up	1.6	0.00433	0.0245	chr17(-):82442586-82450829	UCSC	cytochrome b-245 chaperone 1	C17orf62, CGD5, Eros	79415	--	2726.1	4365.26
GSHG0004148	TET1	up	1.6	0.00795	0.0411	chr10(+):68560337-68694487	UCSC	tet methylcytosine dioxygenase 1	bA119F7.1, CXXC6, LCX	80312	ENSG00000138336	751.74	1203.6
GSHG0045755	TSPYL2	up	1.6	0.00808	0.0415	chrX(+):53082367-53088540	UCSC	TSPY like 2	CDA1, CINAP, CTCL, DENTT, HRIHFB2216, NP79, SE204, TSPX	64061	ENSG00000184205	766.73	1226.66
GSHG0046763	TCEAL8	up	1.6	7.16e-06	7.69e-05	chrX(-):103252995-103255186	UCSC	transcription elongation factor A like 8	WEX3	90843	--	831.8	1330.65
GSHG0027341	NDRG3	up	1.6	8.41e-12	2.14e-10	chr20(-):36647113-36746090	UCSC	NDRG family member 3	--	57446	--	4421.81	7067.19
GSHG0003605	TP53BP2	up	1.6	5.4e-16	2.23e-14	chr1(-):223779893-223845947	UCSC	tumor protein p53 binding protein 2	53BP2, ASPP2, BBP, P53BP2, PPP1R13A	7159	--	17701.8	28290.8
GSHG0019720	NPTX1	up	1.6	1.02e-08	1.8e-07	chr17(-):80466834-80476607	UCSC	neuronal pentraxin 1	NP1	4884	ENSG00000171246	3420.87	5464.89
GSHG0012190	AP5M1	up	1.6	0.000144	0.00119	chr14(+):57268909-57298742	UCSC	adaptor related protein complex 5 subunit mu 1	C14orf108, Mu5, MuD, MUDENG	55745	--	2167.42	3461.97
GSHG0035316	CPLANE1	up	1.6	0.00128	0.00856	chr5(-):37106228-37249376	UCSC	ciliogenesis and planar polarity effector complex subunit 1	C5orf42, Hug, JBTS17, OFD6	65250	--	2023.16	3229.32
GSHG0037267	TAB2	up	1.6	2.22e-07	3.11e-06	chr6(+):149217926-149411611	UCSC	TGF-beta activated kinase 1 (MAP3K7) binding protein 2	CHTD2, MAP3K7IP2, TAB-2	23118	ENSG00000228408	2275.24	3631.18
GSHG0000617	ACOT11	up	1.6	0.00973	0.0485	chr1(+):54542257-54639192	UCSC	acyl-CoA thioesterase 11	BFIT, STARD14, THEA, THEM1	26027	--	744	1187.36
GSHG0009158	ARHGEF25	up	1.6	0.000209	0.00168	chr12(+):57610116-57617245	UCSC	Rho guanine nucleotide exchange factor 25	GEFT, p63RhoGEF	115557	--	5071.28	8088.9
GSHG0036711	BRPF3	up	1.59	2.95e-07	4.03e-06	chr6(+):36196744-36232790	UCSC	bromodomain and PHD finger containing 3	--	27154	--	3698.56	5898.45
GSHG0034462	ZFYVE16	up	1.59	5.83e-09	1.07e-07	chr5(+):80408055-80483379	UCSC	zinc finger FYVE-type containing 16	PPP1R69	9765	--	3468.33	5531.25
GSHG0006143	CSTPP1	up	1.59	0.00022	0.00176	chr11(+):46936689-47164385	UCSC	centriolar satellite-associated tubulin polyglutamylase complex regulator 1	C11orf49	79096	--	838.83	1337.63
GSHG0003008	TDRKH	up	1.59	0.0104	0.0512	chr1(-):151771567-151790534	UCSC	tudor and KH domain containing	TDRD2	11022	--	601.19	958.64
GSHG0039883	ARF5	up	1.59	1.92e-07	2.7e-06	chr7(+):127588378-127591703	UCSC	ADP ribosylation factor 5	--	381	ENSG00000004059	16323.6	26020.2
GSHG0021557	PSENEN	up	1.59	2.26e-07	3.16e-06	chr19(+):35745601-35747519	UCSC	presenilin enhancer, gamma-secretase subunit	ACNINV2, MDS033, MSTP064, PEN-2, PEN2	55851	--	7125.17	11357.6
GSHG0038481	KATNA1	up	1.59	1.41e-15	5.59e-14	chr6(-):149594873-149648714	UCSC	katanin catalytic subunit A1	--	11104	--	6094.19	9711.6
GSHG0021094	MCOLN1	up	1.59	1.04e-08	1.82e-07	chr19(+):7522624-7534009	UCSC	mucolipin TRP cation channel 1	MG-2, ML1, ML4, MLIV, MST080, MSTP080, TRP-ML1, TRPM-L1, TRPML1	57192	ENSG00000090674	1976.44	3149.36
GSHG0044141	KLHL9	up	1.59	2.89e-09	5.53e-08	chr9(-):21324055-21335404	UCSC	kelch like family member 9	--	55958	ENSG00000198642	4303.03	6854.57
GSHG0017345	ATP6V0D1	up	1.59	7.96e-15	2.92e-13	chr16(-):67438019-67481164	UCSC	ATPase H+ transporting V0 subunit d1	ATP6D, ATP6DV, P39, VATX, VMA6, VPATPD	9114	ENSG00000159720	4743.75	7554.81
GSHG0021723	ZNF226	up	1.59	0.0364	0.145	chr19(+):44165100-44177685	UCSC	zinc finger protein 226	--	7769	--	1459.09	2323.61
GSHG0021718	ZNF224	up	1.59	0.00837	0.0428	chr19(+):44094344-44109826	UCSC	zinc finger protein 224	BMZF-2, BMZF2, KOX22, ZNF233, ZNF255, ZNF27	7767	--	1948.62	3102.82
GSHG0031148	GLB1 // TMPPE	up	1.59	1.14e-07	1.67e-06	chr3(-):32996617-33130550	UCSC	galactosidase beta 1 // transmembrane protein with metallophosphoesterase domain	EBP, ELNR1, MPS4B	2720, 643853	--	3287.3	5234.37
GSHG0006407	BBS1	up	1.59	0.000586	0.00426	chr11(+):66510606-66533613	UCSC	Bardet-Biedl syndrome 1	BBS2L2	582	ENSG00000174483	921.61	1466.35
GSHG0028015	SYNJ1	up	1.59	0.0418	0.162	chr21(-):32628759-32728040	UCSC	synaptojanin 1	DEE53, EIEE53, INPP5G, PARK20	8867	--	792.58	1261.56
GSHG0005155	NDST2	up	1.59	0.000667	0.00478	chr10(-):73801911-73811831	UCSC	N-deacetylase and N-sulfotransferase 2	HSST2, N-HSST2, NST2	8509	ENSG00000272916	886.78	1410.88
GSHG0010872	IFT88	up	1.59	2.03e-07	2.86e-06	chr13(+):20566446-20691444	UCSC	intraflagellar transport 88	D13S1056E, DAF19, hTg737, TG737, TTC10	8100	--	3459.34	5505.95
GSHG0002826	GDAP2	up	1.59	0.00986	0.049	chr1(-):117863485-117929621	UCSC	ganglioside induced differentiation associated protein 2	MACROD3, SCAR27	54834	--	585.32	931.24
GSHG0009230	THAP2	up	1.59	0.00632	0.0338	chr12(+):71664001-71680644	UCSC	THAP domain containing 2	--	83591	ENSG00000173451	966.79	1537.74
GSHG0017656	PKD1	up	1.59	2.63e-05	0.000255	chr16(-):2088708-2135898	UCSC	polycystin 1, transient receptor potential channel interacting	PBP, Pc-1, PC1, TRPP1	5310	--	3906.2	6211.39
GSHG0023911	PCYOX1	up	1.59	1.31e-06	1.6e-05	chr2(+):70257710-70281185	UCSC	prenylcysteine oxidase 1	PCL1	51449	ENSG00000116005	2343.03	3725.17
GSHG0019311	HDAC5	up	1.59	2.33e-08	3.85e-07	chr17(-):44076753-44123641	UCSC	histone deacetylase 5	HD5, NY-CO-9	10014	--	9776.26	15541.4
GSHG0000692	PDE4B	up	1.59	1.02e-06	1.27e-05	chr1(+):65792510-66374579	UCSC	phosphodiesterase 4B	DPDE4, PDEIVB	5142	--	3173.86	5044.34
GSHG0008414	ARHGAP32	up	1.59	1.7e-18	9.03e-17	chr11(-):128965060-129279518	UCSC	Rho GTPase activating protein 32	GC-GAP, GRIT, p200RhoGAP, p250GAP, PX-RICS, RICS	9743	--	104296	165727
GSHG0010484	NFYB	up	1.59	3.41e-07	4.6e-06	chr12(-):104117086-104138241	UCSC	nuclear transcription factor Y subunit beta	CBF-A, CBF-B, HAP3, NF-YB	4801	--	4713.1	7487.93
GSHG0036717	C6orf89	up	1.59	5.78e-06	6.31e-05	chr6(+):36871844-36928964	UCSC	chromosome 6 open reading frame 89	BRAP, PS1TP5TP1	221477	--	4279.31	6798.33
GSHG0030744	PIK3CA	up	1.59	9.85e-07	1.23e-05	chr3(+):179148357-179240073	UCSC	phosphatidylinositol-4, 5-bisphosphate 3-kinase catalytic subunit alpha	CCM4, CLAPO, CLOVE, CWS5, MCAP, MCM, MCMTC, p110-alpha, PI3K, PI3K-alpha	5290	--	2107.04	3347.29
GSHG0008018	ARAP1	up	1.59	6.95e-05	0.000618	chr11(-):72685069-72752408	UCSC	ArfGAP with RhoGAP domain, ankyrin repeat and PH domain 1	CENTD2, cnt-d2	116985	--	2838.87	4505.8
GSHG0036039	KIAA1191	up	1.59	3.71e-16	1.55e-14	chr5(-):176346061-176361807	UCSC	KIAA1191	p33MONOX, p60MONOX	57179	--	10128.1	16072.8
GSHG0021095	PNPLA6	up	1.59	1.57e-05	0.000159	chr19(+):7534164-7561767	UCSC	patatin like phospholipase domain containing 6	BNHS, iPLA2delta, LNMS, NTE, NTEMND, OMCS, SPG39, sws	10908	--	4532.97	7192.32
GSHG0039145	TTYH3	up	1.59	8.92e-06	9.39e-05	chr7(+):2631974-2664802	UCSC	tweety family member 3	--	80727	ENSG00000136295	11959.5	18976.1
GSHG0043297	RGP1	up	1.59	0.000798	0.00561	chr9(+):35749287-35758585	UCSC	RGP1 homolog, RAB6A GEF complex partner 1	KIAA0258	9827	ENSG00000107185	958.26	1519.04
GSHG0018887	GAS7	up	1.59	1.16e-16	5.14e-15	chr17(-):9910606-10198606	UCSC	growth arrest specific 7	--	8522	--	6495.43	10297.4
GSHG0011265	TM9SF2	up	1.59	2.49e-24	2.13e-22	chr13(+):99501417-99564048	UCSC	transmembrane 9 superfamily member 2	P76	9375	ENSG00000125304	11127.6	17642.3
GSHG0045454	LINC01347	up	1.58	0.015	0.0697	chr1(-):243056307-243101744	UCSC	long intergenic non-protein coding RNA 1347	--	731275	ENSG00000214837	424.76	673.02
GSHG0020316	MAPRE2	up	1.58	9.33e-08	1.39e-06	chr18(+):34978300-35143470	UCSC	microtubule associated protein RP/EB family member 2	CSCSC2, EB1, EB2, RP1	10982	--	5195.73	8231.9
GSHG0026355	WDFY1	up	1.58	0.00493	0.0274	chr2(-):223875348-223945374	UCSC	WD repeat and FYVE domain containing 1	FENS-1, FENS1, WDF1, ZFYVE17	57590	ENSG00000085449	1185.13	1877.64
GSHG0045057	ALAD	up	1.58	0.0138	0.0651	chr9(-):113386312-113401338	UCSC	aminolevulinate dehydratase	ALADH, PBGS	210	--	1007.99	1596.82
GSHG0026804	RALGAPB	up	1.58	1.06e-10	2.39e-09	chr20(+):38472816-38578859	UCSC	Ral GTPase activating protein non-catalytic subunit beta	KIAA1219, RalGAPbeta	57148	--	7447.52	11796.6
GSHG0041469	FHIP2B	up	1.58	7.58e-07	9.65e-06	chr8(+):22089150-22104911	UCSC	FHF complex subunit HOOK interacting protein 2B	FAM160B2, RAI16	64760	ENSG00000158863	3930.81	6225.67
GSHG0003703	ARID4B	up	1.58	0.001	0.0069	chr1(-):235166897-235328217	UCSC	AT-rich interaction domain 4B	BCAA, BRCAA1, RBBP1L1, RBP1L1, SAP180	51742	--	1649.2	2610.96
GSHG0019463	VEZF1	up	1.58	2.07e-14	7.27e-13	chr17(-):57971549-57988254	UCSC	vascular endothelial zinc finger 1	DB1, ZNF161	7716	--	15448.6	24432.2
GSHG0019416	DLX3	up	1.58	0.00918	0.0462	chr17(-):49988598-49995224	UCSC	distal-less homeobox 3	AI4, TDO	1747	ENSG00000064195	520.43	822.67
GSHG0043992	UAP1L1	up	1.58	4.79e-07	6.3e-06	chr9(+):137077517-137084543	UCSC	UDP-N-acetylglucosamine pyrophosphorylase 1 like 1	--	91373	ENSG00000197355	4214.37	6660.34
GSHG0033598	WDFY3	up	1.58	0.00122	0.0082	chr4(-):84669542-84966690	UCSC	WD repeat and FYVE domain containing 3	ALFY, BCHS, MCPH18, ZFYVE25	23001	ENSG00000163625	2392.69	3779.44
GSHG0001237	KIRREL1	up	1.58	1.58e-07	2.26e-06	chr1(+):157993273-158100262	UCSC	kirre like nephrin family adhesion molecule 1	KIRREL, NEPH1, NPHS23	55243	--	4613.38	7286.95
GSHG0048580	BCAP29	up	1.58	6.11e-05	0.000549	chr7(+):107580007-107623317	UCSC	B cell receptor associated protein 29	B29, BAP29	55973	--	1186.84	1874.53
GSHG0038006	PEX6	up	1.58	0.0133	0.0629	chr6(-):42963865-42979220	UCSC	peroxisomal biogenesis factor 6	HMLR2, PAF-2, PAF2, PBD4A, PDB4B, PXAAA1	5190	--	873.01	1377.51
GSHG0032565	LIMCH1	up	1.58	4.45e-17	2.05e-15	chr4(+):41359606-41700044	UCSC	LIM and calponin homology domains 1	LIMCH1A, LMO7B	22998	--	18652.1	29429.5
GSHG0006274	FADS2	up	1.58	2.9e-13	8.92e-12	chr11(+):61816203-61867354	UCSC	fatty acid desaturase 2	D6D, DES6, FADSD6, LLCDL2, SLL0262, TU13	9415	--	23152.5	36529.1
GSHG0004211	VCL	up	1.58	4.46e-24	3.77e-22	chr10(+):73995192-74121363	UCSC	vinculin	CMD1W, CMH15, HEL114, MV, MVCL	7414	--	18073.7	28501.1
GSHG0015333	PTPN9	up	1.58	0.000238	0.00189	chr15(-):75463251-75579315	UCSC	protein tyrosine phosphatase non-receptor type 9	MEG2, PTPMEG2	5780	ENSG00000169410	2209.2	3483.71
GSHG0024799	STK36	up	1.58	1.41e-09	2.79e-08	chr2(+):218672039-218702717	UCSC	serine/threonine kinase 36	CILD46, FU	27148	--	2473.37	3899.33
GSHG0039341	FKBP9	up	1.58	4.22e-13	1.27e-11	chr7(+):32957440-33006928	UCSC	FKBP prolyl isomerase 9	FKBP60, FKBP63, PPIase	11328	--	11163.7	17585.3
GSHG0042307	ZMAT4	up	1.58	0.0027	0.0164	chr8(-):40530590-40897826	UCSC	zinc finger matrin-type 4	--	79698	--	471.43	742.31
GSHG0042873	--	up	1.57	2.77e-08	4.51e-07	chr8(-):134792020-134798272	UCSC	--	--	--	--	2948.07	4642.41
GSHG0037072	FIG4	up	1.57	0.00146	0.00963	chr6(+):109691265-109825428	UCSC	FIG4 phosphoinositide 5-phosphatase	ALS11, BTOP, CMT4J, dJ249I4.1, KIAA0274, SAC3, YVS	9896	--	1167.38	1837.87
GSHG0016933	ERVK13-1	up	1.57	0.0112	0.0546	chr16(-):2658389-2673441	UCSC	endogenous retrovirus group K13 member 1	--	100507321	--	1297.2	2040.93
GSHG0015983	FAM234A	up	1.57	8.19e-08	1.24e-06	chr16(+):234801-269963	UCSC	family with sequence similarity 234 member A	C16orf9, gs19, ITFG3	83986	--	5693.03	8956.68
GSHG0026240	TRAK2	up	1.57	3.09e-10	6.57e-09	chr2(-):201377207-201451612	UCSC	trafficking kinesin protein 2	ALS2CR3, CALS-C, GRIF-1, GRIF1, MILT2, OIP98	66008	ENSG00000115993	14128	22223
GSHG0042690	ZHX1	up	1.57	5.28e-25	4.76e-23	chr8(-):123248451-123275541	UCSC	zinc fingers and homeoboxes 1	--	11244	--	12395.3	19496.1
GSHG0027492	ZNF217	up	1.57	3.32e-05	0.000314	chr20(-):53567071-53594262	UCSC	zinc finger protein 217	ZABC1	7764	ENSG00000171940	1930.72	3036.37
GSHG0031526	DCBLD2	up	1.57	0.000392	0.00297	chr3(-):98795941-98901695	UCSC	discoidin, CUB and LCCL domain containing 2	CLCP1, ESDN	131566	ENSG00000057019	2554.33	4016.4
GSHG0003983	ZEB1	up	1.57	5.29e-17	2.42e-15	chr10(+):31318417-31529804	UCSC	zinc finger E-box binding homeobox 1	AREB6, BZP, DELTAEF1, FECD6, NIL2A, PPCD3, TCF8, ZFHEP, ZFHX1A	6935	--	21041.2	33078.5
GSHG0009436	CUX2	up	1.57	8.13e-08	1.23e-06	chr12(+):111034019-111350554	UCSC	cut like homeobox 2	CDP2, CUTL2, DEE67, EIEE67	23316	ENSG00000111249	6451.86	10142.2
GSHG0024497	BAZ2B-AS1	up	1.57	0.00127	0.0085	chr2(+):159615294-159618042	UCSC	BAZ2B antisense RNA 1	--	643072	ENSG00000224152	549.52	864.06
GSHG0037884	SMIM29	up	1.57	0.0319	0.131	chr6(-):34246393-34249055	UCSC	small integral membrane protein 29	C6orf1, LBH	221491	--	1264.14	1985.88
GSHG0010634	NRAV	up	1.57	0.00637	0.034	chr12(-):120487311-120495949	UCSC	negative regulator of antiviral response	DYNLL1-AS1, DYNLL1AS1	100506668	ENSG00000248008	1034	1623.73
GSHG0022945	IRGQ	up	1.57	0.000161	0.00132	chr19(-):43584367-43596134	UCSC	immunity related GTPase Q	FKSG27, IRGQ1	126298	--	2587.22	4064.03
GSHG0038715	RGL2	up	1.57	0.000259	0.00204	chr6(-):33291654-33298978	UCSC	ral guanine nucleotide dissociation stimulator like 2	HKE1.5, KE1.5, RAB2L	5863	--	1456.51	2287.68
GSHG0004335	MARCHF5	up	1.57	6.87e-08	1.05e-06	chr10(+):92291161-92353964	UCSC	membrane associated ring-CH-type finger 5	MARCH-V, MARCH5, MITOL, RNF153	54708	ENSG00000198060	1285.34	2018.89
GSHG0019277	RETREG3	up	1.57	2.69e-06	3.12e-05	chr17(-):42579508-42610623	UCSC	reticulophagy regulator family member 3	FAM134C	162427	--	3274.14	5141.66
GSHG0012720	SALL2	up	1.57	2.19e-06	2.58e-05	chr14(-):21521080-21537203	UCSC	spalt like transcription factor 2	COLB, HSAL2, p150(Sal2), Sal-2, ZNF795	6297	--	1297.3	2036.94
GSHG0014177	UBE2Q2	up	1.57	0.000418	0.00314	chr15(+):75843307-75901078	UCSC	ubiquitin conjugating enzyme E2 Q2	--	92912	--	1587.81	2492.85
GSHG0005356	MORN4	up	1.57	0.00141	0.00934	chr10(-):97614554-97634156	UCSC	MORN repeat containing 4	bA548K23.4, C10orf83, rtp, UTA	118812	ENSG00000171160	1148.85	1803.05
GSHG0001860	OR2W3	up	1.57	0.00119	0.00801	chr1(+):247895556-247896597	UCSC	olfactory receptor family 2 subfamily W member 3	OR2W3P, OR2W8P, OST718	343171	ENSG00000238243	2824.65	4433.27
GSHG0029854	ITGA9	up	1.57	8.93e-08	1.34e-06	chr3(+):37452115-37823512	UCSC	integrin subunit alpha 9	ALPHA-RLC, ITGA4L, RLC	3680	ENSG00000144668	3169.63	4973.64
GSHG0007238	ABTB2	up	1.57	0.0264	0.112	chr11(-):34150987-34358010	UCSC	ankyrin repeat and BTB domain containing 2	ABTB2A, BTBD22	25841	ENSG00000166016	740.12	1160.82
GSHG0024867	ARMC9	up	1.57	0.00057	0.00416	chr2(+):231198630-231424471	UCSC	armadillo repeat containing 9	ARM, JBTS30, KU-MEL-1, NS21	80210	--	1192.56	1869.64
GSHG0028619	TRIOBP	up	1.57	0.00065	0.00468	chr22(+):37697004-37776556	UCSC	TRIO and F-actin binding protein	DFNB28, dJ37E16.4, HRIHFB2122, TAP68, TARA	11078	--	2652.53	4158.35
GSHG0034489	RASA1	up	1.57	9.44e-15	3.41e-13	chr5(+):87267883-87391916	UCSC	RAS p21 protein activator 1	CM-AVM, CMAVM, CMAVM1, GAP, p120, p120GAP, p120RASGAP, PKWS, RASA, RASGAP	5921	--	4433.11	6949.25
GSHG0019532	TEX2	up	1.57	3.17e-08	5.13e-07	chr17(-):64147227-64263296	UCSC	testis expressed 2	HT008, TMEM96	55852	--	2334.42	3656.86
GSHG0009737	IFFO1	up	1.57	0.0257	0.109	chr12(-):6538375-6556073	UCSC	intermediate filament family orphan 1	HOM-TES-103, IFFO	25900	--	1232.36	1929.61
GSHG0017134	KCTD13	up	1.57	0.0128	0.0612	chr16(-):29905012-29926226	UCSC	potassium channel tetramerization domain containing 13	BACURD1, FKSG86, hBACURD1, PDIP1, POLDIP1	253980	--	770.29	1206
GSHG0003204	MPZ	up	1.56	0.00584	0.0317	chr1(-):161304735-161309968	UCSC	myelin protein zero	CHM, CHN2, CMT1, CMT1B, CMT2I, CMT2J, CMT4E, CMTDI3, CMTDID, DSS, HMSNIB, MPP, P0	4359	--	820.95	1284.22
GSHG0036512	PGBD1	up	1.56	0.0198	0.0879	chr6(+):28281572-28302549	UCSC	piggyBac transposable element derived 1	dJ874C20.4, HUCEP-4, SCAND4	84547	--	824.95	1290.82
GSHG0024730	CREB1	up	1.56	0.00243	0.015	chr2(+):207529737-207605988	UCSC	cAMP responsive element binding protein 1	CREB, CREB-1	1385	--	1877.62	2936.04
GSHG0034453	JMY	up	1.56	8.53e-17	3.83e-15	chr5(+):79236131-79327211	UCSC	junction mediating and regulatory protein, p53 cofactor	WHAMM2, WHDC1L3	133746	ENSG00000152409	26303.2	41115.6
GSHG0008818	FAM234B	up	1.56	1.23e-07	1.79e-06	chr12(+):13044284-13142521	UCSC	family with sequence similarity 234 member B	KIAA1467	57613	ENSG00000084444	2092.75	3270.78
GSHG0034577	APC	up	1.56	8.34e-07	1.05e-05	chr5(+):112707498-112846239	UCSC	APC regulator of WNT signaling pathway	BTPS2, DESMD, DP2, DP2.5, DP3, GS, PPP1R46	324	--	4652.44	7270.97
GSHG0010231	CD63	up	1.56	2.56e-26	2.55e-24	chr12(-):55725323-55729673	UCSC	CD63 molecule	LAMP-3, ME491, MLA1, OMA81H, TSPAN30	967	--	25171	39331.5
GSHG0021360	TMEM38A	up	1.56	7.29e-09	1.31e-07	chr19(+):16661127-16690023	UCSC	transmembrane protein 38A	TRIC-A, TRICA	79041	ENSG00000072954	2347.89	3668.66
GSHG0030198	ARL6	up	1.56	0.0111	0.0543	chr3(+):97764521-97801240	UCSC	ADP ribosylation factor like GTPase 6	BBS3, RP55	84100	--	762.23	1190.41
GSHG0008921	RESF1	up	1.56	1.32e-05	0.000135	chr12(+):31959415-31993107	UCSC	retroelement silencing factor 1	C12orf35, GET, KIAA1551, UTA2-1	55196	ENSG00000174718	2805.96	4381.75
GSHG0001562	BTG2	up	1.56	5.86e-11	1.37e-09	chr1(+):203305519-203309602	UCSC	BTG anti-proliferation factor 2	APRO1, PC3, TIS21	7832	ENSG00000159388	11415	17824.9
GSHG0038518	SERAC1	up	1.56	0.0393	0.154	chr6(-):158109517-158168270	UCSC	serine active site containing 1	--	84947	--	437.91	683.56
GSHG0004818	ABI1	up	1.56	4.11e-13	1.25e-11	chr10(-):26746596-26861030	UCSC	abl interactor 1	ABI-1, ABLBP4, E3B1, NAP1BP, SSH3BP, SSH3BP1	10006	--	4788.36	7474.17
GSHG0024550	DYNC1I2	up	1.56	2.36e-12	6.45e-11	chr2(+):171687469-171750158	UCSC	dynein cytoplasmic 1 intermediate chain 2	DIC74, DNCI2, IC2, NEDMIBA	1781	--	10535.6	16434.5
GSHG0038057	MMUT	up	1.56	0.000328	0.00254	chr6(-):49430360-49463328	UCSC	methylmalonyl-CoA mutase	MCM, MUT	4594	ENSG00000146085	1838.99	2868.34
GSHG0014738	CCDC9B	up	1.56	0.00204	0.0129	chr15(-):40331452-40340960	UCSC	coiled-coil domain containing 9B	C15orf52	388115	ENSG00000188549	6179.03	9637.09
GSHG0021220	DAND5	up	1.56	1.64e-05	0.000165	chr19(+):12965159-12974760	UCSC	DAN domain BMP antagonist family member 5	CER2, CERL2, CKTSF1B3, COCO, CRL2, DANTE, GREM3, SP1	199699	ENSG00000179284	4122.85	6428.93
GSHG0039030	PBX2	up	1.56	0.0307	0.127	chr6(-):32184733-32190202	UCSC	PBX homeobox 2	G17, HOX12, PBX2MHC	5089	ENSG00000204304	1051.79	1639.64
GSHG0016851	PGAP6	up	1.56	3.15e-08	5.09e-07	chr16(-):370788-381978	UCSC	post-GPI attachment to proteins 6	GPI-PLA2, M83, TMEM6, TMEM8, TMEM8A	58986	ENSG00000129925	2335.38	3640.43
GSHG0021346	TPM4	up	1.56	3.45e-12	9.24e-11	chr19(+):16067538-16103003	UCSC	tropomyosin 4	HEL-S-108	7171	--	25699.7	40053.1
GSHG0046610	PDZD11	up	1.56	3.58e-07	4.81e-06	chrX(-):70286566-70289927	UCSC	PDZ domain containing 11	AIPP1, PDZK11, PISP	51248	--	9836.94	15325.3
GSHG0033344	KCNIP4	up	1.56	1.21e-10	2.72e-09	chr4(-):20728606-21948799	UCSC	potassium voltage-gated channel interacting protein 4	CALP, KCHIP4	80333	--	6207.29	9670.1
GSHG0019648	EXOC7	up	1.56	2.15e-11	5.25e-10	chr17(-):76081016-76103789	UCSC	exocyst complex component 7	2-5-3p, BLOM4, EX070, EXO70, Exo70p, EXOC1, NEDSEBA, YJL085W	23265	--	9420.62	14665.1
GSHG0036017	DUSP1	up	1.56	8.84e-07	1.11e-05	chr5(-):172768096-172771228	UCSC	dual specificity phosphatase 1	CL100, HVH1, MKP-1, MKP1, PTPN10	1843	ENSG00000120129	3166.65	4927.38
GSHG0005409	OGA	up	1.56	1.53e-14	5.41e-13	chr10(-):101784450-101818944	UCSC	O-GlcNAcase	MEA5, MGEA5, NCOAT	10724	--	11828.1	18406
GSHG0016382	ZNF646	up	1.56	0.000803	0.00564	chr16(+):31074422-31084196	UCSC	zinc finger protein 646	--	9726	ENSG00000167395	2417.46	3759.78
GSHG0030780	DVL3	up	1.56	2.39e-11	5.82e-10	chr3(+):184155377-184173614	UCSC	dishevelled segment polarity protein 3	DRS3	1857	ENSG00000161202	11873.6	18466.8
GSHG0032119	DYNLT2B	up	1.56	0.00687	0.0363	chr3(-):196291219-196318274	UCSC	dynein light chain Tctex-type 2B	SRTD17, TCTEX1D2	255758	ENSG00000213123	1497.26	2328.27
GSHG0003620	LEFTY2	up	1.55	4.19e-05	0.00039	chr1(-):225936598-225941492	UCSC	left-right determination factor 2	EBAF, LEFTA, LEFTYA, TGFB4	7044	--	7875.85	12244.4
GSHG0021249	SNORA104	up	1.55	0.0423	0.163	chr19(+):14622213-14622351	UCSC	small nucleolar RNA, H/ACA box 104	--	106635534	--	652.68	1014.43
GSHG0011426	LINC00463	up	1.55	0.012	0.0579	chr13(-):25172824-25180001	UCSC	long intergenic non-protein coding RNA 463	AMER2-AS1	101928922	ENSG00000234056	440.34	684.43
GSHG0021177	PLPPR2	up	1.55	0.00453	0.0255	chr19(+):11355431-11365698	UCSC	phospholipid phosphatase related 2	LPPR2, PRG4	64748	--	1560.02	2424.36
GSHG0028817	ATP6V1E1	up	1.55	1.49e-06	1.8e-05	chr22(-):17592136-17628822	UCSC	ATPase H+ transporting V1 subunit E1	ARCL2C, ATP6E, ATP6E2, ATP6V1E, P31, Vma4	529	--	6581.6	10226.9
GSHG0030289	SLC35A5	up	1.55	3.41e-05	0.000323	chr3(+):112561320-112585579	UCSC	solute carrier family 35 member A5	--	55032	--	1147.87	1783.09
GSHG0023851	COMMD1	up	1.55	0.00177	0.0114	chr2(+):61888391-62136063	UCSC	copper metabolism domain containing 1	C2orf5, MURR1	150684	--	2588.69	4019.36
GSHG0032624	EXOC1	up	1.55	0.000624	0.0045	chr4(+):55853648-55905086	UCSC	exocyst complex component 1	BM-102, SEC3, SEC3L1, SEC3P	55763	--	1812.5	2812.7
GSHG0000290	MACO1	up	1.55	2.38e-09	4.59e-08	chr1(+):25430897-25500209	UCSC	macoilin 1	MACOILIN, TMEM57	55219	--	7269.19	11281.3
GSHG0011440	USP12	up	1.55	0.000289	0.00225	chr13(-):27066156-27171898	UCSC	ubiquitin specific peptidase 12	UBH1, USP12L1	219333	ENSG00000152484	1074.55	1667.54
GSHG0028842	DGCR2	up	1.55	5.2e-05	0.000473	chr22(-):19036284-19122449	UCSC	DiGeorge syndrome critical region gene 2	DGS-C, IDD, LAN, SEZ-12	9993	--	3058.59	4746.04
GSHG0007872	SYVN1	up	1.55	2.26e-05	0.000222	chr11(-):65127279-65134533	UCSC	synoviolin 1	DER3, HRD1	84447	--	2528.12	3922.67
GSHG0008690	TIGAR	up	1.55	1.72e-12	4.78e-11	chr12(+):4337027-4360028	UCSC	TP53 induced glycolysis regulatory phosphatase	C12orf5, FR2BP	57103	ENSG00000078237	3715.83	5763.64
GSHG0010242	RNF41	up	1.55	1.91e-06	2.28e-05	chr12(-):56202179-56221969	UCSC	ring finger protein 41	FLRF, NRDP1, SBBI03	10193	--	5168.8	8016.75
GSHG0001469	RNF2	up	1.55	1.42e-11	3.53e-10	chr1(+):185045427-185102603	UCSC	ring finger protein 2	BAP-1, BAP1, DING, HIPI3, LUSYAM, RING1B, RING2	6045	ENSG00000121481	2248.22	3485.55
GSHG0042364	PCMTD1	up	1.55	6.52e-05	0.000583	chr8(-):51817575-51899186	UCSC	protein-L-isoaspartate (D-aspartate) O-methyltransferase domain containing 1	--	115294	--	2290.42	3551
GSHG0018239	ARL4D	up	1.55	0.0459	0.174	chr17(+):43398993-43401137	UCSC	ADP ribosylation factor like GTPase 4D	ARF4L	379	ENSG00000175906	966.92	1498.62
GSHG0045213	FNBP1	up	1.55	4.41e-08	6.96e-07	chr9(-):129887187-130043189	UCSC	formin binding protein 1	FBP17	23048	--	2618.31	4059.12
GSHG0011446	LNX2	up	1.55	0.000323	0.0025	chr13(-):27540737-27621107	UCSC	ligand of numb-protein X 2	PDZRN1	222484	--	2127.68	3295.8
GSHG0033375	CCKAR	up	1.55	0.0169	0.0771	chr4(-):26481396-26490484	UCSC	cholecystokinin A receptor	CCK-A, CCK1-R, CCK1R, CCKRA	886	ENSG00000163394	575.36	890.83
GSHG0019342	MAP3K14	up	1.55	4.02e-05	0.000375	chr17(-):45263078-45317040	UCSC	mitogen-activated protein kinase kinase kinase 14	FTDCR1B, HS, HSNIK, NIK	9020	--	1817.78	2814.47
GSHG0040571	GTF2IP20	up	1.55	8.21e-05	0.00072	chr1(-):223951266-223992644	UCSC	general transcription factor IIi pseudogene 20	--	441124	--	1479.21	2290.43
GSHG0033240	TMEM128	up	1.55	0.0163	0.0749	chr4(-):4235542-4248242	UCSC	transmembrane protein 128	--	85013	--	1062.36	1644.98
GSHG0047529	GABBR1	up	1.55	0.00538	0.0295	chr6(-):29602229-29633183	UCSC	gamma-aminobutyric acid type B receptor subunit 1	GABABR1, GABBR1-3, GB1, GPRC3A	2550	--	994.47	1539.31
GSHG0012344	TTLL5	up	1.55	6.37e-09	1.16e-07	chr14(+):75661224-75955079	UCSC	tubulin tyrosine ligase like 5	CORD19, KIAA0998, STAMP	23093	ENSG00000119685	7772.72	12027.9
GSHG0009407	FICD	up	1.55	0.035	0.141	chr12(+):108515274-108521210	UCSC	FIC domain protein adenylyltransferase	HIP13, HYPE, UNQ3041	11153	ENSG00000198855	965.45	1493.49
GSHG0041920	ZFPM2	up	1.55	1.64e-07	2.34e-06	chr8(+):105318438-105804539	UCSC	zinc finger protein, FOG family member 2	DIH3, FOG2, hFOG-2, SRXY9, ZC2HC11B, ZNF89B	23414	--	5113.51	7909.69
GSHG0012797	EAPP	up	1.54	1.07e-05	0.000112	chr14(-):34515929-34539718	UCSC	E2F associated phosphoprotein	BM036, C14orf11	55837	ENSG00000129518	3364.22	5196.99
GSHG0005412	ARMH3	up	1.54	1.53e-10	3.41e-09	chr10(-):101845599-102056194	UCSC	armadillo like helical domain containing 3	C10orf76	79591	ENSG00000120029	2822.6	4357.81
GSHG0018944	ZSWIM7	up	1.54	0.0162	0.0742	chr17(-):15976560-15999704	UCSC	zinc finger SWIM-type containing 7	SWS1	125150	--	1773.27	2736.59
GSHG0023629	SLC35F6	up	1.54	0.000548	0.00402	chr2(+):26764269-26781231	UCSC	solute carrier family 35 member F6	ANT2BP, C2orf18, TANGO9	54978	ENSG00000213699	1670.55	2577.8
GSHG0029890	EIF1B	up	1.54	1.23e-05	0.000127	chr3(+):40309687-40312424	UCSC	eukaryotic translation initiation factor 1B	GC20	10289	ENSG00000114784	11747.3	18125.1
GSHG0002061	FBXO42	up	1.54	0.000815	0.00572	chr1(-):16246827-16352480	UCSC	F-box protein 42	Fbx42, JFK	54455	ENSG00000037637	1716.8	2647.2
GSHG0026679	PYGB	up	1.54	1.78e-10	3.93e-09	chr20(+):25248072-25298013	UCSC	glycogen phosphorylase B	GPBB	5834	ENSG00000100994	15121.3	23313.2
GSHG0020515	LPIN2	up	1.54	0.000116	0.000983	chr18(-):2916996-3013144	UCSC	lipin 2	--	9663	--	3158.66	4869.96
GSHG0037979	FRS3	up	1.54	0.0327	0.133	chr6(-):41770176-41779900	UCSC	fibroblast growth factor receptor substrate 3	FRS2-beta, FRS2B, FRS2beta, SNT-2, SNT2	10817	ENSG00000137218	1137.94	1754.47
GSHG0040308	SNX13	up	1.54	0.00197	0.0125	chr7(-):17790761-17940507	UCSC	sorting nexin 13	RGS-PX1	23161	--	1151.38	1774.51
GSHG0023524	ID2	up	1.54	9.14e-05	0.000795	chr2(+):8682047-8684461	UCSC	inhibitor of DNA binding 2	bHLHb26, GIG8, ID2A, ID2H	3398	ENSG00000115738	6297.35	9698.56
GSHG0012454	GOLGA5	up	1.54	2.84e-05	0.000273	chr14(+):92794305-92839927	UCSC	golgin A5	GOLIM5, ret-II, RFG5	9950	ENSG00000066455	3497.24	5385.88
GSHG0004642	PAOX	up	1.54	0.0495	0.184	chr10(+):133379191-133391694	UCSC	polyamine oxidase	PAO	196743	--	374.61	576.63
GSHG0036825	SLC25A27	up	1.54	1.61e-12	4.49e-11	chr6(+):46652932-46678190	UCSC	solute carrier family 25 member 27	UCP4	9481	--	1953.2	3006.42
GSHG0029740	CAPN7	up	1.54	2.8e-08	4.55e-07	chr3(+):15206244-15252916	UCSC	calpain 7	CALPAIN7, PALBH	23473	ENSG00000131375	5165.42	7950.07
GSHG0038258	ATG5	up	1.54	0.000886	0.00616	chr6(-):106184476-106325812	UCSC	autophagy related 5	APG5, APG5-LIKE, APG5L, ASP, hAPG5, SCAR25	9474	--	2332.61	3588.04
GSHG0027316	TRPC4AP	up	1.54	1.73e-19	9.88e-18	chr20(-):35002404-35104113	UCSC	transient receptor potential cation channel subfamily C member 4 associated protein	C20orf188, PPP1R158, TRRP4AP, TRUSS	26133	--	4107.09	6316.23
GSHG0016119	DNASE1	up	1.54	0.0215	0.0944	chr16(+):3640845-3665470	UCSC	deoxyribonuclease 1	DNL1, DRNI	1773	ENSG00000213918	1174.7	1806.38
[truncated: 1,854 more rows]
