# Supplementary material for: MYC up-regulation confers vulnerability to dual inhibition of CDK12 and CDK13 in high-risk Group 3 medulloblastoma
Source: J Exp Clin Cancer Res. 2023 Aug 21;42:214. doi: 10.1186/s13046-023-02790-2 (PMC10440921; doi:10.1186/s13046-023-02790-2)
Supplement: Supplementary file 6 — Additional file 6: Supplementary Table 5. Gene ontology analysis and lists of genes included in the enriched GO terms. [file 13046_2023_2790_MOESM6_ESM.xlsx]

## Sheet: THZ531 Up GO
GO	Annotated	Significant	classicFisher	SignificantGenes	FractionGenes
cytoplasmic translation	138	86	0	CSDE1 , EIF2D , EIF2S3 , EIF2S3B, EIF3I , EIF4A1 , EIF4A2 , EIF4B , HNRNPU , PABPC1 , PKM , RPL10 , RPL10A , RPL11 , RPL12 , RPL13 , RPL13A , RPL14 , RPL15 , RPL17 , RPL18 , RPL19 , RPL22 , RPL22L1, RPL23 , RPL23A , RPL24 , RPL26 , RPL27 , RPL27A , RPL28 , RPL29 , RPL3 , RPL30 , RPL31 , RPL32 , RPL34 , RPL35 , RPL35A , RPL36 , RPL37 , RPL37A , RPL38 , RPL39 , RPL4 , RPL5 , RPL6 , RPL7A , RPL8 , R…	62.3188
positive regulation of DNA binding	30	12	0.00021	CALM1 , CALM3 , CTNNB1 , EDF1 , HES1 , LAMTOR5, MYC , NME1 , PARK7 , PARP1 , TRIM28 , TXN	40
regulation of glial cell differentiation	31	12	0.00031	CTNNB1 , CXCR4 , DICER1 , DUSP10 , HDAC1 , HES1 , ID2 , IL6ST , NOG , NR1D1 , RHEB , SERPINE2	38.7097
positive regulation of response to wounding	30	11	0.00094	ACTG1, CNTF , CXCR4, ENPP4, FLNA , GRN , HBEGF, IGF1R, ITGB1, PLPP3, PRDX2	36.6667
substantia nigra development	33	12	0.0006	ACTB , ATP5PB, ATP5PF, CALM1 , CALM3 , CDC42 , CKB , COX6B1, GLUD1 , NDUFS3, RHOA , YWHAE	36.3636
regulation of gliogenesis	42	15	0.00016	CTNNB1 , CXCR4 , DICER1 , DUSP10 , EZH2 , HDAC1 , HES1 , ID2 , IL6ST , MYC , NOG , NR1D1 , RHEB , SERPINE2, TSPO	35.7143
actin filament depolymerization	35	12	0.0011	CAPZA2 , CARMIL2, CFL1 , DSTN , EPS8 , FLII , GSN , MICAL3 , MTPN , PDXP , PLEKHH2, TMOD3	34.2857
humoral immune response	38	13	0.00071	CD81 , GAPDH , GPI , H2BC12, H2BC21, H2BC4 , H2BC8 , HLA-A , PHB1 , ROMO1 , RPL30 , RPL39 , RPS19	34.2105
homotypic cell-cell adhesion	38	13	0.00071	ACTB , ACTG1 , FLNA , GNAS , HSPB1 , IL6ST , JAK1 , METAP1 , PLPP3 , PPIA , SERPINE2, SLC7A11 , ZNF703	34.2105
neural nucleus development	38	13	0.00071	ACTB , ATP5PB, ATP5PF, CALM1 , CALM3 , CDC42 , CDK5R1, CKB , COX6B1, GLUD1 , NDUFS3, RHOA , YWHAE	34.2105
negative regulation of protein polymerization	47	16	0.00019	CAPZA2 , CARMIL2, CYRIB , DYRK1A , EPS8 , FLII , GSN , MAPRE1 , MTPN , PFN1 , SSH1 , STMN1 , TMOD3 , TMSB10 , TMSB4X , VDAC2	34.0426
membrane invagination	36	12	0.00146	ARF1 , CDC42 , CHMP2A, DOCK1 , FNBP1L, GSN , MFGE8 , RAC1 , RHOA , SMURF1, SNX18 , SNX9	33.3333
negative regulation of actin filament polymerization	37	12	0.00191	CAPZA2 , CARMIL2, CYRIB , EPS8 , FLII , GSN , MTPN , PFN1 , SSH1 , TMOD3 , TMSB10 , TMSB4X	32.4324
cell killing	48	15	0.00084	B2M , CYRIB , GAPDH , H2BC12 , HLA-A , HSP90AB1, LAG3 , LAMP1 , LYST , MAPK8 , PRDX1 , ROMO1 , RPL30 , RPS19 , TUBB4B	31.25
response to glucocorticoid	55	17	0.00045	ADAM9 , ASS1 , ATP5F1A , CALM3 , CPS1 , DDIT4 , FOS , HNRNPU , HSD11B2 , IGF1R , IGFBP2 , IGFBP7 , PCNA , RHOA , SERPINF1, ZFP36 , ZFP36L2	30.9091
positive regulation of protein kinase B signaling	40	12	0.00396	HBEGF , HSP90AA1, HSP90AB1, IGF1R , ITGB1 , MAZ , PARK7 , PHB1 , RICTOR , RTN4 , SPRY2 , TXN	30
negative regulation of ubiquitin-dependent protein catabolic process	37	11	0.00616	EIF3H , HSP90AB1, NOP53 , OGT , PARK7 , RPL11 , RPL23 , RPL5 , RPS7 , RYBP , SDCBP	29.7297
cellular oxidant detoxification	51	15	0.00167	APOM , GPX4 , GSTP1, MGST1, MGST3, NQO1 , PARK7, PRDX1, PRDX2, PRDX3, PRDX4, PRDX5, PRDX6, SOD1 , TXN	29.4118
midbrain development	58	17	0.00088	ACTB , ATP5PB, ATP5PF, CALM1 , CALM3 , CDC42 , CKB , COX6B1, CTNNB1, GLUD1 , HES1 , KAT2A , NDUFS3, NR4A2 , RHOA , UQCRQ , YWHAE	29.3103
negative regulation of protein ubiquitination	69	20	0.00038	CHP1 , CRY1 , OGT , PARK7, PPIA , RPL11, RPL23, RPL37, RPL5 , RPS15, RPS20, RPS3 , RPS7 , SIRT7, SMAD7, SOX4 , SPOPL, SPRY2, TSPO , U2AF2	28.9855
regulation of lipid transport	45	13	0.00397	ABCA2 , ANXA2 , APOC1 , ATP8A1 , CRY1 , DBI , MIF , NFKB1 , PRELID1, SCP2 , TMEM30A, TRIAP1 , TSPO	28.8889
ribosomal small subunit biogenesis	73	21	0.0003	METTL17, NPM1 , RCL1 , RPL38 , RPS14 , RPS15 , RPS16 , RPS17 , RPS19 , RPS21 , RPS24 , RPS25 , RPS27 , RPS28 , RPS5 , RPS6 , RPS7 , RPS8 , RPSA , SNU13 , SRFBP1	28.7671
negative regulation of protein modification by small protein conjugation or removal	77	22	0.00024	CHP1 , COPS9 , CRY1 , CTNNB1, OGT , PARK7 , PPIA , RPL11 , RPL23 , RPL37 , RPL5 , RPS15 , RPS20 , RPS3 , RPS7 , SIRT7 , SMAD7 , SOX4 , SPOPL , SPRY2 , TSPO , U2AF2	28.5714
circadian regulation of gene expression	46	13	0.00488	AHR , BHLHE40, CRY1 , EGR1 , HDAC1 , HNRNPU , ID1 , ID2 , ID3 , LGR4 , MAGED1 , NR1D1 , OGT	28.2609
regulation of ubiquitin-protein transferase activity	50	14	0.00389	ARRDC3, PARK7 , RPL11 , RPL23 , RPL37 , RPL5 , RPS15 , RPS2 , RPS20 , RPS7 , SKP1 , SMAD7 , UBE2C , UBE2N	28
negative regulation of protein-containing complex assembly	93	26	0.0001	CAPZA2 , CARMIL2, CDC42 , CRYAB , CYRIB , DNAJC15, DYRK1A , EPS8 , FLII , GSN , MAPRE1 , MTPN , NOP53 , PARK7 , PFN1 , PPM1A , PRRT2 , RAF1 , RPL13A , SOX9 , SSH1 , STMN1 , TMOD3 , TMSB10 , TMSB4X , VDAC2	27.957
negative regulation of myeloid cell differentiation	43	12	0.0075	CDC73 , CIB1 , CTNNB1 , GPR137B, H4C3 , H4C4 , H4C5 , H4C8 , MYC , PRMT1 , RBM15 , ZFP36	27.907
positive regulation of intrinsic apoptotic signaling pathway	43	12	0.0075	BBC3 , BCAP31, BCLAF1, EIF5A , MYC , PARK7 , PMAIP1, RACK1 , RPL26 , RPS3 , RPS7 , SOD1	27.907
negative regulation of inflammatory response	61	17	0.00163	ASH1L , DUSP10 , GPER1 , GRN , GSTP1 , MACIR , NFKB1 , NR1D1 , OTULIN , PLCG1 , PLK2 , PSMB4 , RPS19 , SERPINF1, SOCS5 , SOD1 , ZFP36	27.8689
response to ketone	90	25	0.00016	AHR , ASS1 , ATP5F1A , CALM3 , CPS1 , DDIT4 , FOS , GNAI1 , GPI , IGF1R , IGFBP7 , MSN , MYC , NQO1 , PARK7 , PARP1 , PCNA , PRKAA1 , RPL27 , RWDD1 , SERPINF1, SGK1 , TGFBR3 , TSPO , TXNIP	27.7778
cardiac septum morphogenesis	40	11	0.01153	CCN1 , CHD7 , CITED2, HES1 , HEY1 , JAG1 , NOG , RBM15 , SMAD7 , SOX4 , TGFBR3	27.5
cellular response to reactive oxygen species	84	23	0.00035	EZH2 , FER , FOS , JUN , MAPK8 , NET1 , NQO1 , OSER1 , PARK7 , PAWR , PCNA , PRDX1 , PRDX2 , PRDX3 , PRDX5 , PRKAA1, RACK1 , RHOB , ROMO1 , RPS3 , SOD1 , TXN , ZNF580	27.381
sensory perception of mechanical stimulus	66	18	0.00158	CABP2 , CCDC50 , CDC14A , CDKN2D , CHD7 , CXCR4 , HOMER2 , LRIG1 , NDUFB9 , PGAP1 , ROR1 , RPL38 , SCARB2 , SERPINE2, SOD1 , SPRY2 , TMEM120A, USH2A	27.2727
monosaccharide biosynthetic process	55	15	0.00376	AKR1B1, ARPP19, ATF3 , CRTC2 , CRY1 , DDB1 , ENO2 , FOXO1 , GPI , KAT2A , OGT , PGD , PGK1 , SIRT7 , TPI1	27.2727
regulation of phosphatase activity	48	13	0.00721	CALM1 , CALM3 , CDK5RAP3, CHP1 , FKBP1A , HSP90AB1, HSP90B1 , LGALS3 , LPIN1 , NUAK1 , PPP1R2 , ROCK1 , TSC1	27.0833
hexose biosynthetic process	52	14	0.00572	AKR1B1, ARPP19, ATF3 , CRTC2 , CRY1 , DDB1 , ENO2 , FOXO1 , GPI , KAT2A , OGT , PGK1 , SIRT7 , TPI1	26.9231
defense response to bacterium	52	14	0.00572	CEBPB , GRN , H2BC12, H2BC21, H2BC4 , H2BC8 , HLA-A , LYST , OPTN , RIPK2 , ROMO1 , RPL30 , RPL39 , RPS19	26.9231
negative regulation of cellular protein catabolic process	56	15	0.00453	ANXA2 , CDK5RAP3, EIF3H , HSP90AB1, LAPTM4B , NOP53 , OGT , OPHN1 , PARK7 , RPL11 , RPL23 , RPL5 , RPS7 , RYBP , SDCBP	26.7857
DNA alkylation	45	12	0.01099	ATF7IP, EZH2 , FOS , KMT2E , MGMT , MTA2 , MYC , PARP1 , RLF , TDRD9 , TRIM28, ZDBF2	26.6667
DNA methylation	45	12	0.01099	ATF7IP, EZH2 , FOS , KMT2E , MGMT , MTA2 , MYC , PARP1 , RLF , TDRD9 , TRIM28, ZDBF2	26.6667
negative regulation of supramolecular fiber organization	98	26	0.00026	CAPZA2 , CARMIL2, CIB1 , CRYAB , CTNNA2 , CYRIB , DLC1 , DYRK1A , EPS8 , FLII , GMFB , GSN , MAPRE1 , MTPN , PFDN2 , PFDN4 , PFDN5 , PFN1 , PLEKHH2, S1PR1 , SSH1 , STMN1 , TMOD3 , TMSB10 , TMSB4X , VBP1	26.5306
regulation of steroid metabolic process	49	13	0.00867	ABCA2 , ACADVL, APOC1 , ATP1A1, EGR1 , IGF1R , IGFBP7, NFKB1 , NR1D1 , PRKAA1, SOD1 , STARD4, TSPO	26.5306
purine ribonucleotide biosynthetic process	110	29	0.00013	ACOT7 , APRT , ATP5F1A, ATP5F1B, ATP5F1D, ATP5F1E, ATP5MC1, ATP5MC2, ATP5MC3, ATP5ME , ATP5MF , ATP5MG , ATP5PB , ATP5PD , ATP5PF , ATP5PO , ATP6V0C, DIP2A , ENO1 , IMPDH2 , MYC , NME1 , NME2 , NME3 , PARP1 , PDHA1 , PPT1 , TECR , TMSB4X	26.3636
sensory perception of sound	57	15	0.00543	CABP2 , CCDC50, CDC14A, CDKN2D, CHD7 , HOMER2, LRIG1 , NDUFB9, PGAP1 , ROR1 , RPL38 , SCARB2, SOD1 , SPRY2 , USH2A	26.3158
positive regulation of endothelial cell migration	57	15	0.00543	ATP5F1A, ATP5F1B, CIB1 , GFUS , GPI , GRN , HSPB1 , LGMN , PLCG1 , PLK2 , PLPP3 , RAC1 , RHOB , TMSB4X , ZNF580	26.3158
negative regulation of leukocyte activation	61	16	0.0043	CEBPB , FER , GPER1 , GRN , ID2 , LAG3 , LGALS3, NR1D1 , NRARP , PAWR , PELI1 , PIBF1 , PRDX2 , SMAD7 , SOCS5 , SOCS6	26.2295
response to estradiol	61	16	0.0043	ASS1 , CRYAB , CTNNB1, ENO2 , EZH2 , GPER1 , GPI , GPX4 , IGF1R , IGFBP2, LCOR , MYC , NQO1 , PCNA , TXNIP , ZNF703	26.2295
regeneration	84	22	0.00091	CD81 , CEBPB , CNTF , CTNNA1 , DUSP10 , EYS , EZH2 , FLNA , GRN , IGF1R , JUN , KLF5 , KPNA1 , LPIN1 , MAPK8IP3, MTPN , MYC , PCNA , RPS15 , SRSF5 , TGFBR3 , TSPO	26.1905
regulation of signal transduction by p53 class mediator	88	23	0.00073	CDK5RAP3, DYRK1A , EIF5A , HEXIM1 , KDM1A , MIF , MLF1 , MYC , NOP53 , NUAK1 , PMAIP1 , RPL11 , RPL23 , RPL26 , RPL37 , RPL5 , RPS15 , RPS20 , RPS7 , SETD9 , SGK1 , SOX4 , TRIAP1	26.1364
negative regulation of proteolysis involved in cellular protein catabolic process	46	12	0.01314	EIF3H , HSP90AB1, NOP53 , OGT , OPHN1 , PARK7 , RPL11 , RPL23 , RPL5 , RPS7 , RYBP , SDCBP	26.087
regulation of oxidative stress-induced cell death	46	12	0.01314	CTNNB1 , HSPB1 , NONO , PARK7 , PARP1 , PAWR , PPIA , RACK1 , SLC7A11, SOD1 , TSC1 , TXN	26.087
gluconeogenesis	50	13	0.01035	ARPP19, ATF3 , CRTC2 , CRY1 , DDB1 , ENO2 , FOXO1 , GPI , KAT2A , OGT , PGK1 , SIRT7 , TPI1	26
single fertilization	50	13	0.01035	ASH1L , B4GALT1, CCT7 , CECR2 , CRKL , IGSF8 , MFGE8 , PARK7 , SLIRP , SNU13 , TRIM36 , TUBGCP3, VDAC2	26
cellular response to ketone	50	13	0.01035	AHR , ASS1 , ATP5F1A , DDIT4 , GNAI1 , IGF1R , MSN , MYC , PARK7 , PRKAA1 , RWDD1 , SERPINF1, SGK1	26
regulation of DNA binding	77	20	0.00171	CALM1 , CALM3 , CTNNB1 , EDF1 , HES1 , HEY1 , ID1 , JUN , KDM1A , LAMTOR5, MAPK8 , MYC , NME1 , PARK7 , PARP1 , TAF10 , TMSB4X , TNKS , TRIM28 , TXN	25.974
cellular detoxification	58	15	0.00645	APOM , GPX4 , GSTP1, MGST1, MGST3, NQO1 , PARK7, PRDX1, PRDX2, PRDX3, PRDX4, PRDX5, PRDX6, SOD1 , TXN	25.8621
translational initiation	109	28	0.00028	BZW2 , CSDE1 , DNAJC3 , EIF1 , EIF2A , EIF2D , EIF2S3 , EIF2S3B, EIF3E , EIF3F , EIF3G , EIF3H , EIF3I , EIF3K , EIF3L , EIF4A1 , EIF4A2 , EIF4B , EIF4E3 , HSPB1 , KHDRBS1, NPM1 , RPL13A , RPS17 , RPS3 , RPS3A , RPS5 , UHMK1	25.6881
ribonucleotide biosynthetic process	121	31	0.00014	ACOT7 , APRT , ATP5F1A, ATP5F1B, ATP5F1D, ATP5F1E, ATP5MC1, ATP5MC2, ATP5MC3, ATP5ME , ATP5MF , ATP5MG , ATP5PB , ATP5PD , ATP5PF , ATP5PO , ATP6V0C, DIP2A , ENO1 , IMPDH2 , MYC , NME1 , NME2 , NME3 , PARP1 , PDHA1 , PPT1 , TECR , TMSB4X , UCK2 , UCKL1	25.6198
regulation of epithelial cell migration	122	31	0.00017	ADAM9 , ARSB , ATP5F1A , ATP5F1B , CIB1 , DOCK1 , DUSP10 , EPB41L5 , EVL , GADD45A , GFUS , GPI , GRN , HBEGF , HSPB1 , JUN , LGMN , MAP4K4 , MAPRE2 , PFN1 , PLCG1 , PLK2 , PLPP3 , RAC1 , RHOA , RHOB , RTN4 , SERPINF1, SOX9 , TMSB4X , ZNF580	25.4098
regulation of protein dephosphorylation	63	16	0.00603	ARPP19 , CALM1 , CALM3 , DLC1 , FKBP1A , HSP90AB1, HSP90B1 , LGALS3 , NUAK1 , PPIA , PPP1R2 , PTBP1 , ROCK1 , TSC1 , YWHAB , YWHAE	25.3968
detoxification	67	17	0.00477	APOM , GPX4 , GSTP1, MGST1, MGST3, MT1X , MT2A , NQO1 , PARK7, PRDX1, PRDX2, PRDX3, PRDX4, PRDX5, PRDX6, SOD1 , TXN	25.3731
negative regulation of endopeptidase activity	79	20	0.00238	ANXA2 , APLP2 , ARL6IP1 , CDKN2D , CRYAB , CST3 , CSTB , DNAJB6 , GAPDH , GPI , LAMTOR5 , PARK7 , PEBP1 , PRDX3 , PRDX5 , RAF1 , ROCK1 , SERPINE2, SERPINF1, TRIAP1	25.3165
regulation of dephosphorylation	87	22	0.0015	ARPP19 , CALM1 , CALM3 , CDK5RAP3, CHP1 , DLC1 , FKBP1A , HSP90AB1, HSP90B1 , IQGAP1 , LGALS3 , LPIN1 , MTMR3 , NUAK1 , PPIA , PPP1R2 , PTBP1 , ROCK1 , SMG7 , TSC1 , YWHAB , YWHAE	25.2874
ribose phosphate biosynthetic process	127	32	0.00015	ACOT7 , APRT , ATP5F1A, ATP5F1B, ATP5F1D, ATP5F1E, ATP5MC1, ATP5MC2, ATP5MC3, ATP5ME , ATP5MF , ATP5MG , ATP5PB , ATP5PD , ATP5PF , ATP5PO , ATP6V0C, DIP2A , ENO1 , IMPDH2 , MYC , NME1 , NME2 , NME3 , PARP1 , PDHA1 , PPT1 , TECR , TKT , TMSB4X , UCK2 , UCKL1	25.1969
positive regulation of binding	112	28	0.00045	AMFR , ANXA2 , B2M , BAMBI , CALM1 , CALM3 , CTNNB1 , DERL1 , EDF1 , EIF3E , EPB41L5 , FKBP1A , HES1 , HMBOX1 , HSP90AB1, KDM1A , LAMTOR5 , MAPRE1 , MYC , NMD3 , NME1 , PARK7 , PARP1 , RIPK2 , RPL11 , STMN1 , TRIM28 , TXN	25
negative regulation of cell activation	68	17	0.00561	CEBPB , FER , GPER1 , GRN , ID2 , LAG3 , LGALS3 , NR1D1 , NRARP , PAWR , PELI1 , PIBF1 , PRDX2 , SERPINE2, SMAD7 , SOCS5 , SOCS6	25
nucleoside diphosphate phosphorylation	64	16	0.00709	DDIT4 , ENO1 , ENO2 , ENO3 , GAPDH , GPI , MYC , NME1 , NME2 , NME3 , OGT , PFKL , PGK1 , PKM , PRKAA1, TPI1	25
protein N-linked glycosylation	52	13	0.01446	ALG9 , B4GALT1, DAD1 , KRTCAP2, MAGT1 , MLEC , NUDT14 , OST4 , OSTC , RPN2 , TMEM258, TUSC3 , UGGT2	25
purine nucleotide biosynthetic process	121	30	0.00033	ACOT7 , APRT , ATP5F1A, ATP5F1B, ATP5F1D, ATP5F1E, ATP5MC1, ATP5MC2, ATP5MC3, ATP5ME , ATP5MF , ATP5MG , ATP5PB , ATP5PD , ATP5PF , ATP5PO , ATP6V0C, DIP2A , ENO1 , GUK1 , IMPDH2 , MYC , NME1 , NME2 , NME3 , PARP1 , PDHA1 , PPT1 , TECR , TMSB4X	24.7934
reactive oxygen species metabolic process	105	26	0.00082	CCN1 , CRYAB , CYB5R4 , DCXR , DDIT4 , FOXO1 , GADD45A, GSTP1 , IMMP2L , NDUFA13, NDUFS3 , NDUFS4 , NQO1 , PARK7 , PMAIP1 , PRDX1 , PRDX2 , PRDX3 , PRDX4 , PRDX5 , RAC1 , RHOA , ROMO1 , SOD1 , STK17A , TSPO	24.7619
liver development	77	19	0.00411	ASS1 , CDK5RAP3, CEBPB , CITED2 , CPS1 , EZH2 , HES1 , JARID2 , JUN , LSR , MYC , PCNA , PRKCSH , RPS15 , SEC63 , SOX9 , SRSF5 , TAF10 , TGFBR3	24.6753
nucleotide phosphorylation	65	16	0.00829	DDIT4 , ENO1 , ENO2 , ENO3 , GAPDH , GPI , MYC , NME1 , NME2 , NME3 , OGT , PFKL , PGK1 , PKM , PRKAA1, TPI1	24.6154
cellular response to toxic substance	61	15	0.0105	APOM , GPX4 , GSTP1, MGST1, MGST3, NQO1 , PARK7, PRDX1, PRDX2, PRDX3, PRDX4, PRDX5, PRDX6, SOD1 , TXN	24.5902
negative regulation of peptidase activity	82	20	0.0038	ANXA2 , APLP2 , ARL6IP1 , CDKN2D , CRYAB , CST3 , CSTB , DNAJB6 , GAPDH , GPI , LAMTOR5 , PARK7 , PEBP1 , PRDX3 , PRDX5 , RAF1 , ROCK1 , SERPINE2, SERPINF1, TRIAP1	24.3902
response to reactive oxygen species	115	28	0.00071	ADAM9 , CRYAB , EZH2 , FER , FOS , GSTP1 , JUN , MAPK8 , NET1 , NQO1 , NUDT15, OSER1 , PARK7 , PAWR , PCNA , PRDX1 , PRDX2 , PRDX3 , PRDX5 , PRKAA1, RACK1 , RHOB , ROMO1 , RPS3 , SOD1 , TXN , TXNIP , ZNF580	24.3478
regulation of peptidyl-serine phosphorylation	74	18	0.00604	BRAF , DDIT4 , FNIP2 , GADD45A , GPD1L , HSP90AA1, HSP90AB1, MIF , PARK7 , PRKAA1 , RACK1 , RAF1 , RICTOR , RIPK2 , SMAD7 , SPRY2 , TERF2IP , TXN	24.3243
purine-containing compound biosynthetic process	128	31	0.00041	ACOT7 , APRT , ATP5F1A, ATP5F1B, ATP5F1D, ATP5F1E, ATP5MC1, ATP5MC2, ATP5MC3, ATP5ME , ATP5MF , ATP5MG , ATP5PB , ATP5PD , ATP5PF , ATP5PO , ATP6V0C, DIP2A , ENO1 , GUK1 , IMPDH2 , MYC , NME1 , NME2 , NME3 , PARP1 , PDHA1 , PPT1 , SHMT2 , TECR , TMSB4X	24.2188
regulation of receptor-mediated endocytosis	62	15	0.01223	ABCA2 , ANXA2 , AP2M1 , APOC1 , ARC , ARF1 , B2M , CD2AP , CD63 , MKLN1 , OPHN1 , PPT1 , RAC1 , SDCBP , UNC119	24.1935
response to mechanical stimulus	91	22	0.00278	ACTG1 , CITED2 , CTNNB1 , CXCR4 , FOS , GADD45A , GPI , GSN , IGF1R , IGFBP2 , JUN , MAP3K2 , MAPK8 , MTPN , NEUROG1 , NFKB1 , RAF1 , RHOA , SERPINE2, SOX9 , TMEM120A, TXNIP	24.1758
negative regulation of protein catabolic process	87	21	0.0035	ANXA2 , CDK5RAP3, CST3 , EIF3H , FLNA , HSP90AB1, LAPTM4B , NOP53 , OGT , OPHN1 , PARK7 , PHB1 , ROCK1 , RPL11 , RPL23 , RPL5 , RPS7 , RYBP , SDCBP , SERPINE2, SNRNP70	24.1379
protein K48-linked ubiquitination	58	14	0.01551	AMFR , GABARAP, KBTBD6 , MARCHF6, PELI1 , PPIA , SKP1 , TTC3 , UBE2C , UBE2D1 , UBE2E1 , UBE2E2 , UBE2E3 , UBE2Q2	24.1379
hepaticobiliary system development	79	19	0.00555	ASS1 , CDK5RAP3, CEBPB , CITED2 , CPS1 , EZH2 , HES1 , JARID2 , JUN , LSR , MYC , PCNA , PRKCSH , RPS15 , SEC63 , SOX9 , SRSF5 , TAF10 , TGFBR3	24.0506
regulation of inflammatory response	129	31	0.00048	ASH1L , BRD4 , CD81 , CEBPB , CELF1 , DDT , DUSP10 , FANCA , GPER1 , GPX4 , GRN , GSTP1 , IL6ST , LGALS1 , MACIR , MCPH1 , NFKB1 , NFKBIZ , NR1D1 , OTULIN , PARK7 , PLCG1 , PLK2 , PSMB4 , RICTOR , RPS19 , SERPINF1, SOCS5 , SOD1 , TMSB4X , ZFP36	24.031
response to hydrogen peroxide	75	18	0.007	ADAM9 , CRYAB , EZH2 , NET1 , NQO1 , OSER1 , PARK7 , PAWR , PCNA , PRDX3 , PRKAA1, RACK1 , RHOB , RPS3 , SOD1 , TXN , TXNIP , ZNF580	24
negative regulation of neuron apoptotic process	75	18	0.007	CEBPB , CNTF , GPI , GRN , HDGF , HSP90AB1, HYOU1 , IL6ST , JUN , LGMN , NONO , NR4A2 , NRBP2 , PARK7 , PPT1 , RHOA , ROCK1 , SOD1	24
fertilization	67	16	0.01118	ASH1L , B4GALT1, CCT7 , CECR2 , CRKL , IGSF8 , MFGE8 , NELL2 , PARK7 , SLIRP , SNU13 , TDRD9 , TRIM36 , TUBGCP3, VDAC2 , YBX3	23.8806
response to alcohol	105	25	0.00186	ABCA2 , AHR , ATP5F1A, CALM3 , CTNNA1 , CTNNB1 , EPS8 , FOS , GNAI1 , IGF1R , IGFBP7 , MGMT , MYC , NQO1 , OXCT1 , PARP1 , PRKAA1 , RGS2 , RHOA , RPL27 , SGK1 , SOD1 , TGFBR3 , TSPO , TUFM	23.8095
skeletal muscle organ development	80	19	0.00641	ASS1 , ATF3 , CITED2, CTNNB1, DISP1 , EGR1 , ELN , FOS , FOXN2 , FXR1 , GPCPD1, IGSF8 , KLF5 , MYL6 , MYL6B , PRKAA1, RHOA , YBX3 , ZBTB18	23.75
regulation of actin filament length	97	23	0.00294	BRK1 , CAPZA2 , CARMIL2, CYRIB , DSTN , ELN , EPS8 , EVL , FER , FLII , GSN , MTPN , NEB , PDXP , PFN1 , PLEKHH2, RHOA , RICTOR , SNX9 , SSH1 , TMOD3 , TMSB10 , TMSB4X	23.7113
actin filament bundle assembly	93	22	0.0037	ACTG1 , CDC42 , DLC1 , DPYSL3 , ELN , EPS8 , EVL , FLNA , FSCN1 , HSP90B1, ID1 , PAWR , PDLIM1 , PDXP , PFN1 , RAC1 , RHOA , RHOC , ROCK1 , S1PR1 , STMN1 , TSC1	23.6559
regulation of intrinsic apoptotic signaling pathway	123	29	0.00099	BBC3 , BCAP31 , BCLAF1 , CDKN2D , EIF5A , ENO1 , ERP29 , HDAC1 , HSPB1 , HYOU1 , KDM1A , MIF , MYC , NDUFA13, NDUFS3 , NONO , PARK7 , PARP1 , PMAIP1 , PPIA , RACK1 , RPL26 , RPS3 , RPS7 , SOD1 , TPT1 , TRIAP1 , VDAC2 , YBX3	23.5772
negative regulation of cytoskeleton organization	99	23	0.00387	CAPZA2 , CARMIL2, CIB1 , CTNNA2 , CYRIB , DLC1 , DYRK1A , EPS8 , FLII , GMFB , GSN , KAT2A , MAPRE1 , MTPN , NPM1 , PFN1 , PLEKHH2, S1PR1 , SSH1 , STMN1 , TMOD3 , TMSB10 , TMSB4X	23.2323
actin filament bundle organization	95	22	0.00486	ACTG1 , CDC42 , DLC1 , DPYSL3 , ELN , EPS8 , EVL , FLNA , FSCN1 , HSP90B1, ID1 , PAWR , PDLIM1 , PDXP , PFN1 , RAC1 , RHOA , RHOC , ROCK1 , S1PR1 , STMN1 , TSC1	23.1579
epithelial cell migration	156	36	0.0004	ADAM9 , ARSB , ATP5F1A , ATP5F1B , CIB1 , DOCK1 , DUSP10 , EPB41L5 , EVL , GADD45A , GFUS , GPI , GRN , HBEGF , HSPB1 , ID1 , ITGB1 , JUN , LGMN , MAP4K4 , MAPRE2 , PFN1 , PLCG1 , PLK2 , PLPP3 , RAB13 , RAC1 , RHOA , RHOB , ROCK1 , RTN4 , SERPINF1, SOX9 , TMSB4X , WDPCP , ZNF580	23.0769
epithelium migration	156	36	0.0004	ADAM9 , ARSB , ATP5F1A , ATP5F1B , CIB1 , DOCK1 , DUSP10 , EPB41L5 , EVL , GADD45A , GFUS , GPI , GRN , HBEGF , HSPB1 , ID1 , ITGB1 , JUN , LGMN , MAP4K4 , MAPRE2 , PFN1 , PLCG1 , PLK2 , PLPP3 , RAB13 , RAC1 , RHOA , RHOB , ROCK1 , RTN4 , SERPINF1, SOX9 , TMSB4X , WDPCP , ZNF580	23.0769
regulation of actin filament organization	161	37	0.00037	ACTG1 , ARF1 , BRK1 , CAPZA2 , CARMIL2, CDC42 , CTNNA2 , CYRIB , DLC1 , DSTN , ELN , EPS8 , EVL , FER , FLII , FLNA , GMFB , GSN , ID1 , MTPN , PDXP , PFN1 , PLEKHH2, RAC1 , RHOA , RHOC , RICTOR , ROCK1 , S1PR1 , SNX9 , SSH1 , STMN1 , TMOD3 , TMSB10 , TMSB4X , TSC1 , WASF3	22.9814
regulation of protein kinase B signaling	74	17	0.01342	CIB1 , GPER1 , HBEGF , HSP90AA1, HSP90AB1, IGF1R , ITGB1 , MAZ , NOP53 , OTUD3 , PARK7 , PHB1 , RACK1 , RICTOR , RTN4 , SPRY2 , TXN	22.973
regulation of T cell activation	135	31	0.00108	B2M , CD81 , CEBPB , CTNNB1 , CYRIB , DUSP10 , EFNB1 , FANCA , HES1 , HLA-A , HSPH1 , IGFBP2 , IL6ST , KAT2A , LAG3 , LGALS1 , LGALS3 , NFKBIZ , NRARP , PAWR , PELI1 , PRDX2 , PRELID1, RHOA , RIPK2 , RPS3 , SMAD7 , SOCS5 , SOCS6 , SOD1 , SOX4	22.963
tissue migration	157	36	0.00046	ADAM9 , ARSB , ATP5F1A , ATP5F1B , CIB1 , DOCK1 , DUSP10 , EPB41L5 , EVL , GADD45A , GFUS , GPI , GRN , HBEGF , HSPB1 , ID1 , ITGB1 , JUN , LGMN , MAP4K4 , MAPRE2 , PFN1 , PLCG1 , PLK2 , PLPP3 , RAB13 , RAC1 , RHOA , RHOB , ROCK1 , RTN4 , SERPINF1, SOX9 , TMSB4X , WDPCP , ZNF580	22.9299
regulation of actin polymerization or depolymerization	96	22	0.00555	BRK1 , CAPZA2 , CARMIL2, CYRIB , DSTN , ELN , EPS8 , EVL , FER , FLII , GSN , MTPN , PDXP , PFN1 , PLEKHH2, RHOA , RICTOR , SNX9 , SSH1 , TMOD3 , TMSB10 , TMSB4X	22.9167
chromatin remodeling	185	42	0.0002	ACTB , ANP32B, BRD2 , BRD4 , CECR2 , CHD2 , CHD3 , CHD6 , CHD7 , DR1 , H1-10 , H1-2 , H1-4 , H2AW , H2BC12, H2BC21, H2BC4 , H2BC8 , H2BU1 , H3C10 , H3C12 , H3C13 , H4C3 , H4C4 , H4C5 , H4C8 , HDAC1 , HMGA1 , INO80C, INO80D, JARID2, KAT2A , MTA2 , MYC , NAP1L1, NPM1 , NPM3 , POLE3 , SOX9 , SSRP1 , TSPYL2, ZNHIT1	22.7027
leukocyte cell-cell adhesion	141	32	0.00112	ASS1 , B2M , CD81 , CEBPB , CYRIB , DUSP10, EFNB1 , GFUS , HES1 , HLA-A , HSPH1 , IGFBP2, IL6ST , ITGB1 , LAG3 , LGALS1, LGALS3, MSN , NFAT5 , NFKBIZ, NRARP , PAWR , PELI1 , PRDX2 , RHOA , RIPK2 , ROCK1 , RPS3 , SMAD7 , SOCS5 , SOCS6 , SOX4	22.695
negative regulation of proteolysis	137	31	0.0014	ANXA2 , APLP2 , ARL6IP1 , CDKN2D , CRYAB , CST3 , CSTB , DNAJB6 , EIF3H , GAPDH , GPI , HSP90AB1, LAMTOR5 , NOP53 , OGT , OPHN1 , PARK7 , PEBP1 , PRDX3 , PRDX5 , RAF1 , ROCK1 , RPL11 , RPL23 , RPL5 , RPS7 , RYBP , SDCBP , SERPINE2, SERPINF1, TRIAP1	22.6277
protein stabilization	151	34	0.00092	ATF7IP , ATP1B1 , CCT7 , CHP1 , CRTAP , CRYAB , DNLZ , FLNA , GAPDH , GRN , HSP90AA1, HSP90AB1, LAMP1 , MAPK8IP3, NAA16 , NAPG , NOP53 , OTUD3 , PARK7 , PFN1 , PHB1 , PHB2 , PLPP3 , PPIB , RPL11 , RPL23 , RPL5 , RPS7 , RTN4 , SMAD7 , SOX4 , SUGT1 , TSC1 , ZNF207	22.5166
regulation of cysteine-type endopeptidase activity involved in apoptotic process	120	27	0.003	ANP32B , ARL6IP1, BBC3 , BCAP31 , CCN1 , CDKN2D , CRYAB , DLC1 , DNAJB6 , FAM162A, GPER1 , GPI , GSN , LAMTOR5, MGMT , MTCH1 , MYC , NDUFA13, PARK7 , PMAIP1 , PRDX3 , PRDX5 , RACK1 , RAF1 , RHOA , RPS3 , TRIAP1	22.5
positive regulation of epithelial cell proliferation	80	18	0.01382	B4GALT1, CDC42 , CTNNB1 , EGFL7 , GRN , ID1 , JUN , MYC , NME1 , NME2 , NOG , NRARP , OSR2 , PLCG1 , RTN4 , SOX9 , ZNF580 , ZNF703	22.5
regulation of cysteine-type endopeptidase activity	129	29	0.00217	ANP32B , ARL6IP1, BBC3 , BCAP31 , CCN1 , CDKN2D , CRYAB , DLC1 , DNAJB6 , FAM162A, GPER1 , GPI , GSN , LAMTOR5, LGMN , MGMT , MTCH1 , MYC , NDUFA13, PARK7 , PMAIP1 , PRDX3 , PRDX5 , RACK1 , RAF1 , RHOA , RIPK2 , RPS3 , TRIAP1	22.4806
actin polymerization or depolymerization	125	28	0.00271	ABI1 , BRK1 , CAPZA2 , CARMIL2, CFL1 , CYRIB , DIAPH2 , DSTN , ELN , EPS8 , EVL , FER , FLII , GSN , MICAL3 , MTPN , PDXP , PFN1 , PLEKHH2, RAC1 , RHOA , RICTOR , SNX9 , SSH1 , TMOD3 , TMSB10 , TMSB4X , WASF3	22.4
regulation of actin cytoskeleton organization	201	45	0.00017	ACTG1 , ARF1 , BRK1 , CAPZA2 , CARMIL2, CD2AP , CDC42 , CDK5R1 , CTNNA2 , CYRIB , DLC1 , DSTN , ELN , EPS8 , EVL , FER , FLII , FLNA , FSCN1 , GMFB , GSN , ID1 , IQGAP1 , MTPN , NEB , PDXP , PFN1 , PHPT1 , PLEKHH2, RAC1 , RAC3 , RHOA , RHOB , RHOC , RICTOR , ROCK1 , S1PR1 , SNX9 , SSH1 , STMN1 , TMOD3 , TMSB10 , TMSB4X , TSC1 , WASF3	22.3881
hemostasis	85	19	0.01247	ACTB , ACTG1 , ANXA5 , ENPP4 , FBLN1 , FLNA , FUNDC2 , GNAS , GPI , HSPB1 , IL6ST , METAP1 , PABPC4 , PPIA , PRDX2 , PROCR , SERPINE2, SLC7A11 , VKORC1	22.3529
leukocyte migration	112	25	0.00468	B4GALT1, BSG , CD81 , CDC42 , CRKL , CXCR4 , DDT , EPS8 , FER , ITGB1 , LGALS3 , LGMN , LRCH1 , LYST , MIF , MPP1 , MSN , PPIA , PPIB , RAC1 , RHOA , ROCK1 , RPS19 , S1PR1 , ZNF580	22.3214
cell chemotaxis	86	19	0.0141	BSG , CRKL , CXCR4 , DDT , HBEGF , HSPB1 , LGALS3, LGMN , LYST , MIF , MPP1 , PPIA , PPIB , RAB13 , RAC1 , RPS19 , S1PR1 , TMSB4X, ZNF580	22.093
negative regulation of immune system process	154	34	0.00132	AHR , BANF1 , CD68 , CEBPB , CTNNB1 , DDT , DUSP10 , FER , GPER1 , GPR137B, GRN , HLA-A , ID2 , LAG3 , LGALS3 , LRCH1 , MIF , MYC , NR1D1 , NRARP , PAWR , PELI1 , PHPT1 , PIBF1 , PLCG1 , PLK2 , PRDX2 , PSMB4 , RPS19 , SMAD7 , SOCS5 , SOCS6 , SOX9 , USP15	22.0779
regulation of leukocyte cell-cell adhesion	127	28	0.00345	ASS1 , B2M , CD81 , CEBPB , CYRIB , DUSP10, EFNB1 , HES1 , HLA-A , HSPH1 , IGFBP2, IL6ST , LAG3 , LGALS1, LGALS3, NFAT5 , NFKBIZ, NRARP , PAWR , PELI1 , PRDX2 , RHOA , RIPK2 , RPS3 , SMAD7 , SOCS5 , SOCS6 , SOX4	22.0472
protein-DNA complex subunit organization	159	35	0.0012	ANP32B, ATF7IP, BDP1 , BRD2 , CENPC , CHD2 , DR1 , H1-10 , H1-2 , H1-4 , H2AW , H2BC12, H2BC21, H2BC4 , H2BC8 , H2BU1 , H3C10 , H3C12 , H3C13 , H4C3 , H4C4 , H4C5 , H4C8 , HMGA1 , MYC , NAP1L1, NPM1 , POLE3 , RPL23 , SOX9 , SSRP1 , TAF10 , TAF3 , TSPYL2, ZNHIT1	22.0126
positive regulation of cell adhesion	173	38	0.00079	ADAM9 , AFDN , B2M , CCN1 , CD81 , CDC42 , CIB1 , CITED2 , CRKL , CYRIB , CYTH3 , DOCK1 , DUSP10 , EFNB1 , EPB41L5, FLNA , GFUS , HES1 , HLA-A , HSPH1 , IGFBP2 , IL6ST , JAK1 , LGALS1 , MAP4K4 , NFAT5 , NFKBIZ , PLPP3 , RAC1 , RAC3 , RHOA , RIPK2 , ROCK1 , RPS3 , SMAD7 , SOCS5 , SOX4 , TSC1	21.9653
positive regulation of cell-cell adhesion	105	23	0.00823	AFDN , B2M , CD81 , CITED2, CYRIB , DUSP10, EFNB1 , HES1 , HLA-A , HSPH1 , IGFBP2, IL6ST , JAK1 , LGALS1, NFAT5 , NFKBIZ, PLPP3 , RHOA , RIPK2 , RPS3 , SMAD7 , SOCS5 , SOX4	21.9048
regulation of lipid biosynthetic process	87	19	0.01589	ABCA2 , ACADVL, APOC1 , ATP1A1, CCN1 , CHP1 , EGR1 , GPER1 , IGF1R , IGFBP7, LPIN1 , NFKB1 , NR1D1 , PIBF1 , PRKAA1, SAMD8 , SOD1 , STARD4, TSPO	21.8391
muscle cell proliferation	92	20	0.01428	ADAMTS1, CITED2 , CTNNB1 , DIPK2A , ELN , GPER1 , HBEGF , HDAC1 , ID2 , IGF1R , JARID2 , JUN , KPNA1 , MYC , NOG , PAXBP1 , PHB1 , RHOA , S1PR1 , TGFBR3	21.7391
cellular response to oxidative stress	175	38	0.00099	CHCHD2 , CHD6 , CTNNB1 , ERMP1 , EZH2 , FER , FOS , FOXO1 , HSPB1 , JUN , MAPK8 , MGMT , MGST1 , NET1 , NONO , NQO1 , NR4A2 , OSER1 , PARK7 , PARP1 , PAWR , PCNA , PPIA , PRDX1 , PRDX2 , PRDX3 , PRDX5 , PRKAA1 , RACK1 , RHOB , ROMO1 , RPS3 , RWDD1 , SLC7A11, SOD1 , TSC1 , TXN , ZNF580	21.7143
positive regulation of I-kappaB kinase/NF-kappaB signaling	111	24	0.00832	ATP2C1 , BRD4 , CTNNB1 , EEF1D , FKBP1A , FLNA , GAPDH , LAMTOR5, LGALS1 , NDFIP2 , PELI1 , PELI2 , PLK2 , PPM1A , RHOA , RHOC , RIPK2 , ROR1 , S100A4 , TAB2 , TERF2IP, TMEM9B , TSPAN6 , UBE2N	21.6216
positive regulation of translation	111	24	0.00832	CSDE1 , DNAJC3 , EEF2 , EIF2S3 , EIF2S3B, EIF3E , EIF5A , FXR1 , HNRNPU , KHDRBS1, KRT17 , NPM1 , PABPC1 , PKM , RHOA , RPL26 , RPL5 , RPS4X , RPS9 , SOX4 , TOB1 , UHMK1 , YBX1 , YBX3	21.6216
regulation of I-kappaB kinase/NF-kappaB signaling	149	32	0.00287	ASH1L , ATP2C1 , BRD4 , CTNNB1 , EEF1D , FKBP1A , FLNA , GAPDH , GSTP1 , HDAC1 , HSPB1 , LAMTOR5, LGALS1 , NDFIP2 , NR1D1 , OPTN , PELI1 , PELI2 , PLK2 , PPM1A , PPM1N , RHOA , RHOC , RIPK2 , ROR1 , S100A4 , TAB2 , TERF2IP, TLE1 , TMEM9B , TSPAN6 , UBE2N	21.4765
response to metal ion	168	36	0.0017	ACTG1 , ADAM9 , ASS1 , ATP5F1D , B2M , BRAF , BSG , CALM1 , CALM3 , CPNE7 , CPS1 , CUTA , FOS , GDI1 , GPI , IGFBP2 , IQGAP1 , JUN , JUNB , LGMN , LTA4H , MAPK8 , MT1X , MT2A , NDRG1 , NEK7 , NQO1 , PARK7 , PARP1 , PCNA , PRKAA1 , SERPINF1, SLC30A3 , SOD1 , TSPO , TXNIP	21.4286
regulation of protein ubiquitination	173	37	0.00153	ARRDC3 , CDK5RAP3, CHP1 , CRY1 , DERL1 , FKBP1A , GABARAP , HSP90AA1, HSP90AB1, KDM1A , NDFIP2 , NSMCE3 , OGT , PARK7 , PELI1 , PPIA , RIPK2 , RPL11 , RPL23 , RPL37 , RPL5 , RPS15 , RPS2 , RPS20 , RPS3 , RPS7 , SIRT7 , SKP1 , SMAD7 , SOX4 , SPOPL , SPRY2 , TSPO , U2AF2 , UBE2C , UBE2D1 , UBE2N	21.3873
chromatin assembly	131	28	0.00545	ANP32B, ATF7IP, BRD2 , EZH2 , H1-10 , H1-2 , H1-4 , H2BC12, H2BC21, H2BC4 , H2BC8 , H2BU1 , H3C10 , H3C12 , H3C13 , H4C3 , H4C4 , H4C5 , H4C8 , HDAC1 , KDM1A , NAP1L1, NPM1 , POLE3 , SOX9 , TRIM28, TSPYL2, ZDBF2	21.374
regulation of supramolecular fiber organization	234	50	0.00026	ACTG1 , AEBP1 , ARF1 , BRK1 , CAPZA2 , CARMIL2, CDC42 , CDK5R1 , CHRNA7 , CIB1 , CRYAB , CTNNA2 , CYRIB , DLC1 , DSTN , DYRK1A , ELN , EPS8 , EVL , FER , FLII , FLNA , GMFB , GSN , ID1 , MAPRE1 , MTPN , PARK7 , PDXP , PFDN2 , PFDN4 , PFDN5 , PFN1 , PLEKHH2, RAC1 , RHOA , RHOC , RICTOR , ROCK1 , RPS3 , S1PR1 , SNX9 , SSH1 , STMN1 , TMOD3 , TMSB10 , TMSB4X , TSC1 , VBP1 , WASF3	21.3675
negative regulation of neuron death	117	25	0.00837	CEBPB , CNTF , CTNNB1 , ENO2 , GPI , GRN , HDGF , HSP90AB1, HYOU1 , IL6ST , JUN , LGMN , NENF , NONO , NR4A2 , NRBP2 , PARK7 , PPT1 , RACK1 , RHOA , ROCK1 , SERPINF1, SLC7A11 , SOD1 , TSC1	21.3675
positive regulation of cellular amide metabolic process	127	27	0.00676	ABCA2 , CCN1 , CHRNA7 , CSDE1 , DNAJC3 , EEF2 , EIF2S3 , EIF2S3B, EIF3E , EIF5A , FXR1 , HNRNPU , KHDRBS1, KRT17 , NPM1 , PABPC1 , PKM , RHOA , RPL26 , RPL5 , RPS4X , RPS9 , SOX4 , TOB1 , UHMK1 , YBX1 , YBX3	21.2598
response to toxic substance	113	24	0.0104	AHR , APOM , ASS1 , CPS1 , FOS , GPX4 , GSTP1 , KDM1A , MGMT , MGST1 , MGST3 , MT1X , MT2A , NQO1 , PARK7 , PRDX1 , PRDX2 , PRDX3 , PRDX4 , PRDX5 , PRDX6 , SLC7A11, SOD1 , TXN	21.2389
protein-DNA complex assembly	132	28	0.00608	ANP32B, ATF7IP, BDP1 , BRD2 , CENPC , DR1 , H1-10 , H1-2 , H1-4 , H2BC12, H2BC21, H2BC4 , H2BC8 , H2BU1 , H3C10 , H3C12 , H3C13 , H4C3 , H4C4 , H4C5 , H4C8 , NAP1L1, NPM1 , POLE3 , SOX9 , TAF10 , TAF3 , TSPYL2	21.2121
positive regulation of endopeptidase activity	99	21	0.01607	ADRM1 , ANP32B , BBC3 , BCAP31 , CCN1 , DLC1 , FAM162A, GPER1 , GSN , LGMN , MTCH1 , MYC , NDUFA13, PMAIP1 , PRELID1, PSME1 , PSME2 , RACK1 , RHOA , RIPK2 , RPS3	21.2121
signal transduction by p53 class mediator	138	29	0.00608	CDK5RAP3, DDIT4 , DYRK1A , EIF5A , HEXIM1 , HINT1 , HIPK1 , KDM1A , MIF , MLF1 , MYC , NDRG1 , NOP53 , NUAK1 , PLK2 , PMAIP1 , RPL11 , RPL23 , RPL26 , RPL37 , RPL5 , RPS15 , RPS20 , RPS7 , SETD9 , SGK1 , SOX4 , TRIAP1 , WWOX	21.0145
regulation of hemopoiesis	172	36	0.0026	ACVR2A , B2M , CDC73 , CEBPB , CIB1 , CNOT4 , CTNNB1 , DUSP10 , FANCA , FOS , GPR137B, H4C3 , H4C4 , H4C5 , H4C8 , ID2 , IRF7 , JAG1 , KAT2A , LAG3 , MYC , NFKBIZ , NRARP , PRDX2 , PRELID1, PRMT1 , RBM15 , RHOA , RIPK2 , SMAD7 , SOCS5 , SOD1 , SOX4 , TMEM64 , ZFP36 , ZFP36L2	20.9302
glial cell differentiation	110	23	0.01438	ABCA2 , CNTF , CTNNB1 , CXCR4 , DICER1 , DUSP10 , GRN , HDAC1 , HES1 , ID2 , IL6ST , METRN , NDRG1 , NOG , NR1D1 , RHEB , RHOA , ROR1 , SERPINE2, SOD1 , SOX4 , SOX9 , WASF3	20.9091
response to bacterium	201	42	0.00124	ADAM9 , ASS1 , B2M , CCDC186 , CD68 , CDC73 , CEBPB , CHD7 , CPS1 , CYRIB , DUSP10 , ERAP1 , FER , FOS , GRN , GSTP1 , H2BC12 , H2BC21 , H2BC4 , H2BC8 , HLA-A , LYST , MAPK8 , MAPKAPK2, MIF , NFKB1 , NR1D1 , OPTN , PELI1 , PRDX2 , PRDX3 , RHOA , RIPK2 , ROMO1 , RPL30 , RPL39 , RPS19 , SIGIRR , ST13 , TAB2 , TSPO , ZFP36	20.8955
response to steroid hormone	168	35	0.0032	ABCA2 , ADAM9 , ASS1 , ATP1A1 , ATP5F1A , CALM3 , CPS1 , CRY1 , DDIT4 , FOS , GPER1 , GPI , HDAC1 , HNRNPU , HSD11B2 , IGF1R , IGFBP2 , IGFBP7 , KDM1A , NR1D1 , PARK7 , PARP1 , PCNA , PHB1 , PHB2 , PIAS2 , RHOA , RPL27 , RWDD1 , SERPINF1, SGK1 , TSPO , TXNIP , ZFP36 , ZFP36L2	20.8333
regulation of actin filament-based process	217	45	0.001	ACTG1 , ARF1 , BRK1 , CAPZA2 , CARMIL2, CD2AP , CDC42 , CDK5R1 , CTNNA2 , CYRIB , DLC1 , DSTN , ELN , EPS8 , EVL , FER , FLII , FLNA , FSCN1 , GMFB , GSN , ID1 , IQGAP1 , MTPN , NEB , PDXP , PFN1 , PHPT1 , PLEKHH2, RAC1 , RAC3 , RHOA , RHOB , RHOC , RICTOR , ROCK1 , S1PR1 , SNX9 , SSH1 , STMN1 , TMOD3 , TMSB10 , TMSB4X , TSC1 , WASF3	20.7373
actin filament organization	257	53	0.00043	ABI1 , ACTG1 , ARF1 , BRK1 , CAPZA2 , CARMIL2, CD2AP , CDC42 , CFL1 , CTNNA1 , CTNNA2 , CYRIB , DIAPH2 , DLC1 , DPYSL3 , DSTN , ELN , EPS8 , EVL , FER , FLII , FLNA , FSCN1 , GMFB , GSN , HSP90B1, ID1 , MICAL3 , MTPN , MYO5A , NEB , PAWR , PDLIM1 , PDXP , PFN1 , PLEKHH2, RAC1 , RAC3 , RHOA , RHOB , RHOC , RICTOR , ROCK1 , S1PR1 , SH3D21 , SNX9 , SSH1 , STMN1 , TMOD3 , TMSB10 , TMSB4X , TSC1 , WAS…	20.6226
T cell activation	204	42	0.00168	B2M , CD81 , CEBPB , CHD7 , CTNNB1 , CTSL , CYRIB , DUSP10 , EFNB1 , EGR1 , FANCA , FKBP1A , GSN , HES1 , HLA-A , HSPH1 , IGFBP2 , IL6ST , KAT2A , KIF13B , LAG3 , LGALS1 , LGALS3 , MSN , NFKBIZ , NRARP , PAWR , PELI1 , PRDX2 , PRELID1, RHOA , RIPK2 , RPL22 , RPS3 , RPS6 , SMAD7 , SOCS5 , SOCS6 , SOD1 , SOX4 , TSC1 , ZFP36L2	20.5882
regulation of cell-cell adhesion	175	36	0.00352	AFDN , ASS1 , B2M , CD81 , CEBPB , CITED2 , CYRIB , DUSP10 , EFNB1 , EPB41L5 , HES1 , HLA-A , HSPH1 , IGFBP2 , IL6ST , JAG1 , JAK1 , LAG3 , LGALS1 , LGALS3 , NFAT5 , NFKBIZ , NRARP , PAWR , PELI1 , PLPP3 , PRDX2 , RHOA , RIPK2 , RPS3 , SERPINE2, SMAD7 , SOCS5 , SOCS6 , SOX4 , ZNF703	20.5714
muscle tissue development	185	38	0.00284	ATF3 , CDC42 , CHD7 , CITED2, CTNNB1, DIPK2A, EGR1 , ELN , FKBP1A, FOS , FOXN2 , GPCPD1, HEY1 , HNRNPU, ID2 , IGSF8 , ITGB1 , JARID2, KAT2A , KLF5 , LMNA , MTPN , MYL6 , MYL6B , NEB , NOG , PDLIM5, PRKAA1, PRMT1 , RGS2 , RHOA , S1PR1 , SMAD7 , SOX9 , TGFBR3, TSC1 , YBX3 , ZBTB18	20.5405
negative regulation of cell adhesion	117	24	0.01582	ADAM22 , ARHGDIG , ASS1 , ATP5F1B , CD164 , CEBPB , DLC1 , EPB41L5 , FBLN1 , JAG1 , LAG3 , LGALS3 , MAP4K4 , NRARP , PAWR , PELI1 , PLXNA3 , PRDX2 , RHOA , SERPINE2, SMAD7 , SOCS5 , SOCS6 , ZNF703	20.5128
nuclear export	132	27	0.01136	AGFG1 , AKAP8L , ALKBH5 , ANP32B , CHP1 , CPSF6 , DDX39B , DNAJC27, FYTTD1 , HHEX , KHDRBS1, NMD3 , NPM1 , NXF1 , PARK7 , PPM1A , RANBP17, RPS15 , SARNP , SIRT7 , SMG7 , SMURF1 , SSB , TSC1 , TXN , UHMK1 , YWHAE	20.4545
regulation of lymphocyte activation	186	38	0.00313	AHR , B2M , CD81 , CEBPB , CTNNB1 , CYRIB , DUSP10 , EFNB1 , FANCA , HES1 , HLA-A , HSPH1 , ID2 , IGFBP2 , IL6ST , KAT2A , KMT5B , LAG3 , LAMP1 , LGALS1 , LGALS3 , MIF , NFKBIZ , NRARP , PAWR , PELI1 , PIBF1 , PRDX2 , PRELID1, RHOA , RIPK2 , RPS3 , SMAD7 , SOCS5 , SOCS6 , SOD1 , SOX4 , ZFP36L2	20.4301
cellular response to chemical stress	206	42	0.00204	AKR1B1 , CHCHD2 , CHD6 , CTNNB1 , ERMP1 , EZH2 , FER , FOS , FOXO1 , HSPB1 , JUN , MAPK8 , MGMT , MGST1 , MYC , NET1 , NONO , NQO1 , NR4A2 , OSER1 , PARK7 , PARP1 , PAWR , PCNA , PPIA , PRDX1 , PRDX2 , PRDX3 , PRDX5 , PRKAA1 , RACK1 , RHOB , ROMO1 , RPS3 , RWDD1 , SLC7A11, SOD1 , TSC1 , TSPO , TXN , YBX3 , ZNF580	20.3883
I-kappaB kinase/NF-kappaB signaling	167	34	0.0053	ASH1L , ATP2C1 , BRD4 , CTNNB1 , EEF1D , FKBP1A , FLNA , GAPDH , GSTP1 , HDAC1 , HSPB1 , LAMTOR5, LGALS1 , NDFIP2 , NR1D1 , OPTN , PELI1 , PELI2 , PLK2 , PPM1A , PPM1N , PRDX4 , RHOA , RHOC , RIPK2 , ROCK1 , ROR1 , S100A4 , TAB2 , TERF2IP, TLE1 , TMEM9B , TSPAN6 , UBE2N	20.3593
osteoblast differentiation	133	27	0.01254	ACVR2A , ACVR2B , ATP5F1B , BAMBI , CCN1 , CEBPB , COL6A1 , CTNNB1 , FBL , HNRNPU , ID3 , IFITM1 , IL6ST , JAG1 , JUNB , LGR4 , NOG , PHB1 , RPS15 , SIRT7 , SND1 , SNRNP200, SOX9 , SUCO , TMEM64 , TOB1 , WWOX	20.3008
establishment or maintenance of cell polarity	148	30	0.00902	ACTB , CARMIL2 , CDC42 , CRKL , CTNNA1 , CYRIB , CYTH3 , DST , FSCN1 , GSN , HES1 , HSP90AA1, HSP90AB1, IGF1R , ITGB1 , LMNA , MCPH1 , MSN , OPHN1 , PDLIM1 , RAC1 , RAC3 , RACK1 , RHOA , RHOB , RHOC , RICTOR , ROCK1 , SPRY2 , WDPCP	20.2703
regulation of protein modification by small protein conjugation or removal	203	41	0.00274	ARRDC3 , CDK5RAP3, CHP1 , COPS9 , CRY1 , CTNNB1 , DERL1 , EGR1 , FKBP1A , GABARAP , HSP90AA1, HSP90AB1, KDM1A , NDFIP2 , NOP53 , NSMCE3 , OGT , PARK7 , PELI1 , PPIA , RIPK2 , RPL11 , RPL23 , RPL37 , RPL5 , RPS15 , RPS2 , RPS20 , RPS3 , RPS7 , SIRT7 , SKP1 , SMAD7 , SOX4 , SPOPL , SPRY2 , TSPO , U2AF2 , UBE2C , UBE2D1 , UBE2N	20.197
ribose phosphate metabolic process	248	50	0.00105	ACOT7 , APRT , ATP5F1A, ATP5F1B, ATP5F1D, ATP5F1E, ATP5MC1, ATP5MC2, ATP5MC3, ATP5ME , ATP5MF , ATP5MG , ATP5PB , ATP5PD , ATP5PF , ATP5PO , ATP6V0C, DDIT4 , DGAT1 , DIP2A , ENO1 , ENO2 , ENO3 , GAPDH , GPI , GUK1 , HINT1 , IMPDH2 , MPP1 , MYC , NME1 , NME2 , NME3 , NUDT14 , OGT , PARP1 , PDHA1 , PFKL , PGK1 , PKM , PPT1 , PRKAA1 , RHOA , RPIA , TECR , TKT , TMSB4X , TPI1 , UCK2 , UCKL1	20.1613
response to molecule of bacterial origin	129	26	0.01542	ADAM9 , ASS1 , B2M , CD68 , CDC73 , CEBPB , CPS1 , CYRIB , DUSP10 , FER , FOS , GSTP1 , MAPK8 , MAPKAPK2, MIF , NFKB1 , NR1D1 , PELI1 , PRDX2 , PRDX3 , RHOA , RIPK2 , SIGIRR , TAB2 , TSPO , ZFP36	20.155
regulation of cell adhesion	318	64	0.00023	ACTG1 , ADAM22 , ADAM9 , AFDN , ARHGDIG , ASS1 , ATP5F1B , B2M , CCN1 , CD164 , CD81 , CDC42 , CEBPB , CIB1 , CITED2 , CRKL , CXCR4 , CYRIB , CYTH3 , DLC1 , DOCK1 , DUSP10 , EFNB1 , EPB41L5 , FBLN1 , FLNA , GFUS , HES1 , HLA-A , HSPH1 , IGFBP2 , IL6ST , JAG1 , JAK1 , LAG3 , LGALS1 , LGALS3 , MAP4K4 , NFAT5 , NFKBIZ , NRARP , NUAK1 , PAWR , PELI1 , PLPP3 , PLXNA3 , PPP2R1A , PRDX2 , RAC1 , RAC3 , …	20.1258
negative regulation of transferase activity	179	36	0.00516	CDK5RAP3, CDKN2D , CHP1 , DUSP10 , EIF4A2 , GADD45A , GADD45B , GSTP1 , HEXIM1 , HHEX , HIPK3 , HNRNPU , HSPB1 , IPO5 , NPM1 , PARK7 , PHPT1 , PPIA , PRDX3 , QARS1 , RACK1 , RGS2 , RPL11 , RPL23 , RPL37 , RPL5 , RPS15 , RPS20 , RPS7 , RTRAF , SMAD7 , SOCS5 , SPRY2 , TEN1 , UCHL1 , ZFP36	20.1117
regulation of leukocyte activation	214	43	0.00243	AHR , B2M , CD81 , CEBPB , CTNNB1 , CYRIB , DUSP10 , EFNB1 , FANCA , FER , GPER1 , GPR137B, GRN , HES1 , HLA-A , HSPH1 , ID2 , IGFBP2 , IL6ST , KAT2A , KMT5B , LAG3 , LAMP1 , LGALS1 , LGALS3 , MIF , NFKBIZ , NR1D1 , NRARP , PAWR , PELI1 , PIBF1 , PRDX2 , PRELID1, RHOA , RIPK2 , RPS3 , SMAD7 , SOCS5 , SOCS6 , SOD1 , SOX4 , ZFP36L2	20.0935
regulation of protein stability	239	48	0.00142	ATF7IP , ATP1B1 , CCT7 , CD81 , CDC73 , CHP1 , CMTM6 , CRTAP , CRYAB , DAD1 , DERL1 , DNLZ , DPM3 , FLNA , GAPDH , GRN , GSN , HSP90AA1, HSP90AB1, KAT2A , LAMP1 , LMNA , MAPK8IP3, MYLIP , NAA16 , NAPG , NOP53 , NR1D1 , OTUD3 , PARK7 , PFN1 , PHB1 , PHB2 , PLPP3 , PPIB , RPL11 , RPL23 , RPL5 , RPS7 , RTN4 , SERF2 , SMAD7 , SOX4 , SUGT1 , TOMM7 , TSC1 , USP3 , ZNF207	20.0837
negative regulation of intracellular signal transduction	330	66	0.00023	ASH1L , ATF3 , CASTOR3 , CD2AP , CDK5RAP3, CDKN2D , CHP1 , CIB1 , CYRIB , DDIT4 , DDX39B , DLC1 , DUSP10 , DYRK1A , ENO1 , FBLN1 , FOXO1 , GPD1L , GPER1 , GSTP1 , HDAC1 , HIPK3 , HOMER2 , HSPB1 , HYOU1 , IGF1R , ITGB1 , KDM1A , KLHL31 , MIF , MYC , NDUFA13 , NDUFS3 , NONO , NOP53 , NR1D1 , OPTN , OTUD3 , PARK7 , PEBP1 , PHB1 , PPIA , PPM1A , PPM1N , PPP2R1A , PRKAA1 , QARS1 , RACK1 , RANBP9 , RAS…	20
nucleotide biosynthetic process	160	32	0.00876	ACOT7 , APRT , ATP5F1A, ATP5F1B, ATP5F1D, ATP5F1E, ATP5MC1, ATP5MC2, ATP5MC3, ATP5ME , ATP5MF , ATP5MG , ATP5PB , ATP5PD , ATP5PF , ATP5PO , ATP6V0C, DIP2A , ENO1 , GUK1 , IMPDH2 , MYC , NME1 , NME2 , NME3 , PARP1 , PDHA1 , PPT1 , TECR , TMSB4X , UCK2 , UCKL1	20
negative regulation of growth	135	27	0.01517	CDK5R1 , CDKN2D , CITED2 , CRYAB , DUSP10 , ENO1 , FGFR3 , FHL1 , ING1 , JADE1 , JARID2 , LGMN , MT1X , MT2A , NDUFA13 , NDUFS3 , NOG , PHB1 , PLXNA3 , PPP2R1A , PPT1 , RACK1 , RGS2 , RTN4 , SERPINE2, SERTAD2 , TSPYL2	20
purine ribonucleotide metabolic process	226	45	0.00235	ACOT7 , APRT , ATP5F1A, ATP5F1B, ATP5F1D, ATP5F1E, ATP5MC1, ATP5MC2, ATP5MC3, ATP5ME , ATP5MF , ATP5MG , ATP5PB , ATP5PD , ATP5PF , ATP5PO , ATP6V0C, DDIT4 , DGAT1 , DIP2A , ENO1 , ENO2 , ENO3 , GAPDH , GPI , GUK1 , HINT1 , IMPDH2 , MPP1 , MYC , NME1 , NME2 , NME3 , OGT , PARP1 , PDHA1 , PFKL , PGK1 , PKM , PPT1 , PRKAA1 , RHOA , TECR , TMSB4X , TPI1	19.9115
regulation of cell activation	226	45	0.00235	AHR , B2M , CD81 , CEBPB , CTNNB1 , CYRIB , DUSP10 , EFNB1 , FANCA , FER , FUNDC2 , GPER1 , GPR137B , GRN , HES1 , HLA-A , HSPH1 , ID2 , IGFBP2 , IL6ST , KAT2A , KMT5B , LAG3 , LAMP1 , LGALS1 , LGALS3 , MIF , NFKBIZ , NR1D1 , NRARP , PAWR , PELI1 , PIBF1 , PRDX2 , PRELID1 , RHOA , RIPK2 , RPS3 , SERPINE2, SMAD7 , SOCS5 , SOCS6 , SOD1 , SOX4 , ZFP36L2	19.9115
nucleoside phosphate biosynthetic process	161	32	0.0096	ACOT7 , APRT , ATP5F1A, ATP5F1B, ATP5F1D, ATP5F1E, ATP5MC1, ATP5MC2, ATP5MC3, ATP5ME , ATP5MF , ATP5MG , ATP5PB , ATP5PD , ATP5PF , ATP5PO , ATP6V0C, DIP2A , ENO1 , GUK1 , IMPDH2 , MYC , NME1 , NME2 , NME3 , PARP1 , PDHA1 , PPT1 , TECR , TMSB4X , UCK2 , UCKL1	19.8758
regulation of epithelial cell proliferation	146	29	0.01334	ATP5F1A , B2M , B4GALT1 , CDC42 , CDC73 , CTNNB1 , DUSP10 , EGFL7 , GRN , HES1 , ID1 , JUN , MAGED1 , MYC , NME1 , NME2 , NOG , NR1D1 , NRARP , OSR2 , PHB2 , PLCG1 , RTN4 , SERPINF1, SOX9 , TGFBR3 , ZFP36 , ZNF580 , ZNF703	19.863
negative regulation of hydrolase activity	146	29	0.01334	ANXA2 , APLP2 , APOC1 , ARL6IP1 , CDKN2D , CHP1 , CRYAB , CST3 , CSTB , DNAJB6 , FKBP1A , GAPDH , GPI , LAMTOR5 , LGALS3 , LPIN1 , LRCH1 , PARK7 , PEBP1 , PRDX3 , PRDX5 , RAF1 , RGS2 , ROCK1 , SERPINE2, SERPINF1, SPRY2 , TRIAP1 , TSC1	19.863
positive regulation of intracellular transport	141	28	0.0149	ANP32B , ANXA2 , BBC3 , BCAP31 , CD81 , CDC42 , CDK5R1 , CHP1 , CIB1 , CPSF6 , ERGIC3 , FLNA , HSP90AB1, IPO5 , KHDRBS1 , MAPK8 , MSN , OAZ1 , PGAP1 , PPM1A , PRKAA1 , SAR1A , SCP2 , TMEM30A , TOMM7 , TRIM28 , UBL5 , YWHAE	19.8582
cellular response to cytokine stimulus	354	70	0.00021	ACTG1 , ASS1 , ATP5F1B , B3GNT2 , BCLAF1 , CDC42 , CEBPB , CIB1 , CNTF , CRKL , CXCR4 , DPYSL3 , EGR1 , EIF5A , EPS8 , FER , GAPDH , GPER1 , GSN , GSTP1 , HDGF , HES1 , HIPK1 , HNRNPU , HSP90AB1, IFITM1 , IFITM3 , IL6ST , IMPDH2 , IRF7 , JAK1 , JARID2 , KAT2A , KLF5 , LRCH1 , MT1X , MT2A , MYC , NDUFA13 , NEFH , NFAT5 , NFIL3 , NFKB1 , NR1D1 , OTULIN , PHB1 , PLP2 , POLR1F , RAD23B , RBM15 , RHOA…	19.774
positive regulation of cellular component movement	264	52	0.00145	ACTG1 , ADAM9 , ADAMTS1, ATP5F1A, ATP5F1B, ATP8A1 , CARMIL2, CCN1 , CIB1 , CRKL , CXCR4 , DOCK1 , EPB41L5, FER , GFUS , GPER1 , GPI , GRN , HBEGF , HSPB1 , IGF1R , INSM1 , ITGB1 , JUN , LGALS3 , LGMN , MAP4K4 , MAPRE2 , MAZ , MCAM , MYC , PFN1 , PHPT1 , PLCG1 , PLK2 , PLPP3 , RAC1 , RACK1 , RHOA , RHOB , RHOC , RPS19 , RTN4 , S1PR1 , SDCBP , SOX9 , SPRY2 , STMN1 , TMSB4X , TUBB2B , ZNF580 , ZNF703	19.697
positive regulation of MAPK cascade	193	38	0.00598	ADAM9 , BRAF , CD81 , CDC42 , CHRNA7 , CIB1 , CRKL , CTNNB1 , DDT , DNAJC27 , ERP29 , EZH2 , FGFR3 , GADD45A , GADD45B , GADD45G , GAREM1 , GPER1 , IGF1R , IQGAP1 , JUN , MAGED1 , MAPK8IP3, MIF , NENF , PELI2 , PHB1 , PHB2 , PPIA , PRDX2 , PRMT1 , RAF1 , RIPK2 , ROCK1 , RPS3 , SDCBP , SOD1 , SPRY2	19.6891
ribonucleotide metabolic process	239	47	0.00247	ACOT7 , APRT , ATP5F1A, ATP5F1B, ATP5F1D, ATP5F1E, ATP5MC1, ATP5MC2, ATP5MC3, ATP5ME , ATP5MF , ATP5MG , ATP5PB , ATP5PD , ATP5PF , ATP5PO , ATP6V0C, DDIT4 , DGAT1 , DIP2A , ENO1 , ENO2 , ENO3 , GAPDH , GPI , GUK1 , HINT1 , IMPDH2 , MPP1 , MYC , NME1 , NME2 , NME3 , OGT , PARP1 , PDHA1 , PFKL , PGK1 , PKM , PPT1 , PRKAA1 , RHOA , TECR , TMSB4X , TPI1 , UCK2 , UCKL1	19.6653
ribosome biogenesis	290	57	0.00092	CHD7 , EIF2A , FBL , FRG1 , GTF3A , METTL17, NAF1 , NHP2 , NMD3 , NOP53 , NOP56 , NPM1 , NPM3 , NSA2 , NSUN5P1, NSUN5P2, RCL1 , RPL10 , RPL10A , RPL11 , RPL14 , RPL23A , RPL24 , RPL26 , RPL27 , RPL3 , RPL35 , RPL35A , RPL38 , RPL5 , RPL6 , RPL7A , RPLP0 , RPS14 , RPS15 , RPS16 , RPS17 , RPS19 , RPS21 , RPS24 , RPS25 , RPS27 , RPS28 , RPS5 , RPS6 , RPS7 , RPS8 , RPSA , RSL24D1, SIRT7 , SNU13 , SRF…	19.6552
myeloid cell differentiation	209	41	0.00472	ABI1 , ACVR2A , ANXA2 , ATP6AP1 , B2M , CD81 , CDC42 , CDC73 , CDK5RAP3, CEBPB , CIB1 , CITED2 , CNOT4 , CTNNB1 , FOS , GPR137B , H4C3 , H4C4 , H4C5 , H4C8 , ID2 , IRF7 , JAG1 , JUN , JUNB , KMT2E , LBR , MYC , PABPC4 , PARP1 , PRDX3 , PRMT1 , RBM15 , RPS14 , RPS19 , RPS6 , SLC25A5 , TGFBR3 , TMEM64 , TMOD3 , ZFP36	19.6172
gland development	204	40	0.00525	APRT , ASH1L , ASS1 , CDC42 , CDK5RAP3, CEBPB , CITED2 , CPS1 , CRKL , CTNNB1 , EZH2 , HES1 , ID2 , INSM1 , JARID2 , JUN , LSR , MGMT , MSN , MYC , NME1 , NOG , PCNA , PHB2 , PRDX2 , PRKCSH , PSAP , RAF1 , RPS15 , RTN4 , SEC63 , SERPINE2, SERPINF1, SOD1 , SOX9 , SRSF5 , TAF10 , TGFBR3 , TSPO , ZNF703	19.6078
positive regulation of cell development	153	30	0.0143	CDC42 , CIB1 , CRABP2 , CRKL , CTNNB1 , CUX1 , CXCR4 , DICER1 , DOCK1 , FLNA , GDI1 , GOLGA4 , GPER1 , HDAC1 , HES1 , ID2 , IL6ST , KDM1A , METRN , MYC , NAP1L1 , PLXNA3 , RAC1 , RAC3 , RHEB , SERPINE2, SERPINF1, SMAD7 , SRRT , TSPO	19.6078
gliogenesis	148	29	0.01597	ABCA2 , CDK5R1 , CNTF , CRKL , CTNNB1 , CXCR4 , DICER1 , DUSP10 , EZH2 , GRN , HDAC1 , HES1 , ID2 , IL6ST , METRN , MYC , NDRG1 , NOG , NR1D1 , RHEB , RHOA , ROR1 , RTN4 , SERPINE2, SOD1 , SOX4 , SOX9 , TSPO , WASF3	19.5946
response to wounding	247	48	0.00287	ACTB , ACTG1 , ANXA5 , B4GALT1 , CARMIL2 , CCN1 , CHMP2A , CNTF , CTNNA1 , CXCR4 , DPYSL3 , DST , ENPP4 , FBLN1 , FGFR1OP2, FLNA , FUNDC2 , GNAS , GRN , HBEGF , HSPB1 , ID3 , IGF1R , IL6ST , ITGB1 , JUN , MAPK8IP3, MCAM , METAP1 , MYC , NOG , PABPC4 , PHB2 , PLPP3 , PPIA , PRDX2 , PROCR , RAC1 , RAF1 , RHOA , RHOC , SERPINE2, SLC7A11 , SOD1 , TSPO , VKORC1 , ZFP36 , ZFP36L2	19.4332
regulation of neuron death	175	34	0.01098	CDC42 , CDK5R1 , CEBPB , CHP1 , CHRNA7 , CNTF , CTNNB1 , DDIT4 , EGR1 , ENO2 , FOS , GPI , GRN , HDGF , HSP90AB1, HYOU1 , IL6ST , JUN , LGMN , NENF , NONO , NQO1 , NR4A2 , NRBP2 , PARK7 , PARP1 , PPT1 , RACK1 , RHOA , ROCK1 , SERPINF1, SLC7A11 , SOD1 , TSC1	19.4286
purine-containing compound metabolic process	253	49	0.0028	ACOT7 , APRT , ATP5F1A, ATP5F1B, ATP5F1D, ATP5F1E, ATP5MC1, ATP5MC2, ATP5MC3, ATP5ME , ATP5MF , ATP5MG , ATP5PB , ATP5PD , ATP5PF , ATP5PO , ATP6V0C, DDIT4 , DGAT1 , DIP2A , ENO1 , ENO2 , ENO3 , ENPP4 , GAPDH , GPI , GUK1 , HINT1 , IMPDH2 , KDM1A , MPP1 , MYC , NME1 , NME2 , NME3 , NUDT15 , OGT , PARP1 , PDHA1 , PFKL , PGK1 , PKM , PPT1 , PRKAA1 , RHOA , SHMT2 , TECR , TMSB4X , TPI1	19.3676
negative regulation of protein modification process	347	67	0.00057	ARPP19 , CALM1 , CALM3 , CDK5RAP3, CDKN2D , CHP1 , CIB1 , COPS9 , CRKL , CRTAP , CRY1 , CTNNB1 , DBI , DDIT4 , DNAJC3 , DUSP10 , FBLN1 , FKBP1A , GADD45A , GADD45B , GPD1L , GSTP1 , HEXIM1 , HHEX , HIPK3 , HSPB1 , INSM1 , IPO5 , JARID2 , JUN , KDM1A , KLHL31 , LGALS3 , NOG , NPM1 , OGT , PARK7 , PIBF1 , PLPP3 , PPIA , PPP2R1A , PRKAA1 , QARS1 , RACK1 , RGS2 , ROCK1 , RPL11 , RPL23 , RPL37 , RPL5 …	19.3084
epithelial cell proliferation	171	33	0.01333	ACVR2A , ATP5F1A , B2M , B4GALT1 , CDC42 , CDC73 , CEBPB , CTNNB1 , DUSP10 , EGFL7 , GRN , HES1 , ID1 , ID2 , JUN , LGR4 , MAGED1 , MYC , NME1 , NME2 , NOG , NR1D1 , NRARP , OSR2 , PHB2 , PLCG1 , RTN4 , SERPINF1, SOX9 , TGFBR3 , ZFP36 , ZNF580 , ZNF703	19.2982
regulation of MAPK cascade	306	59	0.00123	ADAM9 , ASH1L , ATF3 , ATP6AP2 , BRAF , CCN1 , CD81 , CDC42 , CDK5RAP3, CHRNA7 , CIB1 , CRKL , CTNNB1 , DDT , DNAJC27 , DUSP10 , ERP29 , EZH2 , FBLN1 , FGFR3 , FOXO1 , GADD45A , GADD45B , GADD45G , GAREM1 , GPER1 , GSTP1 , HIPK3 , IGF1R , IQGAP1 , JUN , KLHL31 , MAGED1 , MAP4K4 , MAPK8IP3, MIF , MYC , NENF , PEBP1 , PELI2 , PHB1 , PHB2 , PPIA , PPP2R1A , PRDX1 , PRDX2 , PRMT1 , QARS1 , RAF1 , RAN…	19.281
purine nucleotide metabolic process	239	46	0.0042	ACOT7 , APRT , ATP5F1A, ATP5F1B, ATP5F1D, ATP5F1E, ATP5MC1, ATP5MC2, ATP5MC3, ATP5ME , ATP5MF , ATP5MG , ATP5PB , ATP5PD , ATP5PF , ATP5PO , ATP6V0C, DDIT4 , DGAT1 , DIP2A , ENO1 , ENO2 , ENO3 , GAPDH , GPI , GUK1 , HINT1 , IMPDH2 , MPP1 , MYC , NME1 , NME2 , NME3 , NUDT15 , OGT , PARP1 , PDHA1 , PFKL , PGK1 , PKM , PPT1 , PRKAA1 , RHOA , TECR , TMSB4X , TPI1	19.2469
regulation of cell migration	421	81	0.00018	ACTG1 , ADAM9 , ADAMTS1 , AFDN , ARSB , ATP5F1A , ATP5F1B , ATP8A1 , CARMIL2 , CCN1 , CD81 , CIB1 , CITED2 , CRKL , CTNNA2 , CXCR4 , CYRIB , DDT , DLC1 , DOCK1 , DPYSL3 , DUSP10 , EPB41L5 , EVL , FER , FLNA , GADD45A , GFUS , GPER1 , GPI , GRN , HBEGF , HSPB1 , IFITM1 , IGF1R , INSM1 , ITGB1 , JAG1 , JUN , LGALS3 , LGMN , LMNA , LRCH1 , MACIR , MAP4K4 , MAPRE2 , MAZ , MCAM , MIF , MPP1 , MSN , MT…	19.2399
response to oxidative stress	260	50	0.00297	ADAM9 , ATOX1 , CHCHD2 , CHD6 , CRYAB , CTNNB1 , ERMP1 , EZH2 , FER , FOS , FOXO1 , GPX4 , GSTP1 , HSPB1 , JUN , MAPK8 , MGMT , MGST1 , NDUFA12, NDUFB4 , NET1 , NONO , NQO1 , NR4A2 , NUDT15 , OSER1 , PARK7 , PARP1 , PAWR , PCNA , PDLIM1 , PPIA , PRDX1 , PRDX2 , PRDX3 , PRDX4 , PRDX5 , PRDX6 , PRKAA1 , RACK1 , RHOB , ROMO1 , RPS3 , RWDD1 , SLC7A11, SOD1 , TSC1 , TXN , TXNIP , ZNF580	19.2308
inflammatory response	255	49	0.0033	ASH1L , ASS1 , B4GALT1 , BRD4 , CD68 , CD81 , CEBPB , CELF1 , CNTF , CXCR4 , DDT , DUSP10 , EZH2 , FANCA , FOS , GPER1 , GPX4 , GRN , GSTP1 , IL6ST , ITGB1 , JUN , LGALS1 , MACIR , MAPKAPK2, MCPH1 , MIF , NFKB1 , NFKBIZ , NR1D1 , OTULIN , PARK7 , PLCG1 , PLK2 , PNMA1 , PRDX2 , PRDX5 , PSMB4 , RAC1 , RICTOR , RIPK2 , RPS19 , SERPINF1, SIGIRR , SOCS5 , SOD1 , TMSB4X , ZFP36 , ZNF580	19.2157
angiogenesis	229	44	0.0052	ACTG1 , ADAMTS1 , ANXA2 , ATP5F1B , B4GALT1 , BSG , CCN1 , CDC42 , CHRNA7 , CIB1 , CTNNB1 , CXCR4 , EGFL7 , ERAP1 , FLNA , GADD45A , GRN , HEY1 , HHEX , HIPK1 , HSPB1 , ID1 , ITGB1 , JAG1 , JAK1 , JUN , KLF5 , MCAM , MFGE8 , NRARP , OTULIN , PGK1 , PKM , PLCG1 , PLK2 , RBM15 , RHOA , RHOB , ROCK1 , S1PR1 , SAT1 , SERPINF1, SPRY2 , UBP1	19.214
response to inorganic substance	276	53	0.00234	ACTG1 , ADAM9 , ASS1 , ATP5F1A , ATP5F1D , B2M , BRAF , BSG , CALM1 , CALM3 , CPNE7 , CPS1 , CRYAB , CUTA , EZH2 , FOS , FOXO1 , GDI1 , GPI , IGFBP2 , IQGAP1 , JUN , JUNB , LGMN , LTA4H , MAPK8 , MT1X , MT2A , MYC , NDRG1 , NEK7 , NET1 , NQO1 , NSMCE3 , OSER1 , PARK7 , PARP1 , PAWR , PCNA , PRDX1 , PRDX2 , PRDX3 , PRKAA1 , RACK1 , RHOB , RPS3 , SERPINF1, SLC30A3 , SOD1 , TSPO , TXN , TXNIP , ZNF5…	19.2029
ameboidal-type cell migration	224	43	0.00579	ADAM9 , ARSB , ATP5F1A , ATP5F1B , CDC42 , CIB1 , DOCK1 , DUSP10 , EFNB1 , EPB41L5 , EVL , FER , GADD45A , GFUS , GPI , GRN , HBEGF , HSPB1 , ID1 , IQGAP1 , ITGB1 , JUN , LGMN , MACIR , MAP4K4 , MAPRE2 , MTA2 , PDLIM1 , PFN1 , PLCG1 , PLK2 , PLPP3 , RAB13 , RAC1 , RHOA , RHOB , ROCK1 , RTN4 , SERPINF1, SOX9 , TMSB4X , WDPCP , ZNF580	19.1964
blood vessel morphogenesis	271	52	0.0026	ACTG1 , ADAMTS1 , ANXA2 , ATP5F1B , B4GALT1 , BSG , CCN1 , CDC42 , CHD7 , CHRNA7 , CIB1 , CITED2 , CTNNB1 , CXCR4 , EGFL7 , ERAP1 , FLNA , GADD45A , GRN , HES1 , HEY1 , HHEX , HIPK1 , HSPB1 , ID1 , ITGB1 , JAG1 , JAK1 , JUN , JUNB , KLF5 , MCAM , MFGE8 , NOG , NRARP , OTULIN , PGK1 , PKM , PLCG1 , PLK2 , RBM15 , RHOA , RHOB , ROCK1 , S1PR1 , SAT1 , SERPINF1, SMAD7 , SOX4 , SPRY2 , TGFBR3 , UBP1	19.1882
muscle system process	172	33	0.01449	ATP1A1 , ATP1B1 , C12orf57, CALM1 , CALM3 , CAMK2G , CRYAB , CXCR4 , ENO1 , EZH2 , FLNA , FOXO1 , GAMT , GPD1L , GPER1 , GSN , HSBP1 , IL6ST , JARID2 , LMNA , MTPN , MYL6 , MYL6B , NEUROG1 , PARP1 , PDLIM5 , PPP1R12B, RGS2 , RHOA , ROCK1 , SMAD7 , SOD1 , TMOD3	19.186
cell activation	417	80	0.00021	ACTB , ACTG1 , ADAM9 , AHR , B2M , CD81 , CEBPB , CHD7 , CNTF , CTNNB1 , CTSL , CYRIB , DUSP10 , EFNB1 , EGR1 , EZH2 , FANCA , FER , FKBP1A , FLNA , FUNDC2 , GNAS , GPER1 , GPR137B , GRN , GSN , HES1 , HHEX , HLA-A , HSPB1 , HSPH1 , ID2 , IGFBP2 , IL6ST , IMPDH2 , ITGB1 , JUN , KAT2A , KIF13B , KLF5 , KLF6 , KMT2E , KMT5B , KPNA1 , LAG3 , LAMP1 , LGALS1 , LGALS3 , METAP1 , MIF , MSN , NDRG1 , NFI…	19.1847
negative regulation of phosphate metabolic process	272	52	0.00282	ABCA2 , APOC1 , ARPP19 , CALM1 , CALM3 , CDK5RAP3, CDKN2D , CHP1 , CIB1 , CRKL , DDIT4 , DNAJC3 , DUSP10 , FBLN1 , FKBP1A , GADD45A , GADD45B , GPD1L , GSTP1 , HEXIM1 , HHEX , HIPK3 , HNRNPU , HSPB1 , INSM1 , IPO5 , IQGAP1 , JUN , KLHL31 , LGALS3 , LPIN1 , NOG , NPM1 , PARK7 , PARP1 , PIBF1 , PLPP3 , PPIA , PPP2R1A , PRDX3 , QARS1 , RACK1 , RGS2 , ROCK1 , RTRAF , SMAD7 , SOCS5 , SPRY2 , TERF2IP ,…	19.1176
response to oxygen levels	178	34	0.0141	ALKBH5 , ATP1B1 , ATP6AP1, BACH1 , BNIP3L , CHCHD2 , CHRNA7 , CITED2 , CRYAB , CXCR4 , CYB5R4 , DDIT4 , EGR1 , ENO1 , FAM162A, FOXO1 , HSD11B2, HSP90B1, HYOU1 , LMNA , MYC , NDRG1 , NOP53 , NR4A2 , PDLIM1 , PGK1 , PHB2 , PLOD2 , PMAIP1 , PRKAA1 , RHOA , TERC , TGFBR3 , TSC1	19.1011
supramolecular fiber organization	430	82	0.00022	ABI1 , ACTG1 , AEBP1 , ARF1 , B2M , BMP1 , BRK1 , CAPZA2 , CARMIL2 , CD2AP , CDC42 , CDK5R1 , CFL1 , CHP1 , CHRNA7 , CIB1 , CRTAP , CRYAB , CST3 , CTNNA1 , CTNNA2 , CYRIB , DIAPH2 , DLC1 , DNAJB6 , DPYSL3 , DST , DSTN , DYRK1A , ELN , EPS8 , EVL , FER , FKBP1A , FLII , FLNA , FSCN1 , GMFB , GSN , HSP90AB1, HSP90B1 , ID1 , ITGB1 , KRT17 , MAPRE1 , MICAL3 , MTPN , MYO5A , NEB , NEFH , PARK7 , PAWR …	19.0698
regulation of cell motility	446	85	0.00017	ACTG1 , ADAM9 , ADAMTS1 , AFDN , ARSB , ATP5F1A , ATP5F1B , ATP8A1 , CARMIL2 , CCN1 , CD81 , CIB1 , CITED2 , CRKL , CTNNA1 , CTNNA2 , CXCR4 , CYRIB , DDT , DLC1 , DOCK1 , DPYSL3 , DUSP10 , EPB41L5 , EVL , FBLN1 , FER , FLNA , GADD45A , GFUS , GPER1 , GPI , GRN , HBEGF , HSPB1 , IFITM1 , IGF1R , INSM1 , ITGB1 , JAG1 , JUN , LGALS3 , LGMN , LMNA , LRCH1 , MACIR , MAP4K4 , MAPRE2 , MAZ , MCAM , MIF …	19.0583
regulation of locomotion	462	88	0.00014	ACTG1 , ADAM9 , ADAMTS1 , AFDN , ARRDC3 , ARSB , ATP5F1A , ATP5F1B , ATP8A1 , CARMIL2 , CCN1 , CD81 , CIB1 , CITED2 , CRKL , CTNNA1 , CTNNA2 , CXCR4 , CYRIB , DDT , DLC1 , DOCK1 , DPYSL3 , DUSP10 , EPB41L5 , EVL , FBLN1 , FER , FLNA , GADD45A , GFUS , GPER1 , GPI , GRN , HBEGF , HSPB1 , IFITM1 , IGF1R , INSM1 , ITGB1 , JAG1 , JUN , LGALS3 , LGMN , LMNA , LRCH1 , MACIR , MAP4K4 , MAPRE2 , MAZ , MC…	19.0476
positive regulation of apoptotic process	294	56	0.00216	ATF3 , B4GALT1, BBC3 , BCAP31 , BCLAF1 , BNIP3L , CCN1 , CDC42 , CDK5R1 , CTNNA1 , CTNNB1 , DLC1 , EEF1A2 , EIF5A , FAM162A, FOXO1 , GADD45A, GADD45B, GADD45G, GPER1 , GRN , GSN , ID3 , ING3 , ITGB1 , JUN , LGALS1 , MAGED1 , MAPK8 , MTCH1 , MYC , NET1 , NQO1 , PARK7 , PAWR , PLCG1 , PMAIP1 , PNMA1 , PPP2R1A, PRELID1, RACK1 , RHOA , RHOB , RIPK2 , RPL26 , RPS3 , RPS6 , RPS7 , RYBP , SOD1 , SOX4 , …	19.0476
negative regulation of phosphorus metabolic process	273	52	0.00305	ABCA2 , APOC1 , ARPP19 , CALM1 , CALM3 , CDK5RAP3, CDKN2D , CHP1 , CIB1 , CRKL , DDIT4 , DNAJC3 , DUSP10 , FBLN1 , FKBP1A , GADD45A , GADD45B , GPD1L , GSTP1 , HEXIM1 , HHEX , HIPK3 , HNRNPU , HSPB1 , INSM1 , IPO5 , IQGAP1 , JUN , KLHL31 , LGALS3 , LPIN1 , NOG , NPM1 , PARK7 , PARP1 , PIBF1 , PLPP3 , PPIA , PPP2R1A , PRDX3 , QARS1 , RACK1 , RGS2 , ROCK1 , RTRAF , SMAD7 , SOCS5 , SPRY2 , TERF2IP ,…	19.0476
mononuclear cell differentiation	184	35	0.01372	B2M , CEBPB , CHD7 , CTNNB1 , CTSL , DUSP10 , EGR1 , EZH2 , FANCA , HHEX , ID2 , IRF7 , ITGB1 , JUN , KAT2A , KLF6 , LAG3 , LGALS1 , MYC , NFIL3 , NFKBIZ , NRARP , PRDX2 , PRELID1, RHOA , RIPK2 , RPL22 , RPS6 , SLC25A5, SMAD7 , SOCS5 , SOD1 , SOX4 , TSC1 , ZFP36L2	19.0217
positive regulation of cell death	326	62	0.00134	ATF3 , B4GALT1, BBC3 , BCAP31 , BCLAF1 , BNIP3L , CCN1 , CDC42 , CDK5R1 , CELF1 , CTNNA1 , CTNNB1 , DDIT4 , DLC1 , EEF1A2 , EGR1 , EIF5A , FAM162A, FOS , FOXO1 , GADD45A, GADD45B, GADD45G, GPER1 , GRN , GSN , ID3 , ING3 , ITGB1 , JUN , LGALS1 , MAGED1 , MAPK8 , MTCH1 , MYC , NET1 , NQO1 , PARK7 , PARP1 , PAWR , PHB1 , PLCG1 , PMAIP1 , PNMA1 , PPP2R1A, PRELID1, RACK1 , RHOA , RHOB , RIPK2 , RPL26 …	19.0184
rRNA processing	216	41	0.00843	CHD7 , FBL , FRG1 , NAF1 , NHP2 , NOP53 , NOP56 , NPM3 , NSA2 , NSUN5P1, NSUN5P2, RCL1 , RPL10A , RPL11 , RPL14 , RPL26 , RPL27 , RPL35 , RPL35A , RPL5 , RPL7A , RPS14 , RPS15 , RPS16 , RPS17 , RPS19 , RPS21 , RPS24 , RPS25 , RPS27 , RPS28 , RPS6 , RPS7 , RPS8 , SIRT7 , SNU13 , SRFBP1 , TRMT112, WDR74 , XRN2 , ZNHIT6	18.9815
positive regulation of cell migration	253	48	0.00467	ACTG1 , ADAM9 , ADAMTS1, ATP5F1A, ATP5F1B, ATP8A1 , CARMIL2, CCN1 , CIB1 , CRKL , CXCR4 , DOCK1 , EPB41L5, FER , GFUS , GPER1 , GPI , GRN , HBEGF , HSPB1 , IGF1R , INSM1 , ITGB1 , JUN , LGALS3 , LGMN , MAP4K4 , MAPRE2 , MAZ , MCAM , MYC , PFN1 , PLCG1 , PLK2 , PLPP3 , RAC1 , RACK1 , RHOA , RHOB , RHOC , RTN4 , S1PR1 , SDCBP , SOX9 , SPRY2 , TMSB4X , ZNF580 , ZNF703	18.9723
negative regulation of protein phosphorylation	206	39	0.01045	CALM1 , CALM3 , CDK5RAP3, CDKN2D , CHP1 , CIB1 , CRKL , DDIT4 , DNAJC3 , DUSP10 , FBLN1 , GADD45A , GADD45B , GPD1L , GSTP1 , HEXIM1 , HHEX , HIPK3 , HSPB1 , INSM1 , IPO5 , JUN , KLHL31 , NOG , NPM1 , PARK7 , PIBF1 , PLPP3 , PPIA , PPP2R1A , QARS1 , RACK1 , RGS2 , RTRAF , SMAD7 , SOCS5 , SPRY2 , TERF2IP , UCHL1	18.932
positive regulation of cell motility	259	49	0.00454	ACTG1 , ADAM9 , ADAMTS1, ATP5F1A, ATP5F1B, ATP8A1 , CARMIL2, CCN1 , CIB1 , CRKL , CXCR4 , DOCK1 , EPB41L5, FER , GFUS , GPER1 , GPI , GRN , HBEGF , HSPB1 , IGF1R , INSM1 , ITGB1 , JUN , LGALS3 , LGMN , MAP4K4 , MAPRE2 , MAZ , MCAM , MYC , PFN1 , PHPT1 , PLCG1 , PLK2 , PLPP3 , RAC1 , RACK1 , RHOA , RHOB , RHOC , RTN4 , S1PR1 , SDCBP , SOX9 , SPRY2 , TMSB4X , ZNF580 , ZNF703	18.9189
carbohydrate derivative biosynthetic process	381	72	0.00068	ABCA2 , ACOT7 , ALG9 , APRT , ATP5F1A , ATP5F1B , ATP5F1D , ATP5F1E , ATP5MC1 , ATP5MC2 , ATP5MC3 , ATP5ME , ATP5MF , ATP5MG , ATP5PB , ATP5PD , ATP5PF , ATP5PO , ATP6V0C , B3GNT2 , B4GALT1 , CHP1 , CSGALNACT2, CTNNB1 , DAD1 , DIP2A , DPM3 , ENO1 , FUT11 , GALNT4 , GFUS , GK5 , GLCE , GUK1 , GXYLT1 , HBEGF , IMPDH2 , KRTCAP2 , MAGT1 , MLEC , MYC , NFKB1 , NME1 , NME2 , NME3 , NUDT14 , OGT , OST4 …	18.8976
RNA splicing, via transesterification reactions with bulged adenosine as nucleophile	270	51	0.00397	CDC5L , CELF1 , CWF19L2 , DDX39B , DDX41 , DHX38 , DYRK1A , FRG1 , FXR1 , HNRNPR , HNRNPU , KDM1A , KHDC4 , KHDRBS1 , KHDRBS3 , LSM3 , LSM7 , LUC7L3 , PABPC1 , PAXBP1 , PPIH , PRDX6 , PRPF39 , PRPF40A , PTBP1 , PTBP2 , RALY , RBM15 , RBM25 , RBM39 , RNF113A , RNU4-1 , RNU4-2 , RNU5D-1 , RNVU1-19, RNVU1-6 , SF3B6 , SNRNP200, SNRNP70 , SNRPB2 , SNRPC , SNRPD2 , SNRPE , SNRPF , SNU13 , SRRM2 , SRSF5…	18.8889
mRNA splicing, via spliceosome	270	51	0.00397	CDC5L , CELF1 , CWF19L2 , DDX39B , DDX41 , DHX38 , DYRK1A , FRG1 , FXR1 , HNRNPR , HNRNPU , KDM1A , KHDC4 , KHDRBS1 , KHDRBS3 , LSM3 , LSM7 , LUC7L3 , PABPC1 , PAXBP1 , PPIH , PRDX6 , PRPF39 , PRPF40A , PTBP1 , PTBP2 , RALY , RBM15 , RBM25 , RBM39 , RNF113A , RNU4-1 , RNU4-2 , RNU5D-1 , RNVU1-19, RNVU1-6 , SF3B6 , SNRNP200, SNRNP70 , SNRPB2 , SNRPC , SNRPD2 , SNRPE , SNRPF , SNU13 , SRRM2 , SRSF5…	18.8889
regulation of apoptotic signaling pathway	249	47	0.00562	ATF3 , BBC3 , BCAP31 , BCLAF1 , CDKN2D , CTNNA1 , CTNNB1 , EIF5A , ENO1 , ERP29 , GPER1 , GSTP1 , HDAC1 , HSPB1 , HYOU1 , KDM1A , LGALS3 , LMNA , MAGED1 , MAZ , MIF , MYC , NDUFA13, NDUFS3 , NOG , NONO , NR4A2 , PARK7 , PARP1 , PMAIP1 , PPIA , PPP2R1A, PRDX2 , PRELID1, QARS1 , RACK1 , RAF1 , RPL26 , RPS3 , RPS7 , SLC25A5, SOD1 , TPT1 , TRIAP1 , VDAC2 , WWOX , YBX3	18.8755
regulation of protein-containing complex assembly	265	50	0.00441	ATF7IP , BRK1 , CAPZA2 , CARMIL2 , CDC42 , CDK5R1 , CRYAB , CYRIB , DNAJC15 , DYRK1A , ELN , EPS8 , EVL , FER , FLII , FNIP2 , FSCN1 , GSN , HES1 , HSP90AA1, INSM1 , LGALS3 , MAPRE1 , MSN , MTPN , NAPB , NEK7 , NOP53 , PARK7 , PARP1 , PFN1 , PPM1A , PRRT2 , RAC1 , RACK1 , RAF1 , RHOA , RHOC , RICTOR , RPL13A , RPS3 , SAR1A , SNX9 , SOX9 , SSH1 , STMN1 , TMOD3 , TMSB10 , TMSB4X , VDAC2	18.8679
response to cytokine	398	75	0.00058	ACTG1 , ADAM9 , ASS1 , ATP5F1B , B3GNT2 , BCLAF1 , CDC42 , CEBPB , CIB1 , CNTF , CRKL , CXCR4 , DPYSL3 , EGR1 , EIF5A , EPS8 , FER , FOS , GAPDH , GPER1 , GSN , GSTP1 , HDGF , HES1 , HIPK1 , HNRNPU , HSP90AB1, IFITM1 , IFITM3 , IL6ST , IMPDH2 , IRF7 , JAK1 , JARID2 , KAT2A , KLF5 , LRCH1 , MAPKAPK2, MT1X , MT2A , MYC , NDUFA13 , NEFH , NFAT5 , NFIL3 , NFKB1 , NR1D1 , OTULIN , PHB1 , PLP2 , POLR1F…	18.8442
negative regulation of catalytic activity	393	74	0.00065	ANXA2 , ANXA2P2 , ANXA5 , APLP2 , APOC1 , ARL6IP1 , ARPP19 , CDK5RAP3, CDKN2D , CHP1 , CIB1 , CRYAB , CST3 , CSTB , DNAJB6 , DNAJC3 , DUSP10 , EIF4A2 , FKBP1A , GADD45A , GADD45B , GAPDH , GMFB , GPI , GSTP1 , HEXIM1 , HHEX , HIPK3 , HNRNPU , HSPB1 , IPO5 , IQGAP1 , LAMTOR5 , LGALS3 , LPIN1 , LRCH1 , NFKB1 , NPM1 , NQO1 , OAZ1 , PARK7 , PEBP1 , PHPT1 , PPIA , PPP1R12B, PPP1R14B, PPP1R2 , PRDX3 , …	18.8295
leukocyte differentiation	245	46	0.00675	ANXA2 , ATP6AP1, B2M , CD81 , CDC42 , CEBPB , CHD7 , CITED2 , CTNNB1 , CTSL , DUSP10 , EGR1 , EZH2 , FANCA , FOS , GPR137B, HHEX , ID2 , IRF7 , ITGB1 , JUN , JUNB , KAT2A , KLF6 , LAG3 , LBR , LGALS1 , MYC , NFIL3 , NFKBIZ , NRARP , PARP1 , PRDX2 , PRELID1, RHOA , RIPK2 , RPL22 , RPS6 , SLC25A5, SMAD7 , SOCS5 , SOD1 , SOX4 , TMEM64 , TSC1 , ZFP36L2	18.7755
positive regulation of programmed cell death	299	56	0.00317	ATF3 , B4GALT1, BBC3 , BCAP31 , BCLAF1 , BNIP3L , CCN1 , CDC42 , CDK5R1 , CTNNA1 , CTNNB1 , DLC1 , EEF1A2 , EIF5A , FAM162A, FOXO1 , GADD45A, GADD45B, GADD45G, GPER1 , GRN , GSN , ID3 , ING3 , ITGB1 , JUN , LGALS1 , MAGED1 , MAPK8 , MTCH1 , MYC , NET1 , NQO1 , PARK7 , PAWR , PLCG1 , PMAIP1 , PNMA1 , PPP2R1A, PRELID1, RACK1 , RHOA , RHOB , RIPK2 , RPL26 , RPS3 , RPS6 , RPS7 , RYBP , SOD1 , SOX4 , …	18.7291
positive regulation of locomotion	262	49	0.00571	ACTG1 , ADAM9 , ADAMTS1, ATP5F1A, ATP5F1B, ATP8A1 , CARMIL2, CCN1 , CIB1 , CRKL , CXCR4 , DOCK1 , EPB41L5, FER , GFUS , GPER1 , GPI , GRN , HBEGF , HSPB1 , IGF1R , INSM1 , ITGB1 , JUN , LGALS3 , LGMN , MAP4K4 , MAPRE2 , MAZ , MCAM , MYC , PFN1 , PHPT1 , PLCG1 , PLK2 , PLPP3 , RAC1 , RACK1 , RHOA , RHOB , RHOC , RTN4 , S1PR1 , SDCBP , SOX9 , SPRY2 , TMSB4X , ZNF580 , ZNF703	18.7023
response to organic cyclic compound	439	82	0.00044	ABCA2 , ACTB , ADAM9 , AHR , AMH , APLP1 , ASS1 , ATP1A1 , ATP5F1A , BSG , CALM3 , CDKN2D , CEBPB , CPS1 , CRY1 , CRYAB , CTNNA1 , CTNNB1 , CXCR4 , DDIT4 , EGR1 , ENO2 , EZH2 , FLNA , FOS , GNAI1 , GNAS , GPER1 , GPI , GPX4 , HDAC1 , HES1 , HNRNPU , HOMER2 , HSD11B2 , HSP90AB1, HSP90B1 , ID1 , ID3 , IGF1R , IGFBP2 , IGFBP7 , KAT2A , KDM1A , LCOR , MGMT , MSN , MYC , NDUFS4 , NFKB1 , NPM1 , NQO1 ,…	18.6788
blood vessel development	316	59	0.00269	ACTG1 , ACVR2B , ADAMTS1 , AHR , ANXA2 , ATP5F1B , B4GALT1 , BSG , CCN1 , CDC42 , CHD7 , CHRNA7 , CIB1 , CITED2 , CRKL , CTNNB1 , CXCR4 , EGFL7 , EGR1 , ERAP1 , FLNA , FOXO1 , GADD45A , GPER1 , GRN , HES1 , HEY1 , HHEX , HIPK1 , HSPB1 , ID1 , ITGB1 , JAG1 , JAK1 , JUN , JUNB , KLF5 , LUZP1 , MCAM , MFGE8 , NOG , NRARP , OTULIN , PGK1 , PKM , PLCG1 , PLK2 , RBM15 , RHOA , RHOB , ROCK1 , S1PR1 , SA…	18.6709
RNA splicing, via transesterification reactions	274	51	0.00537	CDC5L , CELF1 , CWF19L2 , DDX39B , DDX41 , DHX38 , DYRK1A , FRG1 , FXR1 , HNRNPR , HNRNPU , KDM1A , KHDC4 , KHDRBS1 , KHDRBS3 , LSM3 , LSM7 , LUC7L3 , PABPC1 , PAXBP1 , PPIH , PRDX6 , PRPF39 , PRPF40A , PTBP1 , PTBP2 , RALY , RBM15 , RBM25 , RBM39 , RNF113A , RNU4-1 , RNU4-2 , RNU5D-1 , RNVU1-19, RNVU1-6 , SF3B6 , SNRNP200, SNRNP70 , SNRPB2 , SNRPC , SNRPD2 , SNRPE , SNRPF , SNU13 , SRRM2 , SRSF5…	18.6131
lymphocyte activation	312	58	0.00321	AHR , B2M , CD81 , CEBPB , CHD7 , CTNNB1 , CTSL , CYRIB , DUSP10 , EFNB1 , EGR1 , EZH2 , FANCA , FKBP1A , GSN , HES1 , HHEX , HLA-A , HSPH1 , ID2 , IGFBP2 , IL6ST , IMPDH2 , ITGB1 , KAT2A , KIF13B , KLF6 , KMT5B , LAG3 , LAMP1 , LGALS1 , LGALS3 , MIF , MSN , NFIL3 , NFKBIZ , NRARP , PAWR , PELI1 , PHB1 , PHB2 , PIBF1 , PRDX1 , PRDX2 , PRELID1, RHOA , RIPK2 , RPL22 , RPS3 , RPS6 , SLC25A5, SMAD7 ,…	18.5897
MAPK cascade	372	69	0.00147	ADAM9 , ASH1L , ATF3 , ATP6AP2 , BRAF , CCN1 , CD81 , CDC42 , CDK5RAP3, CHRNA7 , CIB1 , CRKL , CRYAB , CTNNB1 , DDT , DNAJC27 , DUSP10 , ERP29 , EZH2 , FBLN1 , FGFR3 , FOXO1 , GADD45A , GADD45B , GADD45G , GAREM1 , GPER1 , GSTP1 , HIPK3 , IGF1R , IQGAP1 , JUN , KLHL31 , MAGED1 , MAP3K2 , MAP4K4 , MAP4K5 , MAPK8 , MAPK8IP3, MAPKAPK2, MIF , MYC , NENF , NFKB1 , PEBP1 , PELI2 , PHB1 , PHB2 , PPIA , …	18.5484
regulation of cytoskeleton organization	335	62	0.00263	ACTG1 , ARF1 , BICD2 , BRK1 , CAPZA2 , CARMIL2, CD2AP , CDC42 , CDK2AP2, CDK5R1 , CEP70 , CHMP2A , CIB1 , CTNNA2 , CYRIB , DLC1 , DSTN , DYRK1A , ELN , EPS8 , EVL , FER , FLII , FLNA , FSCN1 , GMFB , GNAI1 , GSN , HNRNPU , ID1 , IQGAP1 , KAT2A , MAPRE1 , MAPRE2 , MTPN , NEB , NPM1 , PDXP , PFDN2 , PFN1 , PHPT1 , PLEKHH2, PLXNA3 , PRKAA1 , RAC1 , RAC3 , RHOA , RHOB , RHOC , RICTOR , ROCK1 , RPS3 ,…	18.5075
leukocyte activation	363	67	0.00194	ADAM9 , AHR , B2M , CD81 , CEBPB , CHD7 , CTNNB1 , CTSL , CYRIB , DUSP10 , EFNB1 , EGR1 , EZH2 , FANCA , FER , FKBP1A , GPER1 , GPR137B, GRN , GSN , HES1 , HHEX , HLA-A , HSPH1 , ID2 , IGFBP2 , IL6ST , IMPDH2 , ITGB1 , JUN , KAT2A , KIF13B , KLF6 , KMT2E , KMT5B , LAG3 , LAMP1 , LGALS1 , LGALS3 , MIF , MSN , NDRG1 , NFIL3 , NFKBIZ , NR1D1 , NRARP , PAWR , PELI1 , PHB1 , PHB2 , PIBF1 , PRDX1 , PRD…	18.4573
regulation of response to external stimulus	375	69	0.00182	ASH1L , BANF1 , BRD4 , CD81 , CEBPB , CELF1 , CNTF , CTNNA2 , CXCR4 , CYRIB , DDT , DUSP10 , ENPP4 , ERAP1 , FANCA , FLNA , GPER1 , GPX4 , GRN , GSTP1 , HEXIM1 , HLA-A , HSP90AA1, HSP90AB1, HSPB1 , IGF1R , IL6ST , IRF7 , LAG3 , LAMP1 , LGALS1 , LGMN , MACIR , MCPH1 , MIF , MPP1 , NENF , NFKB1 , NFKBIZ , NONO , NOP53 , NR1D1 , OPTN , OTULIN , PARK7 , PLCG1 , PLK2 , PLXNA3 , PRDX2 , PSMB4 , RAC1 , …	18.4
regulation of defense response	250	46	0.00977	ASH1L , BANF1 , BRD4 , CD81 , CEBPB , CELF1 , DDT , DUSP10 , ERAP1 , FANCA , GPER1 , GPX4 , GRN , GSTP1 , HEXIM1 , HLA-A , HSP90AA1, HSP90AB1, IL6ST , IRF7 , LAG3 , LAMP1 , LGALS1 , MACIR , MCPH1 , NFKB1 , NFKBIZ , NONO , NR1D1 , OPTN , OTULIN , PARK7 , PLCG1 , PLK2 , PSMB4 , RICTOR , RIPK2 , RPS19 , SERPINF1, SOCS5 , SOD1 , TMSB4X , TSPAN6 , USP15 , ZCCHC3 , ZFP36	18.4
regulation of transferase activity	535	98	0.00026	ABI1 , ACTB , ACVR2B , ADAM9 , ARRDC3 , CALM1 , CALM3 , CCN1 , CCNI , CCNL1 , CCNY , CD81 , CDC42 , CDK5R1 , CDK5RAP3, CDKN2D , CHP1 , CHRNA7 , CHTF18 , CIB1 , COPS8 , CTNNB1 , DBI , DIPK2A , DUSP10 , EEF1A2 , EGR1 , EIF4A2 , ERP29 , EZH2 , FGFR3 , GADD45A , GADD45B , GSTP1 , HBEGF , HEXIM1 , HHEX , HIPK3 , HMBOX1 , HNRNPU , HSP90AA1, HSP90AB1, HSPB1 , IGF1R , IPO5 , IQGAP1 , MAGED1 , MCPH1 , MIF…	18.3178
negative regulation of multicellular organismal process	427	78	0.00117	ACVR2B , ADAMTS1 , ANXA5 , APOC1 , APOM , ARRDC3 , ATP1A1 , B2M , BANF1 , CD2AP , CDK5R1 , CHRNA7 , CITED2 , CNTF , CRY1 , CST3 , CTNNA1 , CTNNB1 , DICER1 , DUSP10 , EVL , EZH2 , FOXO1 , GADD45A , GDI1 , GPR137B , GRN , GSTP1 , HES1 , HEY1 , HHEX , HOMER2 , HSP90AB1 , ID1 , ID2 , JARID2 , LAG3 , LAPTM4B , LGMN , LGR4 , LMNA , LPIN1 , MACIR , MYC , MYLIP , NEUROG1 , NFKB1 , NOG , NR1D1 , NRARP , P…	18.267
vasculature development	335	61	0.00415	ACTG1 , ACVR2B , ADAMTS1 , AHR , ANP32B , ANXA2 , ATP5F1B , B4GALT1 , BSG , CCN1 , CDC42 , CHD7 , CHRNA7 , CIB1 , CITED2 , CRKL , CTNNB1 , CXCR4 , EGFL7 , EGR1 , ERAP1 , FLNA , FOXO1 , GADD45A , GPER1 , GRN , HES1 , HEY1 , HHEX , HIPK1 , HSPB1 , ID1 , IMMP2L , ITGB1 , JAG1 , JAK1 , JUN , JUNB , KLF5 , LUZP1 , MCAM , MFGE8 , NOG , NRARP , OTULIN , PGK1 , PKM , PLCG1 , PLK2 , RBM15 , RHOA , RHOB , …	18.209
multicellular organismal homeostasis	231	42	0.01594	ACADVL , ACTB , ACTG1 , ACVR2B , AKR1B1 , ARRDC3 , B2M , BTBD9 , CEBPB , CLDN12 , CTNNB1 , CXCR4 , DEF8 , EGR1 , FOXO1 , GADD45G, GNAS , GPR137B, HOMER2 , HSPB1 , ID1 , IGF1R , ITGB1 , KDM1A , LGR4 , LPIN1 , LSR , MFAP2 , NR1D1 , OGT , PRDX1 , PRKAA1 , PRKAB2 , RAC3 , RHEB , S1PR1 , SOD1 , SOX9 , STMN1 , TMEM64 , TPP1 , USH2A	18.1818
response to external biotic stimulus	536	97	0.00043	ACTG1 , ADAM9 , AGBL5 , AKAP1 , ANKHD1 , ARF1 , ASS1 , B2M , BANF1 , BNIP3L , BPIFB3 , CCDC186 , CD68 , CDC42 , CDC73 , CEBPB , CFL1 , CHD7 , CPS1 , CXCR4 , CYRIB , DDIT4 , DNAJC3 , DUSP10 , EIF5A , ENO1 , ERAP1 , FER , FOS , GAPDH , GPER1 , GRN , GSN , GSTP1 , H2BC12 , H2BC21 , H2BC4 , H2BC8 , HEXIM1 , HLA-A , HLA-C , HSP90AA1, HSP90AB1, HSPB1 , IFITM1 , IFITM3 , ILF3 , IRF7 , JAK1 , LAG3 , LAMP…	18.097
response to other organism	536	97	0.00043	ACTG1 , ADAM9 , AGBL5 , AKAP1 , ANKHD1 , ARF1 , ASS1 , B2M , BANF1 , BNIP3L , BPIFB3 , CCDC186 , CD68 , CDC42 , CDC73 , CEBPB , CFL1 , CHD7 , CPS1 , CXCR4 , CYRIB , DDIT4 , DNAJC3 , DUSP10 , EIF5A , ENO1 , ERAP1 , FER , FOS , GAPDH , GPER1 , GRN , GSN , GSTP1 , H2BC12 , H2BC21 , H2BC4 , H2BC8 , HEXIM1 , HLA-A , HLA-C , HSP90AA1, HSP90AB1, HSPB1 , IFITM1 , IFITM3 , ILF3 , IRF7 , JAK1 , LAG3 , LAMP…	18.097
regulation of cell development	262	47	0.01428	B2M , BHLHE40 , CDC42 , CDK5R1 , CHD7 , CIB1 , CRABP2 , CRKL , CTNNA1 , CTNNB1 , CUX1 , CXCR4 , DICER1 , DOCK1 , DUSP10 , EZH2 , FBLN1 , FLNA , GDI1 , GOLGA4 , GPER1 , GRN , HDAC1 , HES1 , HEY1 , ID1 , ID2 , IL6ST , KDM1A , METRN , MYC , NAP1L1 , NOG , NR1D1 , PLXNA3 , PRTG , RAC1 , RAC3 , RHEB , ROCK1 , RPS19 , RTN4 , SERPINE2, SERPINF1, SMAD7 , SRRT , TSPO	17.9389
regulation of immune system process	569	102	0.00043	ACVR2A , AHR , B2M , BANF1 , BTNL9 , CD68 , CD81 , CDC73 , CEBPB , CIB1 , CNOT4 , CRKL , CTNNB1 , CYRIB , DDT , DENND1B , DUSP10 , EFNB1 , ERAP1 , FANCA , FER , FKBP1A , FOS , GPER1 , GPI , GPR137B , GRN , H4C3 , H4C4 , H4C5 , H4C8 , HES1 , HEXIM1 , HLA-A , HSP90AA1, HSP90AB1, HSPH1 , ID2 , IGFBP2 , IL6ST , IRF7 , JAG1 , KAT2A , KHDRBS1 , KMT5B , LAG3 , LAMP1 , LGALS1 , LGALS3 , LGMN , LGR4 , LRC…	17.9262
response to biotic stimulus	559	100	0.00053	ACTG1 , ADAM9 , AGBL5 , AHR , AKAP1 , ANKHD1 , ARF1 , ASS1 , B2M , BANF1 , BNIP3L , BPIFB3 , CCDC186 , CD68 , CDC42 , CDC73 , CEBPB , CFL1 , CHD7 , CPS1 , CXCR4 , CYRIB , DDIT4 , DNAJC3 , DUSP10 , EIF5A , ENO1 , ERAP1 , FER , FOS , GAPDH , GPER1 , GRN , GSN , GSTP1 , H2BC12 , H2BC21 , H2BC4 , H2BC8 , HEXIM1 , HLA-A , HLA-C , HSP90AA1, HSP90AB1, HSPB1 , IFITM1 , IFITM3 , ILF3 , IRF7 , JAK1 , LAG3 …	17.8891
negative regulation of molecular function	590	105	0.00047	ABCA2 , ACTB , ANXA2 , ANXA2P2 , ANXA5 , APLP2 , APOC1 , ARL6IP1 , ARPP19 , B2M , BHLHE40 , CALM1 , CALM3 , CDK5RAP3, CDKN2D , CHP1 , CIB1 , COMMD6 , CRYAB , CST3 , CSTB , DNAJB6 , DNAJC3 , DUSP10 , EIF4A2 , EPB41L5 , EZH2 , FKBP1A , FLNA , GADD45A , GADD45B , GAPDH , GMFB , GPI , GSTP1 , HES1 , HEXIM1 , HEY1 , HHEX , HIPK3 , HNRNPU , HSPB1 , ID1 , ID2 , ID3 , IPO5 , IQGAP1 , JUN , KDM1A , LAMTOR…	17.7966
negative regulation of cellular protein metabolic process	608	108	0.00042	ANXA2 , APLP2 , ARL6IP1 , ARPP19 , CALM1 , CALM3 , CDK5RAP3, CDKN2D , CELF1 , CHP1 , CIB1 , COPS9 , CRKL , CRTAP , CRY1 , CRYAB , CSDE1 , CST3 , CSTB , CTNNB1 , DBI , DCP2 , DDIT4 , DNAJB6 , DNAJC3 , DUSP10 , EIF3E , EIF3H , FBLN1 , FKBP1A , FXR1 , GADD45A , GADD45B , GAPDH , GPD1L , GPI , GSTP1 , HEXIM1 , HHEX , HIPK3 , HNRNPU , HSP90AB1, HSPB1 , ILF3 , INSM1 , IPO5 , JARID2 , JUN , KDM1A , KLHL…	17.7632
response to lipid	400	71	0.00403	ABCA2 , ADAM9 , AHR , ASS1 , ATP1A1 , ATP5F1A , CALM3 , CD68 , CDC73 , CDKN2D , CEBPB , CPS1 , CRY1 , CRYAB , CTNNB1 , DDIT4 , DUSP10 , ENO2 , EZH2 , FER , FOS , FOXO1 , GNAI1 , GPER1 , GPI , GPX4 , GSTP1 , HDAC1 , HES1 , HNRNPU , HSD11B2 , ID3 , IGF1R , IGFBP2 , IGFBP7 , KDM1A , LCOR , MAPK8 , MAPKAPK2, MGST1 , MIF , MSN , MYC , NDUFA13 , NFKB1 , NQO1 , NR1D1 , PARK7 , PARP1 , PCNA , PELI1 , PHB…	17.75
RNA splicing	372	66	0.00549	AKAP8L , ARL6IP4 , CCNL1 , CCNL2 , CDC5L , CELF1 , CLK1 , CWF19L2 , DDX39B , DDX41 , DHX38 , DYRK1A , FRG1 , FXR1 , HNRNPR , HNRNPU , KDM1A , KHDC4 , KHDRBS1 , KHDRBS3 , LGALS3 , LSM3 , LSM7 , LUC7L3 , NONO , PABPC1 , PAXBP1 , POLR2A , PPIH , PPP2R1A , PRDX6 , PRMT1 , PRPF39 , PRPF40A , PTBP1 , PTBP2 , RALY , RBM15 , RBM25 , RBM39 , RNF113A , RNU4-1 , RNU4-2 , RNU5D-1 , RNVU1-19, RNVU1-6 , RPS13 …	17.7419
hematopoietic or lymphoid organ development	452	80	0.00254	ABI1 , ACVR2A , ANXA2 , ATP6AP1 , B2M , CD164 , CD81 , CDC42 , CDC73 , CDK5RAP3, CEBPB , CHD7 , CIB1 , CITED2 , CNOT4 , CRIP2 , CRKL , CTNNB1 , CTSL , DUSP10 , EEF2 , EGR1 , EZH2 , FANCA , FOS , GPR137B , H4C3 , H4C4 , H4C5 , H4C8 , HES1 , HHEX , HIPK1 , ID2 , IRF7 , ITGB1 , JAG1 , JAK1 , JARID2 , JUN , JUNB , KAT2A , KLF6 , KMT2E , LAG3 , LBR , LGALS1 , MLF1 , MYC , NFIL3 , NFKBIZ , NRARP , NUDT…	17.6991
hemopoiesis	436	77	0.00322	ABI1 , ACVR2A , ANXA2 , ATP6AP1 , B2M , CD164 , CD81 , CDC42 , CDC73 , CDK5RAP3, CEBPB , CHD7 , CIB1 , CITED2 , CNOT4 , CRIP2 , CTNNB1 , CTSL , DUSP10 , EEF2 , EGR1 , EZH2 , FANCA , FOS , GPR137B , H4C3 , H4C4 , H4C5 , H4C8 , HES1 , HHEX , HIPK1 , ID2 , IRF7 , ITGB1 , JAG1 , JAK1 , JUN , JUNB , KAT2A , KLF6 , KMT2E , LAG3 , LBR , LGALS1 , MLF1 , MYC , NFIL3 , NFKBIZ , NRARP , NUDT21 , PABPC4 , PA…	17.6606
regulation of growth	386	68	0.00577	AGRN , ARMC12 , BRMS1L , CDC42 , CDC73 , CDK5R1 , CDKN2D , CHD7 , CHPT1 , CIB1 , CITED2 , CRABP2 , CREG1 , CRKL , CRYAB , CXCR4 , DUSP10 , ENO1 , FGFR3 , FHL1 , GAMT , GDI1 , GOLGA4 , HBEGF , IGFBP2 , IGFBP7 , ING1 , ING3 , JADE1 , JARID2 , KRT17 , LGMN , LRP12 , LTBP4 , MORF4L1 , MT1X , MT2A , MTPN , NDUFA13 , NDUFS3 , NET1 , NOG , NSMCE3 , PHB1 , PLXNA3 , PPIB , PPP2R1A , PPT1 , RACK1 , RGS2 , …	17.6166
small molecule biosynthetic process	318	56	0.01161	ABCA2 , ACADVL , ACOT7 , ADI1 , AKR1B1 , APOC1 , APRT , ARPP19 , ASS1 , ATF3 , CPS1 , CRABP2 , CRTC2 , CRY1 , CSAD , DDB1 , EGR1 , ENO2 , FOXO1 , GAMT , GLS , GLUD1 , GLUD2 , GPER1 , GPI , GPX4 , GSTP1 , HSD17B10, ISYNA1 , KAT2A , LBR , LTA4H , MGST3 , MIF , NFKB1 , NR1D1 , OAT , OGT , PARK7 , PCBD1 , PGD , PGK1 , PIBF1 , PLOD2 , PPTC7 , PRKAA1 , PRKAB2 , SCP2 , SHMT2 , SIRT7 , SOD1 , SPTLC1 , ST…	17.6101
epithelium development	534	94	0.00132	ABI1 , ACADVL , ACTB , ACTG1 , ACVR2B , ADAM9 , AFDN , AKR1B1 , ARID4B , ATP6AP2 , B4GALT1 , BBS5 , BRD2 , CARMIL2 , CCN1 , CDC42 , CEBPB , CEP152 , CHD7 , CITED2 , CNFN , CNN3 , CPS1 , CTNNB1 , CXCR4 , DLC1 , DUSP10 , EDF1 , EPB41L5 , EZH2 , FLNA , HBEGF , HDAC1 , HES1 , HEY1 , ID1 , ID2 , ID3 , IL6ST , INSM1 , IQGAP1 , JAG1 , JUN , KAT2A , KLF5 , KRT17 , LGALS3 , LGR4 , LTA4H , LUZP1 , MAFG , M…	17.603
cell migration	680	119	0.00039	ACTG1 , ADAM9 , ADAMTS1 , AFDN , ARC , ARSB , ATP5F1A , ATP5F1B , ATP8A1 , B4GALT1 , BAMBI , BSG , CARMIL2 , CCN1 , CD2AP , CD63 , CD81 , CDC42 , CDK5R1 , CEP85L , CIB1 , CITED2 , CRKL , CTNNA1 , CTNNA2 , CTNNB1 , CXCR4 , CYRIB , DDIT4 , DDT , DLC1 , DOCK1 , DPYSL3 , DUSP10 , EFNB1 , EPB41L5 , EPS8 , EVL , FER , FLNA , FSCN1 , GADD45A , GFUS , GPER1 , GPI , GRN , HBEGF , HES1 , HSPB1 , ID1 , IFIT…	17.5
actin cytoskeleton organization	400	70	0.00604	ABI1 , ACTB , ACTG1 , ARF1 , ATP2C1 , BRK1 , CAPZA2 , CARMIL2 , CD2AP , CDC42 , CDK5R1 , CFL1 , CNN3 , CTNNA1 , CTNNA2 , CYRIB , DIAPH2 , DLC1 , DNAJB6 , DPYSL3 , DSTN , ELN , EPB41L2 , EPB41L5 , EPS8 , EVL , FER , FGD4 , FLII , FLNA , FSCN1 , GMFB , GSN , HSP90B1 , ID1 , IQGAP1 , ITGB1 , MICAL3 , MKLN1 , MTPN , MYO5A , NEB , OPHN1 , PAWR , PDLIM1 , PDLIM5 , PDXP , PFN1 , PHPT1 , PLEKHH2 , PRICKL…	17.5
defense response	590	103	0.00105	ACTG1 , AGBL5 , AKAP1 , ANKHD1 , ASH1L , ASS1 , B4GALT1 , BANF1 , BNIP3L , BPIFB3 , BRD4 , CD68 , CD81 , CDC42 , CEBPB , CELF1 , CNTF , CST3 , CXCR4 , DDIT4 , DDT , DNAJC3 , DUSP10 , ERAP1 , EZH2 , FANCA , FER , FOS , GAPDH , GPER1 , GPX4 , GRN , GSN , GSTP1 , H2BC12 , H2BC21 , H2BC4 , H2BC8 , HEXIM1 , HLA-A , HLA-C , HSP90AA1, HSP90AB1, IFITM1 , IFITM3 , IL6ST , ILF3 , IRF7 , ITGB1 , JAK1 , JUN …	17.4576
biological process involved in interspecies interaction between organisms	644	112	0.00074	ACTG1 , ADAM9 , AGBL5 , AKAP1 , ANKHD1 , ARF1 , ASS1 , B2M , BANF1 , BNIP3L , BPIFB3 , BSG , CCDC186 , CD68 , CD81 , CDC42 , CDC73 , CEBPB , CFL1 , CHD7 , CHMP2A , CPS1 , CTSL , CXCR4 , CYRIB , DDB1 , DDIT4 , DDX39B , DNAJC3 , DUSP10 , EIF5A , ENO1 , ERAP1 , FER , FOS , GAPDH , GPER1 , GRN , GSN , GSTP1 , H2BC12 , H2BC21 , H2BC4 , H2BC8 , HDAC1 , HEXIM1 , HLA-A , HLA-C , HSP90AA1, HSP90AB1, HSPB1…	17.3913
positive regulation of transferase activity	322	56	0.01479	ABI1 , ACVR2B , ADAM9 , ARRDC3 , CALM1 , CALM3 , CCN1 , CCNY , CD81 , CDC42 , CDK5R1 , CHRNA7 , CHTF18 , CIB1 , COPS8 , CTNNB1 , DBI , DIPK2A , EEF1A2 , EGR1 , ERP29 , EZH2 , FGFR3 , HBEGF , HMBOX1 , HSP90AA1, HSP90AB1, IGF1R , IQGAP1 , MAGED1 , MIF , MYC , NAF1 , NEK7 , PARK7 , PCNA , PHB1 , PHB2 , PIBF1 , PPIA , RHOA , RICTOR , ROR1 , RPLP1 , RPS2 , RPS3 , SERINC1 , SKP1 , SNX9 , SPRY2 , TAB2 ,…	17.3913
negative regulation of cellular component organization	461	80	0.00436	ABCA2 , ANAPC15, ANXA2 , APOC1 , APOM , B2M , CAPZA2 , CARMIL2, CDC42 , CDK5R1 , CIB1 , CRYAB , CST3 , CTNNA2 , CYRIB , DCP2 , DLC1 , DNAJB6 , DNAJC15, DPYSL3 , DYRK1A , EPS8 , EVL , FLII , FLNA , GDI1 , GMFB , GSN , HES1 , HNRNPU , ID1 , KAT2A , LGALS3 , LMNA , MAPRE1 , MTPN , MYLIP , NAA10 , NOP53 , NPM1 , PARK7 , PARP1 , PFDN2 , PFDN4 , PFDN5 , PFN1 , PGRMC1 , PLEKHH2, PLXNA3 , PPM1A , PRELID1…	17.3536
growth	542	94	0.00212	ACVR2B , AGRN , AMH , ARMC12 , BRMS1L , CD81 , CDC42 , CDC73 , CDK5R1 , CDKN2D , CHD7 , CHPT1 , CIB1 , CITED2 , CRABP2 , CREG1 , CRKL , CRYAB , CTNNB1 , CXCR4 , DIPK2A , DUSP10 , ENO1 , EPB41L5 , EYS , EZH2 , FGFR3 , FHL1 , GAMT , GDI1 , GNAS , GOLGA4 , HBEGF , HSP90AA1, HSP90AB1, IGFBP2 , IGFBP7 , ING1 , ING3 , IQGAP1 , ITGB1 , JADE1 , JARID2 , KAT2A , KLF5 , KPNA1 , KRT17 , LGMN , LRP12 , LTBP4…	17.3432
mitochondrion organization	428	74	0.00654	ATP5F1D , ATPAF2 , BBC3 , BCAP31 , BNIP3L , CALM3 , CHCHD2 , CHCHD6 , COA1 , COX16 , COX7A2 , COX7A2L , CYRIB , DNAJC15 , DNLZ , FAM162A , FUNDC2 , GABARAP , GPER1 , HIGD2A , HSD17B10 , HSP90AA1 , IMMP2L , KAT2A , LMNA , MAP1LC3B , MAP1LC3B2, MAPK8 , MICOS13 , MYC , NDUFA1 , NDUFA10 , NDUFA11 , NDUFA12 , NDUFA13 , NDUFA2 , NDUFA3 , NDUFAF2 , NDUFB1 , NDUFB11 , NDUFB2 , NDUFB4 , NDUFB7 , NDUFB8 , …	17.2897
actin filament-based process	435	75	0.00666	ABI1 , ACTB , ACTG1 , ARF1 , ATP1A1 , ATP2C1 , BRK1 , CAPZA2 , CARMIL2 , CD2AP , CDC42 , CDK5R1 , CFL1 , CNN3 , CTNNA1 , CTNNA2 , CYRIB , DIAPH2 , DLC1 , DNAJB6 , DPYSL3 , DSTN , ELN , EPB41L2 , EPB41L5 , EPS8 , EVL , FER , FGD4 , FLII , FLNA , FNBP1L , FSCN1 , GMFB , GPD1L , GSN , HSP90B1 , ID1 , IQGAP1 , ITGB1 , MICAL3 , MKLN1 , MTPN , MYL6 , MYL6B , MYO5A , NEB , OPHN1 , PAWR , PDLIM1 , PDLIM5…	17.2414
positive regulation of signal transduction	763	131	0.00046	ACVR2A , ACVR2B , ADAM9 , ATF3 , ATP2C1 , ATP6AP2 , ATP6V0C , BAMBI , BBC3 , BCAP31 , BCLAF1 , BRAF , BRD4 , CCN1 , CD63 , CD81 , CDC42 , CDC73 , CDK5RAP3, CHRNA7 , CIB1 , CITED2 , CRKL , CSNK1G3 , CTNNA1 , CTNNB1 , CXCR4 , DDT , DNAJC27 , EEF1D , EIF2A , EIF5A , ERP29 , EZH2 , FGFR3 , FKBP1A , FLNA , GADD45A , GADD45B , GADD45G , GAPDH , GAREM1 , GPER1 , GPR137B , HBEGF , HES1 , HEXIM1 , HHEX , …	17.1691
regulation of proteolysis	408	70	0.00959	ABCA2 , ADAM9 , ADRM1 , ANP32B , ANXA2 , APLP2 , ARL6IP1 , BBC3 , BCAP31 , CCN1 , CDKN2D , CRYAB , CST3 , CSTB , DLC1 , DNAJB6 , EIF3H , ELOB , ENO1 , FAM162A , FBLN1 , GABARAP , GAPDH , GPER1 , GPI , GRN , GSN , HDAC1 , HSP90AB1, LAMTOR5 , LGMN , MGMT , MTCH1 , MYC , NDUFA13 , NEDD8 , NOP53 , NUDT15 , OGT , OPHN1 , PARK7 , PEBP1 , PMAIP1 , PRDX3 , PRDX5 , PRELID1 , PSME1 , PSME2 , RACK1 , RAD23B…	17.1569
negative regulation of transcription by RNA polymerase II	584	100	0.00235	ACVR2B , AEBP1 , ATF3 , ATF7IP , BACH1 , BHLHE40, BRMS1L , CBX4 , CDC73 , CEBPB , CHD3 , CITED2 , CRY1 , CTNNB1 , CUX1 , DICER1 , DR1 , EGR1 , ELK4 , ENO1 , EZH2 , FNIP2 , FOXO1 , GADD45A, H1-2 , H1-4 , HDAC1 , HDGF , HES1 , HEXIM1 , HEY1 , HHEX , HIC2 , HMBOX1 , HNRNPU , HSBP1 , ID1 , ID2 , ID3 , INSM1 , IRF2BPL, IRF7 , JARID2 , JUN , KDM1A , KHDRBS1, KLF5 , LCOR , MAFK , MAGED1 , MAZ , MCPH1 , …	17.1233
response to oxygen-containing compound	796	136	0.00044	ABCA2 , ACTB , ACVR2B , ADAM9 , AGRN , AHR , APLP1 , APRT , ASS1 , ATP1A1 , ATP5F1A , BSG , CALM3 , CASTOR3 , CCDC186 , CD68 , CDC73 , CDK5R1 , CDKN2D , CEBPB , CHRNA7 , COL6A1 , CPS1 , CRKL , CRY1 , CRYAB , CTNNA1 , CTNNB1 , DDIT4 , DUSP10 , EGR1 , ENO2 , EPS8 , EZH2 , FER , FLNA , FOS , FOXO1 , GNAI1 , GNAS , GPER1 , GPI , GPX4 , GSTP1 , HADHA , HES1 , HOMER2 , HSD11B2 , HSP90AB1, HSP90B1 , ID1…	17.0854
positive regulation of transport	445	76	0.008	ACTB , ADAM9 , ANP32B , ANXA2 , AP2M1 , ARC , ARL6IP1 , ARPP19 , ATP1B1 , ATP2C1 , ATP8A1 , B2M , BBC3 , BCAP31 , BRAF , CALM1 , CALM3 , CD2AP , CD63 , CD81 , CDC42 , CDK5R1 , CEBPB , CHMP2A , CHP1 , CIB1 , CPSF6 , DBI , ERGIC3 , FHL1 , FLNA , GLUD1 , GPD1L , GPER1 , HSP90AB1, IPO5 , ITGB1 , KHDRBS1 , LAMP1 , LGALS3 , MAPK8 , MFGE8 , MIF , MSN , NDUFA4 , NNAT , OAZ1 , OXCT1 , PARK7 , PGAP1 , PLCG…	17.0787
regulation of multicellular organismal development	610	104	0.00223	ACVR2A , ACVR2B , ADAMTS1 , AGRN , B2M , BHLHE40 , BMP1 , CCN1 , CDC73 , CDK5R1 , CEBPB , CFL1 , CHD7 , CHRNA7 , CIB1 , CITED2 , CNOT4 , CRABP2 , CTNNA1 , CTNNB1 , CUX1 , CXCR4 , DICER1 , DUSP10 , ERAP1 , EZH2 , FANCA , FOS , GADD45A , GDI1 , GOLGA4 , GPER1 , GPR137B , GRN , H4C3 , H4C4 , H4C5 , H4C8 , HDAC1 , HES1 , HEY1 , HHEX , HIPK1 , HSPB1 , ID1 , ID2 , IL6ST , IRF7 , ITGB1 , JAG1 , JAK1 , J…	17.0492
tube morphogenesis	400	68	0.01294	ACTG1 , ACVR2B , ADAMTS1 , ANXA2 , ATP5F1B , B4GALT1 , BBS5 , BRD2 , BSG , CCN1 , CDC42 , CHD7 , CHRNA7 , CIB1 , CITED2 , CTNNB1 , CXCR4 , DLC1 , EGFL7 , EPB41L5 , ERAP1 , FLNA , GADD45A , GRN , HES1 , HEY1 , HHEX , HIPK1 , HSPB1 , ID1 , ID2 , ITGB1 , JAG1 , JAK1 , JUN , JUNB , KAT2A , KLF5 , LGR4 , LUZP1 , MAGED1 , MCAM , MFGE8 , MYC , NOG , NRARP , OTULIN , PFN1 , PGK1 , PHB2 , PKM , PLCG1 , PL…	17
locomotion	833	141	0.00052	ACTB , ACTG1 , ADAM9 , ADAMTS1 , AFDN , ARC , ARMC12 , ARRDC3 , ARSB , ASH1L , ATP5F1A , ATP5F1B , ATP8A1 , B3GNT2 , B4GALT1 , BAMBI , BRK1 , BSG , CARMIL2 , CCN1 , CD2AP , CD63 , CD81 , CDC42 , CDK5R1 , CEP85L , CFL1 , CIB1 , CITED2 , CRKL , CTNNA1 , CTNNA2 , CTNNB1 , CXCR4 , CYRIB , DDIT4 , DDT , DLC1 , DOCK1 , DPYSL3 , DSCAML1 , DST , DSTN , DUSP10 , EFNB1 , EPB41L5 , EPS8 , EVL , FBLN1 , FER …	16.9268
regulation of response to stress	711	120	0.00152	ACTB , ACTG1 , AMFR , ASH1L , BANF1 , BCAP31 , BCLAF1 , BRD4 , CD81 , CDC42 , CDKN2D , CEBPB , CELF1 , CHCHD2 , CNTF , CRY1 , CTNNB1 , CXCR4 , DDT , DDX39B , DNAJB6 , DUSP10 , DYRK1A , ENO1 , ENPP4 , ERAP1 , ERP29 , FANCA , FLNA , FOXO1 , FXR1 , GADD45A , GADD45B , GADD45G , GPER1 , GPX4 , GRN , GSTP1 , HBEGF , HEXIM1 , HIPK3 , HLA-A , HSP90AA1, HSP90AB1, HSPB1 , HYOU1 , IER3 , IER5 , IGF1R , IL6…	16.8776
regulation of protein phosphorylation	575	97	0.00428	ABI1 , ACTB , ACVR2A , ACVR2B , ADAM9 , AKAP8L , BRAF , BRD4 , CALM1 , CALM3 , CCN1 , CCNI , CCNL1 , CCNY , CD81 , CDK2AP1 , CDK5R1 , CDK5RAP3, CDKN2D , CHP1 , CHRNA7 , CIB1 , CNTF , COPS8 , CRKL , DDIT4 , DIPK2A , DNAJC3 , DUSP10 , EGR1 , ERP29 , EZH2 , FBLN1 , FER , FGFR3 , FNIP2 , FXR1 , GADD45A , GADD45B , GPD1L , GPER1 , GSTP1 , HBEGF , HES1 , HEXIM1 , HHEX , HIPK3 , HSP90AA1, HSP90AB1, HSPB…	16.8696
regulation of phosphate metabolic process	753	127	0.00114	ABCA2 , ABI1 , ACTB , ACVR2A , ACVR2B , ADAM9 , AKAP8L , APOC1 , ARPP19 , BRAF , BRD4 , CALM1 , CALM3 , CCN1 , CCNI , CCNL1 , CCNY , CD81 , CDC42 , CDK2AP1 , CDK5R1 , CDK5RAP3, CDKN2D , CHP1 , CHRNA7 , CIB1 , CNTF , COPS8 , CRKL , DDIT4 , DIPK2A , DLC1 , DNAJC3 , DUSP10 , EEF1A2 , EGR1 , ENO1 , ERP29 , EZH2 , FBLN1 , FER , FGFR3 , FKBP1A , FNIP2 , FXR1 , GADD45A , GADD45B , GPD1L , GPER1 , GSTP1 …	16.8659
cellular response to oxygen-containing compound	594	100	0.00399	ACTB , ADAM9 , AGRN , AHR , APLP1 , APRT , ASS1 , ATP5F1A , CASTOR3 , CCDC186 , CD68 , CDC73 , CDK5R1 , CEBPB , CHRNA7 , COL6A1 , CPS1 , CRKL , CTNNA1 , CTNNB1 , DDIT4 , EGR1 , EZH2 , FER , FLNA , FOS , FOXO1 , GNAI1 , GNAS , GPER1 , GSTP1 , HES1 , HSP90B1 , ID1 , ID3 , IGF1R , IPO5 , JAK1 , JUN , KDM1A , LAMTOR4 , LAMTOR5 , LCOR , LGMN , LPIN1 , MAPK8 , MGST1 , MIF , MSN , MYC , MYO5A , NDUFA13 …	16.835
regulation of phosphorus metabolic process	755	127	0.00126	ABCA2 , ABI1 , ACTB , ACVR2A , ACVR2B , ADAM9 , AKAP8L , APOC1 , ARPP19 , BRAF , BRD4 , CALM1 , CALM3 , CCN1 , CCNI , CCNL1 , CCNY , CD81 , CDC42 , CDK2AP1 , CDK5R1 , CDK5RAP3, CDKN2D , CHP1 , CHRNA7 , CIB1 , CNTF , COPS8 , CRKL , DDIT4 , DIPK2A , DLC1 , DNAJC3 , DUSP10 , EEF1A2 , EGR1 , ENO1 , ERP29 , EZH2 , FBLN1 , FER , FGFR3 , FKBP1A , FNIP2 , FXR1 , GADD45A , GADD45B , GPD1L , GPER1 , GSTP1 …	16.8212
immune response	596	100	0.00442	ACTG1 , AHR , AKAP1 , ANKHD1 , ASS1 , B2M , BANF1 , BPIFB3 , BTNL9 , CD164 , CD68 , CD81 , CDC42 , CEBPB , CNIH1 , CRKL , CTSL , CXCR4 , CYRIB , DENND1B , DUSP10 , ERAP1 , FER , FKBP1A , FTH1 , GAPDH , GPER1 , GPI , GRN , GSN , H2BC12 , H2BC21 , H2BC4 , H2BC8 , HEXIM1 , HLA-A , HLA-C , HSP90AA1, HSP90AB1, IFITM1 , IFITM3 , IGF1R , IL6ST , IRF7 , JAG1 , JAK1 , KHDRBS1 , KMT5B , LAG3 , LAMP1 , LGAL…	16.7785
tissue development	889	149	0.00056	ABI1 , ACADVL , ACTB , ACTG1 , ACVR2A , ACVR2B , ADAM9 , AFDN , AGRN , AKR1B1 , AMH , ARC , ARID4B , ARRDC3 , ASH1L , ATF3 , ATP2C1 , ATP6AP2 , B4GALT1 , BAMBI , BBS5 , BMP1 , BRD2 , BSG , CARMIL2 , CCN1 , CDC42 , CDC73 , CEBPB , CEP152 , CHD7 , CITED2 , CNFN , CNN3 , COL6A1 , CPS1 , CRABP2 , CTNNB1 , CXCR4 , DIPK2A , DLC1 , DUSP10 , EDF1 , EFNB1 , EGR1 , ELN , EPB41L5 , EXOC4 , EZH2 , FGFR3 , FK…	16.7604
cell population proliferation	944	157	0.00057	ABI1 , ACVR2A , ADAMTS1 , AHR , ASCC3 , ATF3 , ATP5F1A , B2M , B4GALT1 , BAMBI , BRK1 , CAPNS1 , CCN1 , CCPG1 , CD164 , CD81 , CDC42 , CDC73 , CDCA7 , CDK5RAP3, CDKN2D , CEBPB , CELF1 , CHRNA7 , CIB1 , CITED2 , CNTF , COPS8 , COPS9 , CRIP2 , CRKL , CTNNA1 , CTNNB1 , DDX41 , DICER1 , DIPK2A , DLC1 , DUSP10 , EFNB1 , EGFL7 , EGR1 , ELN , EZH2 , FANCA , FBLN1 , FER , FGFR3 , FOXO1 , FTH1 , GAREM1 , …	16.6314
positive regulation of response to stimulus	1022	169	0.00046	ACTB , ACTG1 , ACVR2A , ACVR2B , ADAM9 , ATF3 , ATP2C1 , ATP6AP2 , ATP6V0C , B2M , BAMBI , BBC3 , BCAP31 , BCLAF1 , BRAF , BRD4 , BTNL9 , CCN1 , CD63 , CD81 , CDC42 , CDC73 , CDK5RAP3, CEBPB , CHRNA7 , CIB1 , CITED2 , CNTF , CRKL , CSNK1G3 , CTNNA1 , CTNNB1 , CXCR4 , CYRIB , DDT , DENND1B , DNAJC27 , EEF1D , EIF2A , EIF5A , ENPP4 , ERP29 , EZH2 , FGFR3 , FKBP1A , FLNA , FXR1 , GADD45A , GADD45B ,…	16.5362
response to nitrogen compound	595	98	0.00821	ACTB , AGRN , AHR , AMFR , APLP1 , APRT , ASS1 , ATP5F1A , BCAP31 , BSG , CALM3 , CASTOR3 , CD68 , CD81 , CDK5R1 , CEBPB , CHRNA7 , COL6A1 , CPS1 , CRKL , CRY1 , CTNNA1 , CTNNB1 , CXCR4 , DERL1 , EGR1 , EZH2 , FER , FLNA , FOS , FOXO1 , GNAI1 , GNAS , GPER1 , GPI , HADHA , HES1 , HOMER2 , HSD11B2 , HSP90AB1, HSP90B1 , ID1 , IGF1R , IPO5 , ITGB1 , JAG1 , JAK1 , JUN , KDM1A , LAMTOR4 , LAMTOR5 , LG…	16.4706
negative regulation of signal transduction	717	118	0.004	AMFR , APLP1 , ARRDC3 , ASH1L , ATF3 , BAMBI , CASTOR3 , CD2AP , CDK5RAP3, CDKN2D , CHP1 , CIB1 , CRY1 , CTNNA1 , CTNNB1 , CYRIB , DDIT4 , DDX39B , DLC1 , DUSP10 , DYRK1A , EGFL7 , EGR1 , ENO1 , EZH2 , FBLN1 , FKBP1A , FOXO1 , GPD1L , GPER1 , GSTP1 , HDAC1 , HEY1 , HHEX , HIPK3 , HOMER2 , HSPB1 , HYOU1 , IGF1R , IGFBP2 , ITGB1 , JADE1 , KBTBD6 , KDM1A , KLHL31 , LGALS3 , LGMN , LGR4 , LMNA , MAZ …	16.4575
positive regulation of signaling	845	139	0.00186	ACVR2A , ACVR2B , ADAM9 , ANXA2 , ARC , ATF3 , ATP2C1 , ATP6AP2 , ATP6V0C , BAMBI , BBC3 , BCAP31 , BCLAF1 , BRAF , BRD4 , CCN1 , CD63 , CD81 , CDC42 , CDC73 , CDK5RAP3, CHRNA7 , CIB1 , CITED2 , CRKL , CSNK1G3 , CTNNA1 , CTNNB1 , CXCR4 , DDT , DNAJC27 , EEF1D , EIF2A , EIF5A , ERP29 , EZH2 , FGFR3 , FKBP1A , FLNA , GADD45A , GADD45B , GADD45G , GAPDH , GAREM1 , GLUD1 , GPER1 , GPR137B , HBEGF , H…	16.4497
positive regulation of cell communication	840	138	0.00203	ACVR2A , ACVR2B , ADAM9 , ARC , ATF3 , ATP2C1 , ATP6AP2 , ATP6V0C , BAMBI , BBC3 , BCAP31 , BCLAF1 , BRAF , BRD4 , CCN1 , CD63 , CD81 , CDC42 , CDC73 , CDK5RAP3, CHRNA7 , CIB1 , CITED2 , CRKL , CSNK1G3 , CTNNA1 , CTNNB1 , CXCR4 , DDT , DNAJC27 , EEF1D , EIF2A , EIF5A , ERP29 , EZH2 , FGFR3 , FKBP1A , FLNA , GADD45A , GADD45B , GADD45G , GAPDH , GAREM1 , GLUD1 , GPER1 , GPR137B , HBEGF , HES1 , HE…	16.4286
positive regulation of protein metabolic process	896	146	0.0021	ABCA2 , ABI1 , ACVR2A , ACVR2B , ADAM9 , ADRM1 , AKAP8L , ANP32B , ANXA2 , ARRDC3 , BBC3 , BCAP31 , BRAF , BRD4 , CALM1 , CALM3 , CCN1 , CCNY , CD81 , CDK2AP1 , CDK5R1 , CDK5RAP3, CHP1 , CHRNA7 , CIB1 , CNTF , COPS8 , CRKL , CRY1 , CSDE1 , CTNNB1 , DDB1 , DERL1 , DIP2A , DIPK2A , DLC1 , DNAJC3 , DYRK1A , EEF2 , EGR1 , EIF2S3 , EIF2S3B , EIF3E , EIF5A , ELOB , ENO1 , ERP29 , EZH2 , FAM162A , FBLN1…	16.2946
regulation of phosphorylation	669	109	0.0076	ABI1 , ACTB , ACVR2A , ACVR2B , ADAM9 , AKAP8L , BRAF , BRD4 , CALM1 , CALM3 , CCN1 , CCNI , CCNL1 , CCNY , CD81 , CDC42 , CDK2AP1 , CDK5R1 , CDK5RAP3, CDKN2D , CHP1 , CHRNA7 , CIB1 , CNTF , COPS8 , CRKL , DDIT4 , DIPK2A , DNAJC3 , DUSP10 , EEF1A2 , EGR1 , ERP29 , EZH2 , FBLN1 , FER , FGFR3 , FNIP2 , FXR1 , GADD45A , GADD45B , GPD1L , GPER1 , GSTP1 , HBEGF , HES1 , HEXIM1 , HHEX , HIPK3 , HNRNPU …	16.293
circulatory system development	547	89	0.01556	ACTG1 , ACVR2B , ADAMTS1 , AHR , ANP32B , ANXA2 , ATP5F1B , B4GALT1 , BBS5 , BSG , CCN1 , CDC42 , CHD7 , CHRNA7 , CIB1 , CITED2 , CRKL , CTNNB1 , CXCR4 , DIPK2A , DLC1 , EGFL7 , EGR1 , ELN , ERAP1 , FKBP1A , FLNA , FOXO1 , GADD45A , GPER1 , GRN , HES1 , HEXIM1 , HEY1 , HHEX , HIPK1 , HNRNPU , HSPB1 , ID1 , ID2 , ID3 , IGF1R , IMMP2L , ITGB1 , JAG1 , JAK1 , JARID2 , JUN , JUNB , KAT2A , KLF5 , LMN…	16.2706
carbohydrate derivative metabolic process	609	99	0.01137	ABCA2 , ACOT7 , AKR1B1 , ALG9 , AMFR , APRT , ATP5F1A , ATP5F1B , ATP5F1D , ATP5F1E , ATP5MC1 , ATP5MC2 , ATP5MC3 , ATP5ME , ATP5MF , ATP5MG , ATP5PB , ATP5PD , ATP5PF , ATP5PO , ATP6V0C , B3GNT2 , B4GALT1 , CHP1 , CSGALNACT2, CST3 , CTNNB1 , CTSL , DAD1 , DDIT4 , DGAT1 , DIP2A , DPM3 , ENO1 , ENO2 , ENO3 , ENPP4 , FUT11 , GALNT4 , GAPDH , GFUS , GK5 , GLCE , GPD1L , GPI , GUK1 , GXYLT1 , HBEGF ,…	16.2562
negative regulation of response to stimulus	868	141	0.00282	AHR , AMFR , APLP1 , ARRDC3 , ASH1L , ATF3 , BAMBI , BANF1 , CASTOR3 , CD2AP , CDK5RAP3, CDKN2D , CHP1 , CIB1 , CRY1 , CTNNA1 , CTNNA2 , CTNNB1 , CYRIB , DDIT4 , DDT , DDX39B , DLC1 , DUSP10 , DYRK1A , EGFL7 , EGR1 , ENO1 , EZH2 , FBLN1 , FER , FKBP1A , FOXO1 , GPD1L , GPER1 , GRN , GSTP1 , HDAC1 , HEY1 , HHEX , HIPK3 , HLA-A , HOMER2 , HSPB1 , HYOU1 , IGF1R , IGFBP2 , ITGB1 , JADE1 , KBTBD6 , KD…	16.2442
negative regulation of cell communication	764	124	0.00517	AMFR , APLP1 , ARC , ARF1 , ARRDC3 , ASH1L , ATF3 , BAMBI , CASTOR3 , CD2AP , CDK5RAP3 , CDKN2D , CHP1 , CIB1 , CRY1 , CTNNA1 , CTNNB1 , CYRIB , DDIT4 , DDX39B , DLC1 , DUSP10 , DYRK1A , EGFL7 , EGR1 , ENO1 , EZH2 , FBLN1 , FKBP1A , FOXO1 , GPD1L , GPER1 , GSTP1 , HDAC1 , HEY1 , HHEX , HIPK3 , HOMER2 , HSPB1 , HYOU1 , IGF1R , IGFBP2 , ITGB1 , JADE1 , KBTBD6 , KDM1A , KLHL31 , LGALS3 , LGMN , LGR4…	16.2304
positive regulation of developmental process	592	96	0.01342	AAMDC , ACVR2A , ACVR2B , ADAM9 , AGRN , BAMBI , BMP1 , CCN1 , CDC42 , CEBPB , CFL1 , CHD7 , CHRNA7 , CIB1 , CITED2 , CNTF , CRABP2 , CRKL , CTNNB1 , CUX1 , CXCR4 , DICER1 , DOCK1 , DUSP10 , ERAP1 , EZH2 , FLNA , FOS , GDI1 , GOLGA4 , GPER1 , GRN , HDAC1 , HES1 , HIPK1 , HNRNPU , HSP90AB1, HSPB1 , ID2 , IFITM1 , IGF1R , IL6ST , INSM1 , ITGB1 , JAG1 , JAK1 , JUNB , KAT2A , KDM1A , KLF5 , KMT5B , K…	16.2162
regulation of protein modification process	920	149	0.00242	ABCA2 , ABI1 , ACTB , ACVR2A , ACVR2B , ADAM9 , AKAP8L , ARPP19 , ARRDC3 , BRAF , BRD4 , CALM1 , CALM3 , CCN1 , CCNI , CCNL1 , CCNY , CD81 , CDK2AP1 , CDK5R1 , CDK5RAP3, CDKN2D , CHP1 , CHRNA7 , CIB1 , CNTF , COPS8 , COPS9 , CRKL , CRTAP , CRY1 , CTNNB1 , DBI , DDIT4 , DERL1 , DIP2A , DIPK2A , DLC1 , DNAJC3 , DR1 , DUSP10 , DYRK1A , EGR1 , ERP29 , EZH2 , FBLN1 , FER , FGFR3 , FKBP1A , FNIP2 , FXR…	16.1957
system process	698	113	0.00807	ABCA2 , ABCC4 , ADM5 , AKR1B1 , AMFR , ARC , ATP1A1 , ATP1B1 , ATP6AP2 , ATP8A1 , B2M , B3GNT2 , BBS5 , BTBD9 , C12orf57 , CABP2 , CACNA1F , CALM1 , CALM3 , CAMK2G , CCDC50 , CDC14A , CDC42 , CDKN2D , CEBPB , CHD7 , CHRNA7 , CPS1 , CRY1 , CRYAB , CTNNA2 , CXCR4 , DICER1 , ELN , ENO1 , ERAP1 , EYS , EZH2 , FLNA , FOS , FOXO1 , GAMT , GLS , GNAS , GPD1L , GPER1 , GPI , GSN , HBEGF , HOMER2 , HSBP1 …	16.1891
negative regulation of signaling	766	124	0.00564	AMFR , APLP1 , ARC , ARF1 , ARRDC3 , ASH1L , ATF3 , BAMBI , CASTOR3 , CD2AP , CDK5RAP3 , CDKN2D , CHP1 , CIB1 , CRY1 , CTNNA1 , CTNNB1 , CYRIB , DDIT4 , DDX39B , DLC1 , DUSP10 , DYRK1A , EGFL7 , EGR1 , ENO1 , EZH2 , FBLN1 , FKBP1A , FOXO1 , GPD1L , GPER1 , GSTP1 , HDAC1 , HEY1 , HHEX , HIPK3 , HOMER2 , HSPB1 , HYOU1 , IGF1R , IGFBP2 , ITGB1 , JADE1 , KBTBD6 , KDM1A , KLHL31 , LGALS3 , LGMN , LGR4…	16.188
regulation of catalytic activity	1325	214	0.0003	ABCA2 , ABI1 , ACTB , ACVR2A , ACVR2B , ADAM9 , ADRM1 , AFDN , AGFG1 , AGRN , ANP32B , ANXA2 , ANXA2P2 , ANXA5 , APLP2 , APOC1 , ARHGAP33, ARHGDIG , ARL6IP1 , ARPP19 , ARRDC3 , BBC3 , BCAP31 , CALM1 , CALM3 , CCN1 , CCNI , CCNL1 , CCNL2 , CCNY , CCPG1 , CD81 , CDC42 , CDK5R1 , CDK5RAP3, CDKN2D , CHP1 , CHRNA7 , CHTF18 , CIB1 , COPS8 , COX6A1 , CRKL , CRYAB , CST3 , CSTB , CTNNB1 , CYTH3 , DAD1 , …	16.1509
movement of cell or subcellular component	998	160	0.00257	ACTB , ACTG1 , ADAM9 , ADAMTS1 , AFDN , ARC , ARMC12 , ARSB , ASH1L , ATP1A1 , ATP5F1A , ATP5F1B , ATP8A1 , B3GNT2 , B4GALT1 , BAMBI , BICD2 , BLOC1S1 , BRK1 , BSG , CARMIL2 , CCN1 , CD2AP , CD63 , CD81 , CDC42 , CDK5R1 , CEP85L , CFL1 , CIB1 , CITED2 , CRKL , CTNNA1 , CTNNA2 , CTNNB1 , CXCR4 , CYRIB , DDIT4 , DDT , DLC1 , DOCK1 , DPYSL3 , DSCAML1 , DST , DSTN , DUSP10 , EFNB1 , EPB41L5 , EPS8 , …	16.0321
response to abiotic stimulus	624	100	0.01613	ACADVL , ACTG1 , AKR1B1 , ALKBH5 , ARSB , ATP1B1 , ATP6AP1 , BACH1 , BHLHE40 , BNIP3L , CACNA1F , CDKN2D , CHCHD2 , CHP1 , CHRNA7 , CITED2 , COPS9 , CRY1 , CRYAB , CTNNB1 , CXCR4 , CYB5R4 , DDB1 , DDIT4 , DNAJB6 , DNAJC3 , EEF1D , EGR1 , ENO1 , EYS , FAM162A , FBXL6 , FOS , FOXO1 , GADD45A , GPI , GSN , H2AW , HSBP1 , HSD11B2 , HSP90AA1, HSP90AB1, HSP90B1 , HSPB1 , HYOU1 , ID2 , IER5 , IGF1R , IG…	16.0256
positive regulation of molecular function	874	140	0.00492	ABI1 , ACVR2B , ADAM9 , ADRM1 , AFDN , AGRN , AMFR , AMH , ANP32B , ANXA2 , ARC , ARRDC3 , ATP1B1 , B2M , BAMBI , BBC3 , BCAP31 , CALM1 , CALM3 , CCN1 , CCNY , CD81 , CDC42 , CDK5R1 , CHP1 , CHRNA7 , CHTF18 , CIB1 , COPS8 , CRKL , CRTC2 , CTNNB1 , DBI , DENND1B , DERL1 , DIPK2A , DLC1 , EDF1 , EEF1A2 , EGR1 , EIF3E , EPB41L5 , ERP29 , EVI5 , EZH2 , FAM162A , FBLN1 , FER , FGFR3 , FKBP1A , GPER1 ,…	16.0183
homeostatic process	832	133	0.00652	ABCA2 , ACADVL , ACTB , ACTG1 , ACVR2A , ACVR2B , AKR1B1 , APOM , ARF1 , ARRDC3 , ATOX1 , ATP1A1 , ATP1B1 , ATP2C1 , ATP5F1B , ATP6AP1 , ATP6AP2 , B2M , BCAP31 , BTBD9 , CACNA1F , CALM1 , CALM3 , CCDC186 , CDK5RAP3, CEBPB , CHD7 , CHP1 , CHRNA7 , CITED2 , CKB , CLDN12 , COMMD9 , CPS1 , CRTC2 , CRY1 , CTNNB1 , CXCR4 , CYB5R4 , DDB1 , DEF8 , DGAT1 , EGR1 , EZH2 , FKBP1A , FOXO1 , FTH1 , FTL , FUNDC…	15.9856
response to organic substance	1502	240	0.00024	ABCA2 , ACTB , ACTG1 , ACVR2A , ACVR2B , ADAM9 , AGRN , AHR , AMFR , AMH , ANXA5 , APLP1 , APRT , ARSB , ASS1 , ATF3 , ATP1A1 , ATP5F1A , ATP5F1B , B2M , B3GNT2 , BAMBI , BCAP31 , BCLAF1 , BSG , CALM3 , CASTOR3 , CCDC186 , CCN1 , CD63 , CD68 , CD81 , CDC42 , CDC73 , CDK5R1 , CDK5RAP3, CDKN2D , CEBPB , CHRNA7 , CIB1 , CITED2 , CITED4 , CNTF , COL6A1 , CPS1 , CREBRF , CRKL , CRY1 , CRYAB , CTNNA1 ,…	15.9787
regulation of localization	1373	219	0.00052	ABCA2 , ACTB , ACTG1 , ADAM9 , ADAMTS1 , AFDN , AKAP8L , ANP32B , ANXA2 , AP2M1 , AP2S1 , APOC1 , ARC , ARF1 , ARHGDIG , ARL6IP1 , ARPP19 , ARSB , ATP1A1 , ATP1B1 , ATP2C1 , ATP5F1A , ATP5F1B , ATP8A1 , B2M , BBC3 , BCAP31 , BNIP3L , BRAF , BTBD9 , BTF3 , CACNA1F , CACNB4 , CALM1 , CALM3 , CAMK2G , CARMIL2 , CCN1 , CCT7 , CD2AP , CD63 , CD81 , CDC42 , CDK5R1 , CDK5RAP3 , CEBPB , CHD7 , CHMP2A , C…	15.9505
regulation of cellular protein metabolic process	1461	233	0.00033	ABCA2 , ABI1 , ACTB , ACVR2A , ACVR2B , ADAM9 , ADRM1 , AKAP8L , ANP32B , ANXA2 , APLP2 , ARL6IP1 , ARPP19 , ARRDC3 , BBC3 , BCAP31 , BRAF , BRD4 , BZW2 , CALM1 , CALM3 , CCN1 , CCNI , CCNL1 , CCNY , CD81 , CDK2AP1 , CDK5R1 , CDK5RAP3, CDKN2D , CELF1 , CHP1 , CHRNA7 , CIB1 , CNTF , COPS8 , COPS9 , CRKL , CRTAP , CRY1 , CRYAB , CSDE1 , CST3 , CSTB , CTNNB1 , DBI , DCP2 , DDIT4 , DERL1 , DIP2A , DI…	15.948
positive regulation of cellular protein metabolic process	841	134	0.00708	ABCA2 , ABI1 , ACVR2A , ACVR2B , ADAM9 , ADRM1 , AKAP8L , ANP32B , ANXA2 , ARRDC3 , BBC3 , BCAP31 , BRAF , BRD4 , CALM1 , CALM3 , CCN1 , CCNY , CD81 , CDK2AP1 , CDK5R1 , CDK5RAP3, CHP1 , CHRNA7 , CIB1 , CNTF , COPS8 , CRKL , CRY1 , CSDE1 , CTNNB1 , DERL1 , DIP2A , DIPK2A , DLC1 , DNAJC3 , DYRK1A , EEF2 , EGR1 , EIF2S3 , EIF2S3B , EIF3E , EIF5A , ELOB , ENO1 , ERP29 , EZH2 , FAM162A , FBLN1 , FGFR…	15.9334
positive regulation of catalytic activity	659	105	0.01625	ABI1 , ACVR2B , ADAM9 , ADRM1 , AFDN , AGRN , ANP32B , ARRDC3 , BBC3 , BCAP31 , CALM1 , CALM3 , CCN1 , CCNY , CD81 , CDC42 , CDK5R1 , CHRNA7 , CHTF18 , CIB1 , COPS8 , CRKL , CTNNB1 , DBI , DENND1B , DIPK2A , DLC1 , EEF1A2 , EGR1 , ERP29 , EVI5 , EZH2 , FAM162A , FBLN1 , FGFR3 , GPER1 , GRN , GSN , HBEGF , HMBOX1 , HNRNPU , HSP90AA1, HSP90AB1, IGF1R , IQGAP1 , ITGB1 , LGMN , LGR4 , MAGED1 , MAP4K4…	15.9332
negative regulation of RNA biosynthetic process	816	129	0.01055	ACVR2B , AEBP1 , AHR , ATF3 , ATF7IP , BACH1 , BCLAF1 , BHLHE40, BRMS1L , CBX4 , CDC73 , CDK5R1 , CEBPB , CHD3 , CITED2 , CREG1 , CRY1 , CRYAB , CTNNB1 , CUX1 , DICER1 , DNAJB6 , DR1 , EGR1 , EIF4A2 , ELK4 , ENO1 , EZH2 , FLNA , FNIP2 , FOXO1 , GADD45A, H1-2 , H1-4 , HDAC1 , HDGF , HES1 , HEXIM1 , HEY1 , HHEX , HIC2 , HMBOX1 , HMGA1 , HNRNPU , HSBP1 , ID1 , ID2 , ID3 , ILF3 , INSM1 , IRF2BPL, IRF…	15.8088
negative regulation of nucleic acid-templated transcription	816	129	0.01055	ACVR2B , AEBP1 , AHR , ATF3 , ATF7IP , BACH1 , BCLAF1 , BHLHE40, BRMS1L , CBX4 , CDC73 , CDK5R1 , CEBPB , CHD3 , CITED2 , CREG1 , CRY1 , CRYAB , CTNNB1 , CUX1 , DICER1 , DNAJB6 , DR1 , EGR1 , EIF4A2 , ELK4 , ENO1 , EZH2 , FLNA , FNIP2 , FOXO1 , GADD45A, H1-2 , H1-4 , HDAC1 , HDGF , HES1 , HEXIM1 , HEY1 , HHEX , HIC2 , HMBOX1 , HMGA1 , HNRNPU , HSBP1 , ID1 , ID2 , ID3 , ILF3 , INSM1 , IRF2BPL, IRF…	15.8088
animal organ development	1672	263	0.00032	ABI1 , ACTB , ACVR2A , ACVR2B , ADAM9 , ADAMTS1 , AGRN , AKR1B1 , AMH , ANP32B , ANXA2 , APLP1 , APRT , ARID4B , ARRDC3 , ASH1L , ASS1 , ATF3 , ATP5PB , ATP5PF , ATP6AP1 , B2M , BAMBI , BBS5 , BMP1 , BRAF , BSG , BTBD3 , C12orf57, CALM1 , CALM3 , CCN1 , CD164 , CD81 , CDC42 , CDC73 , CDK5R1 , CDK5RAP3, CEBPB , CHD2 , CHD7 , CIB1 , CITED2 , CKB , CNFN , CNOT4 , CNTF , COPRS , COX6B1 , CPS1 , CRIP2…	15.7297
negative regulation of transcription, DNA-templated	814	128	0.0128	ACVR2B , AEBP1 , AHR , ATF3 , ATF7IP , BACH1 , BCLAF1 , BHLHE40, BRMS1L , CBX4 , CDC73 , CDK5R1 , CEBPB , CHD3 , CITED2 , CREG1 , CRY1 , CRYAB , CTNNB1 , CUX1 , DICER1 , DNAJB6 , DR1 , EGR1 , ELK4 , ENO1 , EZH2 , FLNA , FNIP2 , FOXO1 , GADD45A, H1-2 , H1-4 , HDAC1 , HDGF , HES1 , HEXIM1 , HEY1 , HHEX , HIC2 , HMBOX1 , HMGA1 , HNRNPU , HSBP1 , ID1 , ID2 , ID3 , ILF3 , INSM1 , IRF2BPL, IRF7 , JARID…	15.7248
negative regulation of nitrogen compound metabolic process	1490	234	0.00081	ABCA2 , ACVR2B , AEBP1 , AHR , ANXA2 , APLP2 , APOC1 , ARL6IP1 , ARPP19 , ATF3 , ATF7IP , BACH1 , BCLAF1 , BHLHE40 , BRMS1L , CALM1 , CALM3 , CBX4 , CDC73 , CDK5R1 , CDK5RAP3, CDKN2D , CEBPB , CELF1 , CHD3 , CHP1 , CHRNA7 , CIB1 , CITED2 , COPS9 , CREG1 , CRKL , CRTAP , CRY1 , CRYAB , CSDE1 , CST3 , CSTB , CTNNB1 , CUX1 , DBI , DCP2 , DDIT4 , DICER1 , DNAJB6 , DNAJC3 , DR1 , DUSP10 , DYRK1A , EGR…	15.7047
response to endogenous stimulus	796	125	0.0144	ABCA2 , ACTB , ACVR2A , ACVR2B , ADAM9 , AHR , APLP1 , APRT , ARSB , ASS1 , ATP1A1 , ATP5F1A , BAMBI , BSG , CALM3 , CASTOR3 , CCN1 , CD68 , CD81 , CEBPB , CIB1 , CITED2 , CITED4 , COL6A1 , CPS1 , CRKL , CRY1 , CTNNA1 , CTNNB1 , CTSL , DDIT4 , EGR1 , EPB41L5 , EZH2 , FER , FGFR3 , FKBP1A , FLNA , FOS , FOXO1 , GAREM1 , GNAI1 , GNAS , GPER1 , GPI , HADHA , HDAC1 , HES1 , HNRNPU , HSD11B2 , HSP90AB…	15.7035
peptidyl-amino acid modification	806	126	0.01609	ABI1 , ACTB , AGBL3 , AGBL5 , ARID4B , ASH1L , BLOC1S1 , BRAF , BRD4 , CALM1 , CALM3 , CBX4 , CD81 , CDK5R1 , CLK1 , CNTF , COPRS , CRTAP , CRTC2 , CSKMT , CSNK1G3 , CTNNB1 , CXXC1 , DAD1 , DDIT4 , DIP2A , DPM3 , DR1 , DYRK1A , EGR1 , EZH2 , FER , FGFR3 , FKBP1A , FNIP2 , GADD45A , GALNT4 , GAPDH , GPD1L , H1-2 , H1-4 , HBEGF , HES1 , HINT1 , HIPK1 , HIPK3 , HSP90AA1, HSP90AB1, IGF1R , IL6ST , IN…	15.6328
cellular component assembly	1847	288	0.00028	ABCA2 , ABCC4 , ACTB , ACTG1 , ADRM1 , AFDN , AGRN , ALDH9A1 , ANP32B , ANXA2 , AP2M1 , AP2S1 , APOC1 , APOM , ARC , ARL6IP1 , ARMC12 , ATF7IP , ATG16L2 , ATP5F1D , ATPAF2 , B2M , BANF1 , BBS5 , BDP1 , BRD2 , BRK1 , CAPZA2 , CARMIL2 , CCDC28B , CCNB1IP1 , CD2AP , CDC14A , CDC42 , CDC73 , CDH24 , CDK5R1 , CELF1 , CENPC , CEP152 , CEP70 , CEP83 , CETN2 , CHMP2A , COA1 , COPS8 , COX16 , COX7A2 , COX…	15.5929
regulation of transport	842	131	0.01651	ABCA2 , ACTB , ACTG1 , ADAM9 , AKAP8L , ANP32B , ANXA2 , AP2M1 , AP2S1 , APOC1 , ARC , ARF1 , ARL6IP1 , ARPP19 , ATP1A1 , ATP1B1 , ATP2C1 , ATP8A1 , B2M , BBC3 , BCAP31 , BNIP3L , BRAF , BTBD9 , CACNA1F , CACNB4 , CALM1 , CALM3 , CAMK2G , CD2AP , CD63 , CD81 , CDC42 , CDK5R1 , CEBPB , CHD7 , CHMP2A , CHP1 , CIB1 , CPSF6 , CRY1 , CRYAB , CTNNB1 , CXCR4 , DBI , DISP1 , DNAJC27 , ERGIC3 , ERP29 , FE…	15.5582
protein phosphorylation	881	137	0.0146	ABI1 , ACTB , ACVR2A , ACVR2B , ADAM9 , AKAP8L , AMH , BRAF , BRD2 , BRD4 , CALM1 , CALM3 , CAMK2G , CCN1 , CCNI , CCNL1 , CCNY , CD81 , CDC42 , CDK2AP1 , CDK5R1 , CDK5RAP3, CDKN2D , CHP1 , CHRNA7 , CIB1 , CLK1 , CNTF , COPS8 , CRKL , CRY1 , CSNK1G3 , DDIT4 , DIPK2A , DNAJC3 , DUSP10 , DYRK1A , EGR1 , EIF2A , ERP29 , EZH2 , FBLN1 , FER , FGFR3 , FNIP2 , FXR1 , GADD45A , GADD45B , GMFB , GPD1L , G…	15.5505
negative regulation of RNA metabolic process	897	139	0.0156	ACVR2B , AEBP1 , AHR , ATF3 , ATF7IP , BACH1 , BCLAF1 , BHLHE40 , BRMS1L , CBX4 , CDC73 , CDK5R1 , CEBPB , CHD3 , CITED2 , CREG1 , CRY1 , CRYAB , CSDE1 , CTNNB1 , CUX1 , DICER1 , DNAJB6 , DR1 , DYRK1A , EGR1 , EIF4A2 , ELK4 , ENO1 , EZH2 , FLNA , FNIP2 , FOXO1 , GADD45A , H1-2 , H1-4 , HDAC1 , HDGF , HES1 , HEXIM1 , HEY1 , HHEX , HIC2 , HMBOX1 , HMGA1 , HNRNPU , HSBP1 , ID1 , ID2 , ID3 , ILF3 , I…	15.4961
regulation of molecular function	1696	262	0.00103	ABCA2 , ABI1 , ACTB , ACVR2A , ACVR2B , ADAM9 , ADRM1 , AFDN , AGFG1 , AGRN , AMFR , AMH , ANP32B , ANXA2 , ANXA2P2 , ANXA5 , APLP2 , APOC1 , ARC , ARHGAP33, ARHGDIG , ARL6IP1 , ARPP19 , ARRDC3 , ATP1B1 , B2M , BAMBI , BBC3 , BCAP31 , BHLHE40 , CACNB4 , CALM1 , CALM3 , CCN1 , CCNI , CCNL1 , CCNL2 , CCNY , CCPG1 , CD81 , CDC42 , CDK5R1 , CDK5RAP3, CDKN2D , CHP1 , CHRNA7 , CHTF18 , CIB1 , COMMD6 , …	15.4481
cellular response to organic substance	1179	182	0.0069	ACTB , ACTG1 , ACVR2A , ACVR2B , ADAM9 , AHR , AMFR , APLP1 , APRT , ASS1 , ATF3 , ATP1A1 , ATP5F1A , ATP5F1B , B3GNT2 , BAMBI , BCLAF1 , CASTOR3 , CCDC186 , CCN1 , CD63 , CD68 , CDC42 , CDC73 , CDK5RAP3, CEBPB , CIB1 , CITED2 , CNTF , COL6A1 , CPS1 , CRKL , CRY1 , CTNNA1 , CTNNB1 , CTSL , CXCR4 , DDIT4 , DERL1 , DPYSL3 , EGR1 , EIF5A , EPB41L5 , EPS8 , ERMP1 , EZH2 , FER , FGFR3 , FKBP1A , FLNA …	15.4368
regulation of signal transduction	1627	251	0.00146	ACVR2A , ACVR2B , ADAM9 , AMFR , ANAPC15 , APLP1 , ARC , ARRDC3 , ASH1L , ATF3 , ATP2C1 , ATP6AP2 , ATP6V0C , BAMBI , BBC3 , BCAP31 , BCLAF1 , BRAF , BRD4 , CALM1 , CALM3 , CASTOR3 , CCN1 , CCNY , CD2AP , CD63 , CD81 , CDC42 , CDC73 , CDK5R1 , CDK5RAP3, CDKN2D , CHP1 , CHRNA7 , CIB1 , CITED2 , CRKL , CRY1 , CSNK1G3 , CTNNA1 , CTNNB1 , CXCR4 , CYRIB , CYTH3 , DDIT4 , DDT , DDX39B , DIPK2A , DLC1 ,…	15.4272
negative regulation of cellular metabolic process	1572	242	0.00203	ABCA2 , ACADVL , ACVR2B , AEBP1 , AHR , ANXA2 , APLP2 , APOC1 , ARL6IP1 , ARPP19 , ATF3 , ATF7IP , ATP1A1 , BACH1 , BCLAF1 , BHLHE40 , BRMS1L , CALM1 , CALM3 , CBX4 , CDC73 , CDK5R1 , CDK5RAP3, CDKN2D , CEBPB , CELF1 , CHD3 , CHP1 , CHRNA7 , CIB1 , CITED2 , COPS9 , CREG1 , CRKL , CRTAP , CRY1 , CRYAB , CSDE1 , CST3 , CSTB , CTNNB1 , CUX1 , DBI , DCP2 , DDIT4 , DICER1 , DNAJB6 , DNAJC15 , DNAJC3 ,…	15.3944
negative regulation of biosynthetic process	1041	160	0.01306	ABCA2 , ACADVL , ACVR2B , AEBP1 , AHR , APOC1 , ATF3 , ATF7IP , ATP1A1 , BACH1 , BCLAF1 , BHLHE40, BRMS1L , CBX4 , CDC73 , CDK5R1 , CEBPB , CELF1 , CHD3 , CITED2 , CREG1 , CRY1 , CRYAB , CSDE1 , CTNNB1 , CUX1 , DBI , DCP2 , DICER1 , DNAJB6 , DR1 , EGR1 , EIF3E , EIF4A2 , ELK4 , ENO1 , EZH2 , FLNA , FNIP2 , FOXO1 , FXR1 , GADD45A, GAPDH , GPER1 , GSTP1 , H1-2 , H1-4 , HBEGF , HDAC1 , HDGF , HES1 ,…	15.3698
negative regulation of macromolecule metabolic process	1710	262	0.00168	ACVR2B , AEBP1 , AHR , ALKBH5 , ANXA2 , APLP2 , ARL6IP1 , ARPP19 , ATF3 , ATF7IP , BACH1 , BANF1 , BCLAF1 , BHLHE40 , BRMS1L , CALM1 , CALM3 , CBX4 , CD2AP , CDC73 , CDK5R1 , CDK5RAP3 , CDKN2D , CEBPB , CELF1 , CHD3 , CHP1 , CHRNA7 , CIB1 , CITED2 , COPS9 , CREG1 , CRKL , CRTAP , CRY1 , CRYAB , CSDE1 , CST3 , CSTB , CTNNB1 , CUX1 , DBI , DCP2 , DDIT4 , DICER1 , DIP2A , DNAJB6 , DNAJC3 , DR1 , DUS…	15.3216
phosphorylation	1076	164	0.01617	ABI1 , ACTB , ACVR2A , ACVR2B , ADAM9 , AKAP8L , AMH , BRAF , BRD2 , BRD4 , CALM1 , CALM3 , CAMK2G , CCN1 , CCNI , CCNL1 , CCNY , CD81 , CDC42 , CDK2AP1 , CDK5R1 , CDK5RAP3, CDKN2D , CHP1 , CHRNA7 , CIB1 , CKB , CKM , CLK1 , CNTF , COPS8 , CRKL , CRY1 , CSNK1G3 , DDIT4 , DIPK2A , DNAJC3 , DUSP10 , DYRK1A , EEF1A2 , EGR1 , EIF2A , ENO1 , ENO2 , ENO3 , ERP29 , EZH2 , FBLN1 , FER , FGFR3 , FNIP2 , F…	15.2416
negative regulation of metabolic process	1835	279	0.00184	ABCA2 , ACADVL , ACVR2B , AEBP1 , AHR , ALKBH5 , ANXA2 , APLP2 , APOC1 , ARL6IP1 , ARPP19 , ARRDC3 , ATF3 , ATF7IP , ATP1A1 , BACH1 , BANF1 , BCLAF1 , BHLHE40 , BRMS1L , CALM1 , CALM3 , CBX4 , CD2AP , CDC73 , CDK5R1 , CDK5RAP3 , CDKN2D , CEBPB , CELF1 , CHD3 , CHP1 , CHRNA7 , CIB1 , CITED2 , COPS9 , CREG1 , CRKL , CRTAP , CRY1 , CRYAB , CSDE1 , CST3 , CSTB , CTNNB1 , CUX1 , DBI , DCP2 , DDIT4 , D…	15.2044
intracellular signal transduction	1504	227	0.0075	ADAM9 , AHR , ANAPC15 , ARHGAP33, ARHGDIG , ASH1L , ATF3 , ATP1B1 , ATP2C1 , ATP6AP2 , BBC3 , BCAP31 , BCLAF1 , BRAF , BRD4 , BRK1 , CALM1 , CALM3 , CAPS , CASTOR3 , CCN1 , CD2AP , CD81 , CDC42 , CDC5L , CDK5RAP3, CDKN2D , CEBPB , CFL1 , CHP1 , CHRNA7 , CIB1 , COPS8 , CRKL , CRY1 , CRYAB , CTNNB1 , CXCR4 , CYRIB , CYTH3 , DDIT4 , DDT , DDX39B , DEF8 , DICER1 , DIPK2A , DLC1 , DNAJC27 , DOCK1 , DU…	15.0931
regulation of response to stimulus	2034	306	0.00205	ACTB , ACTG1 , ACVR2A , ACVR2B , ADAM9 , AHR , AMFR , ANAPC15 , APLP1 , ARC , ARRDC3 , ASH1L , ATF3 , ATP2C1 , ATP6AP2 , ATP6V0C , B2M , BAMBI , BANF1 , BBC3 , BCAP31 , BCLAF1 , BRAF , BRD4 , BTNL9 , CALM1 , CALM3 , CAMK2G , CASTOR3 , CCN1 , CCNY , CD2AP , CD63 , CD81 , CDC42 , CDC73 , CDK5R1 , CDK5RAP3, CDKN2D , CEBPB , CELF1 , CHCHD2 , CHP1 , CHRNA7 , CIB1 , CITED2 , CNTF , CRKL , CRY1 , CSNK1G…	15.0442
negative regulation of cellular process	2801	421	0.00019	ABCA2 , ABI1 , ACADVL , ACVR2B , ADAM22 , ADAMTS1 , AEBP1 , AFDN , AHR , AKR1B1 , AMFR , ANAPC15 , ANP32B , ANXA2 , ANXA5 , AP2M1 , APLP1 , APLP2 , APOC1 , APOM , ARC , ARF1 , ARHGDIG , ARL6IP1 , ARPP19 , ARRDC3 , ASH1L , ASS1 , ATF3 , ATF7IP , ATP1A1 , ATP5F1A , ATP5F1B , B2M , B4GALT1 , BACH1 , BAMBI , BCLAF1 , BHLHE40 , BNIP3L , BRAF , BRMS1L , BTF3 , CALM1 , CALM3 , CAPZA2 , CARMIL2 , CASTOR3…	15.0303
anatomical structure morphogenesis	1344	202	0.0139	ABCA2 , ABI1 , ACTB , ACTG1 , ACVR2A , ACVR2B , ADAM9 , ADAMTS1 , AGRN , AMH , ANXA2 , APLP1 , APLP2 , ARC , ASH1L , ATP5F1B , ATP6AP2 , B3GNT2 , B4GALT1 , BAMBI , BBS5 , BMP1 , BRAF , BRD2 , BSG , BTBD3 , C12orf57, CARMIL2 , CCN1 , CCNB1IP1, CD81 , CDC42 , CDC73 , CDH24 , CDK5R1 , CEBPB , CFL1 , CHD7 , CHRNA7 , CIB1 , CITED2 , CNTF , COL6A1 , CRABP2 , CRKL , CRYAB , CST3 , CTNNA1 , CTNNA2 , CTNN…	15.0298
negative regulation of biological process	3031	454	0.00013	ABCA2 , ABI1 , ACADVL , ACVR2B , ADAM22 , ADAMTS1 , AEBP1 , AFDN , AHR , AKR1B1 , ALKBH5 , AMFR , AMH , ANAPC15 , ANP32B , ANXA2 , ANXA5 , AP2M1 , APLP1 , APLP2 , APOC1 , APOM , ARC , ARF1 , ARHGDIG , ARL6IP1 , ARPP19 , ARRDC3 , ASH1L , ASS1 , ATF3 , ATF7IP , ATP1A1 , ATP5F1A , ATP5F1B , B2M , B4GALT1 , BACH1 , BAMBI , BANF1 , BCLAF1 , BHLHE40 , BNIP3L , BRAF , BRMS1L , BTF3 , CALM1 , CALM3 , CAP…	14.9786
cellular nitrogen compound biosynthetic process	3061	457	0.00016	ABCA2 , ACOT7 , ACVR2A , ACVR2B , ADRM1 , AEBP1 , AGRN , AHR , AKAP8L , ALDH9A1 , AMH , APRT , ARID4B , ASCC3 , ASH1L , ASS1 , ATF3 , ATF7IP , ATP5F1A , ATP5F1B , ATP5F1D , ATP5F1E , ATP5MC1 , ATP5MC2 , ATP5MC3 , ATP5ME , ATP5MF , ATP5MG , ATP5PB , ATP5PD , ATP5PF , ATP5PO , ATP6V0C , BACH1 , BAMBI , BCLAF1 , BDP1 , BHLHE40 , BRD2 , BRD4 , BRMS1L , BZW2 , CBX4 , CCN1 , CCNL1 , CCNL2 , CCPG1 , CCT…	14.9298
cell differentiation	2017	301	0.00371	AAMDC , ABCA2 , ABI1 , ACADVL , ACTB , ACTG1 , ACVR2A , ACVR2B , ADAM9 , AFDN , AGFG1 , AGRN , AKR1B1 , ALKBH5 , AMH , ANP32B , ANXA2 , APLP1 , APLP2 , ARC , ARID4B , ARMC12 , ARSB , ATF3 , ATP5F1B , ATP6AP1 , B2M , B3GNT2 , B4GALT1 , BAMBI , BHLHE40 , BLOC1S1 , BMP1 , BSG , BTBD3 , BZW2 , C12orf57, CAMK2G , CCN1 , CCNB1IP1, CD63 , CD81 , CDC42 , CDC73 , CDK5R1 , CDK5RAP3, CEBPB , CELF1 , CEP152 …	14.9232
phosphorus metabolic process	1642	245	0.00948	ABCA2 , ABI1 , ACOT7 , ACTB , ACVR2A , ACVR2B , ADAM9 , AKAP8L , AMH , APOC1 , APRT , ARPP19 , ATP1A1 , ATP5F1A , ATP5F1B , ATP5F1D , ATP5F1E , ATP5MC1 , ATP5MC2 , ATP5MC3 , ATP5ME , ATP5MF , ATP5MG , ATP5PB , ATP5PD , ATP5PF , ATP5PO , ATP6V0C , BRAF , BRD2 , BRD4 , CALM1 , CALM3 , CAMK2G , CCN1 , CCNI , CCNL1 , CCNY , CD81 , CDC14A , CDC42 , CDK2AP1 , CDK5R1 , CDK5RAP3, CDKN2D , CHP1 , CHPT1 , …	14.9208
phosphate-containing compound metabolic process	1625	242	0.01087	ABCA2 , ABI1 , ACOT7 , ACTB , ACVR2A , ACVR2B , ADAM9 , AKAP8L , AMH , APOC1 , APRT , ARPP19 , ATP1A1 , ATP5F1A , ATP5F1B , ATP5F1D , ATP5F1E , ATP5MC1 , ATP5MC2 , ATP5MC3 , ATP5ME , ATP5MF , ATP5MG , ATP5PB , ATP5PD , ATP5PF , ATP5PO , ATP6V0C , BRAF , BRD2 , BRD4 , CALM1 , CALM3 , CAMK2G , CCN1 , CCNI , CCNL1 , CCNY , CD81 , CDC14A , CDC42 , CDK2AP1 , CDK5R1 , CDK5RAP3, CDKN2D , CHP1 , CHPT1 , …	14.8923
cellular developmental process	2035	303	0.00411	AAMDC , ABCA2 , ABI1 , ACADVL , ACTB , ACTG1 , ACVR2A , ACVR2B , ADAM9 , AFDN , AGFG1 , AGRN , AKR1B1 , ALKBH5 , AMH , ANP32B , ANXA2 , APLP1 , APLP2 , ARC , ARID4B , ARMC12 , ARSB , ATF3 , ATP5F1B , ATP6AP1 , B2M , B3GNT2 , B4GALT1 , BAMBI , BHLHE40 , BLOC1S1 , BMP1 , BSG , BTBD3 , BZW2 , C12orf57, CAMK2G , CCN1 , CCNB1IP1, CD63 , CD81 , CDC42 , CDC73 , CDK5R1 , CDK5RAP3, CEBPB , CELF1 , CEP152 …	14.8894
regulation of signaling	1815	270	0.00739	ACVR2A , ACVR2B , ADAM9 , AMFR , ANAPC15 , ANXA2 , APLP1 , ARC , ARF1 , ARRDC3 , ASH1L , ATF3 , ATP2C1 , ATP6AP2 , ATP6V0C , BAMBI , BBC3 , BCAP31 , BCLAF1 , BRAF , BRD4 , BTBD9 , CALM1 , CALM3 , CASTOR3 , CCN1 , CCNY , CD2AP , CD63 , CD81 , CDC42 , CDC73 , CDK5R1 , CDK5RAP3 , CDKN2D , CHD7 , CHP1 , CHRNA7 , CIB1 , CITED2 , CRKL , CRY1 , CSNK1G3 , CTNNA1 , CTNNB1 , CXCR4 , CYRIB , CYTH3 , DDIT4 ,…	14.876
regulation of cell communication	1804	268	0.00818	ACVR2A , ACVR2B , ADAM9 , AMFR , ANAPC15 , APLP1 , ARC , ARF1 , ARRDC3 , ASH1L , ATF3 , ATP2C1 , ATP6AP2 , ATP6V0C , BAMBI , BBC3 , BCAP31 , BCLAF1 , BRAF , BRD4 , BTBD9 , CALM1 , CALM3 , CASTOR3 , CCN1 , CCNY , CD2AP , CD63 , CD81 , CDC42 , CDC73 , CDK5R1 , CDK5RAP3 , CDKN2D , CHD7 , CHP1 , CHRNA7 , CIB1 , CITED2 , CRKL , CRY1 , CSNK1G3 , CTNNA1 , CTNNB1 , CXCR4 , CYRIB , CYTH3 , DDIT4 , DDT , D…	14.8559
positive regulation of metabolic process	2208	326	0.00472	ABCA2 , ABI1 , ACTB , ACTG1 , ACVR2A , ACVR2B , ADAM9 , ADRM1 , AFDN , AGRN , AHR , AKAP8L , AMH , ANP32B , ANXA2 , APOC1 , ARID4B , ARPP19 , ARRDC3 , ASH1L , ASS1 , ATF3 , ATF7IP , ATP6AP2 , B2M , BACH1 , BAMBI , BBC3 , BCAP31 , BCLAF1 , BNIP3L , BRAF , BRD4 , CALM1 , CALM3 , CCN1 , CCNY , CCPG1 , CCT7 , CD81 , CDC42 , CDC5L , CDC73 , CDK2AP1 , CDK5R1 , CDK5RAP3, CEBPB , CELF1 , CHCHD2 , CHD6 , …	14.7645
cellular biosynthetic process	3600	531	0.00011	ABCA2 , ACADVL , ACOT7 , ACVR2A , ACVR2B , ADI1 , ADRM1 , AEBP1 , AGPS , AGRN , AHR , AKAP8L , AKR1B1 , ALDH9A1 , ALG9 , AMH , APOC1 , APRT , ARID4B , ARPP19 , ASCC3 , ASH1L , ASS1 , ATF3 , ATF7IP , ATG16L2 , ATP1A1 , ATP5F1A , ATP5F1B , ATP5F1D , ATP5F1E , ATP5MC1 , ATP5MC2 , ATP5MC3 , ATP5ME , ATP5MF , ATP5MG , ATP5PB , ATP5PD , ATP5PF , ATP5PO , ATP6V0C , B3GNT2 , B4GALT1 , BACH1 , BAMBI , BCL…	14.75
positive regulation of macromolecule metabolic process	2045	301	0.0082	ABCA2 , ABI1 , ACTB , ACTG1 , ACVR2A , ACVR2B , ADAM9 , ADRM1 , AFDN , AGRN , AHR , AKAP8L , AMH , ANP32B , ANXA2 , ARID4B , ARRDC3 , ASH1L , ATF3 , ATF7IP , ATP6AP2 , B2M , BACH1 , BAMBI , BBC3 , BCAP31 , BCLAF1 , BRAF , BRD4 , CALM1 , CALM3 , CCN1 , CCNY , CCPG1 , CCT7 , CD81 , CDC42 , CDC5L , CDC73 , CDK2AP1 , CDK5R1 , CDK5RAP3, CEBPB , CELF1 , CHCHD2 , CHD6 , CHD7 , CHP1 , CHRNA7 , CHTF18 , C…	14.7188
macromolecule biosynthetic process	3052	446	0.0015	ABCA2 , ACVR2A , ACVR2B , ADRM1 , AEBP1 , AGRN , AHR , AKAP8L , ALG9 , AMH , ARID4B , ASCC3 , ASH1L , ATF3 , ATF7IP , ATG16L2 , B3GNT2 , B4GALT1 , BACH1 , BAMBI , BCLAF1 , BDP1 , BHLHE40 , BRD2 , BRD4 , BRMS1L , BZW2 , CBX4 , CCN1 , CCNL1 , CCNL2 , CCPG1 , CCT7 , CD81 , CDC5L , CDC73 , CDCA7 , CDK5R1 , CDK5RAP3 , CDKN2D , CEBPB , CELF1 , CHCHD2 , CHD2 , CHD3 , CHD6 , CHD7 , CHP1 , CHTF18 , CIB1 ,…	14.6134
positive regulation of biological process	3402	496	0.0008	AAMDC , ABCA2 , ABI1 , ACTB , ACTG1 , ACVR2A , ACVR2B , ADAM9 , ADAMTS1 , ADM5 , ADRM1 , AFDN , AGRN , AHR , AKAP8L , AMH , ANP32B , ANXA2 , AP2M1 , APOC1 , ARC , ARID4B , ARL6IP1 , ARMC12 , ARPP19 , ARRDC3 , ARSB , ASH1L , ASS1 , ATF3 , ATF7IP , ATP1A1 , ATP1B1 , ATP2C1 , ATP5F1A , ATP5F1B , ATP6AP2 , ATP6V0C , ATP8A1 , B2M , B4GALT1 , BACH1 , BAMBI , BBC3 , BCAP31 , BCLAF1 , BMP1 , BNIP3L , BRA…	14.5797
developmental process	3169	461	0.00175	AAMDC , ABCA2 , ABI1 , ACADVL , ACTB , ACTG1 , ACVR2A , ACVR2B , ADAM22 , ADAM9 , ADAMTS1 , AFDN , AGFG1 , AGRN , AHR , AKR1B1 , ALKBH5 , AMFR , AMH , ANP32B , ANXA2 , APLP1 , APLP2 , APRT , ARC , ARHGDIG , ARID4B , ARMC12 , ARRDC3 , ARSB , ASH1L , ASS1 , ATF3 , ATP2C1 , ATP5F1A , ATP5F1B , ATP5PB , ATP5PF , ATP6AP1 , ATP6AP2 , B2M , B3GNT2 , B4GALT1 , BAMBI , BBS5 , BCAP31 , BHLHE40 , BLOC1S1 , …	14.5472
system development	2182	317	0.01354	ABCA2 , ABI1 , ACTB , ACTG1 , ACVR2A , ACVR2B , ADAM22 , ADAMTS1 , AGRN , AHR , AKR1B1 , AMH , ANP32B , ANXA2 , APLP1 , APLP2 , ARC , ARID4B , ARSB , ASH1L , ASS1 , ATP5F1B , ATP5PB , ATP5PF , ATP6AP1 , ATP6AP2 , B2M , B3GNT2 , B4GALT1 , BBS5 , BHLHE40 , BLOC1S1 , BMP1 , BRD2 , BSG , BTBD3 , BZW2 , C12orf57, CALM1 , CALM3 , CAMK2G , CCN1 , CD164 , CD81 , CDC42 , CDC73 , CDK5R1 , CDK5RAP3, CEBPB ,…	14.528
positive regulation of cellular process	3208	465	0.00224	AAMDC , ABCA2 , ABI1 , ACTB , ACTG1 , ACVR2A , ACVR2B , ADAM9 , ADAMTS1 , ADRM1 , AFDN , AGRN , AHR , AKAP8L , ANP32B , ANXA2 , AP2M1 , APOC1 , ARC , ARID4B , ARL6IP1 , ARMC12 , ARPP19 , ARRDC3 , ARSB , ASH1L , ASS1 , ATF3 , ATF7IP , ATP1B1 , ATP2C1 , ATP5F1A , ATP5F1B , ATP6AP2 , ATP6V0C , ATP8A1 , B2M , B4GALT1 , BACH1 , BAMBI , BBC3 , BCAP31 , BCLAF1 , BNIP3L , BRAF , BRD4 , BRK1 , CALM1 , CAL…	14.495
multicellular organismal process	3266	472	0.00261	ABCA2 , ABCC4 , ABI1 , ACADVL , ACTB , ACTG1 , ACVR2A , ACVR2B , ADAM22 , ADAM9 , ADAMTS1 , ADM5 , AGFG1 , AGRN , AHR , AKR1B1 , ALKBH5 , AMFR , AMH , ANP32B , ANXA2 , ANXA5 , APLP1 , APLP2 , APOC1 , APOM , ARC , ARHGDIG , ARID4B , ARMC12 , ARRDC3 , ARSB , ASH1L , ASS1 , ATP1A1 , ATP1B1 , ATP5F1A , ATP5F1B , ATP5PB , ATP5PF , ATP6AP1 , ATP6AP2 , ATP8A1 , B2M , B3GNT2 , B4GALT1 , BAMBI , BANF1 , B…	14.4519
cellular macromolecule metabolic process	3779	545	0.00105	ABCA2 , ABI1 , ACTB , ACVR2A , ACVR2B , ADAM9 , ADRM1 , AGBL3 , AGBL5 , AKAP8L , ALG9 , ALKBH5 , AMFR , AMH , ANP32B , ANXA2 , APLP2 , ARID4B , ARL6IP1 , ARPP19 , ARRDC3 , ASCC3 , ASH1L , ATF7IP , ATG16L2 , B3GNT2 , B4GALT1 , BACH1 , BANF1 , BBC3 , BCAP31 , BLOC1S1 , BNIP3L , BRAF , BRD2 , BRD4 , BRMS1L , BZW2 , CALM1 , CALM3 , CAMK2G , CBX4 , CCN1 , CCNB1IP1 , CCNI , CCNL1 , CCNY , CCT7 , CD2AP …	14.4218
anatomical structure development	2888	415	0.00841	ABCA2 , ABI1 , ACADVL , ACTB , ACTG1 , ACVR2A , ACVR2B , ADAM22 , ADAM9 , ADAMTS1 , AFDN , AGRN , AHR , AKR1B1 , AMH , ANP32B , ANXA2 , APLP1 , APLP2 , APRT , ARC , ARHGDIG , ARID4B , ARMC12 , ARRDC3 , ARSB , ASH1L , ASS1 , ATF3 , ATP2C1 , ATP5F1B , ATP5PB , ATP5PF , ATP6AP1 , ATP6AP2 , B2M , B3GNT2 , B4GALT1 , BAMBI , BBS5 , BHLHE40 , BLOC1S1 , BMP1 , BRAF , BRD2 , BRK1 , BSG , BTBD3 , BTF3 , BZ…	14.3698
gene expression	3907	558	0.00233	ABCA2 , ACTG1 , ACVR2A , ACVR2B , ADRM1 , AEBP1 , AFDN , AGFG1 , AGRN , AHR , AKAP8L , ALKBH5 , AMH , ANXA2 , ARID4B , ARL6IP4 , ASCC3 , ASH1L , ATF3 , ATF7IP , ATP1B1 , ATP6AP2 , B2M , BACH1 , BAMBI , BANF1 , BCLAF1 , BDP1 , BHLHE40 , BMP1 , BRAF , BRD2 , BRD4 , BRMS1L , BTNL9 , BZW2 , CBX4 , CCN1 , CCNL1 , CCNL2 , CCPG1 , CD2AP , CD81 , CDC5L , CDC73 , CDCA7 , CDK5R1 , CDK5RAP3 , CEBPB , CELF1 …	14.2821
cellular component organization or biogenesis	3962	558	0.00856	ABCA2 , ABCC4 , ABI1 , ACTB , ACTG1 , ADAM9 , ADAMTS1 , ADRM1 , AEBP1 , AFDN , AGRN , AKAP8L , ALDH9A1 , ANAPC15 , ANP32B , ANXA2 , AP2M1 , AP2S1 , APLP1 , APLP2 , APOC1 , APOM , ARC , ARF1 , ARID4B , ARL6IP1 , ARMC12 , ARSB , ASCC3 , ASH1L , ATF7IP , ATG16L2 , ATP1B1 , ATP2C1 , ATP5F1D , ATP6AP2 , ATP8A1 , ATPAF2 , B2M , B3GNT2 , B4GALT1 , BANF1 , BBC3 , BBS5 , BCAP31 , BDP1 , BICD2 , BLOC1S1 , …	14.0838
metabolic process	7019	955	0.00679	ABCA2 , ABI1 , ACADVL , ACOT7 , ACTB , ACTG1 , ACVR2A , ACVR2B , ADAM22 , ADAM9 , ADAMTS1 , ADI1 , ADRM1 , AEBP1 , AFDN , AGBL3 , AGBL5 , AGFG1 , AGPS , AGRN , AHCY , AHR , AKAP8L , AKR1B1 , ALDH9A1 , ALG9 , ALKBH5 , AMFR , AMH , ANP32B , ANXA2 , APLP2 , APOC1 , APOM , APRT , ARID4B , ARL6IP1 , ARL6IP4 , ARPP19 , ARRDC3 , ARSB , ASCC3 , ASH1L , ASRGL1 , ASS1 , ATF3 , ATF7IP , ATG16L2 , ATP1A1 , A…	13.6059

## Sheet: THZ531 Down GO
GO	Annotated	Significant	classicFisher	SignificantGenes	FractionGenes
positive regulation of JUN kinase activity	24	12	0.00052	AXIN1 , DAB2IP , DUSP19 , ERN1 , MAP2K7 , MAP3K10 , MAP3K11 , PTK2B , TAOK3 , TNFRSF11A, TRAF2 , TRAF6	50
rRNA methylation	24	11	0.0022	DIMT1 , EMG1 , FDXACB1 , FTSJ3 , METTL25B, MRM1 , MRM2 , MRM3 , NSUN3 , NSUN4 , TRMT61B	45.8333
tRNA methylation	40	18	0.00013	BCDIN3D, METTL1 , METTL2A, METTL2B, METTL6 , MTO1 , NSUN3 , THUMPD2, THUMPD3, TRMO , TRMT10B, TRMT10C, TRMT13 , TRMT1L , TRMT44 , TRMT5 , TRMT61A, TRMT61B	45
negative regulation of DNA replication	25	11	0.00327	BLM , BRCA2 , CDAN1 , CDC6 , FBH1 , LIG3 , MCIDAS , RAD17 , SMARCAL1, TTF1 , WAPL	44
mRNA modification	25	11	0.00327	CBLL1 , CMTR2 , PCIF1 , PUS1 , PUS7 , RPUSD2 , TRMT10C, TRMT61A, TRMT61B, VIRMA , ZC3H13	44
regulation of JUN kinase activity	34	14	0.00203	AXIN1 , DAB2IP , DUSP16 , DUSP19 , ERN1 , MAP2K7 , MAP3K10 , MAP3K11 , PTK2B , TAOK3 , TNFRSF11A, TRAF2 , TRAF6 , ZNF675	41.1765
regulation of phosphatidylinositol 3-kinase activity	27	11	0.00664	DAB2IP , FGF2 , IRS1 , PIK3IP1, PIK3R3 , PIK3R4 , PTK2B , SRC , VAV2 , WDR81 , WDR91	40.7407
ncRNA 3'-end processing	38	15	0.00234	ELAC1 , ERI1 , ERI2 , EXOSC2 , EXOSC3 , EXOSC4 , INTS14 , INTS2 , INTS5 , LARP7 , PTCD1 , TENT4B , TOE1 , TRMT10C, TUT1	39.4737
replication fork processing	36	14	0.00381	BLM , BRCA2 , DNA2 , EME1 , ETAA1 , EXD2 , FBH1 , MUS81 , PRIMPOL , RAD51 , RFWD3 , SETMAR , SMARCAL1, TRAIP	38.8889
positive regulation of MAP kinase activity	49	19	0.00084	AJUBA , AXIN1 , CSK , DAB2IP , DUSP19 , ERN1 , FGF2 , INSR , MAP2K7 , MAP3K10 , MAP3K11 , NTF3 , PSEN1 , PTK2B , SRC , TAOK3 , TNFRSF11A, TRAF2 , TRAF6	38.7755
dorsal/ventral pattern formation	44	17	0.00162	ARL13B, AXIN1 , CDK20 , CXXC4 , DDIT3 , FOXN4 , GLI1 , GLI2 , GORAB , GPR161, LHX2 , MKS1 , PRKACB, PSEN1 , RNF220, SMAD6 , TULP3	38.6364
negative regulation of viral process	38	14	0.0067	LARP7 , MAVS , MORC2 , PLSCR1, RESF1 , TASOR , TRIM11, TRIM21, TRIM26, TRIM27, TRIM32, TRIM62, TRIM8 , ZNFX1	36.8421
positive regulation of response to endoplasmic reticulum stress	30	11	0.01613	BOK , CAV1 , DAB2IP, DDIT3 , ERN1 , NCK2 , NFE2L2, RNF185, RNFT1 , SIRT1 , XBP1	36.6667
interleukin-6 production	41	15	0.00548	ADORA2B, ARHGEF2, ARRB1 , CSK , EOLA1 , GBA , HYAL2 , MAVS , NLRX1 , SELENOS, SPHK2 , TICAM1 , TRAF6 , UCN , XBP1	36.5854
regulation of interleukin-6 production	41	15	0.00548	ADORA2B, ARHGEF2, ARRB1 , CSK , EOLA1 , GBA , HYAL2 , MAVS , NLRX1 , SELENOS, SPHK2 , TICAM1 , TRAF6 , UCN , XBP1	36.5854
negative regulation of cytokine-mediated signaling pathway	33	12	0.01311	CARD8 , CAV1 , MUL1 , NR1H2 , NR1H3 , PELI3 , PIAS4 , TRAIP , TTLL12, XIAP , YTHDF2, ZNF675	36.3636
negative regulation of response to cytokine stimulus	36	13	0.01066	CARD8 , CAV1 , MAPK7 , MUL1 , NR1H2 , NR1H3 , PELI3 , PIAS4 , TRAIP , TTLL12, XIAP , YTHDF2, ZNF675	36.1111
regulation of tumor necrosis factor-mediated signaling pathway	34	12	0.01688	CARD8 , IKBKB , NKIRAS1 , PELI3 , PIAS4 , RIPK1 , TNFRSF1A, TRAF2 , TRAIP , TRIM32 , XIAP , ZNF675	35.2941
snRNA metabolic process	52	18	0.00488	CC2D1A, EXOSC2, EXOSC3, EXOSC4, ICE2 , INTS14, INTS2 , INTS5 , INTS9 , LARP7 , MEPCE , METTL4, RPAP2 , SNAPC1, TOE1 , TUT1 , ZCCHC8, ZNF143	34.6154
rRNA modification	35	12	0.02142	DIMT1 , EMG1 , FDXACB1 , FTSJ3 , METTL25B, MRM1 , MRM2 , MRM3 , NSUN3 , NSUN4 , RPUSD2 , TRMT61B	34.2857
regulation of MAP kinase activity	88	30	0.00044	AJUBA , AXIN1 , CAV1 , CDK12 , CSK , DAB2IP , DUSP16 , DUSP19 , ERN1 , FGF2 , GBA , HYAL2 , INSR , MAP2K7 , MAP3K10 , MAP3K11 , NTF3 , PIK3CB , PSEN1 , PTK2B , SMPD1 , SOS1 , SRC , STK38 , TAOK3 , TNFRSF11A, TRAF2 , TRAF6 , TRIB3 , ZNF675	34.0909
regulation of phosphatidylinositol 3-kinase signaling	50	17	0.00751	BTN2A2 , CEP55 , DAB2IP , ENTPD5 , FGF2 , INPP5E , INSR , PIK3IP1, PIP5K1A, PIP5K1C, PPARD , PRR5 , PRR5L , PTPN13 , SIRT1 , SRC , WNT16	34
regulation of histone deacetylation	33	11	0.03328	PRKD2 , PRMT6 , SGF29 , SIRT1 , SKI , SPHK2 , SUV39H1, TADA2A , UCN , ZBTB7B , ZZZ3	33.3333
DNA-templated DNA replication maintenance of fidelity	43	14	0.02157	BLM , BRCA2 , DNA2 , EME1 , ETAA1 , EXD2 , FBH1 , MUS81 , PRIMPOL , RAD51 , RFWD3 , SETMAR , SMARCAL1, TRAIP	32.5581
regulation of fatty acid metabolic process	37	12	0.03309	BRCA1 , CAV1 , ERFE , INSIG1 , IRS1 , NR1H2 , NR1H3 , PPARD , SIRT1 , SLC45A3, TRIB3 , TYSND1	32.4324
cytokinetic process	37	12	0.03309	ALKBH4 , ANLN , AURKB , BIN3 , CEP55 , CHMP6 , CHMP7 , KLHDC8B, RTKN , SNX33 , SPIRE2 , VPS4B	32.4324
positive regulation of DNA replication	34	11	0.04112	BAZ1A , CDC7 , DBF4B , DNA2 , E2F7 , E2F8 , GLI1 , GLI2 , INO80 , TNFAIP1, UCN	32.3529
positive regulation of JNK cascade	50	16	0.0173	AXIN1 , DAB2IP , DIXDC1 , DUSP19 , MAP2K7 , MAP3K10 , MAP3K11 , PTK2B , RIPK1 , SH3RF3 , TAOK3 , TNFRSF19, TRAF2 , TRAF6 , WNT16 , XIAP	32
regulation of DNA-templated DNA replication	47	15	0.02133	BLM , BRCA2 , CDC7 , DBF4B , E2F7 , E2F8 , FBH1 , GINS1 , INO80 , LIG3 , MCIDAS , METTL4 , RFC4 , SMARCAL1, TICRR	31.9149
positive regulation of innate immune response	60	19	0.01128	CASP6 , EP300 , FADD , IKBKB , MAVS , MED1 , PLSCR1, POLR3B, POLR3C, POLR3F, POLR3G, PVR , RNF185, SIN3A , SRC , TRAF6 , TRIM41, TRIM62, ZNFX1	31.6667
regulation of lipid kinase activity	38	12	0.04037	DAB2IP , FGF2 , IRS1 , PIK3IP1, PIK3R3 , PIK3R4 , PIP4K2B, PTK2B , SRC , VAV2 , WDR81 , WDR91	31.5789
regulation of transcription by RNA polymerase II	1581	487	0	ABT1 , AEBP2 , AJUBA , AKNA , ARHGEF2 , ARID3A , ARID4A , ARRB1 , ASXL2 , ATF7 , AURKB , BAZ1A , BCL3 , BCL9L , BCORL1 , BRCA1 , BRD3 , BRPF1 , CAV1 , CBX2 , CBX6 , CC2D1A , CC2D1B , CCNE1 , CDK12 , CEBPZ , CHD8 , CIC , CKAP2 , CREB1 , CREBL2 , CREBZF , CRK , CRX , CSRNP1 , CSRNP2 , CTBP2 , CTDSP1 , CXXC5 , DAB2IP , DDIT3 , DDX20 , DLX3 , DNAJA3 , DNAJC17 , DPF2 , E2F1 , E2F3 , E2F5 , E2F7 , E2F8…	30.8033
regulation of cytokine-mediated signaling pathway	75	23	0.00865	CARD8 , CAV1 , FADD , IKBKB , MAVS , MED1 , MUL1 , NKIRAS1 , NR1H2 , NR1H3 , PELI3 , PIAS4 , RIPK1 , RNF185 , TNFRSF1A, TRAF2 , TRAIP , TRIM32 , TRIM41 , TTLL12 , XIAP , YTHDF2 , ZNF675	30.6667
activation of GTPase activity	72	22	0.01055	ARHGAP22, ARHGAP24, ARHGEF19, CRK , EVI5L , NTF3 , PIP5K1A , PTK2B , RANGAP1 , RAP1GAP2, RHOG , RUNDC1 , SIPA1 , SIPA1L3 , SLC27A4 , TBC1D10A, TBC1D10B, TBC1D13 , TBC1D17 , TBC1D25 , TBC1D30 , TIAM2	30.5556
regulation of response to cytokine stimulus	79	24	0.00841	CARD8 , CAV1 , FADD , IKBKB , MAPK7 , MAVS , MED1 , MUL1 , NKIRAS1 , NR1H2 , NR1H3 , PELI3 , PIAS4 , RIPK1 , RNF185 , TNFRSF1A, TRAF2 , TRAIP , TRIM32 , TRIM41 , TTLL12 , XIAP , YTHDF2 , ZNF675	30.3797
transcription by RNA polymerase II	1646	498	0	ABT1 , AEBP2 , AJUBA , AKNA , ARHGEF2 , ARID3A , ARID4A , ARRB1 , ASXL2 , ATF7 , AURKB , AXIN1 , BAZ1A , BCL3 , BCL9L , BCORL1 , BRCA1 , BRD3 , BRPF1 , CAV1 , CBX2 , CBX6 , CC2D1A , CC2D1B , CCNE1 , CDK12 , CEBPZ , CHD8 , CIC , CKAP2 , CREB1 , CREBL2 , CREBZF , CRK , CRX , CSRNP1 , CSRNP2 , CTBP2 , CTDSP1 , CXXC5 , DAB2IP , DDIT3 , DDX20 , DLX3 , DNAJA3 , DNAJC17 , DPF2 , E2F1 , E2F3 , E2F5 , E2F…	30.2552
phosphatidylinositol 3-kinase signaling	63	19	0.01926	BTN2A2 , CEP55 , DAB2IP , ENTPD5 , FGF2 , INPP5E , INSR , IRS1 , PIK3CB , PIK3IP1, PIP5K1A, PIP5K1C, PPARD , PRR5 , PRR5L , PTPN13 , SIRT1 , SRC , WNT16	30.1587
regulation of response to endoplasmic reticulum stress	67	20	0.01861	BFAR , BOK , CAV1 , DAB2IP , DDIT3 , DNAJB9 , ERN1 , MBTPS2 , NCK2 , NFE2L2 , NR1H2 , NR1H3 , PIGBOS1, RNF185 , RNFT1 , SELENOS, SIRT1 , SYVN1 , UFL1 , XBP1	29.8507
positive regulation of defense response	105	31	0.00483	ADORA2B , CASP6 , CDK19 , EP300 , FADD , HYAL2 , IKBKB , LDLR , MAVS , MED1 , MEF2C , NAPEPLD , NINJ1 , PLSCR1 , POLR3B , POLR3C , POLR3F , POLR3G , PVR , RIPK1 , RNF185 , RNF31 , SIN3A , SRC , TNFRSF11A, TNFRSF1A , TRAF6 , TRIM41 , TRIM62 , UCN , ZNFX1	29.5238
regulation of innate immune response	105	31	0.00483	CASP6 , CRK , EP300 , FADD , IKBKB , MAVS , MED1 , MUL1 , NFE2L2, NLRX1 , NR1H2 , NR1H3 , PLSCR1, POLR3B, POLR3C, POLR3F, POLR3G, PVR , RNF135, RNF185, SIN3A , SRC , TRAF6 , TRAFD1, TRIM21, TRIM41, TRIM62, TTLL12, XIAP , YTHDF2, ZNFX1	29.5238
regulation of G2/M transition of mitotic cell cycle	85	25	0.01124	AURKA , AURKB , BLM , BRCA1 , BRCC3 , CCNB1 , CDC25A , CDC25C , CDC6 , CDC7 , CLSPN , DBF4B , DTL , FZR1 , INIP , KIF14 , MIIP , PABIR1 , RAD17 , SIN3A , TAOK3 , TICRR , TRIM39 , VPS4B , ZFYVE19	29.4118
RNA phosphodiester bond hydrolysis, endonucleolytic	58	17	0.03392	ABT1 , EDC3 , ELAC1 , ENDOV , ERN1 , EXO1 , EXOG , KHNYN , KRI1 , LACTB2, NOL9 , NUDT12, POP4 , RPP38 , SMG6 , TSEN2 , UTP23	29.3103
RNA 3'-end processing	99	29	0.00708	BARD1 , CPSF2 , CSTF1 , CSTF2T , CSTF3 , ELAC1 , ERI1 , ERI2 , EXOSC2 , EXOSC3 , EXOSC4 , INTS14 , INTS2 , INTS5 , LARP7 , LSM10 , PAPOLG , POLR2D , PTCD1 , RNF40 , TENT4B , TOE1 , TRMT10C, TUT1 , TUT7 , VIRMA , WDR33 , ZC3H3 , ZNF473	29.2929
recombinational repair	141	41	0.00182	AP5S1 , AP5Z1 , ARID2 , BLM , BRCA1 , BRCA2 , CDC7 , ERCC4 , EXD2 , FBH1 , FIGNL1 , HELQ , HROB , INIP , INO80 , KAT5 , LIG3 , MAGEF1 , MBTD1 , MEIOB , MRGBP , MUS81 , PALB2 , POLQ , RAD51 , RAD52 , RECQL5 , RFWD3 , RHNO1 , RMI1 , RMI2 , RPA2 , SHLD2 , SLX4 , SMCHD1 , TOP3A , VPS72 , XRCC2 , XRCC3 , YEATS4 , ZFYVE26	29.078
nucleic acid phosphodiester bond hydrolysis	187	54	0.00046	ABT1 , AEN , ALKBH1 , ANGEL2 , APEX2 , ASTE1 , CNOT6 , CPSF2 , CSTF2T , CSTF3 , DCLRE1A, DCLRE1B, DCP1B , DNA2 , EDC3 , ELAC1 , EME1 , ENDOV , ERCC4 , ERI1 , ERI2 , ERN1 , EXD2 , EXO1 , EXO5 , EXOG , EXOSC2 , EXOSC3 , EXOSC4 , ISG20L2, KHNYN , KRI1 , LACTB2 , MEIOB , MGME1 , NEIL3 , NOL9 , NUDT12 , PLSCR1 , PMS2 , PNRC2 , POP4 , REXO1 , RPP38 , RRP36 , SETMAR , SMG6 , TDP1 , TDP2 , TOE1 , TSEN2 ,…	28.877
DNA-templated DNA replication	146	42	0.00202	BAZ1A , BLM , BRCA2 , CCNE1 , CCNE2 , CDC6 , CDC7 , DBF4B , DNA2 , DNAJA3 , E2F7 , E2F8 , EME1 , ETAA1 , EXD2 , FBH1 , GINS1 , INO80 , LIG3 , MCIDAS , MCM10 , METTL4 , MGME1 , MUS81 , ORC2 , ORC5 , POLA2 , POLD3 , POLE2 , POLQ , PRIMPOL , RAD51 , RECQL5 , RFC4 , RFWD3 , SETMAR , SMARCAL1, TERF2 , TICRR , TRAIP , TWNK , WDHD1	28.7671
regulation of cell cycle G2/M phase transition	94	27	0.01202	AURKA , AURKB , BLM , BRCA1 , BRCC3 , CCNB1 , CDC25A , CDC25C , CDC6 , CDC7 , CLSPN , DBF4B , DTL , DYRK3 , FZR1 , ING4 , INIP , KIF14 , MIIP , PABIR1 , RAD17 , SIN3A , TAOK3 , TICRR , TRIM39 , VPS4B , ZFYVE19	28.7234
positive regulation of response to biotic stimulus	70	20	0.02961	CASP6 , EP300 , FADD , FBXO38, IKBKB , MAVS , MED1 , PLSCR1, POLR3B, POLR3C, POLR3F, POLR3G, PVR , RNF185, SIN3A , SRC , TRAF6 , TRIM41, TRIM62, ZNFX1	28.5714
endoplasmic reticulum unfolded protein response	63	18	0.03775	BFAR , BOK , DAB2IP , DDIT3 , DNAJB9 , EP300 , ERN1 , HERPUD2, MBTPS2 , NCK2 , NFE2L2 , PARP16 , PIGBOS1, QRICH1 , SELENOS, TBL2 , UFL1 , XBP1	28.5714
negative regulation of G2/M transition of mitotic cell cycle	56	16	0.04832	AURKB , BLM , BRCA1 , BRCC3 , CDC6 , CLSPN , DTL , FZR1 , INIP , MIIP , PABIR1 , RAD17 , TAOK3 , TICRR , TRIM39 , ZFYVE19	28.5714
positive regulation of stress-activated MAPK cascade	67	19	0.03594	AXIN1 , DAB2IP , DIXDC1 , DUSP19 , KLHDC10 , MAP2K7 , MAP3K10 , MAP3K11 , MAP3K3 , PTK2B , RELL1 , RIPK1 , SH3RF3 , TAOK3 , TNFRSF19, TRAF2 , TRAF6 , WNT16 , XIAP	28.3582
tumor necrosis factor-mediated signaling pathway	60	17	0.04594	CARD8 , CDIP1 , IKBKB , NKIRAS1 , PELI3 , PIAS4 , PTK2B , RIPK1 , TNFRSF11A, TNFRSF19 , TNFRSF1A , TRAF2 , TRAF6 , TRAIP , TRIM32 , XIAP , ZNF675	28.3333
regulation of DNA replication	113	32	0.00833	ACTR8 , BAZ1A , BLM , BRCA2 , CCNA2 , CDAN1 , CDC6 , CDC7 , DBF4B , DNA2 , E2F7 , E2F8 , ESCO1 , ESCO2 , FBH1 , GINS1 , GLI1 , GLI2 , INO80 , LIG3 , MCIDAS , METTL4 , ORC5 , RAD17 , RFC4 , SMARCAL1, TFPT , TICRR , TNFAIP1 , TTF1 , UCN , WAPL	28.3186
double-strand break repair via homologous recombination	139	39	0.00459	AP5S1 , AP5Z1 , ARID2 , BLM , BRCA1 , BRCA2 , CDC7 , ERCC4 , EXD2 , FBH1 , FIGNL1 , HELQ , INIP , INO80 , KAT5 , LIG3 , MAGEF1 , MBTD1 , MEIOB , MRGBP , MUS81 , PALB2 , POLQ , RAD51 , RAD52 , RECQL5 , RFWD3 , RMI1 , RMI2 , RPA2 , SHLD2 , SLX4 , SMCHD1 , TOP3A , VPS72 , XRCC2 , XRCC3 , YEATS4 , ZFYVE26	28.0576
regulation of transcription, DNA-templated	2116	591	0	ABT1 , ACTR8 , AEBP2 , AJUBA , AKNA , ANKRD49 , ARHGEF2 , ARID3A , ARID4A , ARRB1 , ASXL2 , ATF7 , AURKB , AXIN1 , BASP1 , BAZ1A , BCL3 , BCL9L , BCORL1 , BICRA , BICRAL , BLM , BRCA1 , BRCA2 , BRD3 , BRF2 , BRPF1 , BTRC , CARD8 , CASP8AP2 , CAV1 , CBFA2T3 , CBX2 , CBX6 , CBY1 , CC2D1A , CC2D1B , CCNA2 , CCNE1 , CDK12 , CEBPZ , CENPJ , CHD8 , CIC , CKAP2 , CNOT3 , CNOT6 , CNOT9 , CREB1 , CREBL2 ,…	27.9301
regulation of nucleic acid-templated transcription	2117	591	0	ABT1 , ACTR8 , AEBP2 , AJUBA , AKNA , ANKRD49 , ARHGEF2 , ARID3A , ARID4A , ARRB1 , ASXL2 , ATF7 , AURKB , AXIN1 , BASP1 , BAZ1A , BCL3 , BCL9L , BCORL1 , BICRA , BICRAL , BLM , BRCA1 , BRCA2 , BRD3 , BRF2 , BRPF1 , BTRC , CARD8 , CASP8AP2 , CAV1 , CBFA2T3 , CBX2 , CBX6 , CBY1 , CC2D1A , CC2D1B , CCNA2 , CCNE1 , CDK12 , CEBPZ , CENPJ , CHD8 , CIC , CKAP2 , CNOT3 , CNOT6 , CNOT9 , CREB1 , CREBL2 ,…	27.9169
regulation of RNA biosynthetic process	2123	592	0	ABT1 , ACTR8 , AEBP2 , AJUBA , AKNA , ANKRD49 , ARHGEF2 , ARID3A , ARID4A , ARRB1 , ASXL2 , ATF7 , AURKB , AXIN1 , BASP1 , BAZ1A , BCL3 , BCL9L , BCORL1 , BICRA , BICRAL , BLM , BRCA1 , BRCA2 , BRD3 , BRF2 , BRPF1 , BTRC , CARD8 , CASP8AP2 , CAV1 , CBFA2T3 , CBX2 , CBX6 , CBY1 , CC2D1A , CC2D1B , CCNA2 , CCNE1 , CDK12 , CEBPZ , CENPJ , CHD8 , CIC , CKAP2 , CNOT3 , CNOT6 , CNOT9 , CREB1 , CREBL2 ,…	27.8851
mitotic DNA integrity checkpoint signaling	79	22	0.03085	BLM , BRCA1 , BRCC3 , CASP2 , CDC6 , CLSPN , DTL , EME1 , FBXO31 , FZR1 , GIGYF2 , MUS81 , PPP1R10, RAD17 , RFWD3 , RPA2 , SETMAR , TAOK3 , TICRR , TRIM39 , WAC , XPC	27.8481
positive regulation of stress-activated protein kinase signaling cascade	69	19	0.04745	AXIN1 , DAB2IP , DIXDC1 , DUSP19 , KLHDC10 , MAP2K7 , MAP3K10 , MAP3K11 , MAP3K3 , PTK2B , RELL1 , RIPK1 , SH3RF3 , TAOK3 , TNFRSF19, TRAF2 , TRAF6 , WNT16 , XIAP	27.5362
transcription, DNA-templated	2212	609	0	ABT1 , ACTR8 , AEBP2 , AJUBA , AKNA , ANKRD49 , ARHGEF2 , ARID3A , ARID4A , ARRB1 , ASXL2 , ATF7 , AURKB , AXIN1 , BASP1 , BAZ1A , BCL3 , BCL9L , BCORL1 , BICRA , BICRAL , BLM , BRCA1 , BRCA2 , BRD3 , BRF2 , BRPF1 , BTRC , CARD8 , CASP8AP2 , CAV1 , CBFA2T3 , CBX2 , CBX6 , CBY1 , CC2D1A , CC2D1B , CCNA2 , CCNE1 , CDK12 , CEBPZ , CENPJ , CHD8 , CIC , CKAP2 , CNOT3 , CNOT6 , CNOT9 , CREB1 , CREBL2 ,…	27.5316
nucleic acid-templated transcription	2214	609	0	ABT1 , ACTR8 , AEBP2 , AJUBA , AKNA , ANKRD49 , ARHGEF2 , ARID3A , ARID4A , ARRB1 , ASXL2 , ATF7 , AURKB , AXIN1 , BASP1 , BAZ1A , BCL3 , BCL9L , BCORL1 , BICRA , BICRAL , BLM , BRCA1 , BRCA2 , BRD3 , BRF2 , BRPF1 , BTRC , CARD8 , CASP8AP2 , CAV1 , CBFA2T3 , CBX2 , CBX6 , CBY1 , CC2D1A , CC2D1B , CCNA2 , CCNE1 , CDK12 , CEBPZ , CENPJ , CHD8 , CIC , CKAP2 , CNOT3 , CNOT6 , CNOT9 , CREB1 , CREBL2 ,…	27.5068
RNA biosynthetic process	2227	612	0	ABT1 , ACTR8 , AEBP2 , AJUBA , AKNA , ANKRD49 , ARHGEF2 , ARID3A , ARID4A , ARRB1 , ASXL2 , ATF7 , AURKB , AXIN1 , BASP1 , BAZ1A , BCL3 , BCL9L , BCORL1 , BICRA , BICRAL , BLM , BRCA1 , BRCA2 , BRD3 , BRF2 , BRPF1 , BTRC , CARD8 , CASP8AP2 , CAV1 , CBFA2T3 , CBX2 , CBX6 , CBY1 , CC2D1A , CC2D1B , CCNA2 , CCNE1 , CDK12 , CEBPZ , CENPJ , CHD8 , CIC , CKAP2 , CNOT3 , CNOT6 , CNOT9 , CREB1 , CREBL2 ,…	27.4809
female gamete generation	73	20	0.04488	ASPM , AURKA , BRCA2 , DDX20 , HROB , KMT2D , MASTL , MEIOB , MLH3 , NCAPH , NDC80 , PTK2B , SIRT1 , SOS1 , SPIRE2, SRC , TUT7 , YTHDF2, ZFY , ZMIZ1	27.3973
G2/M transition of mitotic cell cycle	118	32	0.016	AURKA , AURKB , BLM , BRCA1 , BRCC3 , CCNA2 , CCNB1 , CDC25A , CDC25C , CDC6 , CDC7 , CLSPN , DBF4B , DTL , FBXL12 , FZR1 , INIP , KIF14 , MASTL , MELK , MIIP , PABIR1 , PKMYT1 , RAD17 , SIN3A , TAF2 , TAOK3 , TICRR , TRIM39 , VPS4B , WEE1 , ZFYVE19	27.1186
defense response to virus	141	38	0.01029	CARD8 , CCDC92 , ELMOD2 , EXOSC4 , FADD , GPATCH3, HYAL2 , IL10RB , IRF2 , KCNJ8 , MAP3K14, MAVS , MUL1 , NLRX1 , PLSCR1 , POLR3A , POLR3B , POLR3C , POLR3F , POLR3G , POLR3H , RNF135 , RNF185 , SIN3A , TICAM1 , TRIM11 , TRIM21 , TRIM26 , TRIM27 , TRIM32 , TRIM35 , TRIM41 , TRIM8 , TTC4 , UNC93B1, ZDHHC1 , ZNF175 , ZNFX1	26.9504
defense response to symbiont	141	38	0.01029	CARD8 , CCDC92 , ELMOD2 , EXOSC4 , FADD , GPATCH3, HYAL2 , IL10RB , IRF2 , KCNJ8 , MAP3K14, MAVS , MUL1 , NLRX1 , PLSCR1 , POLR3A , POLR3B , POLR3C , POLR3F , POLR3G , POLR3H , RNF135 , RNF185 , SIN3A , TICAM1 , TRIM11 , TRIM21 , TRIM26 , TRIM27 , TRIM32 , TRIM35 , TRIM41 , TRIM8 , TTC4 , UNC93B1, ZDHHC1 , ZNF175 , ZNFX1	26.9504
positive regulation of proteasomal ubiquitin-dependent protein catabolic process	78	21	0.04818	ANKIB1 , AURKA , AXIN1 , CAV1 , CBFA2T3 , CSNK1D , DET1 , FZR1 , GBA , HECTD1 , KEAP1 , NFE2L2 , PABIR1 , PRICKLE1, PSEN1 , RNF14 , RNF19A , SH3RF3 , TRIB3 , ZER1 , ZYG11B	26.9231
RNA phosphodiester bond hydrolysis	119	32	0.01806	ABT1 , ANGEL2 , CNOT6 , CPSF2 , CSTF2T , CSTF3 , EDC3 , ELAC1 , ENDOV , ERI1 , ERI2 , ERN1 , EXD2 , EXO1 , EXOG , EXOSC2 , EXOSC3 , EXOSC4 , ISG20L2, KHNYN , KRI1 , LACTB2 , NOL9 , NUDT12 , POP4 , RPP38 , RRP36 , SMG6 , TOE1 , TSEN2 , TUT1 , UTP23	26.8908
phosphatidylinositol-mediated signaling	82	22	0.04547	BTN2A2 , CEP55 , DAB2IP , ENTPD5 , FGF2 , INPP5E , INSR , IRS1 , PI4KB , PIK3CB , PIK3IP1, PIP5K1A, PIP5K1C, PLCE1 , PLCH1 , PPARD , PRR5 , PRR5L , PTPN13 , SIRT1 , SRC , WNT16	26.8293
DNA replication	250	67	0.00099	ACTR8 , BAZ1A , BLM , BRCA2 , CCNA2 , CCNE1 , CCNE2 , CDAN1 , CDC6 , CDC7 , CHAF1A , DBF4B , DNA2 , DNAJA3 , DTL , E2F7 , E2F8 , EME1 , ESCO1 , ESCO2 , ETAA1 , EXD2 , FAM111B , FBH1 , GINS1 , GLI1 , GLI2 , ING4 , INO80 , LIG3 , MCIDAS , MCM10 , METTL4 , MGME1 , MUS81 , NFIC , ORC2 , ORC5 , POLA2 , POLD3 , POLE2 , POLH , POLQ , PRIMPOL , RAD17 , RAD51 , RECQL5 , RFC4 , RFWD3 , RMI1 , RMI2 , RPA2 ,…	26.8
cell cycle G2/M phase transition	131	35	0.01533	AURKA , AURKB , BLM , BRCA1 , BRCC3 , CCNA2 , CCNB1 , CDC25A , CDC25C , CDC6 , CDC7 , CLSPN , DBF4B , DTL , DYRK3 , FBXL12 , FZR1 , ING4 , INIP , KIF14 , MASTL , MELK , MIIP , NDC80 , PABIR1 , PKMYT1 , RAD17 , SIN3A , TAF2 , TAOK3 , TICRR , TRIM39 , VPS4B , WEE1 , ZFYVE19	26.7176
double-strand break repair	236	63	0.00154	ACTR8 , AP5S1 , AP5Z1 , ARID2 , BLM , BRCA1 , BRCA2 , BRCC3 , CDC7 , CYREN , DCLRE1A , DCLRE1B , DNA2 , EME1 , ERCC4 , ESCO2 , EXD2 , FBH1 , FIGNL1 , HELQ , INIP , INO80 , KAT5 , KDM2A , KMT5C , LIG3 , MAGEF1 , MBTD1 , MEIOB , MIR221 , MRGBP , MUS81 , PALB2 , PIAS4 , POLM , POLQ , RAD51 , RAD52 , RECQL5 , RFWD3 , RMI1 , RMI2 , RPA2 , SETMAR , SETX , SHLD2 , SLF2 , SLX4 , SMARCAD1, SMARCAL1, SMCHD…	26.6949
mitotic cell cycle checkpoint signaling	120	32	0.02033	AURKB , BLM , BRCA1 , BRCC3 , BUB1B , CASP2 , CCNB1 , CDC6 , CLSPN , DTL , EME1 , FBXO31 , FZR1 , GIGYF2 , INIP , KLHL22 , MUS81 , NDC80 , PABIR1 , PPP1R10, RAD17 , RFWD3 , RPA2 , SETMAR , SPDL1 , TAOK3 , TICRR , TRIM39 , WAC , XPC , XRCC3 , ZFYVE19	26.6667
meiotic nuclear division	99	26	0.04049	ASPM , AURKA , BRCA2 , BUB1B , CCNE1 , CCNE2 , EME1 , ERCC4 , ESPL1 , FIGNL1 , FOXJ2 , FZR1 , GOLGA2 , KIF18A , MASTL , MEIOB , MLH3 , MUS81 , NCAPH , NDC80 , RAD51 , RMI1 , SGO1 , SLX4 , SPIRE2 , ZSCAN21	26.2626
regulation of response to biotic stimulus	158	41	0.01527	CARD8 , CASP6 , CCDC92 , CRK , DAPK1 , ELMOD2 , EP300 , FADD , FBXO38 , GPATCH3, IKBKB , MAVS , MED1 , MUL1 , NFE2L2 , NFKBIL1, NLRX1 , NR1H2 , NR1H3 , PLSCR1 , POLR3B , POLR3C , POLR3F , POLR3G , PVR , RNF135 , RNF185 , RNF31 , SIN3A , SRC , TIGAR , TRAF6 , TRAFD1 , TRIM21 , TRIM41 , TRIM62 , TTLL12 , XIAP , YTHDF2 , ZDHHC1 , ZNFX1	25.9494
meiotic cell cycle process	112	29	0.03787	ASPM , AURKA , BRCA2 , BUB1B , CCNE1 , CCNE2 , CDC25A , CDC25C , EME1 , ERCC4 , ESPL1 , FIGNL1 , FOXJ2 , FZR1 , GOLGA2 , KIF18A , MASTL , MEIOB , MLH3 , MUS81 , NCAPH , NDC80 , RAD51 , RMI1 , SGO1 , SLX4 , SPIRE2 , YTHDF2 , ZSCAN21	25.8929
positive regulation of protein serine/threonine kinase activity	116	30	0.03569	AJUBA , AXIN1 , CAB39 , CCNB1 , CDC6 , CSK , DAB2IP , DBF4B , DUSP19 , ERN1 , ETAA1 , FGF2 , INSR , MAP2K7 , MAP3K10 , MAP3K11 , NTF3 , PARP16 , PKD2 , PSEN1 , PSRC1 , PTK2B , RAPGEF2 , SIRT1 , SRC , STRADA , TAOK3 , TNFRSF11A, TRAF2 , TRAF6	25.8621
negative regulation of DNA metabolic process	109	28	0.04474	BLM , BRCA2 , CDAN1 , CDC6 , CYREN , ERCC4 , FBH1 , LIG3 , MAGEF1 , MCIDAS , MIR221 , POLQ , RAD17 , RECQL5 , RMI2 , SHLD2 , SLX4 , SMARCAL1, SMCHD1 , SMG6 , SRC , TENT4B , TERF2 , TINF2 , TTF1 , WAPL , ZNF91 , ZNF93	25.6881
tRNA metabolic process	173	44	0.01746	AARS1 , AARS2 , ADAT1 , ALKBH1 , ANKRD16, BCDIN3D, C9orf64, DTD2 , DTWD1 , DUS2 , DUS4L , ELAC1 , EXOSC2 , EXOSC3 , FARSA , METTL1 , METTL2A, METTL2B, METTL6 , MOCS3 , MTFMT , MTO1 , NSUN3 , OSGEPL1, PARS2 , POP4 , PTCD1 , PUS1 , PUS7 , RPP38 , THUMPD2, THUMPD3, TRMO , TRMT10B, TRMT10C, TRMT13 , TRMT1L , TRMT44 , TRMT5 , TRMT61A, TRMT61B, TRMU , TSEN2 , TYW5	25.4335
negative regulation of mitotic cell cycle	171	43	0.02245	ANGEL2 , AURKB , BLM , BRCA1 , BRCC3 , BTN2A2 , BUB1B , CASP2 , CCNB1 , CDC6 , CLSPN , CTDSP1 , DTL , E2F7 , EME1 , FBXO31 , FZR1 , GIGYF2 , INIP , KANK2 , KLHL22 , MIIP , MUS81 , NDC80 , NME6 , PABIR1 , PKD2 , PPP1R10, RAD17 , RFWD3 , RPA2 , SETMAR , SPDL1 , TAOK3 , TICRR , TOM1L2 , TRIM35 , TRIM39 , WAC , WEE1 , XPC , XRCC3 , ZFYVE19	25.1462
regulation of protein serine/threonine kinase activity	216	54	0.01304	AJUBA , AXIN1 , BLM , CAB39 , CASP3 , CAV1 , CCNA2 , CCNB1 , CCNE1 , CCNE2 , CCNF , CCNJL , CDC25A , CDC25C , CDC6 , CDK12 , CSK , DAB2IP , DBF4B , DUSP16 , DUSP19 , ERN1 , ETAA1 , FGF2 , GBA , HYAL2 , INSR , MAP2K7 , MAP3K10 , MAP3K11 , NTF3 , PARP16 , PIK3CB , PKD2 , PKMYT1 , PSEN1 , PSRC1 , PTK2B , RAPGEF2 , SESN2 , SIRT1 , SMPD1 , SOS1 , SRC , STK38 , STRADA , TAOK3 , TESK1 , TFAP4 , TNFRSF11…	25
meiotic cell cycle	148	37	0.03515	ASPM , AURKA , BRCA2 , BUB1B , CCNE1 , CCNE2 , CDC25A , CDC25C , EME1 , ERCC4 , ESPL1 , EXO1 , FIGNL1 , FOXJ2 , FZR1 , GOLGA2 , INSR , KIF18A , MASTL , MEIOB , MLH3 , MUS81 , NCAPH , NDC80 , PDIK1L , PKMYT1 , RAD51 , RMI1 , SGO1 , SLX4 , SPIRE2 , TOP3A , XRCC2 , YTHDF2 , ZFP42 , ZNF318 , ZSCAN21	25
macromolecule methylation	265	66	0.00719	ARID4A , BCDIN3D , BRCA1 , CBLL1 , CMTR2 , DIMT1 , EEF1AKMT1, EEF2KMT , EMG1 , FDXACB1 , FTSJ3 , JMJD4 , KDM4A , KMT2D , KMT5C , LARP7 , MBD3 , MEPCE , METTL1 , METTL18 , METTL25B , METTL2A , METTL2B , METTL4 , METTL6 , MRM1 , MRM2 , MRM3 , MTF2 , MTHFR , MTO1 , N6AMT1 , NSD1 , NSUN3 , NSUN4 , PCIF1 , PRDM4 , PRMT6 , RAB3D , RBM15B , SETD1A , SETD1B , SETDB2 , SETMAR , SIRT1 , SUV39H1 , SUV39H2 ,…	24.9057
I-kappaB kinase/NF-kappaB signaling	167	41	0.03642	AJUBA , BCL3 , BTRC , CANT1 , CARD8 , CC2D1A , CXXC5 , DAB2IP , FADD , IKBKB , IRAK1BP1, MAP3K14 , MAP3K3 , MAVS , MUL1 , NFKBIL1 , NKIRAS1 , NLRX1 , OTUD7B , RIPK1 , RNF31 , SIRT1 , SNIP1 , SPHK2 , TANK , TICAM1 , TNFRSF19, TNFRSF1A, TRAF2 , TRAF6 , TRIM21 , TRIM27 , TRIM32 , TRIM39 , TRIM62 , TRIM68 , TRIM8 , UFL1 , USP10 , ZDHHC13 , ZNF675	24.5509
DNA repair	458	112	0.00114	ACTR8 , ADPRS , ALKBH1 , AP5S1 , AP5Z1 , APEX2 , ARID2 , ASF1A , BLM , BRCA1 , BRCA2 , BRCC3 , CCDC117 , CDC7 , CHAF1A , CLSPN , CYREN , DCLRE1A , DCLRE1B , DNA2 , DTL , EME1 , EMSY , ENDOV , ERCC4 , ESCO2 , ETAA1 , EXD2 , EXO1 , EXO5 , FBH1 , FIGNL1 , FZR1 , HELQ , HINFP , HROB , INIP , INO80 , KAT5 , KDM2A , KMT5C , LIG3 , MAGEF1 , MBD4 , MBTD1 , MEIOB , MGME1 , MIR221 , MLH3 , MRGBP , MUS81 , …	24.4541
negative regulation of cell cycle process	225	55	0.01911	AURKB , BLM , BRCA1 , BRCC3 , BTN2A2 , BUB1B , CASP2 , CCNB1 , CCNF , CDC6 , CLSPN , CTDSP1 , DAB2IP , DNA2 , DTL , E2F1 , E2F7 , E2F8 , EME1 , ESPL1 , ETAA1 , FBXO31 , FZR1 , GIGYF2 , HINFP , INIP , KANK2 , KLHL22 , METTL13, MIIP , MUS81 , NDC80 , NME6 , NUBP1 , PABIR1 , PKD2 , PPP1R10, PPP2R5B, RAD17 , RFWD3 , RHNO1 , RPA2 , SETMAR , SPDL1 , TAOK3 , TERF2 , TICRR , TOM1L2 , TRIM39 , WAC , WAPL …	24.4444
protein polyubiquitination	195	47	0.03588	AKTIP , ANKIB1 , ANKRD39, AXIN1 , BARD1 , BFAR , BRCA1 , BTRC , CUL1 , DTL , FBXO28 , FBXO38 , FZR1 , HECTD1 , IRF2BP1, KLHL20 , MARCHF1, MARCHF7, MKRN3 , MUL1 , PELI3 , RNF111 , RNF135 , RNF14 , RNF146 , RNF165 , RNF185 , RNF19A , RNF31 , RNF34 , RNF40 , RNF41 , SYVN1 , TRAF2 , TRAF6 , TRIM2 , TRIM21 , TRIM27 , TRIM3 , TRIM32 , TRIM62 , TRIM68 , UBE2O , UBE2R2 , UBE2T , UBE2V2 , XIAP	24.1026
methylation	291	70	0.01321	ARID4A , BCDIN3D , BRCA1 , CBLL1 , CMTR2 , DIMT1 , EEF1AKMT1, EEF2KMT , EMG1 , FAM86C2P , FDXACB1 , FTSJ3 , JMJD4 , KDM4A , KMT2D , KMT5C , LARP7 , MBD3 , MEPCE , METTL1 , METTL13 , METTL18 , METTL23 , METTL25B , METTL2A , METTL2B , METTL4 , METTL6 , MRM1 , MRM2 , MRM3 , MTF2 , MTHFR , MTO1 , N6AMT1 , NSD1 , NSUN3 , NSUN4 , PCIF1 , PRDM10 , PRDM4 , PRMT6 , RAB3D , RBM15B , SETD1A , SETD1B , SETDB…	24.055
response to virus	193	46	0.04461	BCL3 , CARD8 , CCDC92 , CREBZF , ELMOD2 , EXOSC4 , FADD , GPATCH3 , HYAL2 , IFNAR1 , IKBKB , IL10RB , IRF2 , IVNS1ABP, KCNJ8 , MAP3K14 , MAVS , MUL1 , NLRX1 , PLSCR1 , POLR3A , POLR3B , POLR3C , POLR3F , POLR3G , POLR3H , RNF135 , RNF185 , RRP1B , SIN3A , SMPD1 , SRC , TICAM1 , TRIM11 , TRIM21 , TRIM26 , TRIM27 , TRIM32 , TRIM35 , TRIM41 , TRIM8 , TTC4 , UNC93B1 , ZDHHC1 , ZNF175 , ZNFX1	23.8342
negative regulation of cell cycle	274	65	0.02202	ANGEL2 , AURKB , BLM , BRCA1 , BRCC3 , BTN2A2 , BUB1B , CASP2 , CASP3 , CCNB1 , CCNF , CDC6 , CLSPN , CTDSP1 , DAB2IP , DNA2 , DTL , E2F1 , E2F7 , E2F8 , EME1 , ESPL1 , ETAA1 , FBXO31 , FZR1 , GIGYF2 , HINFP , INIP , KANK2 , KLHL22 , MCIDAS , METTL13, MIIP , MUS81 , NDC80 , NME6 , NUBP1 , NUDT6 , PABIR1 , PKD2 , PPP1R10, PPP2R5B, RAD17 , RFWD3 , RHNO1 , RPA2 , SETMAR , SIPA1 , SIRT1 , SPDL1 , SUV…	23.7226
DNA recombination	236	55	0.04473	ACTR8 , AP5S1 , AP5Z1 , APEX2 , ARID2 , BLM , BRCA1 , BRCA2 , CDC7 , CYREN , EME1 , ERCC4 , EXD2 , EXO1 , EXOSC3 , FBH1 , FIGNL1 , HELQ , HROB , INIP , INO80 , KAT5 , KMT5C , LIG3 , MAGEF1 , MBTD1 , MEIOB , MLH3 , MRGBP , MUS81 , PALB2 , POLM , POLQ , RAD51 , RAD52 , RECQL5 , RFWD3 , RHNO1 , RMI1 , RMI2 , RPA2 , SETX , SHLD2 , SLX4 , SMARCAD1, SMCHD1 , TERF2 , TFPT , THAP9 , TOP3A , VPS72 , XRCC2…	23.3051
regulation of defense response	250	58	0.04345	ADORA2B , AKNA , CASP6 , CCDC92 , CDK19 , CRK , DAGLB , ELMOD2 , EP300 , FADD , GBA , GPATCH3 , HYAL2 , IKBKB , LDLR , MAPK7 , MAVS , MED1 , MEF2C , MIR221 , MUL1 , MVK , NAPEPLD , NFE2L2 , NINJ1 , NLRX1 , NR1H2 , NR1H3 , PLSCR1 , POLR3B , POLR3C , POLR3F , POLR3G , PPARD , PVR , RHBDF2 , RIPK1 , RNF135 , RNF185 , RNF31 , SBNO2 , SELENOS , SIN3A , SRC , TNFRSF11A, TNFRSF1A , TRAF6 , TRAFD1 , TRIM…	23.2
regulation of DNA metabolic process	365	84	0.02182	ACTR8 , APAF1 , ARID2 , AURKB , BAZ1A , BLM , BRCA1 , BRCA2 , BRCC3 , CCDC117 , CCNA2 , CDAN1 , CDC6 , CDC7 , CYREN , DBF4B , DNA2 , E2F7 , E2F8 , ERCC4 , ESCO1 , ESCO2 , EXOSC3 , FBH1 , FGF2 , FIGNL1 , GINS1 , GLI1 , GLI2 , GNL3 , ING4 , INO80 , KAT5 , KMT5C , LIG3 , MAGEF1 , MAP2K7 , MAPKAPK5, MBD3 , MBTD1 , MCIDAS , METTL4 , MIR221 , MRGBP , ORC5 , PARG , POLH , POLQ , PPP1R10 , PRKD2 , PTK2B …	23.0137
ncRNA processing	383	88	0.02003	AARS1 , AARS2 , ABT1 , ADAT1 , ALKBH1 , ANKRD16 , BCDIN3D , BYSL , C9orf64 , DIMT1 , DTWD1 , DUS2 , DUS4L , ELAC1 , EMG1 , ERI1 , ERI2 , EXOSC2 , EXOSC3 , EXOSC4 , FDXACB1 , FTSJ3 , GEMIN4 , HELQ , INTS14 , INTS2 , INTS5 , INTS9 , KRI1 , LARP7 , MAK16 , METTL1 , METTL18 , METTL25B, METTL2A , METTL2B , METTL6 , MOCS3 , MPHOSPH6, MRM1 , MRM2 , MRM3 , MTFMT , MTO1 , NOL11 , NOL8 , NOL9 , NSUN3 , NSU…	22.9765
cell division	488	111	0.01334	ABRAXAS2 , ACTR8 , AKNA , ALKBH4 , ANKLE2 , ANLN , ARHGEF2 , ARL8A , ASPM , AURKA , AURKB , BCAR1 , BIN3 , BLM , BORA , BRCA2 , BRCC3 , BUB1B , CABLES2 , CCNA2 , CCNB1 , CCNE1 , CCNE2 , CCNF , CDC25A , CDC25C , CDC6 , CDC7 , CDCA2 , CDCA3 , CDK20 , CENPA , CENPJ , CEP55 , CHMP6 , CHMP7 , CKAP2 , DCLRE1A , DIXDC1 , DSN1 , DYRK3 , E2F7 , E2F8 , ESPL1 , FGF2 , FZR1 , GNL3 , GOLGA2 , GPSM2 , HAUS6 , …	22.7459
positive regulation of RNA metabolic process	1123	254	0.00031	ABT1 , ACTR8 , AKNA , ANKRD49 , ARHGEF2 , ARID3A , ARID4A , ARRB1 , ASXL2 , ATF7 , AXIN1 , BCL3 , BCL9L , BICRA , BICRAL , BLM , BRCA1 , BRCA2 , BRPF1 , BTRC , CCNA2 , CDK12 , CEBPZ , CENPJ , CHD8 , CKAP2 , CNOT3 , CNOT6 , CNOT9 , CREB1 , CREBL2 , CREBZF , CRX , CSRNP1 , CSRNP2 , CTBP2 , DAB2IP , DCP1B , DDIT3 , DIMT1 , DLX3 , DPF2 , DYRK1B , E2F1 , E2F3 , E2F5 , E2F7 , E2F8 , EAPP , ELF2 , ELK3 …	22.618
cellular response to DNA damage stimulus	678	153	0.00558	ACTR8 , ADPRS , AEN , ALKBH1 , AP5S1 , AP5Z1 , APEX2 , ARID2 , ASF1A , BARD1 , BCL3 , BLM , BOK , BRCA1 , BRCA2 , BRCC3 , CASP2 , CASP3 , CCDC117 , CCDC13 , CDC7 , CDIP1 , CHAF1A , CLSPN , CYREN , DCLRE1A , DCLRE1B , DCUN1D5 , DDIT3 , DNA2 , DTL , DYRK3 , E2F1 , E2F7 , EME1 , EMSY , ENDOV , EP300 , ERCC4 , ESCO2 , ETAA1 , EXD2 , EXO1 , EXO5 , FANCF , FBH1 , FBXO31 , FIGNL1 , FZR1 , GIGYF2 , HELQ …	22.5664
DNA metabolic process	769	171	0.00643	ACTR8 , ADPRS , ALKBH1 , ALKBH4 , AP5S1 , AP5Z1 , APAF1 , APEX2 , ARID2 , ASF1A , AURKB , BAZ1A , BLM , BRCA1 , BRCA2 , BRCC3 , CCDC117 , CCNA2 , CCNE1 , CCNE2 , CDAN1 , CDC6 , CDC7 , CHAF1A , CLSPN , CYREN , DBF4B , DCLRE1A , DCLRE1B , DFFB , DNA2 , DNAJA3 , DTL , E2F7 , E2F8 , EME1 , EMSY , ENDOV , ERCC4 , ESCO1 , ESCO2 , ETAA1 , EXD2 , EXO1 , EXO5 , EXOG , EXOSC3 , EXOSC4 , FAM111B , FBH1 , FG…	22.2367
positive regulation of nucleobase-containing compound metabolic process	1275	283	0.00051	ABT1 , ACTR8 , ADORA2B , AKNA , ANKRD49 , ARHGEF2 , ARID2 , ARID3A , ARID4A , ARRB1 , ASXL2 , ATF7 , AURKB , AXIN1 , BAZ1A , BCL3 , BCL9L , BICRA , BICRAL , BLM , BRCA1 , BRCA2 , BRCC3 , BRPF1 , BTRC , CCDC117 , CCNA2 , CDC7 , CDK12 , CEBPZ , CENPJ , CHD8 , CKAP2 , CNOT3 , CNOT6 , CNOT9 , CREB1 , CREBL2 , CREBZF , CRX , CSRNP1 , CSRNP2 , CTBP2 , DAB2IP , DBF4B , DCP1B , DDIT3 , DIMT1 , DLX3 , DNA…	22.1961
positive regulation of cellular biosynthetic process	1221	267	0.00188	ABT1 , ACTR8 , ADCYAP1R1, ADORA2B , AJUBA , AKNA , ANKRD49 , ARFGEF1 , ARHGEF2 , ARID3A , ARID4A , ARRB1 , ASXL2 , ATF7 , ATP7A , AURKB , AXIN1 , BCL3 , BCL9L , BICRA , BICRAL , BLM , BRCA1 , BRCA2 , BRPF1 , BTRC , CCNA2 , CDK12 , CEBPZ , CENPJ , CHD8 , CKAP2 , CNOT6 , CNOT9 , CREB1 , CREBL2 , CREBZF , CRX , CSRNP1 , CSRNP2 , CTBP2 , DAB2IP , DDIT3 , DLX3 , DPF2 , DYRK1B , E2F1 , E2F3 , E2F5 , E2…	21.8673
positive regulation of macromolecule biosynthetic process	1172	256	0.0025	ABT1 , ACTR8 , AKNA , ANKRD49 , ARFGEF1 , ARHGEF2 , ARID3A , ARID4A , ARRB1 , ASXL2 , ATF7 , AURKB , AXIN1 , BCL3 , BCL9L , BICRA , BICRAL , BLM , BRCA1 , BRCA2 , BRPF1 , BTRC , CCNA2 , CDK12 , CEBPZ , CENPJ , CHD8 , CKAP2 , CNOT6 , CNOT9 , CREB1 , CREBL2 , CREBZF , CRX , CSRNP1 , CSRNP2 , CTBP2 , DAB2IP , DDIT3 , DLX3 , DPF2 , DYRK1B , E2F1 , E2F3 , E2F5 , E2F7 , E2F8 , EAPP , ELF2 , ELK3 , EOME…	21.843
positive regulation of biosynthetic process	1232	269	0.00197	ABHD6 , ABT1 , ACTR8 , ADCYAP1R1, ADORA2B , AJUBA , AKNA , ANKRD49 , ARFGEF1 , ARHGEF2 , ARID3A , ARID4A , ARRB1 , ASXL2 , ATF7 , ATP7A , AURKB , AXIN1 , BCL3 , BCL9L , BICRA , BICRAL , BLM , BRCA1 , BRCA2 , BRPF1 , BTRC , CCNA2 , CDK12 , CEBPZ , CENPJ , CHD8 , CKAP2 , CLCN3 , CNOT6 , CNOT9 , CREB1 , CREBL2 , CREBZF , CRX , CSRNP1 , CSRNP2 , CTBP2 , DAB2IP , DDIT3 , DLX3 , DPF2 , DYRK1B , E2F1 , …	21.8344
negative regulation of cellular metabolic process	1572	341	0.00073	AEBP2 , AJUBA , ANGEL2 , ANKLE2 , ARID4A , ARRB1 , AURKB , AXIN1 , BARD1 , BASP1 , BCDIN3D , BCL3 , BCORL1 , BLM , BMF , BRCA1 , BRCA2 , BTRC , BUB1B , CAAP1 , CARD8 , CASP3 , CASP8AP2, CAV1 , CBFA2T3 , CBX2 , CBX6 , CBY1 , CC2D1A , CC2D1B , CCNE1 , CDAN1 , CDC6 , CEP85 , CHD8 , CHMP6 , CIC , CNOT3 , CNOT6 , CNOT9 , CPTP , CREB1 , CREBZF , CSK , CTBP2 , CTDSP1 , CTNS , CXXC5 , CYREN , DAB2IP , DA…	21.6921
negative regulation of nitrogen compound metabolic process	1490	322	0.00137	AEBP2 , AJUBA , ANGEL2 , ARID4A , ARRB1 , AURKB , AXIN1 , BARD1 , BASP1 , BCDIN3D , BCL3 , BCORL1 , BLM , BRCA1 , BRCA2 , BTRC , BUB1B , CAAP1 , CARD8 , CASP3 , CASP8AP2, CAV1 , CBFA2T3 , CBX2 , CBX6 , CBY1 , CC2D1A , CC2D1B , CCNE1 , CDAN1 , CDC6 , CEP85 , CHD8 , CHMP6 , CIC , CNOT3 , CNOT6 , CNOT9 , CREB1 , CREBZF , CTBP2 , CTDSP1 , CXXC5 , CYREN , DAB2IP , DAPK1 , DAPK3 , DBNDD1 , DCP1B , DDIT…	21.6107
negative regulation of macromolecule metabolic process	1710	357	0.00771	AEBP2 , AJUBA , ANGEL2 , ARID4A , ARRB1 , AURKA , AURKB , AXIN1 , BARD1 , BASP1 , BCDIN3D , BCL3 , BCORL1 , BLM , BRCA1 , BRCA2 , BTN2A2 , BTRC , BUB1B , CAAP1 , CARD8 , CASP3 , CASP8AP2, CAV1 , CBFA2T3 , CBX2 , CBX6 , CBY1 , CC2D1A , CC2D1B , CCNE1 , CDAN1 , CDC6 , CEP85 , CHD8 , CHMP6 , CIC , CNOT3 , CNOT6 , CNOT9 , CPTP , CREB1 , CREBZF , CSK , CTBP2 , CTDSP1 , CXXC5 , CYREN , DAB2IP , DAPK1 ,…	20.8772
negative regulation of metabolic process	1835	380	0.0099	ABHD6 , ACOT11 , AEBP2 , AJUBA , ANGEL2 , ANKLE2 , ARID4A , ARRB1 , AURKA , AURKB , AXIN1 , BARD1 , BASP1 , BCDIN3D , BCL3 , BCORL1 , BLM , BMF , BRCA1 , BRCA2 , BTN2A2 , BTRC , BUB1B , CAAP1 , CARD8 , CASP3 , CASP8AP2, CAV1 , CBFA2T3 , CBX2 , CBX6 , CBY1 , CC2D1A , CC2D1B , CCNE1 , CDAN1 , CDC6 , CEP85 , CHD8 , CHMP6 , CIC , CNOT3 , CNOT6 , CNOT9 , CPTP , CREB1 , CREBZF , CSK , CTBP2 , CTDSP1 , …	20.7084
positive regulation of cellular metabolic process	2021	411	0.02253	ABT1 , ACTR8 , ADCYAP1R1, ADORA2B , AIMP2 , AJUBA , AKNA , AKTIP , ANKIB1 , ANKLE2 , ANKRD49 , APAF1 , ARFGEF1 , ARHGEF2 , ARID2 , ARID3A , ARID4A , ARRB1 , ASXL2 , ATF7 , ATG10 , ATP7A , AURKA , AURKB , AXIN1 , BAZ1A , BCL3 , BCL9L , BICRA , BICRAL , BLM , BOK , BORA , BRCA1 , BRCA2 , BRCC3 , BRPF1 , BTBD10 , BTRC , CAB39 , CAMKK1 , CARD8 , CASP2 , CASP3 , CASP8AP2 , CAV1 , CBFA2T3 , CBR1 , CCDC…	20.3365
positive regulation of nitrogen compound metabolic process	1920	390	0.02812	ABT1 , ACTR8 , ADORA2B , AIMP2 , AJUBA , AKNA , AKTIP , ANKIB1 , ANKLE2 , ANKRD49 , APAF1 , ARFGEF1 , ARHGEF2 , ARID2 , ARID3A , ARID4A , ARRB1 , ASXL2 , ATF7 , ATG10 , AURKA , AURKB , AXIN1 , BARD1 , BAZ1A , BCL3 , BCL9L , BICRA , BICRAL , BLM , BOK , BORA , BRCA1 , BRCA2 , BRCC3 , BRPF1 , BTRC , CAB39 , CAMKK1 , CARD8 , CASP2 , CASP3 , CASP8AP2 , CAV1 , CBFA2T3 , CCDC117 , CCNA2 , CCNB1 , CDC6 …	20.3125
organic substance metabolic process	6703	1319	0.0002	AARS1 , AARS2 , AASDH , ABCB9 , ABCC10 , ABHD15 , ABHD17C , ABHD4 , ABHD6 , ABHD8 , ABRAXAS2 , ABT1 , ACOT11 , ACSF3 , ACTR8 , ADAMTS4 , ADAT1 , ADCK2 , ADCYAP1R1, ADORA2B , ADPRS , ADSS2 , AEBP2 , AEN , AHNAK2 , AIMP2 , AJUBA , AKNA , AKTIP , ALAS1 , ALDH1B1 , ALG1 , ALKBH1 , ALKBH4 , ANGEL2 , ANKIB1 , ANKLE2 , ANKRA2 , ANKRD16 , ANKRD39 , ANKRD49 , AP5S1 , AP5Z1 , APAF1 , APBA1 , APBA3 , APEX2 …	19.6778
metabolic process	7019	1365	0.00207	AARS1 , AARS2 , AASDH , ABCB9 , ABCC10 , ABHD15 , ABHD17C , ABHD4 , ABHD6 , ABHD8 , ABRAXAS2 , ABT1 , ACOT11 , ACP2 , ACSF3 , ACTR8 , ADAMTS4 , ADAT1 , ADCK2 , ADCYAP1R1, ADORA2B , ADPRS , ADSS2 , AEBP2 , AEN , AHNAK2 , AIMP2 , AJUBA , AKNA , AKTIP , ALAS1 , ALDH1B1 , ALG1 , ALKBH1 , ALKBH4 , ANGEL2 , ANKIB1 , ANKLE2 , ANKRA2 , ANKRD16 , ANKRD39 , ANKRD49 , AP5S1 , AP5Z1 , APAF1 , APBA1 , APBA3 ,…	19.4472

## Sheet: MB G3 Up vs THZ531 Down GO
GO	Annotated	Significant	classicFisher	SignificantGenes	FractionGenes
response to radiation	283	11	0.00881	AEN , BMF , BRCA1 , BRCA2 , CDC25A , DTL , EP300 , TIGAR , TNFRSF11A, USP2 , XRCC2	3.88693
mitotic cell cycle phase transition	335	12	0.0117	BRCA1 , CASP2 , CCNF , CDC25A, CLSPN , DTL , KIF14 , LZTS1 , NPAT , PKMYT1, RRM2 , TAF2	3.58209
regulation of mitotic cell cycle	344	12	0.01419	BRCA1 , BRCA2 , CASP2 , CDC25A , CLSPN , DTL , KIF14 , PKMYT1 , PPP1R10, RRM2 , USP2 , ZNF268	3.48837
embryo development	598	20	0.00272	ARID2 , ATP7A , BRCA1 , BRCA2 , CXXC4 , EP300 , FOXN4 , HECTD1, HLX , KDM6B , LHX2 , MED1 , NPAT , OTX2 , PALB2 , RRM2 , TDG , TLX2 , UTP25 , XRCC2	3.34448
cell cycle phase transition	401	13	0.01895	BRCA1 , CASP2 , CCNF , CDC25A , CLSPN , DTL , KIF14 , LZTS1 , NPAT , PKMYT1 , PPP1R10, RRM2 , TAF2	3.2419
mitotic cell cycle	690	22	0.003	BRCA1 , BRCA2 , CASP2 , CCNF , CDC25A , CKAP2 , CLSPN , DTL , KIF14 , LZTS1 , NPAT , NUP214 , PKMYT1 , PPP1R10, RECQL5 , RRM2 , TAF2 , USP2 , WDHD1 , XRCC2 , ZFYVE26, ZNF268	3.18841
apoptotic signaling pathway	383	12	0.02991	AEN , BMF , BRCA1 , BRCA2 , CASP2 , DAPK1 , EP300 , ERN1 , HIP1 , IVNS1ABP, PLAGL2 , SENP1	3.13316
DNA repair	448	14	0.02015	ARID2 , BRCA1 , BRCA2 , CLSPN , DTL , EXO1 , PALB2 , RECQL5 , RNF111 , TDG , TIGAR , WDHD1 , XRCC2 , ZFYVE26	3.125
positive regulation of macromolecule biosynthetic process	1147	35	0.00035	AKNA , ASXL2 , BRCA1 , BRCA2 , CDK12 , CEBPZ , CKAP2 , CNOT6 , CRX , EP300 , FOXN4 , KDM6B , KMT2D , LHX2 , MAK , MED1 , MED13 , MRTFB , NOL11 , NPAT , OTX2 , PLAGL2 , PRDM4 , RNF111 , SENP1 , TAF2 , TLX2 , VEZF1 , ZNF268 , ZNF318 , ZNF507 , ZNF585A, ZNF594 , ZNF609 , ZNF76	3.05144
cellular response to DNA damage stimulus	659	20	0.00798	AEN , ARID2 , BRCA1 , BRCA2 , CASP2 , CLSPN , DTL , EP300 , EXO1 , MCM10 , PALB2 , PPP1R10, RECQL5 , RNF111 , TDG , TIGAR , WDHD1 , XRCC2 , ZBTB40 , ZFYVE26	3.0349
positive regulation of cellular biosynthetic process	1194	36	0.00036	AKNA , ASXL2 , ATP7A , BRCA1 , BRCA2 , CDK12 , CEBPZ , CKAP2 , CNOT6 , CRX , EP300 , FOXN4 , KDM6B , KMT2D , LHX2 , MAK , MED1 , MED13 , MRTFB , NOL11 , NPAT , OTX2 , PLAGL2 , PRDM4 , RNF111 , SENP1 , TAF2 , TLX2 , VEZF1 , ZNF268 , ZNF318 , ZNF507 , ZNF585A, ZNF594 , ZNF609 , ZNF76	3.01508
positive regulation of biosynthetic process	1205	36	0.00042	AKNA , ASXL2 , ATP7A , BRCA1 , BRCA2 , CDK12 , CEBPZ , CKAP2 , CNOT6 , CRX , EP300 , FOXN4 , KDM6B , KMT2D , LHX2 , MAK , MED1 , MED13 , MRTFB , NOL11 , NPAT , OTX2 , PLAGL2 , PRDM4 , RNF111 , SENP1 , TAF2 , TLX2 , VEZF1 , ZNF268 , ZNF318 , ZNF507 , ZNF585A, ZNF594 , ZNF609 , ZNF76	2.98755
regulation of cell cycle process	487	14	0.03742	BRCA1 , BRCA2 , CASP2 , CCNF , CDC25A , CLSPN , DTL , KIF14 , MED1 , PIK3R4 , PKMYT1 , PPP1R10, RRM2 , ZFYVE26	2.87474
negative regulation of programmed cell death	487	14	0.03742	BRCA1 , CASP2 , DAPK1 , EEF2K , IVNS1ABP, KIF14 , KRIT1 , MED1 , PALB2 , PPP1R10 , PTRH2 , TIGAR , XRCC2 , ZNF268	2.87474
anatomical structure formation involved in morphogenesis	524	15	0.03281	AMOTL2, ATP7A , BRCA1 , EP300 , FOXN4 , HECTD1, KDM6B , KRIT1 , LHX2 , MED1 , OTX2 , PALB2 , TLX2 , VEZF1 , XRCC2	2.8626
epithelium development	525	15	0.03329	ATP7A , BRCA2 , CELSR3 , EP300 , FOXN4 , HECTD1 , KDM6B , LHX2 , MED1 , PALB2 , PIP5K1A , PRICKLE2, TIGAR , VEZF1 , XRCC2	2.85714
mitotic cell cycle process	580	16	0.03741	BRCA1 , BRCA2 , CASP2 , CCNF , CDC25A , CKAP2 , CLSPN , DTL , KIF14 , LZTS1 , NPAT , PKMYT1 , PPP1R10, RRM2 , TAF2 , ZFYVE26	2.75862
positive regulation of nitrogen compound metabolic process	1881	50	0.00042	AKNA , ARID2 , ASXL2 , BRCA1 , BRCA2 , CASP2 , CDK12 , CEBPZ , CKAP2 , CLSPN , CNOT6 , CRX , DAPK1 , DTL , EP300 , ERN1 , FOXN4 , HECTD1 , HIP1 , KDM6B , KIF14 , KMT2D , LHX2 , MAK , MED1 , MED13 , MMD , MRTFB , NOL11 , NPAT , OTX2 , PLAGL2 , PPP1R10 , PRDM4 , RNF111 , SENP1 , STRADA , TAF2 , TIGAR , TLX2 , TNFRSF11A, TUT7 , VEZF1 , ZNF268 , ZNF318 , ZNF507 , ZNF585A , ZNF594 , ZNF609 , ZNF76	2.65816
negative regulation of cellular biosynthetic process	991	26	0.01599	BRCA1 , CNOT6 , DAPK1 , DDX20 , EP300 , IGF2BP3, MED1 , NPAT , PHC2 , PHF12 , PUS7 , RBAK , RD3 , RECQL5 , RIOX2 , TDG , TUT7 , USP2 , ZFP69B , ZNF10 , ZNF266 , ZNF268 , ZNF3 , ZNF318 , ZNF491 , ZNF614	2.62361
generation of neurons	763	20	0.03384	AKNA , ATP7A , BLOC1S5, EEF2K , EP300 , FBXO38 , FOXN4 , FOXO6 , IGSF9 , LHX2 , LHX8 , LRIG2 , LZTS1 , MED1 , MMD , OTX2 , PARD6B , PLPPR4 , TLX2 , ZNF609	2.62123
negative regulation of macromolecule biosynthetic process	957	25	0.01902	BRCA1 , CNOT6 , DAPK1 , DDX20 , EP300 , IGF2BP3, MED1 , NPAT , PHC2 , PHF12 , PUS7 , RBAK , RECQL5 , RIOX2 , TDG , TUT7 , USP2 , ZFP69B , ZNF10 , ZNF266 , ZNF268 , ZNF3 , ZNF318 , ZNF491 , ZNF614	2.61233
negative regulation of biosynthetic process	1006	26	0.01905	BRCA1 , CNOT6 , DAPK1 , DDX20 , EP300 , IGF2BP3, MED1 , NPAT , PHC2 , PHF12 , PUS7 , RBAK , RD3 , RECQL5 , RIOX2 , TDG , TUT7 , USP2 , ZFP69B , ZNF10 , ZNF266 , ZNF268 , ZNF3 , ZNF318 , ZNF491 , ZNF614	2.58449
positive regulation of cellular metabolic process	1981	51	0.00078	AKNA , ARID2 , ASXL2 , ATP7A , BRCA1 , BRCA2 , CASP2 , CDK12 , CEBPZ , CKAP2 , CLSPN , CNOT6 , CRX , DAPK1 , EP300 , ERN1 , FOXN4 , HECTD1 , HIP1 , KDM6B , KIF14 , KMT2D , LHX2 , MAK , MED1 , MED13 , MMD , MRTFB , NOL11 , NPAT , OTX2 , PIK3R4 , PLAGL2 , PPP1R10 , PRDM4 , RNF111 , SENP1 , STRADA , TAF2 , TIGAR , TLX2 , TNFRSF11A, TUT7 , VEZF1 , ZNF268 , ZNF318 , ZNF507 , ZNF585A , ZNF594 , ZNF609 …	2.57446
positive regulation of macromolecule metabolic process	2002	51	0.001	AKNA , ARID2 , ASXL2 , BRCA1 , BRCA2 , CASP2 , CDK12 , CEBPZ , CKAP2 , CLSPN , CNOT6 , CRX , DAPK1 , DNAJB9 , DTL , EP300 , ERN1 , FOXN4 , HECTD1 , HIP1 , KDM6B , KIF14 , KMT2D , LHX2 , MAK , MED1 , MED13 , MMD , MRTFB , NOL11 , NPAT , OTX2 , PLAGL2 , PPP1R10 , PRDM4 , RNF111 , SENP1 , STRADA , TAF2 , TIGAR , TLX2 , TNFRSF11A, TUT7 , VEZF1 , ZNF268 , ZNF318 , ZNF507 , ZNF585A , ZNF594 , ZNF609 , …	2.54745
neurogenesis	867	22	0.03636	AKNA , ATP7A , BLOC1S5, EEF2K , EP300 , FBXO38 , FOXN4 , FOXO6 , IGSF9 , LHX2 , LHX8 , LRIG2 , LZTS1 , MED1 , MMD , OTX2 , PARD6B , PLPPR4 , TLX2 , TRAK2 , XRCC2 , ZNF609	2.53749
cell cycle process	869	22	0.03716	BRCA1 , BRCA2 , CASP2 , CCNF , CDC25A , CKAP2 , CLSPN , DTL , KIF14 , LZTS1 , MED1 , NPAT , PARD6B , PIK3R4 , PKMYT1 , PPP1R10, RECQL5 , RRM2 , STRADA , TAF2 , XRCC2 , ZFYVE26	2.53165
tissue development	871	22	0.03798	AKNA , ARID2 , ATP7A , BRCA2 , CELSR3 , EP300 , FOXN4 , HECTD1 , HLX , KDM6B , LHX2 , MED1 , MRTFB , PALB2 , PIP5K1A , PRICKLE2, PUS7 , TIGAR , TLX2 , VEZF1 , XRCC2 , ZBTB40	2.52583
negative regulation of transcription, DNA-templated	794	20	0.0481	BRCA1 , DDX20 , EP300 , MED1 , NPAT , PHC2 , PHF12 , RBAK , RECQL5, RIOX2 , TDG , USP2 , ZFP69B, ZNF10 , ZNF266, ZNF268, ZNF3 , ZNF318, ZNF491, ZNF614	2.51889
negative regulation of RNA biosynthetic process	796	20	0.04915	BRCA1 , DDX20 , EP300 , MED1 , NPAT , PHC2 , PHF12 , RBAK , RECQL5, RIOX2 , TDG , USP2 , ZFP69B, ZNF10 , ZNF266, ZNF268, ZNF3 , ZNF318, ZNF491, ZNF614	2.51256
negative regulation of nucleic acid-templated transcription	796	20	0.04915	BRCA1 , DDX20 , EP300 , MED1 , NPAT , PHC2 , PHF12 , RBAK , RECQL5, RIOX2 , TDG , USP2 , ZFP69B, ZNF10 , ZNF266, ZNF268, ZNF3 , ZNF318, ZNF491, ZNF614	2.51256
positive regulation of metabolic process	2163	53	0.00192	AKNA , ARID2 , ASXL2 , ATP7A , BRCA1 , BRCA2 , CASP2 , CDK12 , CEBPZ , CKAP2 , CLSPN , CNOT6 , CRX , DAPK1 , DNAJB9 , DTL , EP300 , ERN1 , FOXN4 , HECTD1 , HIP1 , KDM6B , KIF14 , KMT2D , LHX2 , MAK , MED1 , MED13 , MMD , MRTFB , NOL11 , NPAT , OTX2 , PIK3R4 , PLAGL2 , PPP1R10 , PRDM4 , RNF111 , SENP1 , STRADA , TAF2 , TIGAR , TLX2 , TNFRSF11A, TUT7 , VEZF1 , ZNF268 , ZNF318 , ZNF507 , ZNF585A , Z…	2.4503
cell development	1047	25	0.04917	ATP7A , BLOC1S5, BRCA2 , CASP2 , DDX20 , EEF2K , EP300 , FBXO38 , FOXO6 , IGSF9 , KIF14 , KMT2D , LHX2 , LHX8 , LRIG2 , LZTS1 , MED1 , OTX2 , PARD6B , PLPPR4 , TIGAR , TLX2 , TUT7 , VEZF1 , XRCC2	2.38777
negative regulation of cellular metabolic process	1523	36	0.02164	BMF , BRCA1 , BRCA2 , CNOT6 , DAPK1 , DDX20 , EP300 , IGF2BP3 , IVNS1ABP, LRIG2 , LZTS1 , MED1 , NPAT , PHC2 , PHF12 , PMEPA1 , PTPN13 , PUS7 , RBAK , RD3 , RECQL5 , RIOX2 , SIMC1 , TDG , TIGAR , TUT7 , USP2 , USP30 , ZFP69B , ZNF10 , ZNF266 , ZNF268 , ZNF3 , ZNF318 , ZNF491 , ZNF614	2.36376
anatomical structure morphogenesis	1313	31	0.03362	AMOTL2 , ARID2 , ASXL2 , ATP7A , BRCA1 , CELSR3 , CRX , EEF2K , EP300 , FOXN4 , HECTD1 , HLX , IGF2BP3 , IGSF9 , KDM6B , KIF14 , KRIT1 , LHX2 , LHX8 , LZTS1 , MED1 , OTX2 , PALB2 , PALMD , PARD6B , PLPPR4 , PRICKLE2, TLX2 , VEZF1 , XRCC2 , ZNF135	2.36101
cell cycle	1273	30	0.03732	BRCA1 , BRCA2 , CASP2 , CCNF , CDC25A , CDK12 , CKAP2 , CLSPN , DTL , EP300 , EXO1 , KIF14 , LZTS1 , MED1 , NPAT , NUP214 , PARD6B , PIK3R4 , PKMYT1 , PPP1R10, RECQL5 , RRM2 , STRADA , TAF2 , USP2 , WDHD1 , XRCC2 , ZFYVE26, ZNF268 , ZNF318	2.35664
biosynthetic process	3581	84	0.00011	AKNA , ASXL2 , ATP7A , BRCA1 , BRCA2 , CDK12 , CEBPZ , CKAP2 , CNOT6 , CRX , DAPK1 , DDX20 , DTL , EEF2K , EP300 , FOXN4 , FOXO6 , HLX , IGF2BP3 , IVNS1ABP , KDM6B , KMT2D , LHX2 , LHX8 , MAK , MED1 , MED13 , MRTFB , NOL11 , NPAT , OTX2 , PHC2 , PHF12 , PIK3R4 , PIP5K1A , PLAGL2 , PNPLA3 , POLR1A , PRDM4 , PUS7 , RBAK , RD3 , RECQL5 , RIOX2 , RNF111 , RRM2 , SENP1 , TAF2 , TDG , TLX2 , TNFRSF11A,…	2.34571
cell differentiation	1978	46	0.01171	AKNA , ASXL2 , ATP7A , BLOC1S5 , BRCA2 , CASP2 , CDK12 , CRX , DDX20 , DNAJB9 , EEF2K , EP300 , FBXO38 , FOXN4 , FOXO6 , HECTD1 , HIP1 , HLX , IGSF9 , KDM6B , KIF14 , KMT2D , LHX2 , LHX8 , LRIG2 , LZTS1 , MAK , MED1 , MMD , MRTFB , OTX2 , PARD6B , PIP5K1A , PLPPR4 , PNPLA3 , PUS7 , TIGAR , TLX2 , TNFRSF11A, TRAK2 , TUT7 , VEZF1 , XRCC2 , ZNF268 , ZNF3 , ZNF609	2.32558
negative regulation of metabolic process	1766	41	0.0185	BMF , BRCA1 , BRCA2 , CNOT6 , DAPK1 , DDX20 , EP300 , ERI1 , ERN1 , IGF2BP3 , IVNS1ABP, KMT2D , LHX2 , LRIG2 , LZTS1 , MED1 , NPAT , PHC2 , PHF12 , PMEPA1 , PTPN13 , PTRH2 , PUS7 , RBAK , RD3 , RECQL5 , RIOX2 , SIMC1 , TDG , TIGAR , TUT7 , USP2 , USP30 , ZFP69B , ZNF10 , ZNF266 , ZNF268 , ZNF3 , ZNF318 , ZNF491 , ZNF614	2.32163
cellular developmental process	1996	46	0.01376	AKNA , ASXL2 , ATP7A , BLOC1S5 , BRCA2 , CASP2 , CDK12 , CRX , DDX20 , DNAJB9 , EEF2K , EP300 , FBXO38 , FOXN4 , FOXO6 , HECTD1 , HIP1 , HLX , IGSF9 , KDM6B , KIF14 , KMT2D , LHX2 , LHX8 , LRIG2 , LZTS1 , MAK , MED1 , MMD , MRTFB , OTX2 , PARD6B , PIP5K1A , PLPPR4 , PNPLA3 , PUS7 , TIGAR , TLX2 , TNFRSF11A, TRAK2 , TUT7 , VEZF1 , XRCC2 , ZNF268 , ZNF3 , ZNF609	2.30461
developmental process	3090	71	0.00128	AKNA , AMOTL2 , ARID2 , ASXL2 , ATP7A , BLOC1S5 , BRCA1 , BRCA2 , CASP2 , CCNF , CDK12 , CELSR3 , CRX , CXXC4 , DDX20 , DNAJB9 , EEF2K , EP300 , EXO1 , FBXO38 , FOXN4 , FOXO6 , HECTD1 , HIP1 , HLX , IGF2BP3 , IGSF9 , KDM6B , KIF14 , KMT2D , KRIT1 , LHX2 , LHX8 , LRIG2 , LZTS1 , MAK , MCM3AP , MED1 , MMD , MRTFB , NPAT , OTX2 , PALB2 , PALMD , PARD6B , PIP5K1A , PLAGL2 , PLPPR4 , PNPLA3 , PRICKLE2…	2.29773
negative regulation of nitrogen compound metabolic process	1444	33	0.04268	BRCA1 , BRCA2 , CNOT6 , DAPK1 , DDX20 , EP300 , IGF2BP3 , IVNS1ABP, LRIG2 , MED1 , NPAT , PHC2 , PHF12 , PMEPA1 , PTPN13 , PUS7 , RBAK , RD3 , RECQL5 , RIOX2 , SIMC1 , TDG , TIGAR , TUT7 , USP2 , ZFP69B , ZNF10 , ZNF266 , ZNF268 , ZNF3 , ZNF318 , ZNF491 , ZNF614	2.28532
negative regulation of cellular process	2716	62	0.00397	AKNA , ARID2 , ATP7A , BMF , BRCA1 , BRCA2 , CASP2 , CBLL1 , CCNF , CDK12 , CKAP2 , CLSPN , CNOT6 , CXXC4 , DAPK1 , DCBLD2 , DDX20 , DNAJB9 , DTL , EEF2K , EP300 , HECTD1 , HLX , IGF2BP3 , IVNS1ABP, KIF14 , KRIT1 , LHX2 , LRIG2 , LZTS1 , MAK , MED1 , NPAT , PALB2 , PHC2 , PHF12 , PMEPA1 , POLR1A , PPP1R10 , PTPN13 , PTRH2 , PUS7 , RBAK , RD3 , RECQL5 , RIOX2 , SIMC1 , TDG , TIGAR , TLX2 , TUT7 , …	2.28277
anatomical structure development	2816	64	0.00365	AKNA , AMOTL2 , ARID2 , ASXL2 , ATP7A , BLOC1S5 , BRCA1 , BRCA2 , CASP2 , CCNF , CELSR3 , CRX , CXXC4 , DDX20 , DNAJB9 , EEF2K , EP300 , EXO1 , FBXO38 , FOXN4 , FOXO6 , HECTD1 , HLX , IGF2BP3 , IGSF9 , KDM6B , KIF14 , KMT2D , KRIT1 , LHX2 , LHX8 , LRIG2 , LZTS1 , MCM3AP , MED1 , MMD , MRTFB , NPAT , OTX2 , PALB2 , PALMD , PARD6B , PIP5K1A , PLAGL2 , PLPPR4 , PRICKLE2 , PUS7 , RD3 , RNF111 , RRM2 …	2.27273
negative regulation of biological process	2929	65	0.00611	AKNA , ARID2 , ATP7A , BMF , BRCA1 , BRCA2 , CASP2 , CBLL1 , CCNF , CDK12 , CKAP2 , CLSPN , CNOT6 , CXXC4 , DAPK1 , DCBLD2 , DDX20 , DNAJB9 , DTL , EEF2K , EP300 , ERI1 , ERN1 , HECTD1 , HLX , IGF2BP3 , IVNS1ABP, KIF14 , KMT2D , KRIT1 , LHX2 , LRIG2 , LZTS1 , MAK , MED1 , NPAT , PALB2 , PHC2 , PHF12 , PMEPA1 , POLR1A , PPP1R10 , PTPN13 , PTRH2 , PUS7 , RBAK , RD3 , RECQL5 , RIOX2 , SIMC1 , TDG , …	2.21919
multicellular organism development	2379	52	0.02271	AKNA , AMOTL2 , ARID2 , ATP7A , BLOC1S5 , BRCA1 , BRCA2 , CASP2 , CCNF , CRX , CXXC4 , DNAJB9 , EEF2K , EP300 , EXO1 , FBXO38 , FOXN4 , FOXO6 , HECTD1 , HLX , IGF2BP3 , IGSF9 , KDM6B , KIF14 , KRIT1 , LHX2 , LHX8 , LRIG2 , LZTS1 , MCM3AP , MED1 , MMD , NPAT , OTX2 , PALB2 , PARD6B , PLAGL2 , PLPPR4 , PUS7 , RD3 , RNF111 , RRM2 , TDG , TIGAR , TLX2 , TNFRSF11A, TRAK2 , UTP25 , VEZF1 , XRCC2 , ZNF4…	2.18579
positive regulation of cellular process	3137	66	0.02012	AKNA , ARID2 , ASXL2 , ATP7A , BLOC1S5 , BMF , BRCA1 , BRCA2 , CASP2 , CBLL1 , CDC25A , CDK12 , CEBPZ , CKAP2 , CLSPN , CNOT6 , CRX , DAPK1 , DDX20 , DTL , EEF2K , EP300 , ERN1 , FBXO38 , FOXN4 , HECTD1 , HIP1 , HLX , KDM6B , KIF14 , KMT2D , LHX2 , LRIG2 , LRRC38 , MAK , MED1 , MED13 , MMD , MRTFB , NOL11 , NPAT , OTX2 , PIK3R4 , PLAGL2 , PPP1R10 , PRDM4 , PTRH2 , RNF111 , RRM2 , SENP1 , STRADA ,…	2.10392
positive regulation of biological process	3324	69	0.0228	AKNA , ARID2 , ASXL2 , ATP7A , BLOC1S5 , BMF , BRCA1 , BRCA2 , CASP2 , CBLL1 , CDC25A , CDK12 , CEBPZ , CKAP2 , CLSPN , CNOT6 , CRX , DAPK1 , DDX20 , DNAJB9 , DTL , EEF2K , EP300 , ERN1 , FBXO38 , FOXN4 , FOXO6 , HECTD1 , HIP1 , HLX , KDM6B , KIF14 , KMT2D , LHX2 , LRIG2 , LRRC38 , MAK , MED1 , MED13 , MMD , MRTFB , NOL11 , NPAT , OTX2 , PIK3R4 , PLAGL2 , PPP1R10 , PRDM4 , PTRH2 , RNF111 , RRM2 ,…	2.07581
metabolic process	6675	133	0.00011	AEN , AKNA , ARID2 , ASXL2 , ATP7A , BLOC1S5 , BMF , BRCA1 , BRCA2 , CASP2 , CBLL1 , CCNF , CDC25A , CDK12 , CEBPZ , CEP41 , CKAP2 , CLSPN , CMTR2 , CNOT6 , CPSF2 , CRX , DAPK1 , DDX20 , DNAJB9 , DTL , EEF2K , ENOX2 , EP300 , ERI1 , ERN1 , EXO1 , FBXO10 , FBXO28 , FBXO38 , FOXN4 , FOXO6 , HECTD1 , HIP1 , HLX , IGF2BP3 , INTS2 , IVNS1ABP , KDM6B , KIF14 , KMT2D , LHX2 , LHX8 , LOXL4 , LRIG2 , LZTS…	1.99251

## Sheet: MB G3 Down vs THZ531 Up GO
GO	Annotated	Significant	classicFisher	SignificantGenes	FractionGenes
negative regulation of catalytic activity	384	12	0.00045	APLP2 , CDKN2D , CHP1 , CST3 , GAPDH , HHEX , LGALS3 , PEBP1 , PRDX5 , SERPINE2, SPRY2 , UCHL1	3.125
regulation of cell migration	405	12	0.00073	ADAM9 , CD81 , DOCK1 , HBEGF , LGALS3 , PLPP3 , RHOB , RHOC , S1PR1 , SERPINE2, SOX9 , SPRY2	2.96296
regulation of growth	378	11	0.00141	CDKN2D , CHPT1 , ENO1 , FGFR3 , FHL1 , GAMT , GDI1 , HBEGF , MT2A , NET1 , SERPINE2	2.91005
positive regulation of phosphorus metabolic process	423	12	0.00106	ABI1 , ADAM9 , CALM3 , CD81 , CHP1 , EEF1A2, ENO1 , FGFR3 , HBEGF , HES1 , SOX9 , SPRY2	2.83688
positive regulation of phosphate metabolic process	423	12	0.00106	ABI1 , ADAM9 , CALM3 , CD81 , CHP1 , EEF1A2, ENO1 , FGFR3 , HBEGF , HES1 , SOX9 , SPRY2	2.83688
growth	531	15	0.00025	CD81 , CDKN2D , CHPT1 , ENO1 , FGFR3 , FHL1 , GAMT , GDI1 , HBEGF , MT2A , NET1 , S1PR1 , SERPINE2, SOX9 , SPRY2	2.82486
regulation of kinase activity	426	12	0.00113	ABI1 , ADAM9 , CALM3 , CD81 , CDKN2D, CHP1 , EEF1A2, FGFR3 , HBEGF , HHEX , SPRY2 , UCHL1	2.8169
regulation of cell motility	428	12	0.00117	ADAM9 , CD81 , DOCK1 , HBEGF , LGALS3 , PLPP3 , RHOB , RHOC , S1PR1 , SERPINE2, SOX9 , SPRY2	2.80374
negative regulation of molecular function	578	16	0.00019	APLP2 , CALM3 , CDKN2D , CHP1 , CST3 , GAPDH , HES1 , HHEX , ID2 , LGALS3 , NDFIP2 , PEBP1 , PRDX5 , SERPINE2, SPRY2 , UCHL1	2.76817
regulation of proteolysis	403	11	0.00235	ADAM9 , APLP2 , CDKN2D , CST3 , ENO1 , GAPDH , GSN , MTCH1 , PEBP1 , PRDX5 , SERPINE2	2.72953
negative regulation of protein metabolic process	626	17	0.00015	APLP2 , CALM3 , CDKN2D , CHP1 , CST3 , DBI , GAPDH , HBEGF , HHEX , LGALS3 , PEBP1 , PLPP3 , PRDX5 , RTN3 , SERPINE2, SPRY2 , UCHL1	2.71565
regulation of locomotion	444	12	0.00161	ADAM9 , CD81 , DOCK1 , HBEGF , LGALS3 , PLPP3 , RHOB , RHOC , S1PR1 , SERPINE2, SOX9 , SPRY2	2.7027
cell activation	409	11	0.00263	ADAM9 , CD81 , GSN , HES1 , HHEX , ID2 , LGALS1 , LGALS3 , PAWR , SERPINE2, SLC7A11	2.68949
cell adhesion	562	15	0.00046	ADAM22 , ADAM9 , BCAM , CD81 , DOCK1 , HES1 , LGALS1 , LGALS3 , PAWR , PLPP3 , RHOB , S1PR1 , SERPINE2, SLC7A11 , SOX9	2.66904
epithelium development	525	14	0.00073	ABI1 , ADAM9 , HBEGF , HES1 , ID2 , LGALS3 , LGR4 , RHOB , RHOC , S1PR1 , SERPINE2, SLC7A11 , SOX9 , SPRY2	2.66667
regulation of cellular component movement	457	12	0.00205	ADAM9 , CD81 , DOCK1 , HBEGF , LGALS3 , PLPP3 , RHOB , RHOC , S1PR1 , SERPINE2, SOX9 , SPRY2	2.62582
negative regulation of cellular protein metabolic process	586	15	0.00071	APLP2 , CALM3 , CDKN2D , CHP1 , CST3 , DBI , GAPDH , HHEX , LGALS3 , PEBP1 , PLPP3 , PRDX5 , SERPINE2, SPRY2 , UCHL1	2.55973
positive regulation of intracellular signal transduction	469	12	0.00254	ADAM9 , CD81 , FGFR3 , GAPDH , HBEGF , LGALS1, NDFIP2, NET1 , RHOC , SOX9 , SPRY2 , TMEM9B	2.55864
regulation of protein phosphorylation	564	14	0.00146	ABI1 , ADAM9 , CALM3 , CD81 , CDKN2D, CHP1 , FGFR3 , HBEGF , HES1 , HHEX , PLPP3 , SOX9 , SPRY2 , UCHL1	2.48227
positive regulation of catalytic activity	645	16	0.00065	ABI1 , ADAM9 , CALM3 , CD81 , DBI , EEF1A2, FGFR3 , GSN , HBEGF , LGR4 , MTCH1 , NET1 , RGS10 , RHOC , S1PR1 , SPRY2	2.48062
cell motility	728	18	0.0003	ADAM9 , CD81 , CEP85L , DOCK1 , DSTN , HBEGF , HES1 , IGSF8 , LGALS3 , NET1 , PLD2 , PLPP3 , RHOB , RHOC , S1PR1 , SERPINE2, SOX9 , SPRY2	2.47253
localization of cell	728	18	0.0003	ADAM9 , CD81 , CEP85L , DOCK1 , DSTN , HBEGF , HES1 , IGSF8 , LGALS3 , NET1 , PLD2 , PLPP3 , RHOB , RHOC , S1PR1 , SERPINE2, SOX9 , SPRY2	2.47253
regulation of transferase activity	526	13	0.00227	ABI1 , ADAM9 , CALM3 , CD81 , CDKN2D, CHP1 , DBI , EEF1A2, FGFR3 , HBEGF , HHEX , SPRY2 , UCHL1	2.47148
regulation of anatomical structure morphogenesis	457	11	0.00609	CST3 , DOCK1, GDI1 , HES1 , HHEX , LGR4 , METRN, RHOB , RHOC , SOX9 , SPRY2	2.407
central nervous system development	549	13	0.0033	ADAM22 , APLP2 , BTBD3 , CALM3 , GLUD1 , GSN , HES1 , ID2 , LSR , S1PR1 , SERPINE2, SLC7A11 , SOX9	2.36794
system process	683	16	0.00121	CALM3 , CDKN2D , ENO1 , GAMT , GLS , GSN , HBEGF , ID2 , OAT , PRRT2 , S1PR1 , SERPINE2, SLC7A11 , SOX9 , SPRY2 , UCHL1	2.34261
regulation of phosphate metabolic process	738	17	0.001	ABI1 , ADAM9 , CALM3 , CD81 , CDKN2D, CHP1 , EEF1A2, ENO1 , FGFR3 , HBEGF , HES1 , HHEX , LGALS3, PLPP3 , SOX9 , SPRY2 , UCHL1	2.30352
regulation of phosphorus metabolic process	740	17	0.00103	ABI1 , ADAM9 , CALM3 , CD81 , CDKN2D, CHP1 , EEF1A2, ENO1 , FGFR3 , HBEGF , HES1 , HHEX , LGALS3, PLPP3 , SOX9 , SPRY2 , UCHL1	2.2973
regulation of phosphorylation	655	15	0.00218	ABI1 , ADAM9 , CALM3 , CD81 , CDKN2D, CHP1 , EEF1A2, FGFR3 , HBEGF , HES1 , HHEX , PLPP3 , SOX9 , SPRY2 , UCHL1	2.29008
cell migration	660	15	0.00235	ADAM9 , CD81 , CEP85L , DOCK1 , HBEGF , HES1 , LGALS3 , NET1 , PLPP3 , RHOB , RHOC , S1PR1 , SERPINE2, SOX9 , SPRY2	2.27273
regulation of cell population proliferation	751	17	0.00122	ABI1 , CAPNS1 , CD81 , CDKN2D , FGFR3 , FTH1 , HBEGF , HES1 , HHEX , ID2 , LGALS3 , PAWR , S1PR1 , SERPINE2, SLC7A11 , SOX9 , SPRY2	2.26365
regulation of intracellular signal transduction	935	21	0.00032	ADAM9 , CALM3 , CD81 , CDKN2D , CHP1 , ENO1 , FGFR3 , GAPDH , GNAI1 , HBEGF , LGALS1 , NDFIP2 , NET1 , OPTN , PEBP1 , RHOC , SERPINE2, SOX9 , SPRY2 , TMEM9B , UCHL1	2.24599
locomotion	809	18	0.00104	ADAM9 , CD81 , CEP85L , DOCK1 , DSTN , HBEGF , HES1 , IGSF8 , LGALS3 , NET1 , PLD2 , PLPP3 , RHOB , RHOC , S1PR1 , SERPINE2, SOX9 , SPRY2	2.22497
positive regulation of molecular function	855	19	0.00075	ABI1 , ADAM9 , CALM3 , CD81 , CHP1 , DBI , EEF1A2, FGFR3 , GSN , HBEGF , HES1 , LGR4 , MTCH1 , NET1 , PLPP3 , RGS10 , RHOC , S1PR1 , SPRY2	2.22222
carboxylic acid metabolic process	502	11	0.01193	ACOT7 , DBI , ENO1 , GAMT , GAPDH , GLS , GLUD1 , OAT , SLC7A11, SOX9 , STARD4	2.19124
cell-cell signaling	692	15	0.00369	CACNB4 , CALM3 , FGFR3 , GLS , GLUD1 , HES1 , HHEX , LGR4 , PLPP3 , PRRT2 , RAB26 , RGS10 , SERPINE2, SLC7A11 , SOX9	2.16763
oxoacid metabolic process	513	11	0.01386	ACOT7 , DBI , ENO1 , GAMT , GAPDH , GLS , GLUD1 , OAT , SLC7A11, SOX9 , STARD4	2.14425
organic acid metabolic process	521	11	0.0154	ACOT7 , DBI , ENO1 , GAMT , GAPDH , GLS , GLUD1 , OAT , SLC7A11, SOX9 , STARD4	2.11132
positive regulation of response to stimulus	997	21	0.00076	ADAM9 , CD81 , FGFR3 , GAPDH , HBEGF , HES1 , HHEX , LGALS1, LGALS3, LGR4 , NDFIP2, NET1 , OPTN , PAWR , PLD2 , PLPP3 , RHOC , S1PR1 , SOX9 , SPRY2 , TMEM9B	2.10632
positive regulation of cell communication	813	17	0.00285	ADAM9 , CD81 , FGFR3 , GAPDH , GLUD1 , HBEGF , HES1 , HHEX , LGALS1 , LGR4 , NDFIP2 , NET1 , RHOC , SERPINE2, SOX9 , SPRY2 , TMEM9B	2.09102
positive regulation of signaling	818	17	0.00304	ADAM9 , CD81 , FGFR3 , GAPDH , GLUD1 , HBEGF , HES1 , HHEX , LGALS1 , LGR4 , NDFIP2 , NET1 , RHOC , SERPINE2, SOX9 , SPRY2 , TMEM9B	2.07824
cell population proliferation	916	19	0.00171	ABI1 , CAPNS1 , CD81 , CDKN2D , FGFR3 , FTH1 , HBEGF , HES1 , HHEX , ID2 , LGALS3 , LGR4 , PAWR , S1PR1 , SERPINE2, SLC7A11 , SOX9 , SPRY2 , UCHL1	2.07424
regulation of transport	825	17	0.00332	ADAM9 , AP2S1 , CACNB4 , CALM3 , CD81 , CHP1 , DBI , FHL1 , GDI1 , GLUD1 , HES1 , LGALS3 , NDFIP2 , PRRT2 , RAB26 , SERPINE2, SLC7A11	2.06061
movement of cell or subcellular component	972	20	0.0014	ADAM9 , CD81 , CEP85L , DOCK1 , DSTN , GSN , HBEGF , HES1 , IGSF8 , LGALS3 , NET1 , PLD2 , PLPP3 , RHOB , RHOC , S1PR1 , SERPINE2, SOX9 , SPRY2 , UCHL1	2.05761
negative regulation of signal transduction	691	14	0.00904	CDKN2D , CHP1 , ENO1 , HHEX , LGALS3 , LGR4 , OPTN , PAWR , PEBP1 , RGS10 , SERPINE2, SOX9 , SPRY2 , UCHL1	2.02605
positive regulation of protein modification process	544	11	0.02058	ABI1 , ADAM9 , CALM3 , CD81 , CHP1 , FGFR3 , HBEGF , HES1 , NDFIP2, SOX9 , SPRY2	2.02206
positive regulation of signal transduction	742	15	0.00702	ADAM9 , CD81 , FGFR3 , GAPDH , HBEGF , HES1 , HHEX , LGALS1, LGR4 , NDFIP2, NET1 , RHOC , SOX9 , SPRY2 , TMEM9B	2.02156
regulation of localization	1337	27	0.00022	ADAM9 , AP2S1 , CACNB4 , CALM3 , CD81 , CHP1 , DBI , DOCK1 , FHL1 , GDI1 , GLUD1 , GNAI1 , GSN , HBEGF , HES1 , LGALS3 , NDFIP2 , PLPP3 , PRRT2 , RAB26 , RHOB , RHOC , S1PR1 , SERPINE2, SLC7A11 , SOX9 , SPRY2	2.01945
ion transport	595	12	0.01605	CACNB4 , CALM3 , CHP1 , COX4I1 , FHL1 , FTH1 , HES1 , LGALS3 , MGST1 , NDFIP2 , SERPINE2, SLC7A11	2.01681
regulation of multicellular organismal process	1147	23	0.00081	ADAM9 , CALM3 , CD81 , CST3 , DOCK1 , ENO1 , GAMT , GAPDH , GDI1 , GLS , HBEGF , HES1 , HHEX , ID2 , LGR4 , METRN , PLPP3 , PROCR , RHOB , S1PR1 , SERPINE2, SOX9 , SPRY2	2.00523
regulation of immune system process	553	11	0.02293	CD81 , HES1 , ID2 , LGALS1 , LGALS3 , LGR4 , PAWR , PLD2 , SIAE , SLC7A11, SOX9	1.98915
organophosphate metabolic process	565	11	0.02636	ACOT7 , ATP5F1D, CHP1 , CHPT1 , DBI , ENO1 , GAPDH , NME3 , PLD2 , PLPP3 , TALDO1	1.9469
immune system process	1045	20	0.00332	ABI1 , ADAM9 , CD81 , FTH1 , GAPDH , GSN , HES1 , HHEX , ID2 , IFITM3 , LGALS1 , LGALS3 , LGR4 , OPTN , PAWR , PLD2 , S1PR1 , SIAE , SLC7A11, SOX9	1.91388
positive regulation of multicellular organismal process	575	11	0.02949	CD81 , ENO1 , GAPDH , GDI1 , HES1 , ID2 , LGR4 , METRN , RHOB , SERPINE2, SOX9	1.91304
immune response	577	11	0.03014	CD81 , FTH1 , GAPDH , GSN , IFITM3, LGALS1, LGALS3, LGR4 , OPTN , PAWR , PLD2	1.90641
negative regulation of cell communication	738	14	0.01551	CDKN2D , CHP1 , ENO1 , HHEX , LGALS3 , LGR4 , OPTN , PAWR , PEBP1 , RGS10 , SERPINE2, SOX9 , SPRY2 , UCHL1	1.89702
regulation of cellular protein metabolic process	1427	27	0.00062	ABI1 , ADAM9 , APLP2 , CALM3 , CD81 , CDKN2D , CHP1 , CST3 , DBI , EIF4E3 , ENO1 , FGFR3 , GAPDH , GSN , HBEGF , HES1 , HHEX , LGALS3 , MTCH1 , NDFIP2 , PEBP1 , PLPP3 , PRDX5 , SERPINE2, SOX9 , SPRY2 , UCHL1	1.89208
negative regulation of signaling	740	14	0.01585	CDKN2D , CHP1 , ENO1 , HHEX , LGALS3 , LGR4 , OPTN , PAWR , PEBP1 , RGS10 , SERPINE2, SOX9 , SPRY2 , UCHL1	1.89189
cell death	1163	22	0.00231	CDKN2D , CHP1 , DOCK1 , EEF1A2 , EMP3 , ENO1 , FGFR3 , GAPDH , GSN , LGALS1 , LGALS3 , MTCH1 , NET1 , NME3 , OPTN , PAWR , PRDX5 , RHOB , RTN3 , SLC7A11, SOX9 , SPRY2	1.89166
regulation of cell communication	1754	33	0.00013	ADAM9 , CALM3 , CD81 , CDKN2D , CHP1 , ENO1 , FGFR3 , GAPDH , GLUD1 , GNAI1 , HBEGF , HES1 , HHEX , LGALS1 , LGALS3 , LGR4 , MTCH1 , NDFIP2 , NET1 , OPTN , PAWR , PEBP1 , PLPP3 , PRRT2 , RAB26 , RGS10 , RHOC , SERPINE2, SLC7A11 , SOX9 , SPRY2 , TMEM9B , UCHL1	1.88141
regulation of protein modification process	905	17	0.00839	ABI1 , ADAM9 , CALM3 , CD81 , CDKN2D, CHP1 , DBI , FGFR3 , HBEGF , HES1 , HHEX , LGALS3, NDFIP2, PLPP3 , SOX9 , SPRY2 , UCHL1	1.87845
regulation of signaling	1765	33	0.00014	ADAM9 , CALM3 , CD81 , CDKN2D , CHP1 , ENO1 , FGFR3 , GAPDH , GLUD1 , GNAI1 , HBEGF , HES1 , HHEX , LGALS1 , LGALS3 , LGR4 , MTCH1 , NDFIP2 , NET1 , OPTN , PAWR , PEBP1 , PLPP3 , PRRT2 , RAB26 , RGS10 , RHOC , SERPINE2, SLC7A11 , SOX9 , SPRY2 , TMEM9B , UCHL1	1.86969
carbohydrate derivative metabolic process	594	11	0.03616	ACOT7 , ATP5F1D, CHP1 , CST3 , ENO1 , FUT11 , GAPDH , HBEGF , NME3 , PAWR , TALDO1	1.85185
tissue development	871	16	0.01295	ABI1 , ADAM9 , FGFR3 , HBEGF , HES1 , ID2 , IGSF8 , LGALS3 , LGR4 , RHOB , RHOC , S1PR1 , SERPINE2, SLC7A11 , SOX9 , SPRY2	1.83697
regulation of signal transduction	1584	29	0.00063	ADAM9 , CALM3 , CD81 , CDKN2D , CHP1 , ENO1 , FGFR3 , GAPDH , GNAI1 , HBEGF , HES1 , HHEX , LGALS1 , LGALS3 , LGR4 , MTCH1 , NDFIP2 , NET1 , OPTN , PAWR , PEBP1 , PLPP3 , RGS10 , RHOC , SERPINE2, SOX9 , SPRY2 , TMEM9B , UCHL1	1.83081
anatomical structure morphogenesis	1313	24	0.00222	ABI1 , ADAM9 , APLP2 , BTBD3 , CD81 , CST3 , DOCK1 , FGFR3 , FHL1 , GAMT , GDI1 , HBEGF , HES1 , HHEX , ID2 , LGR4 , METRN , RHOB , RHOC , S1PR1 , SERPINE2, SOX9 , SPRY2 , UCHL1	1.82788
apoptotic process	1050	19	0.0078	CDKN2D , DOCK1 , EEF1A2 , ENO1 , FGFR3 , GAPDH , GSN , LGALS1 , LGALS3 , MTCH1 , NET1 , NME3 , PAWR , PRDX5 , RHOB , RTN3 , SLC7A11, SOX9 , SPRY2	1.80952
cellular response to chemical stimulus	1441	26	0.00166	ADAM9 , ENO1 , ERMP1 , FGFR3 , GAPDH , GNAI1 , GSN , HBEGF , HES1 , HHEX , IFITM3 , LGALS3 , LGR4 , MGST1 , MT2A , NET1 , OPTN , PAWR , PRDX5 , RGS10 , RHOB , S1PR1 , SLC7A11, SOX9 , SPRY2 , UCHL1	1.8043
regulation of cellular component organization	1442	26	0.00168	ADAM9 , AP2S1 , CALM3 , CDK2AP2 , CDKN2D , CHPT1 , CST3 , DSTN , ENO1 , FHL1 , GDI1 , GNAI1 , GSN , HBEGF , HES1 , LGALS3 , METRN , NET1 , PRRT2 , RHOB , RHOC , S1PR1 , SERPINE2, SLC7A11 , SOX9 , SPRY2	1.80305
regulation of apoptotic process	777	14	0.02322	CDKN2D , EEF1A2 , ENO1 , GSN , LGALS1 , LGALS3 , MTCH1 , NET1 , PAWR , PRDX5 , RHOB , SLC7A11, SOX9 , SPRY2	1.8018
phosphorylation	1057	19	0.00836	ABI1 , ADAM9 , CALM3 , CD81 , CDKN2D, CHP1 , EEF1A2, ENO1 , FGFR3 , GAPDH , GNPTG , HBEGF , HES1 , HHEX , NME3 , PLPP3 , SOX9 , SPRY2 , UCHL1	1.79754
vesicle-mediated transport	897	16	0.01678	AP2S1 , CALM3 , CD81 , DOCK1 , GDI1 , GSN , LGALS3 , OPTN , PLD2 , PLPP3 , PRRT2 , RAB26 , RHOB , RTN3 , TMED3 , TRAPPC6A	1.78372
programmed cell death	1076	19	0.01005	CDKN2D , DOCK1 , EEF1A2 , ENO1 , FGFR3 , GAPDH , GSN , LGALS1 , LGALS3 , MTCH1 , NET1 , NME3 , PAWR , PRDX5 , RHOB , RTN3 , SLC7A11, SOX9 , SPRY2	1.7658
regulation of programmed cell death	794	14	0.02737	CDKN2D , EEF1A2 , ENO1 , GSN , LGALS1 , LGALS3 , MTCH1 , NET1 , PAWR , PRDX5 , RHOB , SLC7A11, SOX9 , SPRY2	1.76322
regulation of cell death	873	15	0.0277	CDKN2D , CHP1 , EEF1A2 , ENO1 , GSN , LGALS1 , LGALS3 , MTCH1 , NET1 , PAWR , PRDX5 , RHOB , SLC7A11, SOX9 , SPRY2	1.71821
intracellular signal transduction	1464	25	0.00447	ADAM9 , CALM3 , CD81 , CDKN2D , CHP1 , DOCK1 , ENO1 , FGFR3 , GAPDH , GDI1 , GNAI1 , HBEGF , LGALS1 , NDFIP2 , NET1 , OPTN , PEBP1 , PLD2 , RHOB , RHOC , SERPINE2, SOX9 , SPRY2 , TMEM9B , UCHL1	1.70765
positive regulation of protein metabolic process	879	15	0.02923	ABI1 , ADAM9 , CALM3 , CD81 , CHP1 , ENO1 , FGFR3 , GSN , HBEGF , HES1 , MTCH1 , NDFIP2, PAWR , SOX9 , SPRY2	1.70648
phosphate-containing compound metabolic process	1591	27	0.00326	ABI1 , ACOT7 , ADAM9 , ATP5F1D, CALM3 , CD81 , CDKN2D , CHP1 , CHPT1 , DBI , EEF1A2 , ENO1 , FGFR3 , GAPDH , GNPTG , HBEGF , HES1 , HHEX , LGALS3 , LHPP , NME3 , PLD2 , PLPP3 , SOX9 , SPRY2 , TALDO1 , UCHL1	1.69705
positive regulation of cellular protein metabolic process	826	14	0.03665	ABI1 , ADAM9 , CALM3 , CD81 , CHP1 , ENO1 , FGFR3 , GSN , HBEGF , HES1 , MTCH1 , NDFIP2, SOX9 , SPRY2	1.69492
organonitrogen compound biosynthetic process	1124	19	0.01559	ACOT7 , ATP5F1D, CHP1 , CHPT1 , DBI , EEF1A2 , EIF4E3 , ENO1 , FUT11 , GAMT , GAPDH , GLS , GLUD1 , HBEGF , NME3 , OAT , PAWR , PLPP3 , SLC7A11	1.69039
phosphorus metabolic process	1608	27	0.0038	ABI1 , ACOT7 , ADAM9 , ATP5F1D, CALM3 , CD81 , CDKN2D , CHP1 , CHPT1 , DBI , EEF1A2 , ENO1 , FGFR3 , GAPDH , GNPTG , HBEGF , HES1 , HHEX , LGALS3 , LHPP , NME3 , PLD2 , PLPP3 , SOX9 , SPRY2 , TALDO1 , UCHL1	1.6791
negative regulation of response to stimulus	839	14	0.04101	CDKN2D , CHP1 , ENO1 , HHEX , LGALS3 , LGR4 , OPTN , PAWR , PEBP1 , RGS10 , SERPINE2, SOX9 , SPRY2 , UCHL1	1.66865
proteolysis	1023	17	0.02578	ADAM22 , ADAM9 , APLP2 , CDKN2D , CST3 , ENO1 , ERMP1 , GAPDH , GSN , MTCH1 , NDFIP2 , NRIP3 , PEBP1 , PRDX5 , SERPINE2, UBE2E1 , UCHL1	1.66178
response to chemical	1886	31	0.00241	ADAM9 , ATP5F1D, CALM3 , CD81 , CDKN2D , ENO1 , ERMP1 , FGFR3 , GAPDH , GDI1 , GNAI1 , GSN , HBEGF , HES1 , HHEX , IFITM3 , LGALS3 , LGR4 , MGST1 , MT2A , NET1 , OPTN , PAWR , PRDX5 , RGS10 , RHOB , S1PR1 , SLC7A11, SOX9 , SPRY2 , UCHL1	1.64369
small molecule metabolic process	985	16	0.03653	ACOT7 , ATP5F1D, CHPT1 , DBI , DCXR , ENO1 , GAMT , GAPDH , GLS , GLUD1 , NME3 , OAT , PLPP3 , SLC7A11, SOX9 , STARD4	1.62437
signaling	2853	46	0.00013	ABI1 , ADAM9 , APLP2 , BCAM , CACNB4 , CALM3 , CD81 , CDKN2D , CHP1 , DOCK1 , ENO1 , ERMP1 , FGFR3 , GAPDH , GDI1 , GLS , GLUD1 , GNAI1 , HBEGF , HES1 , HHEX , IFITM3 , LGALS1 , LGALS3 , LGR4 , METRN , MTCH1 , NDFIP2 , NET1 , OPTN , PAWR , PEBP1 , PLD2 , PLPP3 , PRRT2 , RAB26 , RGS10 , RHOB , RHOC , S1PR1 , SERPINE2, SLC7A11 , SOX9 , SPRY2 , TMEM9B , UCHL1	1.61234
regulation of response to stimulus	1985	32	0.00274	ADAM9 , CALM3 , CD81 , CDKN2D , CHP1 , ENO1 , FGFR3 , GAPDH , GNAI1 , HBEGF , HES1 , HHEX , LGALS1 , LGALS3 , LGR4 , MTCH1 , NDFIP2 , NET1 , OPTN , PAWR , PEBP1 , PLD2 , PLPP3 , RGS10 , RHOC , S1PR1 , SERPINE2, SLC7A11 , SOX9 , SPRY2 , TMEM9B , UCHL1	1.61209
negative regulation of nitrogen compound metabolic process	1444	23	0.015	APLP2 , CALM3 , CDKN2D , CHP1 , CST3 , DBI , ENO1 , GAPDH , HBEGF , HES1 , HHEX , ID2 , LGALS3 , LGR4 , PAWR , PEBP1 , PLPP3 , PRDX5 , RTN3 , SERPINE2, SOX9 , SPRY2 , UCHL1	1.5928
negative regulation of cellular metabolic process	1523	24	0.01454	APLP2 , CALM3 , CDKN2D , CHP1 , CST3 , DBI , ENO1 , GAPDH , HBEGF , HES1 , HHEX , ID2 , LGALS3 , LGR4 , OPTN , PAWR , PEBP1 , PLPP3 , PRDX5 , RTN3 , SERPINE2, SOX9 , SPRY2 , UCHL1	1.57584
response to external stimulus	1079	17	0.04032	ADAM9 , CD81 , CDKN2D , ENO1 , GAPDH , GSN , HBEGF , ID2 , IFITM3 , LGALS1 , LGALS3 , LGR4 , MAP1LC3B, OPTN , S1PR1 , SERPINE2, SOX9	1.57553
nervous system development	1273	20	0.02706	ABI1 , ADAM22 , APLP2 , BTBD3 , CALM3 , CEP85L , GDI1 , GLUD1 , GSN , HES1 , ID2 , IGSF8 , LSR , METRN , MTCH1 , S1PR1 , SERPINE2, SLC7A11 , SOX9 , UCHL1	1.57109
negative regulation of macromolecule metabolic process	1644	25	0.0191	APLP2 , CALM3 , CDKN2D , CHP1 , CST3 , DBI , ENO1 , GAPDH , HBEGF , HES1 , HHEX , ID2 , LGALS3 , LGR4 , NDFIP2 , OPTN , PAWR , PEBP1 , PLPP3 , PRDX5 , RTN3 , SERPINE2, SOX9 , SPRY2 , UCHL1	1.52068
signal transduction	2639	40	0.00199	ABI1 , ADAM9 , APLP2 , BCAM , CALM3 , CD81 , CDKN2D , CHP1 , DOCK1 , ENO1 , ERMP1 , FGFR3 , GAPDH , GDI1 , GNAI1 , HBEGF , HES1 , HHEX , IFITM3 , LGALS1 , LGALS3 , LGR4 , METRN , MTCH1 , NDFIP2 , NET1 , OPTN , PAWR , PEBP1 , PLD2 , PLPP3 , RGS10 , RHOB , RHOC , S1PR1 , SERPINE2, SOX9 , SPRY2 , TMEM9B , UCHL1	1.51573
response to stress	1970	29	0.01692	ADAM9 , CD81 , CDKN2D , CST3 , ENO1 , ERMP1 , GAPDH , GSN , HBEGF , ID2 , IFITM3 , LGALS1 , LGALS3 , LGR4 , MAP1LC3B, MGST1 , MT2A , NET1 , OPTN , PAWR , PLPP3 , PRDX5 , PROCR , RHOB , RHOC , SERPINE2, SLC7A11 , UBE2E2 , UCHL1	1.47208
negative regulation of metabolic process	1766	25	0.04233	APLP2 , CALM3 , CDKN2D , CHP1 , CST3 , DBI , ENO1 , GAPDH , HBEGF , HES1 , HHEX , ID2 , LGALS3 , LGR4 , NDFIP2 , OPTN , PAWR , PEBP1 , PLPP3 , PRDX5 , RTN3 , SERPINE2, SOX9 , SPRY2 , UCHL1	1.41563
negative regulation of biological process	2929	41	0.0081	ABI1 , ADAM22 , APLP2 , CALM3 , CDK2AP2 , CDKN2D , CHP1 , CST3 , DBI , ENO1 , FGFR3 , FHL1 , FTH1 , GAPDH , GDI1 , GSN , HBEGF , HES1 , HHEX , ID2 , IFITM3 , LGALS3 , LGR4 , MT2A , NDFIP2 , OPTN , PAWR , PEBP1 , PLPP3 , PRDX5 , PROCR , PRRT2 , RGS10 , RHOB , RTN3 , S1PR1 , SERPINE2, SLC7A11 , SOX9 , SPRY2 , UCHL1	1.3998
cellular response to stimulus	3518	48	0.00536	ABI1 , ADAM9 , APLP2 , BCAM , CALM3 , CD81 , CDKN2D , CHP1 , DOCK1 , ENO1 , ERMP1 , FGFR3 , GAPDH , GDI1 , GNAI1 , GSN , HBEGF , HES1 , HHEX , ID2 , IFITM3 , LGALS1 , LGALS3 , LGR4 , MAP1LC3B, METRN , MGST1 , MT2A , MTCH1 , NDFIP2 , NET1 , OPTN , PAWR , PEBP1 , PLD2 , PLPP3 , PRDX5 , RGS10 , RHOB , RHOC , S1PR1 , SERPINE2, SLC7A11 , SOX9 , SPRY2 , TMEM9B , UBE2E2 , UCHL1	1.36441
transport	2375	32	0.03888	ADAM9 , AP2S1 , CACNB4 , CALM3 , CD81 , CHP1 , COX4I1 , DBI , DOCK1 , FHL1 , FTH1 , GDI1 , GLUD1 , GSN , HES1 , HHEX , LGALS3 , MGST1 , NDFIP2 , OPTN , PLD2 , PLPP3 , PRRT2 , RAB26 , RHOB , RTN3 , SERPINE2, SLC7A11 , STARD4 , TMED3 , TRAPPC6A, UCHL1	1.34737
cellular component organization	3674	49	0.00779	ABI1 , ADAM9 , AP2S1 , APLP2 , ATP5F1D , BTBD3 , CACNB4 , CALM3 , CDK2AP2 , CDKN2D , CHP1 , CHPT1 , CST3 , DOCK1 , DSTN , EMP3 , ENO1 , FHL1 , GAPDH , GDI1 , GLS , GNAI1 , GSN , HBEGF , HES1 , HHEX , LGALS3 , LSR , MAP1LC3B, METRN , MICOS13 , MTCH1 , NET1 , OPTN , PAWR , PLD2 , PRRT2 , RHOB , RHOC , RTN3 , S1PR1 , SERPINE2, SLC7A11 , SOX9 , SPRY2 , STARD4 , TMED3 , TRAPPC6A, UCHL1	1.3337
establishment of localization	2487	33	0.04344	ADAM9 , AP2S1 , CACNB4 , CALM3 , CD81 , CHP1 , COX4I1 , DBI , DOCK1 , FHL1 , FTH1 , GDI1 , GLUD1 , GSN , HES1 , HHEX , LGALS3 , MGST1 , NDFIP2 , OPTN , PLD2 , PLPP3 , PRRT2 , RAB26 , RHOB , RTN3 , SERPINE2, SLC7A11 , SPRY2 , STARD4 , TMED3 , TRAPPC6A, UCHL1	1.3269
negative regulation of cellular process	2716	36	0.0341	ABI1 , ADAM22 , APLP2 , CALM3 , CDK2AP2 , CDKN2D , CHP1 , CST3 , DBI , ENO1 , FHL1 , FTH1 , GAPDH , GDI1 , GSN , HBEGF , HES1 , HHEX , ID2 , LGALS3 , LGR4 , OPTN , PAWR , PEBP1 , PLPP3 , PRDX5 , PRRT2 , RGS10 , RHOB , RTN3 , S1PR1 , SERPINE2, SLC7A11 , SOX9 , SPRY2 , UCHL1	1.32548
positive regulation of biological process	3324	44	0.01616	ABI1 , ADAM9 , CALM3 , CAPNS1 , CD81 , CHP1 , DBI , DCXR , DOCK1 , DSTN , EEF1A2 , ENO1 , FGFR3 , FHL1 , GAPDH , GDI1 , GLUD1 , GNAI1 , GSN , HBEGF , HES1 , HHEX , ID2 , LGALS1 , LGALS3 , LGR4 , METRN , MTCH1 , NDFIP2 , NET1 , OPTN , PAWR , PLD2 , PLPP3 , PRRT2 , RHOB , RHOC , S1PR1 , SERPINE2, SOX9 , SPRY2 , STARD4 , TMEM9B , UBE2E2	1.32371
localization	3253	43	0.01838	ADAM9 , AP2S1 , CACNB4 , CALM3 , CD81 , CEP85L , CHP1 , COX4I1 , DBI , DOCK1 , DSTN , FHL1 , FTH1 , GDI1 , GLUD1 , GNAI1 , GSN , HBEGF , HES1 , HHEX , IGSF8 , LGALS3 , LSR , MGST1 , NDFIP2 , NET1 , OPTN , PLD2 , PLPP3 , PRRT2 , RAB26 , RHOB , RHOC , RTN3 , S1PR1 , SERPINE2, SLC7A11 , SOX9 , SPRY2 , STARD4 , TMED3 , TRAPPC6A, UCHL1	1.32186
positive regulation of cellular process	3137	41	0.02708	ABI1 , ADAM9 , CALM3 , CAPNS1 , CD81 , CHP1 , DCXR , DOCK1 , DSTN , EEF1A2 , ENO1 , FGFR3 , GAPDH , GDI1 , GLUD1 , GNAI1 , GSN , HBEGF , HES1 , HHEX , ID2 , LGALS1 , LGALS3 , LGR4 , METRN , MTCH1 , NDFIP2 , NET1 , OPTN , PAWR , PLPP3 , PRRT2 , RHOB , RHOC , S1PR1 , SERPINE2, SOX9 , SPRY2 , STARD4 , TMEM9B , UBE2E2	1.30698
multicellular organismal process	3177	41	0.03327	ABI1 , ADAM22 , ADAM9 , APLP2 , BTBD3 , CALM3 , CD81 , CDKN2D , CEP85L , CST3 , DOCK1 , ENO1 , FGFR3 , GAMT , GAPDH , GDI1 , GLS , GLUD1 , GSN , HBEGF , HES1 , HHEX , ID2 , IGSF8 , LGALS1 , LGR4 , LSR , METRN , MTCH1 , OAT , PLPP3 , PROCR , PRRT2 , RAB26 , RHOB , S1PR1 , SERPINE2, SLC7A11 , SOX9 , SPRY2 , UCHL1	1.29053
response to stimulus	4045	52	0.01237	ABI1 , ADAM9 , APLP2 , ATP5F1D , BCAM , CALM3 , CD81 , CDKN2D , CHP1 , CST3 , DOCK1 , ENO1 , ERMP1 , FGFR3 , FTH1 , GAPDH , GDI1 , GNAI1 , GSN , HBEGF , HES1 , HHEX , ID2 , IFITM3 , LGALS1 , LGALS3 , LGR4 , MAP1LC3B, METRN , MGST1 , MT2A , MTCH1 , NDFIP2 , NET1 , OPTN , PAWR , PEBP1 , PLD2 , PLPP3 , PRDX5 , PROCR , RGS10 , RHOB , RHOC , S1PR1 , SERPINE2, SLC7A11 , SOX9 , SPRY2 , TMEM9B , UBE2E2 ,…	1.28554
cellular component organization or biogenesis	3858	49	0.02176	ABI1 , ADAM9 , AP2S1 , APLP2 , ATP5F1D , BTBD3 , CACNB4 , CALM3 , CDK2AP2 , CDKN2D , CHP1 , CHPT1 , CST3 , DOCK1 , DSTN , EMP3 , ENO1 , FHL1 , GAPDH , GDI1 , GLS , GNAI1 , GSN , HBEGF , HES1 , HHEX , LGALS3 , LSR , MAP1LC3B, METRN , MICOS13 , MTCH1 , NET1 , OPTN , PAWR , PLD2 , PRRT2 , RHOB , RHOC , RTN3 , S1PR1 , SERPINE2, SLC7A11 , SOX9 , SPRY2 , STARD4 , TMED3 , TRAPPC6A, UCHL1	1.27009
organonitrogen compound metabolic process	3808	47	0.04387	ABI1 , ACOT7 , ADAM22 , ADAM9 , APLP2 , ATP5F1D , CALM3 , CD81 , CDKN2D , CHP1 , CHPT1 , CST3 , DBI , EEF1A2 , EIF4E3 , ENO1 , ERMP1 , FGFR3 , FUT11 , GAMT , GAPDH , GLS , GLUD1 , GSN , HBEGF , HES1 , HHEX , LGALS3 , MTCH1 , NDFIP2 , NME3 , NRIP3 , OAT , PAWR , PEBP1 , PLPP3 , PRDX5 , RAB26 , RNF182 , RTN3 , SERPINE2, SLC7A11 , SOX9 , SPRY2 , UBE2E1 , UBE2E2 , UCHL1	1.23424
regulation of biological process	5915	69	0.02436	ABI1 , ADAM22 , ADAM9 , AP2S1 , APLP2 , BCAM , CACNB4 , CALM3 , CAPNS1 , CD81 , CDK2AP2 , CDKN2D , CHP1 , CHPT1 , CST3 , DBI , DCXR , DOCK1 , DSTN , EEF1A2 , EIF4E3 , ENO1 , ERMP1 , FGFR3 , FHL1 , FTH1 , GAMT , GAPDH , GDI1 , GLS , GLUD1 , GNAI1 , GSN , HBEGF , HES1 , HHEX , ID2 , IFITM3 , LGALS1 , LGALS3 , LGR4 , METRN , MT2A , MTCH1 , NDFIP2 , NET1 , OPTN , PAWR , PEBP1 , PLD2 , PLPP3 , PRDX5 ,…	1.16653
biological regulation	6254	71	0.04473	ABI1 , ADAM22 , ADAM9 , AP2S1 , APLP2 , BCAM , CACNB4 , CALM3 , CAPNS1 , CD81 , CDK2AP2 , CDKN2D , CHP1 , CHPT1 , CST3 , DBI , DCXR , DOCK1 , DSTN , EEF1A2 , EIF4E3 , ENO1 , ERMP1 , FGFR3 , FHL1 , FTH1 , GAMT , GAPDH , GDI1 , GLS , GLUD1 , GNAI1 , GSN , HBEGF , HES1 , HHEX , ID2 , IFITM3 , LGALS1 , LGALS3 , LGR4 , LSR , METRN , MT2A , MTCH1 , NDFIP2 , NET1 , OPTN , PAWR , PEBP1 , PLD2 , PLPP3 , P…	1.13527

## Sheet:  THZ531 Down vs siMYC Down GO
Term	Annotated	Significant	classicFisher	SignificantGenes	FractionGenes
regulation of DNA replication	112	11	0.00011	BAZ1A , BLM , CCNA2 , CDC6 , CDC7 , ESCO2 , GINS1 , LIG3 , MCIDAS, RFC4 , TICRR	9.82143
mitotic sister chromatid segregation	152	13	0.00011	AURKB , BUB1B , CCNB1 , CDC6 , CDCA8 , KIF14 , KIF18B, KIF2C , NCAPH , PSRC1 , SPDL1 , TACC3 , XRCC3	8.55263
double-strand break repair via homologous recombination	135	11	0.00058	BLM , BRCA1 , CDC7 , LIG3 , MEIOB , MRGBP , POLQ , TOP3A , XRCC2 , XRCC3 , YEATS4	8.14815
negative regulation of mitotic cell cycle phase transition	135	11	0.00058	AURKB, BLM , BRCA1, BUB1B, CCNB1, CDC6 , CLSPN, DTL , SPDL1, TICRR, XRCC3	8.14815
recombinational repair	137	11	0.00065	BLM , BRCA1 , CDC7 , LIG3 , MEIOB , MRGBP , POLQ , TOP3A , XRCC2 , XRCC3 , YEATS4	8.0292
RNA modification	138	11	0.00069	ANKRD16, DIMT1 , DUS2 , EMG1 , METTL1 , METTL2A, MRM1 , PUS1 , PUS7 , RPUSD2 , TRMT5	7.97101
sister chromatid segregation	178	14	0.00015	AURKB , BUB1B , CCNB1 , CDC6 , CDCA8 , ESCO2 , KIF14 , KIF18B, KIF2C , NCAPH , PSRC1 , SPDL1 , TACC3 , XRCC3	7.86517
meiotic cell cycle	141	11	0.00083	ASPM , AURKA , BUB1B , CDC25A, EME1 , EXO1 , MEIOB , NCAPH , PKMYT1, TOP3A , XRCC2	7.80142
negative regulation of mitotic cell cycle	168	12	0.00106	AURKB, BLM , BRCA1, BUB1B, CCNB1, CDC6 , CLSPN, DTL , EME1 , SPDL1, TICRR, XRCC3	7.14286
positive regulation of cell cycle	212	15	0.00029	AURKA , AURKB , CCNB1 , CDC25A, CDC6 , CDC7 , CENPJ , DTL , KIF14 , LSM10 , PLK4 , PLSCR1, PSRC1 , RRM2 , XRCC3	7.07547
mitotic nuclear division	241	17	0.00012	ANLN , AURKA , AURKB , BUB1B , CCNB1 , CDC6 , CDCA2 , CDCA8 , KIF14 , KIF18B, KIF2C , NCAPH , PKMYT1, PSRC1 , SPDL1 , TACC3 , XRCC3	7.05394
tRNA metabolic process	172	12	0.0013	ANKRD16, DTD2 , DUS2 , EXOSC2 , EXOSC3 , FARSA , METTL1 , METTL2A, PUS1 , PUS7 , TRMT5 , TSEN2	6.97674
double-strand break repair	230	16	0.00022	BLM , BRCA1 , CDC7 , DCLRE1A, EME1 , ESCO2 , LIG3 , MEIOB , MRGBP , POLQ , TDP1 , TDP2 , TOP3A , XRCC2 , XRCC3 , YEATS4	6.95652
negative regulation of cell cycle phase transition	189	13	0.00094	AURKB, BLM , BRCA1, BUB1B, CCNB1, CDC6 , CLSPN, DTL , E2F1 , EME1 , SPDL1, TICRR, XRCC3	6.87831
organelle fission	345	21	0.00016	ANLN , ASPM , AURKA , AURKB , BUB1B , CCNB1 , CDC6 , CDCA2 , CDCA8 , EME1 , KIF14 , KIF18B, KIF2C , MEIOB , MIEF1 , NCAPH , PKMYT1, PSRC1 , SPDL1 , TACC3 , XRCC3	6.08696
DNA recombination	232	14	0.00213	BLM , BRCA1 , CDC7 , EME1 , EXO1 , EXOSC3, LIG3 , MEIOB , MRGBP , POLQ , TOP3A , XRCC2 , XRCC3 , YEATS4	6.03448
negative regulation of cell cycle	268	16	0.00117	AURKB , BLM , BRCA1 , BUB1B , CCNB1 , CDC6 , CLSPN , DTL , E2F1 , EME1 , MCIDAS , SPDL1 , SUV39H1, TFAP4 , TICRR , XRCC3	5.97015
negative regulation of cell cycle process	220	13	0.00365	AURKB, BLM , BRCA1, BUB1B, CCNB1, CDC6 , CLSPN, DTL , E2F1 , EME1 , SPDL1, TICRR, XRCC3	5.90909
regulation of DNA metabolic process	359	19	0.00173	AURKB , BAZ1A , BLM , BRCA1 , CCNA2 , CDC6 , CDC7 , ESCO2 , EXOSC3, GINS1 , GNL3 , LIG3 , MCIDAS, MRGBP , POLQ , RFC4 , TENT4B, TICRR , YEATS4	5.29248
microtubule cytoskeleton organization	442	22	0.00168	ASPM , AURKA , AURKB , BRCA1 , CCNB1 , CENPA , CENPJ , DNAAF2 , HAUS6 , KIAA1614, KIF18B , KIF2C , MCIDAS , PLK4 , PSRC1 , SAPCD2 , SKA3 , SPC25 , SPDL1 , TACC3 , XRCC2 , XRCC3	4.97738
RNA processing	934	41	0.00025	ABT1 , ANKRD16 , BYSL , COIL , DIMT1 , DUS2 , EMG1 , EXOSC2 , EXOSC3 , EXOSC4 , GEMIN4 , GEMIN6 , KRI1 , LSM10 , MAK16 , METTL1 , METTL2A , MPHOSPH6, MRM1 , NOL8 , NSRP1 , PPIL1 , PRPF38B , PRPF4 , PTCD2 , PUS1 , PUS7 , RBFOX3 , RPUSD2 , RRP1 , RRP1B , RRP7A , SUV39H1 , TBRG4 , TENT4B , TOE1 , TRMT5 , TSEN2 , UTP23 , UTP25 , YJU2	4.38972
mRNA metabolic process	586	25	0.00643	COIL , DHX34 , E2F1 , EXOSC2 , EXOSC3 , EXOSC4 , GDNF , GEMIN4 , GEMIN6 , LSM10 , NSRP1 , PPIL1 , PRPF38B, PRPF4 , PTCD2 , PUS1 , PUS7 , RBFOX3 , RPUSD2 , RRP1B , TAF5 , TBRG4 , TENT4B , TSEN2 , YJU2	4.26621
microtubule-based process	602	23	0.02889	ASPM , AURKA , AURKB , BRCA1 , CCNB1 , CENPA , CENPJ , DNAAF2 , HAUS6 , KIAA1614, KIF14 , KIF18B , KIF2C , MCIDAS , PLK4 , PSRC1 , SAPCD2 , SKA3 , SPC25 , SPDL1 , TACC3 , XRCC2 , XRCC3	3.8206
cellular component biogenesis	2024	68	0.0047	ABT1 , AIMP2 , ANLN , ASPM , AURKA , AURKB , BAZ1A , BLM , BRCA1 , BYSL , CENPA , CENPJ , CHAF1A , CHCHD4 , COIL , CUTC , DIMT1 , DNAAF2 , EMG1 , EXO1 , EXOSC2 , EXOSC3 , EXOSC4 , FADD , FARSA , GEMIN4 , GEMIN6 , GPATCH4 , HAUS6 , HEATR3 , HIRA , HJURP , KIF14 , KRI1 , LRRC8D , MAK16 , MALSU1 , MCIDAS , MPHOSPH6, MRM1 , MRPL36 , NOL8 , OIP5 , PLAGL2 , PLK4 , POLQ , POLR1B , PSRC1 , RPUSD2 , RRM2 …	3.35968
RNA metabolic process	3088	101	0.00077	ABT1 , ANKRD16 , AURKB , BAZ1A , BLM , BRCA1 , BYSL , CBX6 , CCNA2 , CEBPZ , CENPJ , COIL , DEPDC1 , DHX34 , DIMT1 , DNAJA3 , DTD2 , DUS2 , E2F1 , E2F5 , EMG1 , EXO1 , EXOSC2 , EXOSC3 , EXOSC4 , FADD , FARSA , GDNF , GEMIN4 , GEMIN6 , GINS1 , GMEB2 , GNL3 , HIRA , KDM2B , KLF15 , KRI1 , LSM10 , MAK16 , MCIDAS , METTL1 , METTL2A , MPHOSPH6, MRGBP , MRM1 , MXD3 , NCOA7 , NOL8 , NSRP1 , PCGF6 , PLAG…	3.27073
cellular component organization or biogenesis	3863	116	0.00683	ABHD17C , ABT1 , AIMP2 , ANLN , ASPM , AURKA , AURKB , BAZ1A , BLM , BRCA1 , BUB1B , BYSL , CBX6 , CCDC51 , CCNB1 , CDC6 , CDCA2 , CDCA8 , CENPA , CENPJ , CHAF1A , CHCHD4 , COIL , CUTC , DCLRE1A , DCUN1D5 , DEPTOR , DIMT1 , DNAAF2 , DNAJA3 , E2F5 , EME1 , EMG1 , ESCO2 , EXO1 , EXOSC2 , EXOSC3 , EXOSC4 , FADD , FARSA , GDNF , GEMIN4 , GEMIN6 , GINS1 , GNL3 , GPATCH4 , HAUS6 , HEATR3 , HIRA , HJURP…	3.00285
gene expression	3792	110	0.02812	ABT1 , AIMP2 , ANKRD16 , AURKA , AURKB , BAZ1A , BLM , BRCA1 , BYSL , CBX6 , CCNA2 , CEBPZ , CENPJ , CHCHD4 , COIL , DEPDC1 , DHX34 , DIMT1 , DNAJA3 , DUS2 , E2F1 , E2F5 , EEFSEC , EMG1 , EXO1 , EXOSC2 , EXOSC3 , EXOSC4 , FADD , FARSA , GDNF , GEMIN4 , GEMIN6 , GMEB2 , GNL3 , HIRA , KDM2B , KLF15 , KRI1 , LSM10 , MAK16 , MALSU1 , MCIDAS , METTL1 , METTL2A , MPHOSPH6, MRGBP , MRM1 , MRPL2 , MRPL36…	2.90084
nitrogen compound metabolic process	6027	170	0.00535	ABHD17C , ABT1 , ADSS2 , AEN , AIMP2 , ALG1 , ANKRD16 , ASB6 , AURKA , AURKB , BAZ1A , BLM , BRCA1 , BUB1B , BYSL , CBX6 , CCNA2 , CCNB1 , CDC25A , CDC6 , CDC7 , CDCA2 , CDCA3 , CEBPZ , CENPJ , CHAF1A , CHCHD4 , CLSPN , COIL , DCLRE1A , DCUN1D5 , DEPDC1 , DEPTOR , DHODH , DHX34 , DIMT1 , DNAJA3 , DTD2 , DTL , DUS2 , E2F1 , E2F5 , EEF2KMT , EEFSEC , EME1 , EMG1 , ESCO2 , EXO1 , EXOSC2 , EXOSC3 , E…	2.82064
macromolecule metabolic process	5741	160	0.01779	ABHD17C , ABT1 , AEN , AIMP2 , ALG1 , ANKRD16 , ASB6 , AURKA , AURKB , BAZ1A , BLM , BRCA1 , BUB1B , BYSL , CBX6 , CCNA2 , CCNB1 , CDC25A , CDC6 , CDC7 , CDCA2 , CDCA3 , CEBPZ , CENPJ , CHAF1A , CHCHD4 , CLSPN , COIL , DCLRE1A , DCUN1D5 , DEPDC1 , DEPTOR , DHX34 , DIMT1 , DNAJA3 , DTD2 , DTL , DUS2 , E2F1 , E2F5 , EEF2KMT , EEFSEC , EME1 , EMG1 , ESCO2 , EXO1 , EXOSC2 , EXOSC3 , EXOSC4 , FADD , F…	2.78697
primary metabolic process	6288	174	0.0127	ABHD17C , ABT1 , ADSS2 , AEN , AIMP2 , ALDH1B1 , ALG1 , ANKRD16 , ASB6 , AURKA , AURKB , BAZ1A , BLM , BRCA1 , BUB1B , BYSL , CBX6 , CCNA2 , CCNB1 , CDC25A , CDC6 , CDC7 , CDCA2 , CDCA3 , CEBPZ , CENPJ , CHAF1A , CHCHD4 , CLCN2 , CLSPN , COIL , DAGLB , DCLRE1A , DCUN1D5 , DEPDC1 , DEPTOR , DHODH , DHX34 , DIMT1 , DNAJA3 , DTD2 , DTL , DUS2 , E2F1 , E2F5 , EEF2KMT , EEFSEC , EME1 , EMG1 , ESCO2 , …	2.76718
organic substance metabolic process	6527	180	0.01089	ABHD17C , ABT1 , ADSS2 , AEN , AIMP2 , ALDH1B1 , ALG1 , ANKRD16 , ASB6 , AURKA , AURKB , BAZ1A , BLM , BRCA1 , BUB1B , BYSL , CBX6 , CCNA2 , CCNB1 , CDC25A , CDC6 , CDC7 , CDCA2 , CDCA3 , CEBPZ , CENPJ , CHAF1A , CHCHD4 , CLCN2 , CLSPN , COIL , DAGLB , DCLRE1A , DCUN1D5 , DEPDC1 , DEPTOR , DHODH , DHX34 , DIMT1 , DNAJA3 , DTD2 , DTL , DUS2 , E2F1 , E2F5 , EEF2KMT , EEFSEC , EME1 , EMG1 , ESCO2 , …	2.75778
cellular metabolic process	6523	179	0.01554	ABHD17C , ABT1 , ADSS2 , AEN , AIMP2 , ALG1 , ANKRD16 , ASB6 , AURKA , AURKB , BAZ1A , BLM , BRCA1 , BUB1B , BYSL , CBX6 , CCNA2 , CCNB1 , CDC25A , CDC6 , CDC7 , CDCA2 , CDCA3 , CEBPZ , CENPJ , CHAF1A , CHCHD4 , CLCN2 , CLSPN , COIL , DAGLB , DCLRE1A , DCUN1D5 , DEPDC1 , DEPTOR , DHODH , DHX34 , DIMT1 , DNAJA3 , DTD2 , DTL , DUS2 , E2F1 , E2F5 , EEF2KMT , EEFSEC , EME1 , EMG1 , EPM2A , ESCO2 , EX…	2.74414
metabolic process	6838	184	0.03705	ABHD17C , ABT1 , ADSS2 , AEN , AIMP2 , ALDH1B1 , ALG1 , ANKRD16 , ASB6 , AURKA , AURKB , BAZ1A , BLM , BRCA1 , BUB1B , BYSL , CBX6 , CCNA2 , CCNB1 , CDC25A , CDC6 , CDC7 , CDCA2 , CDCA3 , CEBPZ , CENPJ , CHAF1A , CHCHD4 , CLCN2 , CLSPN , COIL , DAGLB , DCLRE1A , DCUN1D5 , DEPDC1 , DEPTOR , DHODH , DHX34 , DIMT1 , DNAJA3 , DTD2 , DTL , DUS2 , E2F1 , E2F5 , EEF2KMT , EEFSEC , EME1 , EMG1 , EPM2A , …	2.69085

## Sheet: THZ531 ALL vs siMYC ALL GO
Term	Annotated	Significant	classicFisher	SignificantGenes	FractionGenes
purine ribonucleoside triphosphate biosynthetic process	47	12	0.00137	ATP5F1D, ATP5MC1, ATP5MC3, ATP5ME , ATP5MF , ENO1 , IMPDH2 , MYC , NME1 , NME2 , TMSB4X , UQCC3	25.5319
purine nucleoside triphosphate biosynthetic process	48	12	0.00166	ATP5F1D, ATP5MC1, ATP5MC3, ATP5ME , ATP5MF , ENO1 , IMPDH2 , MYC , NME1 , NME2 , TMSB4X , UQCC3	25
ribonucleoside triphosphate biosynthetic process	53	13	0.00131	ATP5F1D, ATP5MC1, ATP5MC3, ATP5ME , ATP5MF , ENO1 , IMPDH2 , MYC , NME1 , NME2 , TMSB4X , UCK2 , UQCC3	24.5283
regulation of DNA-templated DNA replication	46	11	0.00373	BLM , CDC7 , CHTF18 , GINS1 , LIG3 , MCIDAS , PCNA , RFC4 , SMARCAL1, SSBP1 , TICRR	23.913
regulation of phosphatidylinositol 3-kinase signaling	48	11	0.00529	GPER1 , MAZ , PIP5K1C, PPARD , PRR5 , PRR5L , PTPN13 , ROR1 , SOX9 , SRC , WNT16	22.9167
cellular response to hypoxia	81	18	0.00061	ATP7A , BACH1 , BNIP3L , CCNA2 , CITED2 , E2F1 , ENO1 , FAM162A, MIEF1 , MYC , NDRG1 , PHB2 , PMAIP1 , PPARD , SRC , SUV39H1, SUV39H2, TIGAR	22.2222
purine nucleoside triphosphate metabolic process	63	14	0.00239	ATP5F1D, ATP5MC1, ATP5MC3, ATP5ME , ATP5MF , ENO1 , IMPDH2 , MYC , NME1 , NME2 , NUDT15 , RAB23 , TMSB4X , UQCC3	22.2222
purine ribonucleoside triphosphate metabolic process	59	13	0.00364	ATP5F1D, ATP5MC1, ATP5MC3, ATP5ME , ATP5MF , ENO1 , IMPDH2 , MYC , NME1 , NME2 , RAB23 , TMSB4X , UQCC3	22.0339
tissue remodeling	59	13	0.00364	ATP7A , CAV1 , FLNA , GPR137B, JAG1 , LGR4 , PLEKHM1, S1PR1 , SRC , SUCO , TMEM64 , TPP1 , WNT16	22.0339
nucleoside triphosphate biosynthetic process	60	13	0.00425	ATP5F1D, ATP5MC1, ATP5MC3, ATP5ME , ATP5MF , ENO1 , IMPDH2 , MYC , NME1 , NME2 , TMSB4X , UCK2 , UQCC3	21.6667
ribonucleoside triphosphate metabolic process	66	14	0.00376	ATP5F1D, ATP5MC1, ATP5MC3, ATP5ME , ATP5MF , ENO1 , IMPDH2 , MYC , NME1 , NME2 , RAB23 , TMSB4X , UCK2 , UQCC3	21.2121
nucleosome assembly	62	13	0.0057	ANP32B, BAZ1A , CHAF1A, H1-2 , H2BC21, H2BC8 , H3C13 , HJURP , NPM1 , OIP5 , POLE3 , SOX9 , TSPYL2	20.9677
mammary gland development	62	13	0.0057	APRT , ATP7A , BTRC , CAV1 , CREB1 , ID2 , NME1 , ORAI1 , PHB2 , SLC29A2, SOX9 , SRC , UMPS	20.9677
regulation of animal organ morphogenesis	54	11	0.01313	CELSR3 , CITED2 , GDNF , LGR4 , MAGED1 , NPHP3 , PHB2 , PRICKLE2, ROR1 , SAPCD2 , SOX9	20.3704
central nervous system neuron differentiation	79	16	0.00331	ABT1 , ATP7A , HSP90AA1, MYCBP2 , OPHN1 , PLXNA3 , PSEN1 , RAC3 , RAPGEF2 , SCYL3 , SOX4 , SZT2 , TBR1 , TULP3 , UQCRQ , ZMIZ1	20.2532
myeloid leukocyte differentiation	89	18	0.00193	ANXA2 , CBFA2T3, CITED2 , CREB1 , FADD , GBA , GPR137B, ID2 , IRF7 , JUN , LBR , MYC , OSTM1 , PSEN1 , RARA , RIPK1 , SRC , TMEM64	20.2247
cellular response to decreased oxygen levels	89	18	0.00193	ATP7A , BACH1 , BNIP3L , CCNA2 , CITED2 , E2F1 , ENO1 , FAM162A, MIEF1 , MYC , NDRG1 , PHB2 , PMAIP1 , PPARD , SRC , SUV39H1, SUV39H2, TIGAR	20.2247
negative regulation of neuron apoptotic process	70	14	0.00653	GBA , GDNF , GPI , GRN , HDGF , JUN , KDM2B, KIF14, LGMN , NRBP2, NTF3 , PSEN1, RASA1, XRCC2	20
actin filament-based movement	55	11	0.01502	CAV1 , EPB41L5, FLNA , FNBP1L , GPD1L , GSN , MYL6 , MYO9B , PDE4B , WIPF1 , WIPF2	20
positive regulation of epithelial cell migration	76	15	0.00564	DOCK1 , EPB41L5, GFUS , GPI , GRN , HBEGF , IQSEC1 , JUN , LGMN , MAPRE2 , PLK2 , PLPP3 , SOX9 , SRC , TMSB4X	19.7368
positive regulation of small molecule metabolic process	56	11	0.01711	ADCYAP1R1, ENO1 , GPER1 , KAT2A , MYC , NR1D1 , PMAIP1 , PPARD , PSEN1 , SRC , TMSB4X	19.6429
regulation of chemotaxis	72	14	0.00842	CYRIB , DDT , DUSP3 , LGMN , MIF , MYCBP2 , NTF3 , PLXNA3 , S1PR1 , SEMA4B , SEMA6D , ST6GAL1, TBR1 , TMSB4X	19.4444
kidney epithelium development	57	11	0.0194	BASP1 , GDNF , JAG1 , KANK2 , KLF15 , LGR4 , MAGED1, MYC , RARA , SDC4 , SOX9	19.2982
nucleoside triphosphate metabolic process	78	15	0.00723	ATP5F1D, ATP5MC1, ATP5MC3, ATP5ME , ATP5MF , ENO1 , IMPDH2 , MYC , NME1 , NME2 , NUDT15 , RAB23 , TMSB4X , UCK2 , UQCC3	19.2308
cellular response to oxygen levels	99	19	0.00276	ATP7A , BACH1 , BNIP3L , CAV1 , CCNA2 , CITED2 , E2F1 , ENO1 , FAM162A, MIEF1 , MYC , NDRG1 , PHB2 , PMAIP1 , PPARD , SRC , SUV39H1, SUV39H2, TIGAR	19.1919
regulation of smooth muscle cell proliferation	58	11	0.02192	ELN , ERN1 , FOXJ2, GPER1, HBEGF, ID2 , JUN , MYC , PHB1 , PPARD, S1PR1	18.9655
cell-substrate junction organization	58	11	0.02192	ACTG1 , DAPK3 , DLC1 , DST , DUSP3 , EPB41L5, IQSEC1 , MAPRE2 , SDC4 , SRC , THSD1	18.9655
regulation of DNA replication	112	21	0.00229	BAZ1A , BLM , CCNA2 , CDC6 , CDC7 , CHTF18 , ESCO2 , GINS1 , GLI1 , INO80C , JADE1 , LIG3 , MCIDAS , PCNA , POLE3 , RFC4 , SMARCAL1, SSBP1 , TICRR , TNFAIP1 , TSPYL2	18.75
organophosphate ester transport	75	14	0.01204	ABCC4 , APOC1 , DBI , NPC2 , OSBPL5 , PLSCR1 , PRELID1 , SCARB2 , SLC19A1 , SLC25A19, SLC25A32, SLC25A42, TRIAP1 , XKR8	18.6667
negative regulation of autophagy	60	11	0.02766	BMF , GOLGA2 , KLHL22 , LZTS1 , NRBP2 , RNF41 , TAB2 , TIGAR , TSPO , USP30 , ZKSCAN3	18.3333
smooth muscle cell proliferation	60	11	0.02766	ELN , ERN1 , FOXJ2, GPER1, HBEGF, ID2 , JUN , MYC , PHB1 , PPARD, S1PR1	18.3333
negative regulation of inflammatory response	60	11	0.02766	DUSP10, GBA , GPER1 , GRN , MACIR , MAPK7 , NLRX1 , NR1D1 , PLK2 , PPARD , SRC	18.3333
phosphatidylinositol 3-kinase signaling	61	11	0.0309	GPER1 , MAZ , PIP5K1C, PPARD , PRR5 , PRR5L , PTPN13 , ROR1 , SOX9 , SRC , WNT16	18.0328
response to estradiol	61	11	0.0309	ADCYAP1R1, CCNA2 , ENO2 , GPER1 , GPI , IGFBP2 , MYC , PCNA , RARA , SSTR2 , TXNIP	18.0328
hindbrain development	84	15	0.01422	ATP7A , CKB , CTNNA2, DLC1 , GBA , GLI1 , ITGB1 , KAT2A , KDM2B , KIF14 , OPHN1 , PSEN1 , SSTR2 , TBR1 , UQCRQ	17.8571
DNA-templated DNA replication	143	25	0.00254	BAZ1A , BLM , CDC6 , CDC7 , CHTF18 , DNAJA3 , EME1 , GINS1 , HMGA1 , LIG3 , MCIDAS , MCM10 , PCNA , POLA2 , POLE2 , POLE3 , POLE4 , POLQ , RFC4 , SMARCAL1, SSBP1 , TICRR , TRAIP , TWNK , WDHD1	17.4825
regulation of cyclin-dependent protein serine/threonine kinase activity	69	12	0.0321	BLM , CCNA2 , CCNB1 , CCNI , CDC25A , CDC6 , IPO5 , PKMYT1 , PSRC1 , SERTAD1, SRC , TFAP4	17.3913
chromosome separation	81	14	0.02281	AURKB , BUB1B , CCNB1 , CDC6 , EME1 , KLHL22, MEIOB , NCAPH , PLSCR1, SPDL1 , TACC3 , TOP3A , UBE2C , XRCC3	17.284
muscle cell proliferation	87	15	0.01927	CITED2, ELN , ERN1 , FOXJ2 , GLI1 , GPER1 , HBEGF , ID2 , JARID2, JUN , MYC , PHB1 , PPARD , S1PR1 , ZFPM2	17.2414
response to corticosteroid	64	11	0.04223	FBXO32 , GBA , GPER1 , HSD11B2, IGFBP2 , PCNA , SGK1 , SRC , SSTR2 , TFAP4 , ZFP36L2	17.1875
positive regulation of ion transport	99	17	0.01379	ADCYAP1R1, ARL6IP1 , ATP1B1 , CAV1 , CHP1 , FHL1 , FLNA , GDNF , GPD1L , GPER1 , ITGB1 , LRRC38 , MIF , ORAI1 , PSEN1 , TMSB4X , TSPO	17.1717
carboxylic acid transport	105	18	0.01168	ABCC4 , ARL6IP1 , ITGB1 , LRRC8D , MIF , MYC , PSAP , PSEN1 , RGS2 , SLC16A6 , SLC17A5 , SLC19A1 , SLC1A3 , SLC25A32, SLC26A2 , SLC27A4 , SLC38A7 , SLC6A15	17.1429
regulation of cyclin-dependent protein kinase activity	70	12	0.03546	BLM , CCNA2 , CCNB1 , CCNI , CDC25A , CDC6 , IPO5 , PKMYT1 , PSRC1 , SERTAD1, SRC , TFAP4	17.1429
liver development	76	13	0.02984	ATP7A , AURKA , CITED2, GLI1 , JARID2, JUN , LSR , MYC , NPHP3 , PCNA , PTCD2 , RARA , SOX9	17.1053
nucleosome organization	88	15	0.02122	ANP32B, BAZ1A , CHAF1A, H1-2 , H2BC21, H2BC8 , H3C13 , HJURP , HMGA1 , NPM1 , OIP5 , POLE3 , SOX9 , SSRP1 , TSPYL2	17.0455
negative regulation of neuron death	112	19	0.01087	BTBD10, ENO2 , GBA , GDNF , GPI , GRN , HDGF , JUN , KDM2B , KIF14 , LGMN , NCOA7 , NMNAT1, NRBP2 , NTF3 , PSEN1 , RASA1 , TIGAR , XRCC2	16.9643
plasma membrane organization	71	12	0.03907	CAV1 , EHD2 , FER1L4, FNBP1L, GSN , NDRG1 , PLSCR1, PRX , SMPD1 , SNX33 , TLCD1 , XKR8	16.9014
regeneration	83	14	0.02765	AURKA , CCNA2 , CTNNA1 , DUSP10 , EYS , FLNA , GLI1 , GRN , JUN , KREMEN1, MYC , PCNA , PPARD , TSPO	16.8675
regulation of cell cycle G2/M phase transition	90	15	0.02557	AURKA , AURKB , BLM , BRCA1 , CCNB1 , CDC25A, CDC6 , CDC7 , CLSPN , DTL , FHL1 , ING4 , KIF14 , NPM1 , TICRR	16.6667
cellular response to reactive oxygen species	84	14	0.03034	ATP7A, ERN1 , FER , JUN , KDM6B, MAPK7, MAPK8, NET1 , PAWR , PCNA , PRDX1, RIPK1, SRC , TXN	16.6667
regulation of MAP kinase activity	84	14	0.03034	CAV1 , DUSP10 , DUSP16 , ERN1 , GBA , MAGED1 , MAP3K10, MIF , NTF3 , PSEN1 , RGS2 , SMPD1 , SRC , STK38	16.6667
autophagy of mitochondrion	78	13	0.03605	BNIP3L , GABARAP , GABARAPL1, GBA , MAP1LC3B , MAP1LC3B2, OPTN , PHB2 , RIMOC1 , RNF41 , TIGAR , TSPO , USP30	16.6667
hepaticobiliary system development	78	13	0.03605	ATP7A , AURKA , CITED2, GLI1 , JARID2, JUN , LSR , MYC , NPHP3 , PCNA , PTCD2 , RARA , SOX9	16.6667
mitochondrion disassembly	78	13	0.03605	BNIP3L , GABARAP , GABARAPL1, GBA , MAP1LC3B , MAP1LC3B2, OPTN , PHB2 , RIMOC1 , RNF41 , TIGAR , TSPO , USP30	16.6667
regulation of protein kinase B signaling	72	12	0.04292	DDIT3 , GPER1 , HBEGF , HIP1 , HSP90AA1, ITGB1 , MAZ , PHB1 , RICTOR , RNF41 , SRC , TXN	16.6667
negative regulation of immune system process	151	25	0.00532	DDT , DUSP10 , DUSP3 , FADD , FER , GPER1 , GPR137B, GRN , HLA-A , ID2 , MIF , MYC , NLRX1 , NR1D1 , NRARP , PAWR , PELI1 , PLK2 , RARA , SDC4 , SOX9 , SRC , TRAFD1 , TRIM21 , TTLL12	16.5563
negative regulation of response to external stimulus	151	25	0.00532	CTNNA2 , DDT , DUSP10 , DUSP3 , GBA , GPER1 , GRN , HLA-A , KREMEN1, MACIR , MAPK7 , MIF , NLRX1 , NR1D1 , PLK2 , PLXNA3 , PPARD , SEMA4B , SEMA6D , SIGIRR , SRC , ST6GAL1, TRAFD1 , TRIM21 , TTLL12	16.5563
organic anion transport	145	24	0.00626	ABCC4 , ARL6IP1 , CA4 , ITGB1 , LRRC8D , MFSD10 , MGST1 , MIF , MYC , PSAP , PSEN1 , RGS2 , SLC16A6 , SLC17A5 , SLC19A1 , SLC1A3 , SLC25A19, SLC25A32, SLC25A42, SLC26A2 , SLC27A4 , SLC38A7 , SLC6A15 , SLCO4A1	16.5517
cardiac muscle tissue development	97	16	0.0236	CITED2, CREB1 , FKBP1A, GLI1 , ID2 , ITGB1 , JARID2, KAT2A , KDM6B , NEB , PTCD2 , RARA , RGS2 , S1PR1 , SORBS2, ZFPM2	16.4948
positive regulation of apoptotic process	285	47	0.00018	BMF , BNIP3L , CASP6 , CAV1 , CDK19 , CTNNA1 , DAPK1 , DAPK3 , DDIT3 , DLC1 , E2F1 , EIF5A , FADD , FAM162A, GADD45G, GPER1 , GRN , GSN , ING4 , ITGB1 , JUN , LGALS1 , MAGED1 , MAP3K10, MAPK8 , MYC , NET1 , PAWR , PLAGL2 , PMAIP1 , PNMA1 , PRELID1, PSEN1 , PTRH2 , RAPGEF2, RIPK1 , RNF122 , RRP1B , RYBP , SLC27A4, SMPD1 , SOX4 , SRC , TFAP4 , TIGAR , TSPO , TXNIP	16.4912
anterior/posterior pattern specification	85	14	0.03321	ABI1 , AURKA , BASP1 , DDIT3 , EPB41L5, HIPK1 , KAT2A , KDM2B , NRARP , OTX2 , PBX3 , PSEN1 , TULP3 , XRCC2	16.4706
ribosomal small subunit biogenesis	73	12	0.04703	ABT1 , BYSL , EMG1 , KRI1 , NPM1 , RCL1 , RRP7A , SNU13 , SRFBP1, SURF6 , UTP23 , UTP25	16.4384
negative regulation of growth	128	21	0.01117	CITED2 , DCBLD2 , DUSP10 , ENO1 , FHL1 , ING4 , JADE1 , JARID2 , LGMN , MT1X , PHB1 , PLXNA3 , PPARD , PSRC1 , RGS2 , SEMA4B , SEMA6D , SERTAD2, SESN2 , TCHP , TSPYL2	16.4062
regulation of Ras protein signal transduction	110	18	0.01839	ARHGEF2 , CDC42SE1, DLC1 , EPS8 , GABARAP , IQSEC1 , ITGB1 , KANK2 , KBTBD6 , KIF14 , MAPRE2 , MYO9B , NET1 , OPHN1 , PLCE1 , PSD , RASA1 , TNFAIP1	16.3636
response to hypoxia	147	24	0.00743	ATP1B1 , ATP7A , BACH1 , BNIP3L , CAV1 , CBFA2T3, CCNA2 , CHRNA7 , CITED2 , E2F1 , ENO1 , FAM162A, HSD11B2, MIEF1 , MTHFR , MYC , NDRG1 , PHB2 , PMAIP1 , PPARD , SRC , SUV39H1, SUV39H2, TIGAR	16.3265
protein kinase B signaling	86	14	0.03627	DDIT3 , GPER1 , HBEGF , HIP1 , HSP90AA1, ITGB1 , MAZ , PHB1 , RICTOR , RNF41 , SESN2 , SOX9 , SRC , TXN	16.2791
positive regulation of T cell activation	80	13	0.04314	CAV1 , CYRIB , DNAJA3, DUSP10, FADD , HLA-A , HSPH1 , IGFBP2, LGALS1, RARA , SOX4 , SRC , ZMIZ1	16.25
positive regulation of programmed cell death	290	47	0.00028	BMF , BNIP3L , CASP6 , CAV1 , CDK19 , CTNNA1 , DAPK1 , DAPK3 , DDIT3 , DLC1 , E2F1 , EIF5A , FADD , FAM162A, GADD45G, GPER1 , GRN , GSN , ING4 , ITGB1 , JUN , LGALS1 , MAGED1 , MAP3K10, MAPK8 , MYC , NET1 , PAWR , PLAGL2 , PMAIP1 , PNMA1 , PRELID1, PSEN1 , PTRH2 , RAPGEF2, RIPK1 , RNF122 , RRP1B , RYBP , SLC27A4, SMPD1 , SOX4 , SRC , TFAP4 , TIGAR , TSPO , TXNIP	16.2069
regulation of DNA biosynthetic process	93	15	0.03329	AURKB , CCT7 , CHTF18 , GINS1 , HSP90AA1, ING4 , JADE1 , MYC , NAF1 , PCNA , RFC4 , SMG6 , SRC , TENT4B , TINF2	16.129
regulation of G2/M transition of mitotic cell cycle	81	13	0.04703	AURKA , AURKB , BLM , BRCA1 , CCNB1 , CDC25A, CDC6 , CDC7 , CLSPN , DTL , FHL1 , KIF14 , TICRR	16.0494
inositol lipid-mediated signaling	81	13	0.04703	GPER1 , MAZ , PIP5K1C, PLCE1 , PLD2 , PPARD , PRR5 , PRR5L , PTPN13 , ROR1 , SOX9 , SRC , WNT16	16.0494
positive regulation of cysteine-type endopeptidase activity	81	13	0.04703	ANP32B , DAPK1 , DLC1 , FADD , FAM162A , GPER1 , GSN , HIP1 , LGMN , MYC , PMAIP1 , TBC1D10A, TFAP4	16.0494
ribose phosphate biosynthetic process	125	20	0.01696	ACOT7 , ADSS2 , APRT , ATP5F1D, ATP5MC1, ATP5MC3, ATP5ME , ATP5MF , DHODH , ENO1 , IMPDH2 , MYC , NME1 , NME2 , SLC26A2, TKT , TMSB4X , UCK2 , UMPS , UQCC3	16
ribonucleotide biosynthetic process	119	19	0.02002	ACOT7 , ADSS2 , APRT , ATP5F1D, ATP5MC1, ATP5MC3, ATP5ME , ATP5MF , DHODH , ENO1 , IMPDH2 , MYC , NME1 , NME2 , SLC26A2, TMSB4X , UCK2 , UMPS , UQCC3	15.9664
morphogenesis of embryonic epithelium	88	14	0.043	CITED2 , DLC1 , EPB41L5, GDNF , KAT2A , KDM2B , MTHFR , NPHP3 , RARA , SDC4 , SOX4 , SOX9 , TULP3 , WNT16	15.9091
actin filament bundle assembly	88	14	0.043	ACTG1 , DLC1 , DPYSL3 , ELN , EPS8 , FLNA , FSCN1 , PAWR , RHOC , S1PR1 , SDC4 , SRC , TESK1 , TNFAIP1	15.9091
rRNA processing	214	34	0.0026	ABT1 , BYSL , DIMT1 , EMG1 , EXOSC2 , EXOSC3 , EXOSC4 , FBL , GEMIN4 , KRI1 , MAK16 , MPHOSPH6, MRM1 , NAF1 , NHP2 , NOL8 , NOP56 , NPM3 , NSUN5P1 , NSUN5P2 , RCL1 , RPUSD2 , RRP1 , RRP1B , RRP7A , SNU13 , SRFBP1 , SUV39H1 , TENT4B , TRMT112 , UTP23 , UTP25 , WDR74 , ZNHIT6	15.8879
regulation of mitochondrion organization	115	18	0.02777	AURKA , BMF , BNIP3L , CYRIB , FAM162A, GPER1 , MAPK8 , MIEF1 , PMAIP1 , PRELID1, PRMT6 , RNF41 , SLC35F6, SSBP1 , TIGAR , TRIAP1 , TSPO , USP30	15.6522
tissue morphogenesis	288	45	0.00083	ACTG1 , ATP7A , BTRC , CARMIL2 , CELSR3 , CITED2 , DLC1 , DLG3 , EPB41L5 , FKBP1A , FLNA , GDNF , GORAB , GPI , HBEGF , ITGB1 , JAG1 , KAT2A , KDM2B , KDM6B , KRT17 , LGR4 , MAGED1 , MTHFR , MYC , NPHP3 , NRARP , OPHN1 , PHB2 , PRICKLE2, PSEN1 , PTCD2 , RARA , RBM15 , RHOC , ROR1 , S1PR1 , SAPCD2 , SDC4 , SOX4 , SOX9 , SRC , TULP3 , WNT16 , ZFPM2	15.625
negative regulation of MAPK cascade	96	15	0.04259	CAV1 , DUSP10, DUSP16, DUSP3 , DUSP5 , GBA , GPER1 , MYC , PEBP1 , PHB1 , PPIA , RANBP9, RGS2 , SMPD1 , STK38	15.625
signal transduction by p53 class mediator	135	21	0.01971	AEN , AURKA , AURKB , CASP6 , E2F1 , EIF5A , HIPK1 , ING4 , MIF , MYC , NDRG1 , NUAK1 , PLK2 , PMAIP1, PRMT6 , SESN2 , SGK1 , SOX4 , TFAP4 , TRIAP1, YJU2	15.5556
regulation of innate immune response	103	16	0.03887	CASP6 , DUSP10 , ERAP1 , FADD , GRN , HLA-A , HSP90AA1, IRF7 , NLRX1 , PLSCR1 , POLR3G , SRC , TRAFD1 , TRIM21 , TRIM62 , TTLL12	15.534
regulation of small GTPase mediated signal transduction	174	27	0.00932	ADCYAP1R1, ARHGAP23 , ARHGAP32 , ARHGEF2 , CDC42SE1 , CHN2 , CYRIB , DLC1 , DNMBP , EPS8 , GABARAP , IQSEC1 , ITGB1 , KANK2 , KBTBD6 , KIF14 , MAPRE2 , MYO9B , NET1 , OPHN1 , PLCE1 , PSD , RAP1GAP2 , RASA1 , SRC , TIAM2 , TNFAIP1	15.5172
DNA replication	245	38	0.00233	BAZ1A , BLM , CCNA2 , CDC6 , CDC7 , CHAF1A , CHTF18 , DNAJA3 , DTL , EME1 , ESCO2 , GINS1 , GLI1 , HMGA1 , ING4 , INO80C , JADE1 , LIG3 , MCIDAS , MCM10 , PCNA , POLA2 , POLE2 , POLE3 , POLE4 , POLQ , RFC4 , RRM2 , SMARCAL1, SSBP1 , SSRP1 , TICRR , TNFAIP1 , TOP1MT , TRAIP , TSPYL2 , TWNK , WDHD1	15.5102
positive regulation of cell death	316	49	0.00059	AIMP2 , BMF , BNIP3L , CASP6 , CAV1 , CDK19 , CTNNA1 , DAPK1 , DAPK3 , DDIT3 , DLC1 , E2F1 , EIF5A , FADD , FAM162A, GADD45G, GPER1 , GRN , GSN , ING4 , ITGB1 , JUN , LGALS1 , MAGED1 , MAP3K10, MAPK8 , MYC , NET1 , PAWR , PHB1 , PLAGL2 , PMAIP1 , PNMA1 , PRELID1, PSEN1 , PTRH2 , RAPGEF2, RIPK1 , RNF122 , RRP1B , RYBP , SLC27A4, SMPD1 , SOX4 , SRC , TFAP4 , TIGAR , TSPO , TXNIP	15.5063
oxidative phosphorylation	110	17	0.03547	ATP5F1D, ATP5ME , ATP5MF , ATP7A , CCNB1 , COX5A , COX5B , MYC , NDUFB2 , NDUFB7 , NDUFB8 , NDUFS6 , NDUFS7 , NDUFV1 , SHMT2 , UQCC3 , UQCRQ	15.4545
morphogenesis of an epithelium	247	38	0.0027	ACTG1 , ATP7A , BTRC , CARMIL2 , CELSR3 , CITED2 , DLC1 , DLG3 , EPB41L5 , FLNA , GDNF , GORAB , HBEGF , JAG1 , KAT2A , KDM2B , KRT17 , LGR4 , MAGED1 , MTHFR , MYC , NPHP3 , NRARP , OPHN1 , PHB2 , PRICKLE2, PSEN1 , RARA , RBM15 , RHOC , ROR1 , SAPCD2 , SDC4 , SOX4 , SOX9 , SRC , TULP3 , WNT16	15.3846
response to decreased oxygen levels	156	24	0.01513	ATP1B1 , ATP7A , BACH1 , BNIP3L , CAV1 , CBFA2T3, CCNA2 , CHRNA7 , CITED2 , E2F1 , ENO1 , FAM162A, HSD11B2, MIEF1 , MTHFR , MYC , NDRG1 , PHB2 , PMAIP1 , PPARD , SRC , SUV39H1, SUV39H2, TIGAR	15.3846
DNA biosynthetic process	150	23	0.0178	AURKB , CCT7 , CHTF18 , DTL , GINS1 , HSP90AA1, ING4 , JADE1 , LIG3 , MYC , NAF1 , NHP2 , PCNA , PHB1 , POLE2 , POLE3 , POLE4 , POLQ , RFC4 , SMG6 , SRC , TENT4B , TINF2	15.3333
regulation of T cell activation	131	20	0.02699	CAV1 , CYRIB , DNAJA3 , DUSP10 , DUSP3 , FADD , HLA-A , HSPH1 , IGFBP2 , KAT2A , LGALS1 , NRARP , PAWR , PELI1 , PRELID1, RARA , SDC4 , SOX4 , SRC , ZMIZ1	15.2672
striated muscle tissue development	105	16	0.04526	CITED2, CREB1 , FKBP1A, GLI1 , ID2 , ITGB1 , JARID2, KAT2A , KDM6B , NEB , PTCD2 , RARA , RGS2 , S1PR1 , SORBS2, ZFPM2	15.2381
ATP metabolic process	198	30	0.00891	ATP1B1 , ATP5F1D, ATP5MC1, ATP5MC3, ATP5ME , ATP5MF , ATP7A , CBFA2T3, CCNB1 , COX5A , COX5B , ENO1 , ENO2 , ENO3 , GPI , MYC , NDUFB2 , NDUFB7 , NDUFB8 , NDUFS6 , NDUFS7 , NDUFV1 , NMNAT1 , PSEN1 , SHMT2 , TIGAR , TMSB4X , TSPO , UQCC3 , UQCRQ	15.1515
response to reactive oxygen species	113	17	0.04432	ATP7A , ERN1 , FER , JUN , KDM6B , MAPK7 , MAPK8 , NET1 , NUDT15, PAWR , PCNA , PRDX1 , RIPK1 , SESN2 , SRC , TXN , TXNIP	15.0442
regulation of leukocyte differentiation	113	17	0.04432	CREB1 , DUSP10 , FADD , GPR137B, ID2 , IRF7 , KAT2A , MYC , NRARP , PRELID1, RARA , RIPK1 , RNF41 , SOX4 , TMEM64 , ZFP36L2, ZMIZ1	15.0442
regulation of leukocyte activation	208	31	0.01001	CAV1 , CYRIB , DNAJA3 , DUSP10 , DUSP3 , EXOSC3 , FADD , FER , GPER1 , GPR137B, GRN , HLA-A , HSPH1 , ID2 , IGFBP2 , KAT2A , LGALS1 , MIF , NR1D1 , NRARP , PAWR , PELI1 , PLSCR1 , PRELID1, RARA , RNF41 , SDC4 , SOX4 , SRC , ZFP36L2, ZMIZ1	14.9038
response to steroid hormone	168	25	0.0197	ABCA2 , BRCA1 , CAV1 , FBXO32 , GBA , GPER1 , GPI , HSD11B2, IDH1 , IGFBP2 , KANK2 , NR1D1 , PCNA , PHB1 , PHB2 , PPARD , SGK1 , SRC , SSTR2 , TFAP4 , TRIP4 , TSPO , TXNIP , ZFP36L2, ZMIZ1	14.881
positive regulation of cell population proliferation	390	58	0.00057	ASPM , ATP7A , BAMBI , CCNA2 , CCNB1 , CCPG1 , CDC6 , CDC7 , CHRNA7 , DNAJA3 , E2F1 , EAPP , ERN1 , FADD , FER , FOXJ2 , GDNF , GLI1 , GPER1 , GRN , HBEGF , HIPK1 , HLA-A , HMGN5 , HTR1A , ID2 , IGFBP2 , ITGB1 , JUN , KIF14 , LGMN , MAZ , MIF , MYC , NME1 , NME2 , NPM1 , NRARP , NTF3 , ODC1 , OSR2 , PELI1 , PHB1 , PPARD , RARA , S1PR1 , SAPCD2 , SDCBP , SERTAD1, SLC35F6, SOX4 , SOX9 , ST6GAL1, TB…	14.8718
response to wounding	236	35	0.007	ACTG1 , ANXA5 , ATP7A , AURKA , CARMIL2, CAV1 , CTNNA1 , DCBLD2 , DPYSL3 , DST , ELK3 , FLNA , GLI1 , GRN , HBEGF , ITGB1 , JUN , KREMEN1, MORN4 , MYC , NMNAT1 , PABPC4 , PHB2 , PLPP3 , PLSCR1 , PPARD , PPIA , RANGAP1, RHOC , SDC4 , SLC1A3 , SMPD1 , SRC , TSPO , ZFP36L2	14.8305
epithelial cell migration	149	22	0.02972	ANLN , DOCK1 , DUSP10 , EPB41L5, GFUS , GPI , GRN , HBEGF , IQSEC1 , ITGB1 , JUN , KANK2 , LGMN , MAPRE2 , PLK2 , PLPP3 , PPARD , RAB13 , SOX9 , SRC , TESK1 , TMSB4X	14.7651
epithelium migration	149	22	0.02972	ANLN , DOCK1 , DUSP10 , EPB41L5, GFUS , GPI , GRN , HBEGF , IQSEC1 , ITGB1 , JUN , KANK2 , LGMN , MAPRE2 , PLK2 , PLPP3 , PPARD , RAB13 , SOX9 , SRC , TESK1 , TMSB4X	14.7651
epithelial cell differentiation	271	40	0.00448	AIMP2 , ARID4A , ARID4B , BASP1 , CASP6 , CAV1 , CEP152 , CNFN , CNN3 , CREB1 , DLX3 , EPB41L5, FOXJ2 , GDNF , GLI1 , ID2 , JAG1 , JUN , KDM6B , KLF15 , KRT17 , MCIDAS , NME2 , OPHN1 , PCNA , PLK4 , PSAP , RAB13 , RAPGEF2, RARA , S1PR1 , SOX4 , SOX9 , SRC , TIGAR , TPP1 , TXNIP , USH2A , VEZF1 , WNT16	14.7601
regulation of leukocyte cell-cell adhesion	122	18	0.04637	CAV1 , CYRIB , DNAJA3, DUSP10, DUSP3 , FADD , HLA-A , HSPH1 , IGFBP2, LGALS1, NRARP , PAWR , PELI1 , RARA , SDC4 , SOX4 , SRC , ZMIZ1	14.7541
leukocyte cell-cell adhesion	136	20	0.03835	CAV1 , CYRIB , DNAJA3, DUSP10, DUSP3 , FADD , GFUS , HLA-A , HSPH1 , IGFBP2, ITGB1 , LGALS1, NRARP , PAWR , PELI1 , RARA , SDC4 , SOX4 , SRC , ZMIZ1	14.7059
rRNA metabolic process	245	36	0.00729	ABT1 , BYSL , DIMT1 , EMG1 , EXOSC2 , EXOSC3 , EXOSC4 , FBL , GEMIN4 , GTF3A , KRI1 , MAK16 , MPHOSPH6, MRM1 , NAF1 , NHP2 , NOL8 , NOP56 , NPM3 , NSUN5P1 , NSUN5P2 , POLR1B , RCL1 , RPUSD2 , RRP1 , RRP1B , RRP7A , SNU13 , SRFBP1 , SUV39H1 , TENT4B , TRMT112 , UTP23 , UTP25 , WDR74 , ZNHIT6	14.6939
tissue migration	150	22	0.03177	ANLN , DOCK1 , DUSP10 , EPB41L5, GFUS , GPI , GRN , HBEGF , IQSEC1 , ITGB1 , JUN , KANK2 , LGMN , MAPRE2 , PLK2 , PLPP3 , PPARD , RAB13 , SOX9 , SRC , TESK1 , TMSB4X	14.6667
epithelial cell proliferation	165	24	0.02814	ATP7A , BTBD10, BTRC , CAV1 , DUSP10, ERN1 , GLI1 , GRN , ID2 , JUN , LGR4 , MAGED1, MYC , NME1 , NME2 , NR1D1 , NRARP , OSR2 , PHB2 , PPARD , PSEN1 , SOX9 , TINF2 , WNT16	14.5455
RNA modification	138	20	0.04375	ANKRD16, CTU2 , DIMT1 , DUS2 , EMG1 , FBL , METTL1 , METTL2A, MRM1 , NAF1 , NHP2 , NSUN5P1, NSUN5P2, PUS1 , PUS7 , RBM15 , RPUSD2 , SSB , TRMT112, TRMT5	14.4928
G protein-coupled receptor signaling pathway	201	29	0.01887	ABHD6 , ADCYAP1R1, APLP1 , CAV1 , CELSR3 , DAGLB , FLNA , GNAZ , GPER1 , GPR161 , HTR1A , LGR4 , OR2W3 , PDE4B , PHB1 , PLCE1 , PLPPR4 , PSAP , RAPGEF2 , RASD1 , RGS16 , RGS2 , RIMS2 , S1PR1 , S1PR5 , SRC , SSTR2 , TMEM145 , TULP3	14.4279
gland development	201	29	0.01887	APRT , ATP7A , AURKA , BTRC , CAV1 , CITED2 , CLCN2 , CREB1 , FADD , GLI1 , ID2 , JARID2 , JUN , LSR , MYC , NME1 , NPHP3 , ORAI1 , PCNA , PHB2 , PSAP , PSEN1 , PTCD2 , RARA , SLC29A2, SOX9 , SRC , TSPO , UMPS	14.4279
epithelium development	514	74	0.00029	ABI1 , ACTG1 , AIMP2 , ARID4A , ARID4B , ATP7A , BASP1 , BTRC , CARMIL2 , CASP6 , CAV1 , CELSR3 , CEP152 , CITED2 , CNFN , CNN3 , CREB1 , DLC1 , DLG3 , DLX3 , DUSP10 , EPB41L5 , FLNA , FOXJ2 , GDNF , GLI1 , GORAB , GPR161 , HBEGF , ID2 , JAG1 , JUN , KANK2 , KAT2A , KDM2B , KDM6B , KLF15 , KRT17 , LGR4 , MAGED1 , MCIDAS , MTHFR , MYC , NME2 , NPHP3 , NRARP , OPHN1 , ORAI1 , PCNA , PHB2 , PLK4 , P…	14.3969
innate immune response	285	41	0.00634	ACTG1 , AKAP1 , ARHGEF2 , BPIFB3 , CASP6 , CYBC1 , DAPK1 , DAPK3 , DUSP10 , ERAP1 , FADD , FER , GPER1 , GRN , GSN , H2BC21 , H2BC8 , HLA-A , HSP90AA1, IRF7 , LGR4 , LYST , MIF , MYC , NLRX1 , OPTN , PHB1 , PHB2 , PLSCR1 , POLR3G , POLR3H , PPP1R14B, PRDX1 , SHMT2 , SLA , SMPD1 , SRC , TRAFD1 , TRIM21 , TRIM62 , TTLL12	14.386
regionalization	153	22	0.03856	ABI1 , AURKA , BASP1 , CITED2 , DDIT3 , DSCAML1, EPB41L5, GDNF , GLI1 , GORAB , GPR161 , HIPK1 , KAT2A , KDM2B , NRARP , OTX2 , PBX2 , PBX3 , PSEN1 , TBR1 , TULP3 , XRCC2	14.3791
cellular response to chemical stress	202	29	0.02007	ARHGEF2 , ATP7A , CAV1 , DAPK1 , DDIT3 , ERN1 , FER , JUN , KDM6B , LRRC8D , MAPK7 , MAPK8 , MGST1 , MYC , NCOA7 , NET1 , PAWR , PCNA , PPIA , PRDX1 , PRR5L , RIPK1 , SESN2 , SRC , TSPO , TXN , VKORC1L1, WNT16 , YBX3	14.3564
kidney development	140	20	0.04969	BASP1 , FADD , GDNF , IFT88 , JAG1 , KANK2 , KLF15 , LGR4 , MAGED1, MYC , NPHP3 , ODC1 , OSR2 , PLCE1 , PTCD2 , PYGO1 , RARA , SDC4 , SOX4 , SOX9	14.2857
ribosome biogenesis	288	41	0.00758	ABT1 , BYSL , DIMT1 , EMG1 , EXOSC2 , EXOSC3 , EXOSC4 , FBL , GEMIN4 , GPATCH4 , GTF3A , HEATR3 , KRI1 , MAK16 , MALSU1 , MPHOSPH6, MRM1 , MRPL36 , NAF1 , NHP2 , NOL8 , NOP56 , NPM1 , NPM3 , NSUN5P1 , NSUN5P2 , RCL1 , RPUSD2 , RRP1 , RRP1B , RRP7A , SNU13 , SRFBP1 , SURF6 , SUV39H1 , TENT4B , TRMT112 , UTP23 , UTP25 , WDR74 , ZNHIT6	14.2361
response to oxygen levels	169	24	0.03612	ATP1B1 , ATP7A , BACH1 , BNIP3L , CAV1 , CBFA2T3, CCNA2 , CHRNA7 , CITED2 , E2F1 , ENO1 , FAM162A, HSD11B2, MIEF1 , MTHFR , MYC , NDRG1 , PHB2 , PMAIP1 , PPARD , SRC , SUV39H1, SUV39H2, TIGAR	14.2012
urogenital system development	155	22	0.04365	BASP1 , FADD , GDNF , GLI1 , IFT88 , JAG1 , KANK2 , KLF15 , LGR4 , MAGED1, MYC , NPHP3 , ODC1 , OSR2 , PLCE1 , PSAP , PTCD2 , PYGO1 , RARA , SDC4 , SOX4 , SOX9	14.1935
positive regulation of cell migration	240	34	0.01518	ACTG1 , ARHGEF2, ATP7A , CARMIL2, CAV1 , DAPK3 , DOCK1 , EPB41L5, FADD , FER , GFUS , GPER1 , GPI , GRN , HBEGF , IQSEC1 , ITGB1 , JUN , LGMN , MAPRE2 , MAZ , MYC , NTF3 , PLK2 , PLPP3 , RAPGEF2, RHOC , S1PR1 , SDCBP , SEMA4B , SEMA6D , SOX9 , SRC , TMSB4X	14.1667
regulation of cell activation	219	31	0.01999	CAV1 , CYRIB , DNAJA3 , DUSP10 , DUSP3 , EXOSC3 , FADD , FER , GPER1 , GPR137B, GRN , HLA-A , HSPH1 , ID2 , IGFBP2 , KAT2A , LGALS1 , MIF , NR1D1 , NRARP , PAWR , PELI1 , PLSCR1 , PRELID1, RARA , RNF41 , SDC4 , SOX4 , SRC , ZFP36L2, ZMIZ1	14.1553
small GTPase mediated signal transduction	311	44	0.00649	ADCYAP1R1, ARHGAP23 , ARHGAP32 , ARHGEF2 , CCNA2 , CDC42SE1 , CHN2 , CHP1 , CYRIB , DLC1 , DNAJA3 , DNMBP , DOCK1 , DOK1 , ELMO1 , EPS8 , GABARAP , GDI1 , IQSEC1 , ITGB1 , JUN , KANK2 , KBTBD6 , KIF14 , MAPRE2 , MYO9B , NET1 , OPHN1 , PLCE1 , PLD2 , PLK2 , PSD , RAB12 , RAC3 , RAP1GAP2 , RAPGEF2 , RASA1 , RHOBTB2 , RHOC , RRAGC , SDCBP , SRC , TIAM2 , TNFAIP1	14.1479
anion transport	198	28	0.02638	ABCC4 , ARL6IP1 , CA4 , CLCN2 , ITGB1 , LRRC8D , MFSD10 , MGST1 , MIF , MYC , OSTM1 , PSAP , PSEN1 , RGS2 , RIPK1 , SLC16A6 , SLC17A5 , SLC19A1 , SLC1A3 , SLC25A19, SLC25A32, SLC25A42, SLC26A2 , SLC27A4 , SLC38A7 , SLC6A15 , SLCO4A1 , TSPO	14.1414
negative regulation of cellular catabolic process	178	25	0.03703	ANXA2 , APOC1 , BMF , DHX34 , E2F1 , GDNF , GOLGA2 , KLHL22 , LZTS1 , NAF1 , NRBP2 , OPHN1 , PSEN1 , RNF41 , RYBP , SDCBP , SLIRP , TAB2 , TENT4B , TIGAR , TSPO , USP30 , YBX1 , YBX3 , ZKSCAN3	14.0449
regulation of ion transmembrane transport	171	24	0.04069	ARL6IP1, ATP1B1 , ATP7A , CACNA1F, CAV1 , CD63 , CHP1 , CLCN2 , DAPK1 , FHL1 , FKBP1A , FLNA , GPD1L , GPER1 , ITGB1 , JPH1 , KCNAB2 , LRRC38 , PDE4B , PHB2 , PSEN1 , RGS2 , RIPK1 , TMSB4X	14.0351
regulation of lipid metabolic process	164	23	0.04474	ABCA2 , ABHD6 , APOC1 , BRCA1 , CAV1 , CHP1 , CLCN2 , CREB1 , DAGLB , GPER1 , ID2 , IDH1 , MTMR3 , NPC2 , NR1D1 , PHB2 , PPARD , PSAP , SAMD8 , SOX9 , SRC , TSPO , TYSND1	14.0244
nucleotide biosynthetic process	157	22	0.04921	ACOT7 , ADSS2 , APRT , ATP5F1D, ATP5MC1, ATP5MC3, ATP5ME , ATP5MF , DHODH , ENO1 , IMPDH2 , MYC , NME1 , NME2 , NMNAT1 , RD3 , RRM2 , SLC26A2, TMSB4X , UCK2 , UMPS , UQCC3	14.0127
leukocyte differentiation	236	33	0.01977	ANXA2 , ATP7A , CBFA2T3, CITED2 , CREB1 , DNAJA3 , DNAJB9 , DUSP10 , FADD , GBA , GPR137B, ID2 , IRF7 , ITGB1 , JUN , KAT2A , LBR , LGALS1 , MYC , NFIL3 , NRARP , OSTM1 , PRELID1, PSEN1 , RARA , RIPK1 , RNF41 , SOX4 , SRC , SYVN1 , TMEM64 , ZFP36L2, ZMIZ1	13.9831
muscle tissue development	179	25	0.03925	CAV1 , CITED2, CREB1 , ELN , FKBP1A, GLI1 , GPCPD1, ID2 , IGSF8 , ITGB1 , JARID2, KAT2A , KDM6B , MYL6 , NEB , PTCD2 , RARA , RGS2 , S1PR1 , SAP30 , SORBS2, SOX9 , YBX3 , ZBTB18, ZFPM2	13.9665
regulation of small molecule metabolic process	165	23	0.04742	ADCYAP1R1, APOC1 , BRCA1 , CAV1 , CBFA2T3 , CLCN2 , ENO1 , GPER1 , KAT2A , MYC , NR1D1 , PMAIP1 , PPARD , PPP1R3F , PSEN1 , RD3 , SESN2 , SLC27A4 , SOX9 , SRC , TIGAR , TMSB4X , TYSND1	13.9394
regulation of lymphocyte activation	180	25	0.04156	CAV1 , CYRIB , DNAJA3 , DUSP10 , DUSP3 , EXOSC3 , FADD , HLA-A , HSPH1 , ID2 , IGFBP2 , KAT2A , LGALS1 , MIF , NRARP , PAWR , PELI1 , PRELID1, RARA , RNF41 , SDC4 , SOX4 , SRC , ZFP36L2, ZMIZ1	13.8889
positive regulation of cell motility	245	34	0.02018	ACTG1 , ARHGEF2, ATP7A , CARMIL2, CAV1 , DAPK3 , DOCK1 , EPB41L5, FADD , FER , GFUS , GPER1 , GPI , GRN , HBEGF , IQSEC1 , ITGB1 , JUN , LGMN , MAPRE2 , MAZ , MYC , NTF3 , PLK2 , PLPP3 , RAPGEF2, RHOC , S1PR1 , SDCBP , SEMA4B , SEMA6D , SOX9 , SRC , TMSB4X	13.8776
cell growth	290	40	0.01376	ARMC12 , AURKA , DCBLD2 , DCUN1D5 , ENO1 , EPB41L5 , EXOSC2 , EXOSC4 , EXTL3 , FHL1 , GDI1 , HBEGF , HSP90AA1, ING4 , ITGB1 , JADE1 , KDM2B , KIF14 , KLHL22 , KRT17 , LTBP4 , NET1 , PHB1 , PLCE1 , PLXNA3 , PPARD , PSRC1 , RAPH1 , RGS2 , RIMS2 , SDCBP , SEMA4B , SEMA6D , SERTAD2 , SESN2 , SGK1 , SORBS2 , SOX9 , TCHP , TSPYL2	13.7931
regulation of protein serine/threonine kinase activity	211	29	0.03379	BLM , CAV1 , CCNA2 , CCNB1 , CCNI , CDC25A , CDC6 , DUSP10 , DUSP16 , ERN1 , GBA , IPO5 , MAGED1 , MAP3K10, MIF , NTF3 , PKMYT1 , PSEN1 , PSRC1 , RAPGEF2, RGS2 , RICTOR , SERTAD1, SESN2 , SMPD1 , SRC , STK38 , TESK1 , TFAP4	13.7441
muscle structure development	299	41	0.01398	ACTG1 , BASP1 , CAV1 , CITED2, CREB1 , DDIT3 , DYRK1B, EHD2 , ELN , FHL1 , FKBP1A, GPCPD1, GPER1 , HBEGF , HIRA , ID2 , IGSF8 , ITGB1 , JAG1 , JPH1 , KAT2A , KDM6B , LGALS1, MYL6 , NEB , PPARD , PTBP1 , PTCD2 , RARA , RGS2 , RNF165, S1PR1 , SAP30 , SORBS2, SOX9 , TRIP4 , XKR8 , YBX1 , YBX3 , ZBTB18, ZFPM2	13.7124
actin filament organization	248	34	0.02375	ABI1 , ACTG1 , ARHGEF2, CARMIL2, CTNNA1 , CTNNA2 , CYRIB , DIAPH2 , DLC1 , DPYSL3 , EFS , ELMO1 , ELN , EPS8 , FER , FLNA , FSCN1 , GSN , HIP1 , NEB , PAWR , RAC3 , RASA1 , RHOBTB2, RHOC , RICTOR , S1PR1 , SDC4 , SORBS2 , SRC , TESK1 , TMSB4X , TNFAIP1, WIPF1	13.7097
positive regulation of locomotion	248	34	0.02375	ACTG1 , ARHGEF2, ATP7A , CARMIL2, CAV1 , DAPK3 , DOCK1 , EPB41L5, FADD , FER , GFUS , GPER1 , GPI , GRN , HBEGF , IQSEC1 , ITGB1 , JUN , LGMN , MAPRE2 , MAZ , MYC , NTF3 , PLK2 , PLPP3 , RAPGEF2, RHOC , S1PR1 , SDCBP , SEMA4B , SEMA6D , SOX9 , SRC , TMSB4X	13.7097
T cell activation	197	27	0.0407	ATP7A , CAV1 , CYRIB , DNAJA3 , DUSP10 , DUSP3 , FADD , FKBP1A , GBA , GSN , HLA-A , HSPH1 , IGFBP2 , KAT2A , KIF13B , LGALS1 , NRARP , PAWR , PELI1 , PRELID1, PSEN1 , RARA , SDC4 , SOX4 , SRC , ZFP36L2, ZMIZ1	13.7056
negative regulation of catabolic process	212	29	0.03567	ANXA2 , APOC1 , BMF , CBFA2T3, DHX34 , E2F1 , FLNA , GDNF , GOLGA2 , KLHL22 , LZTS1 , MYCBP2 , NAF1 , NRBP2 , OPHN1 , PHB1 , PSEN1 , RNF41 , RYBP , SDCBP , SLIRP , TAB2 , TENT4B , TIGAR , TSPO , USP30 , YBX1 , YBX3 , ZKSCAN3	13.6792
ameboidal-type cell migration	213	29	0.03763	ANLN , DOCK1 , DUSP10 , EPB41L5, FER , GDNF , GFUS , GPI , GRN , HBEGF , IQSEC1 , ITGB1 , JUN , KANK2 , LGMN , MACIR , MAPRE2 , PLK2 , PLPP3 , PPARD , PRR5L , RAB13 , SDC4 , SEMA4B , SEMA6D , SOX9 , SRC , TESK1 , TMSB4X	13.615
positive regulation of cellular component movement	250	34	0.0264	ACTG1 , ARHGEF2, ATP7A , CARMIL2, CAV1 , DAPK3 , DOCK1 , EPB41L5, FADD , FER , GFUS , GPER1 , GPI , GRN , HBEGF , IQSEC1 , ITGB1 , JUN , LGMN , MAPRE2 , MAZ , MYC , NTF3 , PLK2 , PLPP3 , RAPGEF2, RHOC , S1PR1 , SDCBP , SEMA4B , SEMA6D , SOX9 , SRC , TMSB4X	13.6
leukocyte activation	353	48	0.00966	ATP7A , CAV1 , CYRIB , DNAJA3 , DNAJB9 , DUSP10 , DUSP3 , EXO1 , EXOSC3 , FADD , FER , FKBP1A , GBA , GPER1 , GPR137B, GRN , GSN , HLA-A , HSPH1 , ID2 , IGFBP2 , IMPDH2 , ITGB1 , JUN , KAT2A , KIF13B , LGALS1 , MIF , NDRG1 , NFIL3 , NR1D1 , NRARP , PAWR , PELI1 , PHB1 , PHB2 , PLSCR1 , PRDX1 , PRELID1, PSEN1 , RARA , RNF41 , SDC4 , SOX4 , SRC , SYVN1 , ZFP36L2, ZMIZ1	13.5977
regulation of protein kinase activity	361	49	0.00929	ABI1 , BLM , CAV1 , CCNA2 , CCNB1 , CCNI , CDC25A , CDC6 , CHP1 , CLSPN , DEPTOR , DLG3 , DUSP10 , DUSP16 , DUSP3 , ERN1 , GBA , HBEGF , HSP90AA1, IPO5 , KIF14 , MAGED1 , MAP3K10 , MIF , MMD , NPM1 , NTF3 , PHB1 , PHB2 , PKMYT1 , PLCE1 , PPIA , PSEN1 , PSRC1 , RAPGEF2 , RGS2 , RICTOR , SDC4 , SERTAD1 , SESN2 , SMPD1 , SRC , STK38 , TAB2 , TESK1 , TFAP4 , TSPYL2 , TXN , UNC119	13.5734
regulation of mitotic cell cycle phase transition	236	32	0.0317	ANLN , AURKA , AURKB , BLM , BRCA1 , BUB1B , CCNB1 , CDC25A , CDC6 , CDC7 , CDK2AP2, CENPJ , CLSPN , DTL , E2F1 , FHL1 , ID2 , JADE1 , KANK2 , KIF14 , KLHL22 , LSM10 , PHB2 , PLK2 , RRM2 , SPDL1 , TFAP4 , TICRR , TRIAP1 , UBE2C , XRCC3 , ZFP36L2	13.5593
response to virus	192	26	0.04976	AKAP1 , BNIP3L , DNAJC3 , EIF5A , ENO1 , EXOSC4 , FADD , HSP90AA1, IL10RB , IRF2 , IRF7 , LYST , MAP3K14 , NLRX1 , NPC2 , ODC1 , PHB1 , PHB2 , PLSCR1 , PMAIP1 , POLR3G , POLR3H , RRP1B , SMPD1 , SRC , TRIM21	13.5417
negative regulation of intracellular signal transduction	319	43	0.0159	ARHGEF2, CASTOR3, CAV1 , CHP1 , CYRIB , DDIT3 , DEPTOR , DLC1 , DUSP10 , DUSP16 , DUSP3 , DUSP5 , ENO1 , EPM2A , GBA , GPD1L , GPER1 , ITGB1 , MAPK7 , MIF , MYC , NLRX1 , NR1D1 , OPTN , PEBP1 , PHB1 , PPIA , RANBP9 , RASA1 , RGS2 , RIPK1 , SESN2 , SMPD1 , SRC , STK38 , SYVN1 , SZT2 , TMEM127, TMSB4X , TNFAIP1, TRIAP1 , YBX3 , YJU2	13.4796
regulation of cell migration	402	54	0.00802	ABHD6 , ACTG1 , ARHGEF2, ATP7A , CARMIL2, CAV1 , CITED2 , CTNNA2 , CYRIB , DAPK3 , DDT , DLC1 , DOCK1 , DPYSL3 , DUSP10 , DUSP3 , EPB41L5, FADD , FER , FLNA , GFUS , GPER1 , GPI , GRN , HBEGF , IQSEC1 , ITGB1 , JAG1 , JUN , KIF14 , LGMN , MACIR , MAPRE2 , MAZ , MIF , MYC , NTF3 , PLK2 , PLPP3 , PLXNA3 , PPARD , PRR5L , RAPGEF2, RHOC , RNF41 , S1PR1 , SDC4 , SDCBP , SEMA4B , SEMA6D , SGK1 , SOX9 ,…	13.4328
regulation of response to external stimulus	365	49	0.01134	CASP6 , CAV1 , CDK19 , CTNNA2 , CYRIB , DAGLB , DDT , DUSP10 , DUSP3 , ERAP1 , FADD , FLNA , GBA , GPER1 , GRN , HLA-A , HSP90AA1, IRF7 , KANK2 , KREMEN1 , LGALS1 , LGMN , MACIR , MAPK7 , MIF , MYCBP2 , NLRX1 , NR1D1 , NTF3 , OPTN , PLK2 , PLSCR1 , PLXNA3 , POLR3G , PPARD , RICTOR , RIPK1 , S1PR1 , SEMA4B , SEMA6D , SIGIRR , SRC , ST6GAL1 , TBR1 , TMSB4X , TRAFD1 , TRIM21 , TRIM62 , TTLL12	13.4247
negative regulation of organelle organization	254	34	0.03238	ARHGEF2, AURKB , BRCA1 , BUB1B , CARMIL2, CCNB1 , CTNNA2 , CYRIB , DLC1 , EPS8 , EVI5L , GSN , KAT2A , KLHL22 , NAA10 , NPM1 , PRELID1, RNF41 , S1PR1 , SLC35F6, SMG6 , SPDL1 , SRC , TCHP , TENT4B , TESK1 , TIGAR , TINF2 , TMSB4X , TOM1L2 , TRIAP1 , TSPO , USP30 , XRCC3	13.3858
chemotaxis	218	29	0.04866	B3GNT2 , CYRIB , DDT , DSCAML1, DUSP3 , EFNA4 , FER , GDNF , HBEGF , LGMN , LYST , MIF , MYCBP2 , NFASC , NTF3 , OPHN1 , OTX2 , PDE4B , PIP5K1C, PLXNA3 , PPIA , RAB13 , RNF165 , S1PR1 , SEMA4B , SEMA6D , ST6GAL1, TBR1 , TMSB4X	13.3028
regulation of cell growth	249	33	0.03913	ARMC12 , DCBLD2 , DCUN1D5, ENO1 , EXOSC2 , EXOSC4 , EXTL3 , FHL1 , GDI1 , HBEGF , ING4 , JADE1 , KDM2B , KIF14 , KLHL22 , KRT17 , LTBP4 , NET1 , PHB1 , PLCE1 , PLXNA3 , PPARD , PSRC1 , RGS2 , RIMS2 , SDCBP , SEMA4B , SEMA6D , SERTAD2, SESN2 , SGK1 , TCHP , TSPYL2	13.253
lymphocyte activation	302	40	0.02528	ATP7A , CAV1 , CYRIB , DNAJA3 , DNAJB9 , DUSP10 , DUSP3 , EXO1 , EXOSC3 , FADD , FKBP1A , GBA , GSN , HLA-A , HSPH1 , ID2 , IGFBP2 , IMPDH2 , ITGB1 , KAT2A , KIF13B , LGALS1 , MIF , NFIL3 , NRARP , PAWR , PELI1 , PHB1 , PHB2 , PRDX1 , PRELID1, PSEN1 , RARA , RNF41 , SDC4 , SOX4 , SRC , SYVN1 , ZFP36L2, ZMIZ1	13.245
regulation of intracellular signal transduction	933	123	0.00016	ADCYAP1R1, ARHGAP23 , ARHGAP32 , ARHGEF2 , AURKA , AURKB , BTRC , CASTOR3 , CAV1 , CCNB1 , CDC42SE1 , CHN2 , CHP1 , CHRNA7 , CYRIB , DDIT3 , DDT , DEPTOR , DLC1 , DNMBP , DUSP10 , DUSP16 , DUSP3 , DUSP5 , EIF5A , ENO1 , EPM2A , EPS8 , ERN1 , FADD , FKBP1A , FLNA , GABARAP , GADD45G , GBA , GPD1L , GPER1 , GPR137B , HBEGF , HIP1 , HSP90AA1 , ING4 , IQSEC1 , ITGB1 , JUN , KANK2 , KBTBD6 , KIF14 , K…	13.1833
regulation of locomotion	440	58	0.00906	ABHD6 , ACTG1 , ARHGEF2, ATP7A , CARMIL2, CAV1 , CITED2 , CTNNA1 , CTNNA2 , CYRIB , DAPK3 , DDT , DLC1 , DOCK1 , DPYSL3 , DUSP10 , DUSP3 , EPB41L5, FADD , FER , FLNA , GFUS , GPER1 , GPI , GRN , HBEGF , IQSEC1 , ITGB1 , JAG1 , JUN , KIF14 , LGMN , MACIR , MAPRE2 , MAZ , MIF , MYC , MYCBP2 , NTF3 , PLK2 , PLPP3 , PLXNA3 , PPARD , PRR5L , RAPGEF2, RHOC , RNF41 , S1PR1 , SDC4 , SDCBP , SEMA4B , SEMA…	13.1818
regulation of growth	372	49	0.01584	ARMC12 , BASP1 , CITED2 , CREB1 , DCBLD2 , DCUN1D5, DUSP10 , ENO1 , EXOSC2 , EXOSC4 , EXTL3 , FHL1 , GAMT , GDI1 , GLI1 , HBEGF , IGFBP2 , ING4 , JADE1 , JARID2 , KCTD21 , KDM2B , KIF14 , KLHL22 , KRT17 , LGMN , LTBP4 , MRGBP , MT1X , NET1 , PHB1 , PLCE1 , PLXNA3 , PPARD , PSRC1 , RGS2 , RIMS2 , SDCBP , SEMA4B , SEMA6D , SERTAD2, SESN2 , SGK1 , TCHP , TKT , TSPYL2 , YBX3 , YEATS4 , ZFPM2	13.172
response to biotic stimulus	547	72	0.00402	ACTG1 , AKAP1 , ARHGEF2 , BNIP3L , BPIFB3 , CASP6 , CAV1 , CCDC186 , CDK19 , CYBC1 , CYRIB , DAPK1 , DAPK3 , DDIT3 , DNAJC3 , DUSP10 , EIF5A , EME1 , ENO1 , ERAP1 , EXOSC4 , FADD , FER , GPER1 , GRN , GSN , H2BC21 , H2BC8 , HLA-A , HSP90AA1, IL10RB , IRF2 , IRF7 , LGR4 , LYST , MAP3K14 , MAPK8 , MIF , MYC , NLRX1 , NPC2 , NR1D1 , ODC1 , OPTN , PDE4B , PELI1 , PHB1 , PHB2 , PLSCR1 , PMAIP1 , POLR3…	13.1627
animal organ morphogenesis	427	56	0.01129	APLP1 , ASPN , BASP1 , BTRC , CAV1 , CELSR3 , CITED2 , CRX , CTNNA1 , CTNNA2 , DGCR2 , DLC1 , DLX3 , DSCAML1 , ELN , FHL1 , FKBP1A , FLNA , GAMT , GBA , GDNF , GLI1 , HIPK1 , ID2 , JAG1 , JUN , KDM2B , LGR4 , MAGED1 , MFAP2 , MGP , MYC , NPHP3 , OSR2 , PBX2 , PBX3 , PHB2 , PRICKLE2, PSEN1 , PTCD2 , RAB23 , RARA , RBM15 , RDH13 , ROR1 , S1PR1 , SAPCD2 , SOX4 , SOX9 , SRC , TBR1 , TULP3 , USH2A , W…	13.1148
regulation of cellular component movement	452	59	0.01041	ABHD6 , ACTG1 , ARHGEF2, ATP7A , CARMIL2, CAV1 , CITED2 , CTNNA1 , CTNNA2 , CYRIB , DAPK3 , DDT , DLC1 , DOCK1 , DPYSL3 , DUSP10 , DUSP3 , EPB41L5, FADD , FER , FLNA , GFUS , GPER1 , GPI , GRN , HBEGF , IQSEC1 , ITGB1 , JAG1 , JUN , KIF14 , LGMN , MACIR , MAPRE2 , MAZ , MIF , MYC , MYCBP2 , NEFH , NTF3 , PDE4B , PLK2 , PLPP3 , PLXNA3 , PPARD , PRR5L , RAPGEF2, RHOC , RNF41 , S1PR1 , SDC4 , SDCBP …	13.0531
positive regulation of hydrolase activity	307	40	0.0319	ADCYAP1R1, ANP32B , CAV1 , CHN2 , DAPK1 , DLC1 , EVI5L , FADD , FAM162A , GPER1 , GRN , GSN , HIP1 , IQSEC1 , ITGB1 , LGMN , MAPK8 , MAPRE2 , MYC , NET1 , NTF3 , PCNA , PHB1 , PHB2 , PMAIP1 , PRELID1 , PSAP , RANGAP1 , RAP1GAP2 , RAPGEF2 , RASA1 , RGS16 , RHOC , S1PR1 , SLC27A4 , TBC1D10A , TBC1D12 , TBC1D17 , TFAP4 , TIAM2	13.0293
positive regulation of transferase activity	315	41	0.03056	ABI1 , AURKB , BTRC , CCNB1 , CDC6 , CHRNA7 , CHTF18 , CLSPN , DBI , DCUN1D5 , DLG3 , ERN1 , GINS1 , HBEGF , HSP90AA1, KIF14 , MAGED1 , MAP3K10 , MIF , MMD , MYC , NAF1 , NTF3 , PCNA , PHB1 , PHB2 , PPIA , PSEN1 , PSRC1 , RAPGEF2 , RFC4 , RICTOR , ROR1 , SDC4 , SERINC1 , SRC , TAB2 , TIGAR , TXN , UBE2C , UNC119	13.0159
positive regulation of catalytic activity	639	83	0.003	ABI1 , ADCYAP1R1, AIMP2 , ANP32B , ATP7A , AURKB , BTRC , CAV1 , CCNB1 , CDC6 , CHN2 , CHRNA7 , CHTF18 , CLSPN , DAPK1 , DBI , DCUN1D5 , DLC1 , DLG3 , ERN1 , EVI5L , FADD , FAM162A , GDNF , GINS1 , GPER1 , GRN , GSN , HBEGF , HIP1 , HSP90AA1 , IQSEC1 , ITGB1 , KIF14 , LGMN , LGR4 , MAGED1 , MAP3K10 , MAPK8 , MAPRE2 , MIF , MMD , MYC , NAF1 , NET1 , NTF3 , ORAI1 , PCNA , PHB1 , PHB2 , PLSCR1 , PMA…	12.989
regulation of cell motility	424	55	0.01472	ABHD6 , ACTG1 , ARHGEF2, ATP7A , CARMIL2, CAV1 , CITED2 , CTNNA1 , CTNNA2 , CYRIB , DAPK3 , DDT , DLC1 , DOCK1 , DPYSL3 , DUSP10 , DUSP3 , EPB41L5, FADD , FER , FLNA , GFUS , GPER1 , GPI , GRN , HBEGF , IQSEC1 , ITGB1 , JAG1 , JUN , KIF14 , LGMN , MACIR , MAPRE2 , MAZ , MIF , MYC , NTF3 , PLK2 , PLPP3 , PLXNA3 , PPARD , PRR5L , RAPGEF2, RHOC , RNF41 , S1PR1 , SDC4 , SDCBP , SEMA4B , SEMA6D , SGK1…	12.9717
response to external biotic stimulus	525	68	0.00742	ACTG1 , AKAP1 , ARHGEF2 , BNIP3L , BPIFB3 , CASP6 , CAV1 , CCDC186 , CDK19 , CYBC1 , CYRIB , DAPK1 , DAPK3 , DNAJC3 , DUSP10 , EIF5A , ENO1 , ERAP1 , EXOSC4 , FADD , FER , GPER1 , GRN , GSN , H2BC21 , H2BC8 , HLA-A , HSP90AA1, IL10RB , IRF2 , IRF7 , LGR4 , LYST , MAP3K14 , MAPK8 , MIF , MYC , NLRX1 , NPC2 , NR1D1 , ODC1 , OPTN , PDE4B , PELI1 , PHB1 , PHB2 , PLSCR1 , PMAIP1 , POLR3G , POLR3H , PP…	12.9524
response to other organism	525	68	0.00742	ACTG1 , AKAP1 , ARHGEF2 , BNIP3L , BPIFB3 , CASP6 , CAV1 , CCDC186 , CDK19 , CYBC1 , CYRIB , DAPK1 , DAPK3 , DNAJC3 , DUSP10 , EIF5A , ENO1 , ERAP1 , EXOSC4 , FADD , FER , GPER1 , GRN , GSN , H2BC21 , H2BC8 , HLA-A , HSP90AA1, IL10RB , IRF2 , IRF7 , LGR4 , LYST , MAP3K14 , MAPK8 , MIF , MYC , NLRX1 , NPC2 , NR1D1 , ODC1 , OPTN , PDE4B , PELI1 , PHB1 , PHB2 , PLSCR1 , PMAIP1 , POLR3G , POLR3H , PP…	12.9524
positive regulation of intracellular signal transduction	471	61	0.01091	ADCYAP1R1, CAV1 , CHRNA7 , DDIT3 , DDT , EIF5A , ERN1 , FADD , FKBP1A , FLNA , GADD45G , GPER1 , GPR137B , HBEGF , HIP1 , HSP90AA1 , ING4 , ITGB1 , JUN , KLHL22 , LGALS1 , MAGED1 , MAP3K10 , MAP3K14 , MAPRE2 , MAZ , MIF , MYC , NET1 , NTF3 , PELI1 , PELI2 , PHB1 , PHB2 , PLAGL2 , PLCE1 , PLK2 , PMAIP1 , PPARD , PPIA , PRR5 , PRR5L , PSEN1 , PTBP1 , RAPGEF2 , RELL1 , RHOC , RICTOR , RIPK1 , ROR1 ,…	12.9512
mitochondrion organization	425	55	0.01537	ATP5F1D , ATP7A , AURKA , BMF , BNIP3L , CHCHD4 , CYRIB , DNAJA3 , DNLZ , FAM162A , GABARAP , GABARAPL1, GBA , GPER1 , HMGCL , HSP90AA1 , KAT2A , LIG3 , MAP1LC3B , MAP1LC3B2, MAPK8 , MICOS13 , MIEF1 , MYC , NDUFAF2 , NDUFB2 , NDUFB7 , NDUFB8 , NDUFS7 , OPTN , PHB1 , PHB2 , PMAIP1 , PRELID1 , PRMT6 , PTCD2 , RIMOC1 , RNF41 , SESN2 , SLC35F6 , SLIRP , SSBP1 , TFAM , TIGAR , TIMM21 , TMEM186 , TOMM2…	12.9412
regulation of transferase activity	527	68	0.00808	ABI1 , AURKB , BLM , BTRC , BUB1B , CAV1 , CCNA2 , CCNB1 , CCNI , CDC25A , CDC6 , CHP1 , CHRNA7 , CHTF18 , CLSPN , DBI , DCUN1D5 , DEPTOR , DLG3 , DUSP10 , DUSP16 , DUSP3 , ERN1 , GBA , GINS1 , HBEGF , HSP90AA1, IPO5 , KIF14 , MAGED1 , MAP3K10 , MIF , MMD , MYC , NAF1 , NPM1 , NTF3 , PCNA , PHB1 , PHB2 , PKMYT1 , PLCE1 , PPIA , PPP1R3F , PSEN1 , PSRC1 , RAPGEF2 , RFC4 , RGS2 , RICTOR , ROR1 , SDC…	12.9032
response to cytokine	389	50	0.02264	ACTG1 , ARHGEF2, B3GNT2 , BRCA1 , CAV1 , CREB1 , DAPK1 , DAPK3 , DOK1 , DPYSL3 , EIF5A , EPS8 , FADD , FER , GBA , GPER1 , GSN , HDGF , HIPK1 , IL10RB , IMPDH2 , IRF7 , JARID2 , KAT2A , MAPK7 , MT1X , MTHFR , MYC , NEFH , NFIL3 , NR1D1 , PHB1 , PLSCR1 , POLR1F , RARA , RBM15 , RIPK1 , SHMT2 , SIGIRR , SMPD1 , SOX9 , SRC , TMSB4X , TRAIP , TRIM21 , TTLL12 , WBP1L , YBX1 , YBX3 , ZFP36L2	12.8535
cell-cell adhesion	327	42	0.03492	ACTG1 , ANXA2 , CAV1 , CELSR3 , CITED2 , CLDN15 , CNN3 , CTNNA1 , CTNNA2 , CYRIB , DLG3 , DNAJA3 , DSCAML1, DUSP10 , DUSP3 , EPB41L5, FADD , FER , FLNA , GFUS , HLA-A , HSPH1 , ICAM5 , IGFBP2 , ITGB1 , JAG1 , LGALS1 , MAPK7 , NFASC , NRARP , PAWR , PELI1 , PIP5K1C, PLPP3 , PPIA , PSEN1 , RARA , SDC4 , SOX4 , SOX9 , SRC , ZMIZ1	12.844
ncRNA processing	375	48	0.02688	ABT1 , ANKRD16 , BYSL , CTU2 , DIMT1 , DUS2 , EMG1 , EXOSC2 , EXOSC3 , EXOSC4 , FBL , GEMIN4 , KRI1 , MAK16 , METTL1 , METTL2A , MPHOSPH6, MRM1 , NAF1 , NHP2 , NOL8 , NOP56 , NPM3 , NSUN5P1 , NSUN5P2 , PUS1 , PUS7 , RCL1 , RIPK1 , RPUSD2 , RRP1 , RRP1B , RRP7A , SNU13 , SRFBP1 , SRRT , SSB , SUV39H1 , TENT4B , TOE1 , TRMT112 , TRMT5 , TSEN2 , UTP23 , UTP25 , WDR74 , ZCCHC8 , ZNHIT6	12.8
tube morphogenesis	375	48	0.02688	ACTG1 , ANXA2 , BRCA1 , BTRC , CAV1 , CHRNA7 , CITED2 , DLC1 , ELK3 , EPB41L5, ERAP1 , FLNA , FMNL3 , FOXJ2 , GDNF , GLI1 , GRN , HIPK1 , ID2 , ITGB1 , JAG1 , JUN , KAT2A , KDM2B , LGR4 , MAGED1 , MAPK7 , MTHFR , MYC , NPHP3 , NRARP , PHB2 , PLK2 , PSEN1 , RAPGEF2, RARA , RASA1 , RBM15 , S1PR1 , SAT1 , SDC4 , SOX4 , SOX9 , SRC , TULP3 , VEZF1 , ZFPM2 , ZMIZ1	12.8
defense response to other organism	375	48	0.02688	ACTG1 , AKAP1 , ARHGEF2 , BNIP3L , BPIFB3 , CASP6 , CYBC1 , DAPK1 , DAPK3 , DNAJC3 , DUSP10 , ERAP1 , EXOSC4 , FADD , FER , GPER1 , GRN , GSN , H2BC21 , H2BC8 , HLA-A , HSP90AA1, IL10RB , IRF2 , IRF7 , LGR4 , LYST , MAP3K14 , MIF , MYC , NLRX1 , OPTN , PHB1 , PHB2 , PLSCR1 , PMAIP1 , POLR3G , POLR3H , PPP1R14B, PRDX1 , SHMT2 , SLA , SMPD1 , SRC , TRAFD1 , TRIM21 , TRIM62 , TTLL12	12.8
response to external stimulus	1072	137	0.00027	ACTG1 , AKAP1 , ARHGEF2 , B3GNT2 , BNIP3L , BPIFB3 , CACNA1F , CASP6 , CAV1 , CCDC186 , CD63 , CDK19 , CITED2 , CTNNA2 , CYBC1 , CYRIB , DAGLB , DAPK1 , DAPK3 , DDIT3 , DDT , DNAJC3 , DSCAML1 , DUSP10 , DUSP3 , EFNA4 , EIF5A , ENO1 , ERAP1 , EXOSC4 , EYS , FADD , FER , FLNA , GABARAP , GABARAPL1, GBA , GDNF , GPER1 , GPI , GRIN2D , GRN , GSN , H2BC21 , H2BC8 , HBEGF , HLA-A , HSD11B2 , HSP90AA1 ,…	12.7799
actin filament-based process	423	54	0.02071	ABI1 , ACTG1 , ANLN , ARHGEF2, CARMIL2, CAV1 , CNN3 , CTNNA1 , CTNNA2 , CYRIB , DAPK3 , DIAPH2 , DLC1 , DPYSL3 , EFS , EHD2 , ELMO1 , ELN , EPB41L5, EPS8 , FER , FLNA , FMNL3 , FNBP1L , FSCN1 , GPD1L , GSN , HIP1 , IQSEC1 , ITGB1 , MYL6 , MYO9B , NEB , NTF3 , OPHN1 , PAWR , PDE4B , PIP5K1C, RAB13 , RAC3 , RASA1 , RHOBTB2, RHOC , RICTOR , S1PR1 , SDC4 , SDCBP , SORBS2 , SRC , TESK1 , TMSB4X , TNFA…	12.766
cell migration	651	83	0.00497	ABHD6 , ACTG1 , ANLN , ARHGEF2, ASPM , ATP7A , BAMBI , CARMIL2, CAV1 , CD63 , CITED2 , CTNNA1 , CTNNA2 , CYRIB , DAPK3 , DDT , DLC1 , DOCK1 , DPYSL3 , DUSP10 , DUSP3 , EFS , ELMO1 , EPB41L5, EPS8 , FADD , FER , FLNA , FMNL3 , FSCN1 , GBA , GDNF , GFUS , GPER1 , GPI , GRN , HBEGF , IQSEC1 , ITGB1 , JAG1 , JUN , KANK2 , KIF14 , LGMN , LYST , MACIR , MAPRE2 , MAZ , MIF , MYC , NET1 , NTF3 , OPHN1 , …	12.7496
regulation of cell death	874	111	0.00137	ADCYAP1R1, AIMP2 , ANP32B , ANXA5 , ARHGEF2 , ARL6IP1 , AURKA , AURKB , BMF , BNIP3L , BRCA1 , BTBD10 , CASP6 , CAV1 , CDK19 , CHP1 , CHRNA7 , CITED2 , CTNNA1 , DAPK1 , DAPK3 , DDIT3 , DEPTOR , DLC1 , DNAJA3 , DNAJC3 , DUS2 , E2F1 , EIF5A , ENO1 , ENO2 , FADD , FAM162A , FBXO10 , FLNA , GADD45G , GBA , GDNF , GPER1 , GPI , GRN , GSN , HDGF , HIP1 , HMGN5 , HSP90AA1 , IER3 , ING4 , IRF7 , ITGB1 , …	12.7002
supramolecular fiber organization	418	53	0.02447	ABI1 , ACTG1 , ARHGEF2, ATP7A , CARMIL2, CENPJ , CHP1 , CHRNA7 , CTNNA1 , CTNNA2 , CYRIB , DAPK3 , DIAPH2 , DLC1 , DPYSL3 , DST , EFS , ELMO1 , ELN , EPS8 , FER , FKBP1A , FLNA , FSCN1 , GOLGA2 , GSN , HIP1 , ITGB1 , KIF18B , KIF2C , KRT17 , NEB , NEFH , PAWR , PFDN2 , PRPH , PSEN1 , PSRC1 , RAC3 , RANBP9 , RASA1 , RHOBTB2, RHOC , RICTOR , RIPK1 , S1PR1 , SDC4 , SORBS2 , SRC , TESK1 , TMSB4X , TN…	12.6794
negative regulation of cellular component organization	444	56	0.02325	ABCA2 , ANXA2 , APOC1 , ARHGEF2, AURKB , BRCA1 , BUB1B , CARMIL2, CAV1 , CCNB1 , CTNNA2 , CYRIB , DLC1 , DPYSL3 , EPS8 , EVI5L , FLNA , GBA , GDI1 , GSN , KAT2A , KIF14 , KLHL22 , KREMEN1, NAA10 , NPM1 , PFDN2 , PLXNA3 , PRELID1, PSEN1 , PTPN9 , RAPGEF2, RNF41 , S1PR1 , SDCBP , SEMA4B , SEMA6D , SLC35F6, SMG6 , SNX33 , SOX9 , SPDL1 , SRC , TCHP , TENT4B , TESK1 , TET1 , TIGAR , TINF2 , TMSB4X , T…	12.6126
cell population proliferation	913	115	0.00151	ABI1 , AIMP2 , ARHGEF2, ASCC3 , ASPM , ATP7A , AURKB , BAMBI , BTBD10 , BTRC , BYSL , CAV1 , CBFA2T3, CCNA2 , CCNB1 , CCPG1 , CDC25A , CDC6 , CDC7 , CHRNA7 , CITED2 , CTNNA1 , DAGLB , DDX41 , DLC1 , DLG3 , DNAJA3 , DUSP10 , E2F1 , EAPP , ELN , ERN1 , FADD , FER , FOXJ2 , GBA , GDNF , GINS1 , GLI1 , GNL3 , GPER1 , GRN , HBEGF , HIPK1 , HLA-A , HMGA1 , HMGN5 , HTR1A , ID2 , IGFBP2 , IMPDH2 , ING4 ,…	12.5958
cell activation	405	51	0.03014	ACTG1 , ATP7A , CAV1 , CYRIB , DNAJA3 , DNAJB9 , DUSP10 , DUSP3 , EXO1 , EXOSC3 , FADD , FER , FKBP1A , FLNA , GBA , GPER1 , GPR137B, GRN , GSN , HLA-A , HSPH1 , ID2 , IGFBP2 , IMPDH2 , ITGB1 , JUN , KAT2A , KIF13B , LGALS1 , MIF , NDRG1 , NFIL3 , NR1D1 , NRARP , PAWR , PELI1 , PHB1 , PHB2 , PLSCR1 , PPIA , PRDX1 , PRELID1, PSEN1 , RARA , RNF41 , SDC4 , SOX4 , SRC , SYVN1 , ZFP36L2, ZMIZ1	12.5926
regulation of mitotic cell cycle	342	43	0.0447	ANLN , AURKA , AURKB , BLM , BRCA1 , BUB1B , CCNB1 , CDC25A , CDC6 , CDC7 , CDCA2 , CDK2AP2, CENPJ , CLSPN , DAPK3 , DTL , DUSP3 , E2F1 , EME1 , FHL1 , ID2 , JADE1 , KANK2 , KIF14 , KLHL22 , LGMN , LSM10 , MCIDAS , MYC , PHB2 , PKMYT1 , PLK2 , RRM2 , SDCBP , SPDL1 , TFAP4 , TICRR , TOM1L2 , TRIAP1 , TTLL12 , UBE2C , XRCC3 , ZFP36L2	12.5731
cell motility	716	90	0.00522	ABHD6 , ACTG1 , ANLN , ARHGEF2, ARMC12 , ASPM , ATP7A , BAMBI , CARMIL2, CAV1 , CD63 , CITED2 , CTNNA1 , CTNNA2 , CYRIB , DAPK3 , DDT , DLC1 , DNAAF2 , DOCK1 , DPYSL3 , DST , DUSP10 , DUSP3 , EFS , ELMO1 , EPB41L5, EPS8 , FADD , FER , FLNA , FMNL3 , FSCN1 , GBA , GDNF , GFUS , GPER1 , GPI , GRN , HBEGF , IGSF8 , IQSEC1 , ITGB1 , JAG1 , JUN , KANK2 , KIF14 , LGMN , LYST , MACIR , MAPRE2 , MAZ , MI…	12.5698
localization of cell	716	90	0.00522	ABHD6 , ACTG1 , ANLN , ARHGEF2, ARMC12 , ASPM , ATP7A , BAMBI , CARMIL2, CAV1 , CD63 , CITED2 , CTNNA1 , CTNNA2 , CYRIB , DAPK3 , DDT , DLC1 , DNAAF2 , DOCK1 , DPYSL3 , DST , DUSP10 , DUSP3 , EFS , ELMO1 , EPB41L5, EPS8 , FADD , FER , FLNA , FMNL3 , FSCN1 , GBA , GDNF , GFUS , GPER1 , GPI , GRN , HBEGF , IGSF8 , IQSEC1 , ITGB1 , JAG1 , JUN , KANK2 , KIF14 , LGMN , LYST , MACIR , MAPRE2 , MAZ , MI…	12.5698
negative regulation of cell death	549	69	0.01368	ADCYAP1R1, ANXA5 , ARHGEF2 , ARL6IP1 , AURKA , AURKB , BNIP3L , BRCA1 , BTBD10 , CAV1 , CITED2 , CTNNA1 , DAPK1 , DNAJA3 , DNAJC3 , DUS2 , ENO1 , ENO2 , FADD , FLNA , GBA , GDNF , GPI , GRN , HDGF , HMGN5 , IER3 , IRF7 , ITGB1 , JUN , KANK2 , KDM2B , KIF14 , LGMN , MAPK7 , MAPK8 , MAZ , MIF , MYC , NCOA7 , NME2 , NMNAT1 , NPM1 , NRBP2 , NTF3 , PELI1 , PHB2 , PLK2 , PPARD , PPIA , PRELID1 , PSEN1 …	12.5683
growth	526	66	0.01622	ARMC12 , ASPM , AURKA , BASP1 , CITED2 , CREB1 , DCBLD2 , DCUN1D5 , DUSP10 , ENO1 , EPB41L5 , EXOSC2 , EXOSC4 , EXTL3 , EYS , FHL1 , GAMT , GDI1 , GINS1 , GLI1 , HBEGF , HSP90AA1, IGFBP2 , ING4 , ITGB1 , JADE1 , JARID2 , KAT2A , KCTD21 , KDM2B , KIF14 , KLHL22 , KRT17 , LGMN , LTBP4 , MRGBP , MT1X , NET1 , PHB1 , PLCE1 , PLXNA3 , PPARD , PSAP , PSRC1 , RAPH1 , RARA , RGS2 , RIMS2 , S1PR1 , SDCBP …	12.5475
tissue development	853	107	0.00253	ABI1 , ACTG1 , AIMP2 , ARID4A , ARID4B , ASPN , ATP7A , BAMBI , BASP1 , BTRC , CARMIL2 , CASP6 , CAV1 , CELSR3 , CEP152 , CITED2 , CNFN , CNN3 , COL6A1 , CREB1 , DLC1 , DLG3 , DLX3 , DUSP10 , DUSP5 , DYRK1B , ELN , EPB41L5 , FKBP1A , FLNA , FOXJ2 , GDNF , GLI1 , GORAB , GPCPD1 , GPI , GPR161 , HBEGF , ID2 , IGSF8 , ITGB1 , JAG1 , JARID2 , JUN , KANK2 , KAT2A , KDM2B , KDM6B , KLF15 , KRT17 , LGR4…	12.544
movement of cell or subcellular component	960	120	0.00157	ABHD6 , ACTG1 , ANLN , ARHGEF2, ARL8A , ARMC12 , ASPM , ATP7A , B3GNT2 , BAMBI , CARMIL2, CAV1 , CD63 , CILK1 , CITED2 , CTNNA1 , CTNNA2 , CYRIB , DAPK3 , DDT , DLC1 , DNAAF2 , DOCK1 , DPYSL3 , DSCAML1, DST , DUSP10 , DUSP3 , EFNA4 , EFS , ELMO1 , EPB41L5, EPS8 , FADD , FER , FLNA , FMNL3 , FNBP1L , FSCN1 , GBA , GDNF , GFUS , GPD1L , GPER1 , GPI , GRN , GSN , HBEGF , IFT88 , IGSF8 , IQSEC1 , ITG…	12.5
regulation of apoptotic process	777	97	0.00462	ANP32B , ANXA5 , ARHGEF2 , ARL6IP1 , AURKA , AURKB , BMF , BNIP3L , BRCA1 , CASP6 , CAV1 , CDK19 , CITED2 , CTNNA1 , DAPK1 , DAPK3 , DDIT3 , DEPTOR , DLC1 , DNAJA3 , DNAJC3 , E2F1 , EIF5A , ENO1 , FADD , FAM162A , FBXO10 , FLNA , GADD45G , GBA , GDNF , GPER1 , GPI , GRN , GSN , HDGF , HIP1 , HMGN5 , HSP90AA1, IER3 , ING4 , IRF7 , ITGB1 , JUN , KDM2B , KIF14 , LGALS1 , LGMN , MAGED1 , MAP3K10 , MA…	12.4839
regulation of programmed cell death	794	99	0.00438	ANP32B , ANXA5 , ARHGEF2 , ARL6IP1 , AURKA , AURKB , BMF , BNIP3L , BRCA1 , CASP6 , CAV1 , CDK19 , CITED2 , CTNNA1 , DAPK1 , DAPK3 , DDIT3 , DEPTOR , DLC1 , DNAJA3 , DNAJC3 , E2F1 , EIF5A , ENO1 , FADD , FAM162A , FBXO10 , FLNA , GADD45G , GBA , GDNF , GPER1 , GPI , GRN , GSN , HDGF , HIP1 , HMGN5 , HSP90AA1, IER3 , ING4 , IRF7 , ITGB1 , JUN , KANK2 , KDM2B , KIF14 , LGALS1 , LGMN , MAGED1 , MAP3…	12.4685
locomotion	798	99	0.00509	ABHD6 , ACTG1 , ANLN , ARHGEF2, ARMC12 , ASPM , ATP7A , B3GNT2 , BAMBI , CARMIL2, CAV1 , CD63 , CITED2 , CTNNA1 , CTNNA2 , CYRIB , DAPK3 , DDT , DLC1 , DNAAF2 , DOCK1 , DPYSL3 , DSCAML1, DST , DUSP10 , DUSP3 , EFNA4 , EFS , ELMO1 , EPB41L5, EPS8 , FADD , FER , FLNA , FMNL3 , FSCN1 , GBA , GDNF , GFUS , GPER1 , GPI , GRN , HBEGF , IGSF8 , IQSEC1 , ITGB1 , JAG1 , JUN , KANK2 , KIF14 , LGMN , LYST ,…	12.406
regulation of cell population proliferation	750	93	0.00665	ABI1 , AIMP2 , ARHGEF2, ASPM , ATP7A , BAMBI , CAV1 , CBFA2T3, CCNA2 , CCNB1 , CCPG1 , CDC6 , CDC7 , CHRNA7 , CITED2 , CTNNA1 , DLC1 , DLG3 , DNAJA3 , DUSP10 , E2F1 , EAPP , ELN , ERN1 , FADD , FER , FOXJ2 , GDNF , GLI1 , GNL3 , GPER1 , GRN , HBEGF , HIPK1 , HLA-A , HMGA1 , HMGN5 , HTR1A , ID2 , IGFBP2 , ING4 , ITGB1 , JAG1 , JARID2 , JUN , KANK2 , KDM2B , KIF14 , LGMN , MAGED1 , MAZ , MIF , MYC …	12.4
defense response	575	71	0.01824	ACTG1 , AKAP1 , ARHGEF2 , BNIP3L , BPIFB3 , CASP6 , CDK19 , CYBC1 , DAGLB , DAPK1 , DAPK3 , DDT , DNAJC3 , DUSP10 , ERAP1 , EXOSC4 , FADD , FER , GBA , GPER1 , GRN , GSN , H2BC21 , H2BC8 , HLA-A , HSP90AA1, HTR1A , IL10RB , IRF2 , IRF7 , ITGB1 , JUN , KDM6B , LGALS1 , LGR4 , LYST , MACIR , MAP3K14 , MAPK7 , MIF , MYC , NLRX1 , NR1D1 , OPTN , PHB1 , PHB2 , PLK2 , PLSCR1 , PMAIP1 , PNMA1 , POLR3G ,…	12.3478
apoptotic process	1051	128	0.00288	AEN , AIMP2 , AKAP1 , ANP32B , ANXA5 , APLP1 , ARHGEF2 , ARL6IP1 , AURKA , AURKB , BMF , BNIP3L , BRCA1 , BUB1B , CASP6 , CASP7 , CAV1 , CDK19 , CITED2 , CSRNP2 , CTNNA1 , DAPK1 , DAPK3 , DDIT3 , DDX41 , DEPTOR , DLC1 , DNAJA3 , DNAJC3 , DOCK1 , E2F1 , EIF5A , ELMO1 , ENO1 , ERN1 , EXOG , FADD , FAM162A , FBXO10 , FLNA , GABARAP , GADD45G , GBA , GDNF , GPER1 , GPI , GRN , GSN , HDGF , HIP1 , HIP…	12.1789
regulation of kinase activity	427	52	0.04871	ABI1 , BLM , CAV1 , CCNA2 , CCNB1 , CCNI , CDC25A , CDC6 , CHP1 , CLSPN , DEPTOR , DLG3 , DUSP10 , DUSP16 , DUSP3 , ERN1 , GBA , HBEGF , HSP90AA1, IPO5 , KIF14 , MAGED1 , MAP3K10 , MIF , MMD , NPM1 , NTF3 , PHB1 , PHB2 , PKMYT1 , PLCE1 , PPIA , PSEN1 , PSRC1 , RAPGEF2 , RGS2 , RICTOR , ROR1 , SDC4 , SERTAD1 , SESN2 , SMPD1 , SRC , STK38 , TAB2 , TESK1 , TFAP4 , TIGAR , TSPYL2 , TXN , UNC119 , WDR…	12.178
regulation of hydrolase activity	493	60	0.03665	ABCA2 , ADCYAP1R1, ANP32B , ANXA2 , APOC1 , ARL6IP1 , CAV1 , CCPG1 , CHN2 , CHP1 , DAPK1 , DLC1 , EVI5L , FADD , FAM162A , FKBP1A , GPER1 , GPI , GPR137B , GRN , GSN , HIP1 , IQSEC1 , ITGB1 , LGMN , MAPK7 , MAPK8 , MAPRE2 , MYC , NET1 , NPM1 , NTF3 , NUAK1 , PCNA , PEBP1 , PHB1 , PHB2 , PLXNA3 , PMAIP1 , PRELID1 , PSAP , RANGAP1 , RAP1GAP2 , RAPGEF2 , RASA1 , RGS16 , RGS2 , RHOC , RICTOR , RRP1B …	12.1704
negative regulation of programmed cell death	485	59	0.0383	ANXA5 , ARHGEF2, ARL6IP1, AURKA , AURKB , BNIP3L , BRCA1 , CAV1 , CITED2 , CTNNA1 , DAPK1 , DNAJA3 , DNAJC3 , ENO1 , FADD , FLNA , GBA , GDNF , GPI , GRN , HDGF , HMGN5 , IER3 , IRF7 , ITGB1 , JUN , KANK2 , KDM2B , KIF14 , LGMN , MAPK7 , MAPK8 , MAZ , MIF , MYC , NME2 , NPM1 , NRBP2 , NTF3 , PELI1 , PHB2 , PLK2 , PPARD , PPIA , PRELID1, PSEN1 , PTMA , PTRH2 , RASA1 , RIPK1 , SLC35F6, SOX9 , SRC ,…	12.1649
cell adhesion	551	67	0.02886	ACTG1 , ANXA2 , APLP1 , ATP1B1 , CAV1 , CD63 , CELSR3 , CITED2 , CLDN15 , CNN3 , CNTNAP5, COL6A1 , CTNNA1 , CTNNA2 , CYRIB , DAPK3 , DGCR2 , DLC1 , DLG3 , DNAJA3 , DOCK1 , DSCAML1, DST , DUSP10 , DUSP3 , EFS , EPB41L5, FADD , FER , FLNA , GFUS , HLA-A , HSPH1 , ICAM5 , IGFBP2 , ITGB1 , JAG1 , KIF14 , LGALS1 , MAPK7 , NFASC , NME2 , NRARP , NUAK1 , PAWR , PDZD2 , PELI1 , PIP5K1C, PLPP3 , PLXNA3 , …	12.1597
cellular response to oxygen-containing compound	576	70	0.02618	APLP1 , APRT , ARHGEF2, ATP7A , BLM , BRCA1 , CASTOR3, CAV1 , CCDC186, CCNA2 , CDC6 , CDK19 , CHRNA7 , COL6A1 , CREB1 , CTNNA1 , DAPK1 , E2F1 , ERN1 , FBXO32 , FER , FLNA , GNAZ , GPER1 , GRAMD1B, HTR1A , IPO5 , JUN , KANK2 , KDM6B , KLF15 , KLHL22 , LGMN , MAPK7 , MAPK8 , MGST1 , MIF , MYC , NDUFAF2, NET1 , NR1D1 , OXCT1 , PAWR , PCNA , PDE4B , PHB2 , PPARD , PRDX1 , PSEN1 , RAB12 , RAB13 , RANG…	12.1528
immune response	577	70	0.02708	ACTG1 , AKAP1 , ARHGEF2 , ATP7A , BPIFB3 , CASP6 , CAV1 , CYBC1 , CYRIB , DAPK1 , DAPK3 , DUSP10 , DUSP3 , ERAP1 , EXO1 , EXOSC3 , FADD , FER , FKBP1A , GPER1 , GPI , GRN , GSN , H2BC21 , H2BC8 , HLA-A , HSP90AA1, IL10RB , IRF7 , JAG1 , LGALS1 , LGR4 , LYST , MAP3K14 , MAPK8 , MIF , MYC , NFIL3 , NLRX1 , NR1D1 , OPTN , ORAI1 , PAWR , PDE4B , PELI1 , PHB1 , PHB2 , PLD2 , PLK2 , PLSCR1 , PNMA1 , PO…	12.1317
cell death	1164	141	0.00215	ADCYAP1R1, AEN , AIMP2 , AKAP1 , ANP32B , ANXA5 , APLP1 , ARHGEF2 , ARL6IP1 , AURKA , AURKB , BMF , BNIP3L , BRCA1 , BTBD10 , BUB1B , CASP6 , CASP7 , CAV1 , CDK19 , CHP1 , CHRNA7 , CITED2 , CSRNP2 , CTNNA1 , DAPK1 , DAPK3 , DDIT3 , DDX41 , DEPTOR , DLC1 , DNAJA3 , DNAJC3 , DOCK1 , DUS2 , E2F1 , EIF5A , ELMO1 , ENO1 , ENO2 , ERN1 , EXOG , FADD , FAM162A , FBXO10 , FLNA , GABARAP , GADD45G , GBA , …	12.1134
tube development	471	57	0.04482	ACTG1 , AIMP2 , ANXA2 , ATP7A , BASP1 , BRCA1 , BTRC , CAV1 , CHRNA7 , CITED2 , CLCN2 , CREB1 , DLC1 , ELK3 , EPB41L5, ERAP1 , FLNA , FMNL3 , FOXJ2 , GDNF , GLI1 , GORAB , GPR161 , GRN , HIPK1 , ID2 , ITGB1 , JAG1 , JUN , KAT2A , KDM2B , LGR4 , MAGED1 , MAPK7 , MTHFR , MYC , NPHP3 , NRARP , ODAD4 , PHB2 , PLK2 , PSEN1 , RAPGEF2, RARA , RASA1 , RBM15 , S1PR1 , SAT1 , SDC4 , SOX4 , SOX9 , SRC , TIG…	12.1019
negative regulation of response to stimulus	836	101	0.01001	APLP1 , ARHGEF2, ASPN , BAMBI , BRCA1 , BTRC , CASTOR3, CAV1 , CHP1 , CTNNA1 , CTNNA2 , CYRIB , DDIT3 , DDT , DEPTOR , DLC1 , DNAJB9 , DUSP10 , DUSP16 , DUSP3 , DUSP5 , ENO1 , EPM2A , FER , FKBP1A , GBA , GDNF , GLI1 , GPD1L , GPER1 , GPR161 , GRN , HLA-A , IGFBP2 , ITGB1 , JADE1 , KANK2 , KBTBD6 , KCTD21 , KREMEN1, LGMN , LGR4 , MACIR , MAPK7 , MAZ , MIF , MYC , NCOA7 , NDUFAF2, NLRX1 , NPHP3 , …	12.0813
negative regulation of signal transduction	688	83	0.01936	APLP1 , ARHGEF2, ASPN , BAMBI , BRCA1 , BTRC , CASTOR3, CAV1 , CHP1 , CTNNA1 , CYRIB , DDIT3 , DEPTOR , DLC1 , DNAJB9 , DUSP10 , DUSP16 , DUSP3 , DUSP5 , ENO1 , EPM2A , FKBP1A , GBA , GDNF , GLI1 , GPD1L , GPER1 , GPR161 , IGFBP2 , ITGB1 , JADE1 , KANK2 , KBTBD6 , KCTD21 , KREMEN1, LGMN , LGR4 , MAPK7 , MAZ , MIF , MYC , NLRX1 , NPHP3 , NR1D1 , NRARP , OPTN , PAWR , PDE4B , PEBP1 , PEG10 , PHB1 ,…	12.064
positive regulation of molecular function	850	102	0.01165	ABI1 , ADCYAP1R1, AIMP2 , ANP32B , ANXA2 , ARHGEF2 , ATP1B1 , ATP7A , AURKB , BAMBI , BTRC , CAV1 , CCNB1 , CDC6 , CHN2 , CHP1 , CHRNA7 , CHTF18 , CLSPN , DAPK1 , DBI , DCUN1D5 , DDIT3 , DLC1 , DLG3 , EPB41L5 , ERN1 , EVI5L , FADD , FAM162A , FER , FKBP1A , GDNF , GINS1 , GPER1 , GRN , GSN , HBEGF , HIP1 , HSP90AA1 , IQSEC1 , ITGB1 , KIF14 , LGMN , LGR4 , LRRC38 , MAGED1 , MAP3K10 , MAPK8 , MAPRE…	12
positive regulation of multicellular organismal process	575	69	0.03454	ANXA2 , ARHGEF2 , ASPM , BAMBI , BASP1 , BRCA1 , CAV1 , CHRNA7 , CITED2 , CREB1 , CYRIB , DDIT3 , DDT , DUSP10 , E2F1 , ENO1 , ERAP1 , EXOSC3 , FADD , GADD45G , GBA , GDI1 , GDNF , GLI1 , GPER1 , GRN , HIPK1 , HLA-A , HSP90AA1, ID2 , IRF7 , ITGB1 , JAG1 , KAT2A , KDM2B , KDM6B , KRT17 , LGR4 , MAGED1 , MFAP2 , MIF , MYC , NME2 , OSR2 , OTX2 , PDE4B , PELI1 , PHB1 , PLXNA3 , POLR3G , PRKAB1 , PSEN…	12
programmed cell death	1077	129	0.00499	AEN , AIMP2 , AKAP1 , ANP32B , ANXA5 , APLP1 , ARHGEF2 , ARL6IP1 , AURKA , AURKB , BMF , BNIP3L , BRCA1 , BUB1B , CASP6 , CASP7 , CAV1 , CDK19 , CITED2 , CSRNP2 , CTNNA1 , DAPK1 , DAPK3 , DDIT3 , DDX41 , DEPTOR , DLC1 , DNAJA3 , DNAJC3 , DOCK1 , E2F1 , EIF5A , ELMO1 , ENO1 , ERN1 , EXOG , FADD , FAM162A , FBXO10 , FLNA , GABARAP , GADD45G , GBA , GDNF , GPER1 , GPI , GRN , GSN , HDGF , HIP1 , HIP…	11.9777
response to abiotic stimulus	602	72	0.03339	ACOT11 , ACTG1 , ADSS2 , AEN , ARHGEF2 , ATP1B1 , ATP7A , AURKB , BACH1 , BLM , BMF , BNIP3L , BRCA1 , CACNA1F , CASP7 , CAV1 , CBFA2T3 , CCNA2 , CDC25A , CHP1 , CHRNA7 , CITED2 , DNAJA3 , DNAJC3 , DTL , E2F1 , ENO1 , EYS , FADD , FAM162A , GBA , GPI , GSN , HSD11B2 , HSP90AA1, ID2 , IGFBP2 , IKBIP , ITGB1 , JUN , LGMN , LRRC8D , MAP3K14 , MAPK8 , MIEF1 , MTHFR , MYC , NDRG1 , NET1 , NPM1 , PCNA …	11.9601
immune system process	1048	125	0.00656	ABI1 , ACTG1 , ADSS2 , AKAP1 , ANLN , ANXA2 , ARHGEF2 , ARID4A , ATP7A , BPIFB3 , CASP6 , CAV1 , CBFA2T3 , CITED2 , CREB1 , CYBC1 , CYRIB , DAPK1 , DAPK3 , DDT , DNAJA3 , DNAJB9 , DUSP10 , DUSP3 , EPS8 , ERAP1 , ESCO2 , EXO1 , EXOSC3 , FADD , FER , FKBP1A , GBA , GPER1 , GPI , GPR137B , GRN , GSN , H2BC21 , H2BC8 , HIPK1 , HLA-A , HSP90AA1, HSPH1 , ID2 , IGFBP2 , IL10RB , IMPDH2 , IRF2 , IRF7 , I…	11.9275
regulation of catalytic activity	1292	154	0.00258	ABCA2 , ABI1 , ADCYAP1R1, AIMP2 , ANP32B , ANXA2 , ANXA2P2 , ANXA5 , APOC1 , ARHGAP23 , ARHGAP32 , ARHGEF2 , ARL6IP1 , ATP7A , AURKB , BLM , BTRC , BUB1B , CALML4 , CAV1 , CCNA2 , CCNB1 , CCNI , CCPG1 , CDC25A , CDC42SE1 , CDC6 , CHN2 , CHP1 , CHRNA7 , CHTF18 , CLSPN , DAPK1 , DBI , DCUN1D5 , DENND2A , DEPDC1 , DEPTOR , DLC1 , DLG3 , DNAJA3 , DNAJC3 , DNMBP , DOCK1 , DUS2 , DUSP10 , DUSP16 , DUSP…	11.9195
central nervous system development	547	65	0.04673	ABCA2 , ABT1 , ANP32B , APLP1 , ASPM , ATP7A , BASP1 , BTBD3 , CITED2 , CKB , CREB1 , CTNNA2 , DLC1 , DSCAML1 , DUSP10 , E2F1 , GBA , GDNF , GLI1 , GRIN2D , GRN , GSN , HSP90AA1, ID2 , ITGB1 , JARID2 , KAT2A , KDM2B , KIF14 , KIF27 , LSR , MYC , MYCBP2 , NFASC , NNAT , NR1D1 , ODAD4 , OPHN1 , OTX2 , OXCT1 , PBX2 , PBX3 , PLXNA3 , PSEN1 , RAC3 , RAPGEF2 , RARA , RGS2 , ROR1 , S1PR1 , SCYL3 , SEMA6…	11.883
response to oxygen-containing compound	775	92	0.02108	ABCA2 , ADCYAP1R1, APLP1 , APRT , ARHGEF2 , ATP7A , BLM , BRCA1 , CASTOR3 , CAV1 , CCDC186 , CCNA2 , CDC6 , CDK19 , CHRNA7 , COL6A1 , CREB1 , CTNNA1 , DAPK1 , DNAAF2 , DUSP10 , E2F1 , ENO2 , EPS8 , ERN1 , FADD , FBXO32 , FER , FLNA , GBA , GNAZ , GPER1 , GPI , GRAMD1B , HSD11B2 , HTR1A , IGFBP2 , IPO5 , JAG1 , JUN , KANK2 , KDM6B , KLF15 , KLHL22 , LGMN , MAPK7 , MAPK8 , MGST1 , MIF , MTHFR , MYC…	11.871
biological process involved in interspecies interaction between organisms	633	75	0.03652	ACTG1 , AKAP1 , ARHGEF2 , BNIP3L , BPIFB3 , CASP6 , CAV1 , CCDC186 , CDK19 , CYBC1 , CYRIB , DAPK1 , DAPK3 , DNAJC3 , DUSP10 , EIF5A , ENO1 , ERAP1 , EXOSC4 , FADD , FER , GPER1 , GRN , GSN , H2BC21 , H2BC8 , HLA-A , HSP90AA1, IL10RB , IRF2 , IRF7 , ITGB1 , JUN , LGALS1 , LGR4 , LYST , MAP3K14 , MAPK8 , MIF , MYC , NLRX1 , NPC2 , NR1D1 , ODC1 , OPTN , PDE4B , PELI1 , PHB1 , PHB2 , PLSCR1 , PMAIP1…	11.8483
regulation of phosphate metabolic process	739	87	0.02949	ABCA2 , ABI1 , ADCYAP1R1, APOC1 , ARHGEF2 , BLM , BTBD10 , CAV1 , CBFA2T3 , CCNA2 , CCNB1 , CCNI , CDC25A , CDC6 , CDCA2 , CHP1 , CHRNA7 , CLSPN , DEPTOR , DHX34 , DLC1 , DLG3 , DNAJC3 , DUSP10 , DUSP16 , DUSP3 , ENO1 , ERN1 , FER , FKBP1A , GBA , GPD1L , GPER1 , HBEGF , HSP90AA1 , IDH1 , IPO5 , JUN , KIF14 , MAGED1 , MAP3K10 , MIF , MMD , MTMR3 , MYC , NPM1 , NTF3 , NUAK1 , PELI2 , PHB1 , PHB2 ,…	11.7727
negative regulation of cell communication	731	86	0.03078	ABHD6 , APLP1 , ARHGEF2, ASPN , BAMBI , BRCA1 , BTRC , CASTOR3, CAV1 , CHP1 , CTNNA1 , CYRIB , DDIT3 , DEPTOR , DLC1 , DNAJB9 , DUSP10 , DUSP16 , DUSP3 , DUSP5 , ENO1 , EPM2A , FKBP1A , GBA , GDNF , GLI1 , GPD1L , GPER1 , GPR161 , IGFBP2 , ITGB1 , JADE1 , KANK2 , KBTBD6 , KCTD21 , KREMEN1, LGMN , LGR4 , MAPK7 , MAZ , MIF , MYC , NDUFAF2, NLRX1 , NPHP3 , NR1D1 , NRARP , OPTN , PAWR , PDE4B , PEBP1…	11.7647
regulation of signal transduction	1575	185	0.00179	ABHD6 , ADCYAP1R1, APLP1 , ARHGAP23 , ARHGAP32 , ARHGEF2 , ASPM , ASPN , AURKA , AURKB , BAMBI , BRCA1 , BTRC , CASTOR3 , CAV1 , CCNB1 , CD63 , CDC42SE1 , CENPJ , CHN2 , CHP1 , CHRNA7 , CITED2 , CTNNA1 , CYRIB , DAPK1 , DAPK3 , DDIT3 , DDT , DEPTOR , DLC1 , DLGAP4 , DNAJB9 , DNMBP , DUSP10 , DUSP16 , DUSP3 , DUSP5 , EIF5A , ENO1 , EPM2A , EPS8 , ERN1 , FADD , FER , FKBP1A , FLNA , GABARAP , GADD4…	11.746
regulation of phosphorus metabolic process	741	87	0.03128	ABCA2 , ABI1 , ADCYAP1R1, APOC1 , ARHGEF2 , BLM , BTBD10 , CAV1 , CBFA2T3 , CCNA2 , CCNB1 , CCNI , CDC25A , CDC6 , CDCA2 , CHP1 , CHRNA7 , CLSPN , DEPTOR , DHX34 , DLC1 , DLG3 , DNAJC3 , DUSP10 , DUSP16 , DUSP3 , ENO1 , ERN1 , FER , FKBP1A , GBA , GPD1L , GPER1 , HBEGF , HSP90AA1 , IDH1 , IPO5 , JUN , KIF14 , MAGED1 , MAP3K10 , MIF , MMD , MTMR3 , MYC , NPM1 , NTF3 , NUAK1 , PELI2 , PHB1 , PHB2 ,…	11.7409
anatomical structure morphogenesis	1287	151	0.00526	ABCA2 , ABI1 , ACTG1 , ANXA2 , APLP1 , ARHGEF2 , ASPN , ATP7A , AURKA , B3GNT2 , BAMBI , BASP1 , BRCA1 , BTBD3 , BTRC , BYSL , CARMIL2 , CAV1 , CDC42SE1, CELSR3 , CHRNA7 , CITED2 , COL6A1 , CREB1 , CRISPLD1, CRX , CTNNA1 , CTNNA2 , CYRIB , DAPK3 , DGCR2 , DLC1 , DLG3 , DLX3 , DNMBP , DOCK1 , DSCAML1 , DUSP5 , DYRK1B , EFNA4 , EHD2 , ELK3 , ELN , EPB41L5 , EPS8 , ERAP1 , FER , FHL1 , FKBP1A , FLNA…	11.7327
negative regulation of signaling	733	86	0.03264	ABHD6 , APLP1 , ARHGEF2, ASPN , BAMBI , BRCA1 , BTRC , CASTOR3, CAV1 , CHP1 , CTNNA1 , CYRIB , DDIT3 , DEPTOR , DLC1 , DNAJB9 , DUSP10 , DUSP16 , DUSP3 , DUSP5 , ENO1 , EPM2A , FKBP1A , GBA , GDNF , GLI1 , GPD1L , GPER1 , GPR161 , IGFBP2 , ITGB1 , JADE1 , KANK2 , KBTBD6 , KCTD21 , KREMEN1, LGMN , LGR4 , MAPK7 , MAZ , MIF , MYC , NDUFAF2, NLRX1 , NPHP3 , NR1D1 , NRARP , OPTN , PAWR , PDE4B , PEBP1…	11.7326
neuron differentiation	712	83	0.04043	ABI1 , ABT1 , APLP1 , ARHGEF2 , ASPM , ATP7A , AURKA , B3GNT2 , BTBD3 , CHRNA7 , CREB1 , CTNNA1 , CTNNA2 , DPYSL3 , DSCAML1 , EFNA4 , EPOP , FLNA , GBA , GDI1 , GDNF , GRN , HIPK1 , HSP90AA1, ID2 , IFT88 , IQSEC1 , ITGB1 , JAG1 , JUN , KIF13B , KREMEN1 , LZTS1 , MMD , MYCBP2 , NEFH , NFASC , NRBP2 , NTF3 , OPHN1 , OTX2 , PBX2 , PBX3 , PLPPR4 , PLXNA3 , PPP2R5B , PSD , PSEN1 , PTPN9 , RAB13 , RAC3…	11.6573
positive regulation of RNA biosynthetic process	996	116	0.01759	ABT1 , ARHGEF2, ARID4A , ARID4B , BACH1 , BAMBI , BICRAL , BLM , BRCA1 , BTRC , CCNA2 , CCPG1 , CEBPZ , CENPJ , CITED2 , CREB1 , CREBRF , CRX , CSRNP2 , DDIT3 , DLX3 , DYRK1B , E2F1 , E2F5 , EAPP , EIF5A , ELF2 , ELK3 , ELK4 , FADD , FOXJ2 , GDNF , GINS1 , GLI1 , GMEB2 , GNL3 , GPER1 , HDGF , HMGA1 , HMGN5 , ID2 , ING4 , INO80C , IRF2 , IRF2BPL, IRF7 , JADE1 , JAG1 , JUN , KAT2A , KDM6B , KLF15 ,…	11.6466
positive regulation of transcription, DNA-templated	990	115	0.0194	ABT1 , ARHGEF2, ARID4A , ARID4B , BACH1 , BAMBI , BICRAL , BLM , BRCA1 , BTRC , CCNA2 , CCPG1 , CEBPZ , CENPJ , CITED2 , CREB1 , CREBRF , CRX , CSRNP2 , DDIT3 , DLX3 , DYRK1B , E2F1 , E2F5 , EAPP , EIF5A , ELF2 , ELK3 , ELK4 , FADD , FOXJ2 , GDNF , GLI1 , GMEB2 , GNL3 , GPER1 , HDGF , HMGA1 , HMGN5 , ID2 , ING4 , INO80C , IRF2 , IRF2BPL, IRF7 , JADE1 , JAG1 , JUN , KAT2A , KDM6B , KLF15 , LGR4 , …	11.6162
positive regulation of nucleic acid-templated transcription	990	115	0.0194	ABT1 , ARHGEF2, ARID4A , ARID4B , BACH1 , BAMBI , BICRAL , BLM , BRCA1 , BTRC , CCNA2 , CCPG1 , CEBPZ , CENPJ , CITED2 , CREB1 , CREBRF , CRX , CSRNP2 , DDIT3 , DLX3 , DYRK1B , E2F1 , E2F5 , EAPP , EIF5A , ELF2 , ELK3 , ELK4 , FADD , FOXJ2 , GDNF , GLI1 , GMEB2 , GNL3 , GPER1 , HDGF , HMGA1 , HMGN5 , ID2 , ING4 , INO80C , IRF2 , IRF2BPL, IRF7 , JADE1 , JAG1 , JUN , KAT2A , KDM6B , KLF15 , LGR4 , …	11.6162
positive regulation of signaling	821	95	0.03509	ADCYAP1R1, ANXA2 , ASPM , BAMBI , CAV1 , CD63 , CENPJ , CHRNA7 , CITED2 , CREB1 , CTNNA1 , DAPK3 , DDIT3 , DDT , EIF5A , ERN1 , FADD , FKBP1A , FLNA , GADD45G , GBA , GLI1 , GORAB , GPER1 , GPR137B , GRIN2D , HBEGF , HIP1 , HSP90AA1 , IL10RB , ING4 , IRF7 , ITGB1 , JAG1 , JUN , KLHL22 , LGALS1 , LGMN , LGR4 , MAGED1 , MAP3K10 , MAP3K14 , MAPRE2 , MAZ , MIF , MYC , NET1 , NNAT , NRARP , NTF3 , OXC…	11.5713
positive regulation of signal transduction	744	86	0.04455	ADCYAP1R1, ASPM , BAMBI , CAV1 , CD63 , CENPJ , CHRNA7 , CITED2 , CTNNA1 , DAPK3 , DDIT3 , DDT , EIF5A , ERN1 , FADD , FKBP1A , FLNA , GADD45G , GLI1 , GORAB , GPER1 , GPR137B , HBEGF , HIP1 , HSP90AA1 , IL10RB , ING4 , IRF7 , ITGB1 , JAG1 , JUN , KLHL22 , LGALS1 , LGR4 , MAGED1 , MAP3K10 , MAP3K14 , MAPRE2 , MAZ , MIF , MYC , NET1 , NRARP , NTF3 , PELI1 , PELI2 , PHB1 , PHB2 , PLAGL2 , PLCE1 , P…	11.5591
regulation of multicellular organismal process	1135	131	0.01569	ABHD6 , ACOT11 , ANXA2 , ANXA5 , APOC1 , ARHGEF2 , ASPM , ASPN , ATP1B1 , BAMBI , BASP1 , BRCA1 , CAV1 , CHRNA7 , CITED2 , CREB1 , CTNNA1 , CYRIB , DAPK3 , DDIT3 , DDT , DLGAP4 , DOCK1 , DUSP10 , E2F1 , ENO1 , EPB41L5 , ERAP1 , EXOSC3 , FADD , FBXO32 , FLNA , FOXJ2 , GADD45G , GAMT , GBA , GDI1 , GDNF , GFUS , GLI1 , GPD1L , GPER1 , GPI , GPR137B , GRIN2D , GRN , HBEGF , HIPK1 , HLA-A , HSP90AA1,…	11.5419
positive regulation of biosynthetic process	1205	139	0.01314	ABCA2 , ABHD6 , ABT1 , ADCYAP1R1, ARHGEF2 , ARID4A , ARID4B , ATP7A , AURKB , BACH1 , BAMBI , BICRAL , BLM , BRCA1 , BTRC , CCNA2 , CCPG1 , CCT7 , CEBPZ , CENPJ , CHP1 , CHTF18 , CITED2 , CREB1 , CREBRF , CRX , CSRNP2 , DDIT3 , DLX3 , DNAJC3 , DYRK1B , E2F1 , E2F5 , EAPP , EIF5A , ELF2 , ELK3 , ELK4 , ENO1 , FADD , FOXJ2 , GBA , GDNF , GINS1 , GLI1 , GMEB2 , GNL3 , GOLGA2 , GPER1 , HDGF , HMGA1 ,…	11.5353
positive regulation of cell communication	816	94	0.03967	ADCYAP1R1, ASPM , BAMBI , CAV1 , CD63 , CENPJ , CHRNA7 , CITED2 , CREB1 , CTNNA1 , DAPK3 , DDIT3 , DDT , EIF5A , ERN1 , FADD , FKBP1A , FLNA , GADD45G , GBA , GLI1 , GORAB , GPER1 , GPR137B , GRIN2D , HBEGF , HIP1 , HSP90AA1 , IL10RB , ING4 , IRF7 , ITGB1 , JAG1 , JUN , KLHL22 , LGALS1 , LGMN , LGR4 , MAGED1 , MAP3K10 , MAP3K14 , MAPRE2 , MAZ , MIF , MYC , NET1 , NNAT , NRARP , NTF3 , OXCT1 , PEL…	11.5196
positive regulation of macromolecule biosynthetic process	1146	132	0.0163	ABCA2 , ABT1 , ARHGEF2 , ARID4A , ARID4B , AURKB , BACH1 , BAMBI , BICRAL , BLM , BRCA1 , BTRC , CCNA2 , CCPG1 , CCT7 , CEBPZ , CENPJ , CHP1 , CHTF18 , CITED2 , CREB1 , CREBRF , CRX , CSRNP2 , DDIT3 , DLX3 , DNAJC3 , DYRK1B , E2F1 , E2F5 , EAPP , EIF5A , ELF2 , ELK3 , ELK4 , FADD , FOXJ2 , GDNF , GINS1 , GLI1 , GMEB2 , GNL3 , GOLGA2 , GPER1 , HDGF , HMGA1 , HMGN5 , HSP90AA1, HSPH1 , ID2 , ING4 , …	11.5183
intracellular signal transduction	1460	168	0.00701	ACOT11 , ADCYAP1R1, AEN , ARHGAP23 , ARHGAP32 , ARHGEF2 , ASB6 , ASB8 , ATP1B1 , AURKA , AURKB , BLM , BRCA1 , BTRC , BUB1B , CAPS , CASP6 , CASTOR3 , CAV1 , CCNA2 , CCNB1 , CDC42SE1 , CDC6 , CHN2 , CHP1 , CHRNA7 , CILK1 , CLSPN , CYRIB , DAPK1 , DAPK3 , DDIT3 , DDT , DEPDC1 , DEPTOR , DLC1 , DNAJA3 , DNMBP , DOCK1 , DOK1 , DTL , DUSP10 , DUSP16 , DUSP3 , DUSP5 , E2F1 , EFS , EIF5A , ELMO1 , EME1…	11.5068
negative regulation of transcription, DNA-templated	791	91	0.04373	ARID4A , AURKB , BACH1 , BASP1 , BCORL1 , BRCA1 , BTRC , CAV1 , CBFA2T3, CBX6 , CITED2 , CREB1 , DDIT3 , DEPDC1 , DNAJA3 , E2F1 , EAPP , ELK3 , ELK4 , ENO1 , FLNA , FOXP4 , H1-2 , HDGF , HIRA , HMGA1 , ID2 , ING4 , IRF2 , IRF2BPL, IRF7 , JARID2 , JUN , KANK2 , KDM2B , LGR4 , MAGED1 , MAP3K10, MAZ , MXD3 , MYC , NFIL3 , NR1D1 , NRARP , OSR2 , PAWR , PCGF6 , PCNA , PHB1 , PHB2 , PHC2 , PHC3 , PPARD…	11.5044
neurogenesis	845	97	0.04002	ABCA2 , ABI1 , ABT1 , APLP1 , ARHGEF2 , ASPM , ATP7A , AURKA , B3GNT2 , BTBD3 , CHRNA7 , CREB1 , CTNNA1 , CTNNA2 , DAGLB , DPYSL3 , DSCAML1 , DUSP10 , E2F1 , EFNA4 , EPOP , FLNA , GBA , GDI1 , GDNF , GPER1 , GRN , HIPK1 , HSP90AA1, ID2 , IFT88 , IQSEC1 , ITGB1 , JAG1 , JUN , KIF13B , KLF15 , KREMEN1 , LZTS1 , MMD , MYC , MYCBP2 , NDRG1 , NEFH , NFASC , NR1D1 , NRBP2 , NTF3 , OPHN1 , OTX2 , PBX2 ,…	11.4793
negative regulation of RNA biosynthetic process	793	91	0.04611	ARID4A , AURKB , BACH1 , BASP1 , BCORL1 , BRCA1 , BTRC , CAV1 , CBFA2T3, CBX6 , CITED2 , CREB1 , DDIT3 , DEPDC1 , DNAJA3 , E2F1 , EAPP , ELK3 , ELK4 , ENO1 , FLNA , FOXP4 , H1-2 , HDGF , HIRA , HMGA1 , ID2 , ING4 , IRF2 , IRF2BPL, IRF7 , JARID2 , JUN , KANK2 , KDM2B , LGR4 , MAGED1 , MAP3K10, MAZ , MXD3 , MYC , NFIL3 , NR1D1 , NRARP , OSR2 , PAWR , PCGF6 , PCNA , PHB1 , PHB2 , PHC2 , PHC3 , PPARD…	11.4754
negative regulation of nucleic acid-templated transcription	793	91	0.04611	ARID4A , AURKB , BACH1 , BASP1 , BCORL1 , BRCA1 , BTRC , CAV1 , CBFA2T3, CBX6 , CITED2 , CREB1 , DDIT3 , DEPDC1 , DNAJA3 , E2F1 , EAPP , ELK3 , ELK4 , ENO1 , FLNA , FOXP4 , H1-2 , HDGF , HIRA , HMGA1 , ID2 , ING4 , IRF2 , IRF2BPL, IRF7 , JARID2 , JUN , KANK2 , KDM2B , LGR4 , MAGED1 , MAP3K10, MAZ , MXD3 , MYC , NFIL3 , NR1D1 , NRARP , OSR2 , PAWR , PCGF6 , PCNA , PHB1 , PHB2 , PHC2 , PHC3 , PPARD…	11.4754
positive regulation of cellular biosynthetic process	1195	136	0.0214	ABCA2 , ABT1 , ADCYAP1R1, ARHGEF2 , ARID4A , ARID4B , ATP7A , AURKB , BACH1 , BAMBI , BICRAL , BLM , BRCA1 , BTRC , CCNA2 , CCPG1 , CCT7 , CEBPZ , CENPJ , CHP1 , CHTF18 , CITED2 , CREB1 , CREBRF , CRX , CSRNP2 , DDIT3 , DLX3 , DNAJC3 , DYRK1B , E2F1 , E2F5 , EAPP , EIF5A , ELF2 , ELK3 , ELK4 , ENO1 , FADD , FOXJ2 , GBA , GDNF , GINS1 , GLI1 , GMEB2 , GNL3 , GOLGA2 , GPER1 , HDGF , HMGA1 , HMGN5 ,…	11.3808
positive regulation of RNA metabolic process	1101	125	0.02885	ABT1 , ARHGEF2, ARID4A , ARID4B , BACH1 , BAMBI , BICRAL , BLM , BRCA1 , BTRC , CCNA2 , CCPG1 , CEBPZ , CENPJ , CITED2 , CREB1 , CREBRF , CRX , CSRNP2 , DDIT3 , DIMT1 , DLX3 , DYRK1B , E2F1 , E2F5 , EAPP , EIF5A , ELF2 , ELK3 , ELK4 , ERN1 , EXOSC2 , EXOSC3 , FADD , FOXJ2 , GDNF , GINS1 , GLI1 , GMEB2 , GNL3 , GPER1 , HDGF , HMGA1 , HMGN5 , ID2 , ING4 , INO80C , IRF2 , IRF2BPL, IRF7 , JADE1 , JAG…	11.3533
negative regulation of nucleobase-containing compound metabolic process	961	109	0.04088	ARID4A , AURKB , BACH1 , BASP1 , BCORL1 , BLM , BRCA1 , BTRC , CAV1 , CBFA2T3 , CBX6 , CDC6 , CITED2 , CREB1 , DDIT3 , DEPDC1 , DHX34 , DNAJA3 , E2F1 , EAPP , ELK3 , ELK4 , ENO1 , FLNA , FOXP4 , GDNF , H1-2 , HDGF , HIRA , HMGA1 , ID2 , ING4 , IRF2 , IRF2BPL , IRF7 , JARID2 , JUN , KANK2 , KDM2B , LGR4 , LIG3 , MAGED1 , MAP3K10 , MAZ , MCIDAS , MXD3 , MYC , NAF1 , NFIL3 , NR1D1 , NRARP , OSR2 , P…	11.3424
regulation of cell communication	1746	198	0.0063	ABHD6 , ADCYAP1R1, APLP1 , ARHGAP23 , ARHGAP32 , ARHGEF2 , ASPM , ASPN , AURKA , AURKB , BAMBI , BRCA1 , BTRC , CASTOR3 , CAV1 , CCNB1 , CD63 , CDC42SE1 , CENPJ , CHN2 , CHP1 , CHRNA7 , CITED2 , CREB1 , CTNNA1 , CYRIB , DAPK1 , DAPK3 , DDIT3 , DDT , DEPTOR , DLC1 , DLGAP4 , DNAJB9 , DNMBP , DUSP10 , DUSP16 , DUSP3 , DUSP5 , EIF5A , ENO1 , EPM2A , EPS8 , ERN1 , FADD , FER , FKBP1A , FLNA , GABARAP…	11.3402
regulation of signaling	1755	199	0.00619	ABHD6 , ADCYAP1R1, ANXA2 , APLP1 , ARHGAP23 , ARHGAP32 , ARHGEF2 , ASPM , ASPN , AURKA , AURKB , BAMBI , BRCA1 , BTRC , CASTOR3 , CAV1 , CCNB1 , CD63 , CDC42SE1 , CENPJ , CHN2 , CHP1 , CHRNA7 , CITED2 , CREB1 , CTNNA1 , CYRIB , DAPK1 , DAPK3 , DDIT3 , DDT , DEPTOR , DLC1 , DLGAP4 , DNAJB9 , DNMBP , DUSP10 , DUSP16 , DUSP3 , DUSP5 , EIF5A , ENO1 , EPM2A , EPS8 , ERN1 , FADD , FER , FKBP1A , FLNA ,…	11.339
positive regulation of response to stimulus	994	112	0.04511	ACTG1 , ADCYAP1R1, ASPM , ATP7A , BAMBI , BRCA1 , CASP6 , CAV1 , CD63 , CDK19 , CENPJ , CHRNA7 , CITED2 , CTNNA1 , CYRIB , DAPK3 , DDIT3 , DDT , DUSP3 , EIF5A , ERN1 , EXOSC3 , FADD , FKBP1A , FLNA , GADD45G , GLI1 , GORAB , GPER1 , GPR137B , GRN , HBEGF , HIP1 , HLA-A , HSP90AA1 , IL10RB , ING4 , IRF7 , ITGB1 , JAG1 , JUN , KLHL22 , LGALS1 , LGMN , LGR4 , MAGED1 , MAP3K10 , MAP3K14 , MAPRE2 , MA…	11.2676
positive regulation of nucleobase-containing compound metabolic process	1250	140	0.03165	ABT1 , ARHGEF2 , ARID4A , ARID4B , AURKB , BACH1 , BAMBI , BAZ1A , BICRAL , BLM , BRCA1 , BTRC , CCNA2 , CCPG1 , CCT7 , CDC7 , CEBPZ , CENPJ , CHTF18 , CITED2 , CREB1 , CREBRF , CRX , CSRNP2 , DDIT3 , DIMT1 , DLX3 , DYRK1B , E2F1 , E2F5 , EAPP , EIF5A , ELF2 , ELK3 , ELK4 , ENO1 , ERN1 , EXOSC2 , EXOSC3 , FADD , FOXJ2 , GDNF , GINS1 , GLI1 , GMEB2 , GNL3 , GPER1 , HDGF , HMGA1 , HMGN5 , HSP90AA1,…	11.2
positive regulation of nitrogen compound metabolic process	1883	210	0.01017	ABCA2 , ABI1 , ABT1 , AIMP2 , ANP32B , ANXA2 , ARHGEF2 , ARID4A , ARID4B , AURKA , AURKB , BACH1 , BAMBI , BAZ1A , BICRAL , BLM , BRCA1 , BTRC , CAV1 , CBFA2T3 , CCNA2 , CCNB1 , CCPG1 , CCT7 , CDC6 , CDC7 , CDCA2 , CEBPZ , CENPJ , CHP1 , CHRNA7 , CHTF18 , CITED2 , CLSPN , CREB1 , CREBRF , CRX , CSRNP2 , DAPK1 , DCUN1D5 , DDIT3 , DIMT1 , DLC1 , DLG3 , DLX3 , DNAJC3 , DTL , DYRK1B , E2F1 , E2F5 , E…	11.1524
positive regulation of cellular metabolic process	1982	221	0.0083	ABCA2 , ABI1 , ABT1 , ADCYAP1R1, AIMP2 , ANP32B , ANXA2 , APOC1 , ARHGEF2 , ARID4A , ARID4B , ATP7A , AURKA , AURKB , BACH1 , BAMBI , BAZ1A , BICRAL , BLM , BNIP3L , BRCA1 , BTBD10 , BTRC , CAV1 , CBFA2T3 , CCNA2 , CCNB1 , CCPG1 , CCT7 , CDC6 , CDC7 , CDCA2 , CEBPZ , CENPJ , CHP1 , CHRNA7 , CHTF18 , CITED2 , CLSPN , CREB1 , CREBRF , CRX , CSRNP2 , DAGLB , DAPK1 , DCUN1D5 , DCXR , DDIT3 , DHX34 , …	11.1504
regulation of response to stimulus	1974	220	0.00866	ABHD6 , ACTG1 , ADCYAP1R1, APLP1 , ARHGAP23 , ARHGAP32 , ARHGEF2 , ASPM , ASPN , ATP7A , AURKA , AURKB , BAMBI , BRCA1 , BTRC , CASP6 , CASTOR3 , CAV1 , CCNB1 , CD63 , CDC42SE1 , CDK19 , CENPJ , CHN2 , CHP1 , CHRNA7 , CITED2 , CTNNA1 , CTNNA2 , CYRIB , DAGLB , DAPK1 , DAPK3 , DDIT3 , DDT , DEPTOR , DLC1 , DLGAP4 , DNAJB9 , DNMBP , DUSP10 , DUSP16 , DUSP3 , DUSP5 , EIF5A , ENO1 , EPM2A , EPS8 , ER…	11.1449
negative regulation of cellular metabolic process	1527	170	0.02251	ABCA2 , ANXA2 , APOC1 , ARID4A , ARL6IP1 , AURKB , BACH1 , BASP1 , BCORL1 , BLM , BMF , BRCA1 , BTRC , BUB1B , CAV1 , CBFA2T3 , CBX6 , CDC6 , CHP1 , CHRNA7 , CITED2 , CREB1 , DAPK1 , DAPK3 , DBI , DDIT3 , DEPDC1 , DEPTOR , DHX34 , DNAJA3 , DNAJC3 , DUSP10 , DUSP16 , DUSP3 , E2F1 , EAPP , ELK3 , ELK4 , ENO1 , EXOSC2 , EXOSC3 , FKBP1A , FLNA , FOXP4 , GBA , GDNF , GOLGA2 , GPD1L , GPI , H1-2 , HBEG…	11.1329
negative regulation of metabolic process	1771	197	0.0144	ABCA2 , ABHD6 , ACOT11 , ANXA2 , APOC1 , ARID4A , ARL6IP1 , AURKA , AURKB , BACH1 , BASP1 , BCORL1 , BLM , BMF , BRCA1 , BTRC , BUB1B , CAV1 , CBFA2T3 , CBX6 , CDC6 , CHP1 , CHRNA7 , CITED2 , CREB1 , DAPK1 , DAPK3 , DBI , DDIT3 , DEPDC1 , DEPTOR , DHX34 , DNAJA3 , DNAJC3 , DUSP10 , DUSP16 , DUSP3 , E2F1 , EAPP , ELK3 , ELK4 , ENO1 , ERN1 , EXOSC2 , EXOSC3 , EXOSC4 , FKBP1A , FLNA , FOXP4 , GBA , …	11.1237
negative regulation of nitrogen compound metabolic process	1448	161	0.02739	ABCA2 , ANXA2 , APOC1 , ARID4A , ARL6IP1 , AURKB , BACH1 , BASP1 , BCORL1 , BLM , BRCA1 , BTRC , BUB1B , CAV1 , CBFA2T3 , CBX6 , CDC6 , CHP1 , CHRNA7 , CITED2 , CREB1 , DAPK1 , DAPK3 , DBI , DDIT3 , DEPDC1 , DEPTOR , DHX34 , DNAJA3 , DNAJC3 , DUSP10 , DUSP16 , DUSP3 , E2F1 , EAPP , ELK3 , ELK4 , ENO1 , EXOSC2 , EXOSC3 , FKBP1A , FLNA , FOXP4 , GBA , GDNF , GPD1L , GPI , H1-2 , HBEGF , HDGF , HIRA…	11.1188
regulation of molecular function	1656	184	0.01892	ABCA2 , ABI1 , ADCYAP1R1, AIMP2 , ANP32B , ANXA2 , ANXA2P2 , ANXA5 , APOC1 , ARHGAP23 , ARHGAP32 , ARHGEF2 , ARL6IP1 , ATP1B1 , ATP7A , AURKA , AURKB , BAMBI , BLM , BTRC , BUB1B , CALML4 , CAV1 , CCNA2 , CCNB1 , CCNI , CCPG1 , CDC25A , CDC42SE1 , CDC6 , CHN2 , CHP1 , CHRNA7 , CHTF18 , CLSPN , CTTNBP2NL, DAPK1 , DBI , DCUN1D5 , DDIT3 , DENND2A , DEPDC1 , DEPTOR , DLC1 , DLG3 , DLGAP4 , DNAJA3 , D…	11.1111
regulation of cellular component organization	1423	158	0.03009	ABCA2 , ABHD17C , ACTG1 , ANKRA2 , ANLN , ANXA2 , APOC1 , ARHGEF2 , ARL6IP1 , ARMC12 , ATP7A , AURKA , AURKB , BMF , BNIP3L , BRCA1 , BUB1B , CARMIL2 , CAV1 , CCNB1 , CCT7 , CD63 , CDC6 , CDCA2 , CDK2AP2 , CENPJ , CHRNA7 , CTNNA2 , CYRIB , DAPK3 , DCBLD2 , DCUN1D5 , DLC1 , DPYSL3 , DUSP3 , EHD2 , EIF5A , ELN , ENO1 , EPB41L5 , EPS8 , EVI5L , EXOSC2 , EXOSC4 , EXTL3 , FAM162A , FER , FHL1 , FLNA ,…	11.1033
cell differentiation	1942	215	0.01272	ABCA2 , ABI1 , ABT1 , ACTG1 , ADCYAP1R1, AIMP2 , ANLN , ANP32B , ANXA2 , APLP1 , ARHGEF2 , ARID4A , ARID4B , ARMC12 , ASPM , ATP7A , AURKA , B3GNT2 , BAMBI , BASP1 , BTBD3 , BYSL , BZW2 , CASP6 , CAV1 , CBFA2T3 , CD63 , CEP152 , CHRNA7 , CITED2 , CLCN2 , CNFN , CNN3 , COL6A1 , CREB1 , CRX , CTNNA1 , CTNNA2 , DAGLB , DDIT3 , DDX41 , DIAPH2 , DLX3 , DNAJA3 , DNAJB9 , DOCK1 , DPYSL3 , DSCAML1 , DUSP…	11.0711
cellular response to chemical stimulus	1431	158	0.03575	ABTB2 , ACTG1 , APLP1 , APRT , ARHGEF2 , ASPN , ATP7A , B3GNT2 , BACH1 , BAMBI , BLM , BNIP3L , BRCA1 , BTRC , CASP6 , CASP7 , CASTOR3 , CAV1 , CCDC186 , CCNA2 , CD63 , CDC6 , CDK19 , CHRNA7 , CITED2 , COL6A1 , CPNE7 , CREB1 , CTNNA1 , CYP2R1 , DAPK1 , DAPK3 , DDIT3 , DDT , DNAJB9 , DOK1 , DPYSL3 , DUSP3 , E2F1 , EIF5A , ENO1 , EPB41L5 , EPS8 , ERN1 , FADD , FAM162A , FBXO32 , FER , FKBP1A , FLNA…	11.0412
positive regulation of metabolic process	2166	239	0.0097	ABCA2 , ABHD6 , ABI1 , ABT1 , ACTG1 , ADCYAP1R1, AIMP2 , ANP32B , ANXA2 , APOC1 , ARHGEF2 , ARID4A , ARID4B , ATP7A , AURKA , AURKB , BACH1 , BAMBI , BAZ1A , BICRAL , BLM , BNIP3L , BRCA1 , BTBD10 , BTRC , CAV1 , CBFA2T3 , CCNA2 , CCNB1 , CCPG1 , CCT7 , CDC6 , CDC7 , CDCA2 , CEBPZ , CENPJ , CHP1 , CHRNA7 , CHTF18 , CITED2 , CLSPN , CREB1 , CREBRF , CRX , CSRNP2 , CYRIB , DAGLB , DAPK1 , DCUN1D5 ,…	11.0342
cellular developmental process	1958	216	0.01455	ABCA2 , ABI1 , ABT1 , ACTG1 , ADCYAP1R1, AIMP2 , ANLN , ANP32B , ANXA2 , APLP1 , ARHGEF2 , ARID4A , ARID4B , ARMC12 , ASPM , ATP7A , AURKA , B3GNT2 , BAMBI , BASP1 , BTBD3 , BYSL , BZW2 , CASP6 , CAV1 , CBFA2T3 , CD63 , CEP152 , CHRNA7 , CITED2 , CLCN2 , CNFN , CNN3 , COL6A1 , CREB1 , CRX , CTNNA1 , CTNNA2 , DAGLB , DDIT3 , DDX41 , DIAPH2 , DLX3 , DNAJA3 , DNAJB9 , DOCK1 , DPYSL3 , DSCAML1 , DUSP…	11.0317
positive regulation of macromolecule metabolic process	2006	221	0.01417	ABCA2 , ABI1 , ABT1 , ACTG1 , AIMP2 , ANP32B , ANXA2 , ARHGEF2 , ARID4A , ARID4B , AURKA , AURKB , BACH1 , BAMBI , BAZ1A , BICRAL , BLM , BRCA1 , BTRC , CAV1 , CBFA2T3 , CCNA2 , CCNB1 , CCPG1 , CCT7 , CDC6 , CDC7 , CDCA2 , CEBPZ , CENPJ , CHP1 , CHRNA7 , CHTF18 , CITED2 , CLSPN , CREB1 , CREBRF , CRX , CSRNP2 , CYRIB , DAPK1 , DCUN1D5 , DDIT3 , DDT , DHX34 , DIMT1 , DLC1 , DLG3 , DLX3 , DNAJB9 , …	11.0169
negative regulation of cellular process	2714	298	0.00432	ABCA2 , ABHD17C , ABHD6 , ABI1 , ADCYAP1R1, AIMP2 , ANP32B , ANXA2 , ANXA5 , APLP1 , APOC1 , ARHGEF2 , ARID4A , ARL6IP1 , ASPM , ASPN , ATP7A , AURKA , AURKB , BACH1 , BAMBI , BASP1 , BCORL1 , BLM , BMF , BNIP3L , BRCA1 , BTBD10 , BTRC , BUB1B , CARMIL2 , CASTOR3 , CAV1 , CBFA2T3 , CBX6 , CCNB1 , CDC6 , CDK2AP2 , CHP1 , CHRNA7 , CITED2 , CLSPN , CREB1 , CTNNA1 , CTNNA2 , CTTNBP2NL, CYRIB , DAPK1 …	10.9801
response to chemical	1875	205	0.02473	ABCA2 , ABTB2 , ACTG1 , ADCYAP1R1, ADSS2 , ANXA5 , APLP1 , APRT , ARHGEF2 , ASPN , ATP5F1D , ATP7A , B3GNT2 , BACH1 , BAMBI , BLM , BNIP3L , BRCA1 , BTRC , CASP6 , CASP7 , CASTOR3 , CAV1 , CCDC186 , CCNA2 , CD63 , CDC6 , CDK19 , CHRNA7 , CITED2 , COL6A1 , CPNE7 , CREB1 , CREBRF , CTNNA1 , CYP2R1 , CYRIB , DAPK1 , DAPK3 , DDIT3 , DDT , DNAAF2 , DNAJB9 , DNAJC3 , DOK1 , DPYSL3 , DSCAML1 , DUSP10 , …	10.9333
animal organ development	1615	176	0.04142	ABI1 , ABT1 , AIMP2 , ANLN , ANP32B , ANXA2 , APLP1 , APRT , ARID4A , ARID4B , ASPM , ASPN , ATP7A , AURKA , BAMBI , BASP1 , BTBD3 , BTRC , CASP7 , CAV1 , CBFA2T3 , CCNA2 , CELSR3 , CITED2 , CKB , CLCN2 , CNFN , CREB1 , CRX , CTNNA1 , CTNNA2 , DGCR2 , DLC1 , DLX3 , DNAJA3 , DNAJB9 , DSCAML1 , DUSP10 , DYRK1B , E2F1 , ELN , EPB41L5 , ESCO2 , FADD , FHL1 , FKBP1A , FLNA , GAMT , GBA , GDNF , GLI1 ,…	10.8978
aromatic compound biosynthetic process	2493	271	0.01194	ABCA2 , ABT1 , ACOT7 , ADSS2 , APRT , ARHGEF2 , ARID4A , ARID4B , ATP5F1D , ATP5MC1 , ATP5MC3 , ATP5ME , ATP5MF , ATP7A , AURKB , BACH1 , BAMBI , BASP1 , BAZ1A , BCORL1 , BICRAL , BLM , BRCA1 , BTRC , CAV1 , CBFA2T3 , CBX6 , CCNA2 , CCPG1 , CCT7 , CEBPZ , CENPJ , CHP1 , CHTF18 , CITED2 , CREB1 , CREBRF , CRX , CSRNP2 , DAPK3 , DDIT3 , DDT , DEPDC1 , DHODH , DLX3 , DNAJA3 , DTL , DYRK1B , E2F1 , E…	10.8704
negative regulation of macromolecule metabolic process	1650	179	0.04597	ANXA2 , ARID4A , ARL6IP1 , AURKA , AURKB , BACH1 , BASP1 , BCORL1 , BLM , BRCA1 , BTRC , BUB1B , CAV1 , CBFA2T3 , CBX6 , CDC6 , CHP1 , CHRNA7 , CITED2 , CREB1 , DAPK1 , DAPK3 , DBI , DDIT3 , DEPDC1 , DEPTOR , DHX34 , DNAJA3 , DNAJC3 , DUSP10 , DUSP16 , DUSP3 , E2F1 , EAPP , ELK3 , ELK4 , ENO1 , ERN1 , EXOSC2 , EXOSC3 , EXOSC4 , FKBP1A , FLNA , FOXP4 , GBA , GDNF , GPD1L , GPER1 , GPI , H1-2 , HBE…	10.8485
anatomical structure development	2781	301	0.00949	ABCA2 , ABI1 , ABT1 , ACTG1 , ADAMTS4 , ADCYAP1R1, AIMP2 , ANLN , ANP32B , ANXA2 , APLP1 , APRT , ARHGEF2 , ARID4A , ARID4B , ARMC12 , ASPM , ASPN , ATP7A , AURKA , AURKB , B3GNT2 , BAMBI , BASP1 , BRCA1 , BTBD3 , BTRC , BYSL , BZW2 , CARMIL2 , CASP6 , CASP7 , CAV1 , CBFA2T3 , CCNA2 , CCNB1 , CDC42SE1 , CELSR3 , CEP152 , CHRNA7 , CITED2 , CKB , CLCN2 , CNFN , CNN3 , COL6A1 , CREB1 , CRISPLD1 , CR…	10.8234
nucleobase-containing compound biosynthetic process	2444	264	0.01799	ABCA2 , ABT1 , ACOT7 , ADSS2 , APRT , ARHGEF2 , ARID4A , ARID4B , ATP5F1D , ATP5MC1 , ATP5MC3 , ATP5ME , ATP5MF , AURKB , BACH1 , BAMBI , BASP1 , BAZ1A , BCORL1 , BICRAL , BLM , BRCA1 , BTRC , CAV1 , CBFA2T3 , CBX6 , CCNA2 , CCPG1 , CCT7 , CEBPZ , CENPJ , CHP1 , CHTF18 , CITED2 , CREB1 , CREBRF , CRX , CSRNP2 , DAPK3 , DDIT3 , DEPDC1 , DHODH , DLX3 , DNAJA3 , DTL , DYRK1B , E2F1 , E2F5 , EAPP , E…	10.802
signal transduction	2612	282	0.01436	ABHD6 , ABI1 , ACOT11 , ADCYAP1R1, AEN , ANXA5 , APLP1 , ARHGAP23 , ARHGAP32 , ARHGEF2 , ASB6 , ASB8 , ASPM , ASPN , ATP1B1 , AURKA , AURKB , BAMBI , BLM , BMF , BNIP3L , BRCA1 , BTRC , BUB1B , CABP2 , CAPS , CASP6 , CASTOR3 , CAV1 , CCNA2 , CCNB1 , CD63 , CDC42SE1 , CDC6 , CDC7 , CELSR3 , CENPJ , CHN2 , CHP1 , CHRNA7 , CILK1 , CITED2 , CLEC2D , CLSPN , CREB1 , CTNNA1 , CYRIB , DAGLB , DAPK1 , DA…	10.7963
heterocycle biosynthetic process	2496	269	0.01873	ABCA2 , ABT1 , ACOT7 , ADSS2 , APRT , ARHGEF2 , ARID4A , ARID4B , ATP5F1D , ATP5MC1 , ATP5MC3 , ATP5ME , ATP5MF , AURKB , BACH1 , BAMBI , BASP1 , BAZ1A , BCORL1 , BICRAL , BLM , BRCA1 , BTRC , CAV1 , CBFA2T3 , CBX6 , CCNA2 , CCPG1 , CCT7 , CEBPZ , CENPJ , CHP1 , CHTF18 , CITED2 , CREB1 , CREBRF , CRX , CSRNP2 , DAPK3 , DDIT3 , DEPDC1 , DHODH , DLX3 , DNAJA3 , DTL , DYRK1B , E2F1 , E2F5 , EAPP , E…	10.7772
negative regulation of biological process	2926	314	0.01267	ABCA2 , ABHD17C , ABHD6 , ABI1 , ACOT11 , ADCYAP1R1, AIMP2 , ANP32B , ANXA2 , ANXA5 , APLP1 , APOC1 , ARHGEF2 , ARID4A , ARL6IP1 , ASPM , ASPN , ATP7A , AURKA , AURKB , BACH1 , BAMBI , BASP1 , BCORL1 , BLM , BMF , BNIP3L , BRCA1 , BTBD10 , BTRC , BUB1B , CARMIL2 , CASTOR3 , CAV1 , CBFA2T3 , CBX6 , CCNB1 , CDC6 , CDK2AP2 , CHP1 , CHRNA7 , CITED2 , CLSPN , CREB1 , CTNNA1 , CTNNA2 , CTTNBP2NL, CYRIB…	10.7314
organic cyclic compound biosynthetic process	2578	276	0.02343	ABCA2 , ABT1 , ACOT7 , ADSS2 , APRT , ARHGEF2 , ARID4A , ARID4B , ATP5F1D , ATP5MC1 , ATP5MC3 , ATP5ME , ATP5MF , ATP7A , AURKB , BACH1 , BAMBI , BASP1 , BAZ1A , BCORL1 , BICRAL , BLM , BRCA1 , BTRC , CAV1 , CBFA2T3 , CBX6 , CCNA2 , CCPG1 , CCT7 , CEBPZ , CENPJ , CHP1 , CHTF18 , CITED2 , CLCN2 , CREB1 , CREBRF , CRX , CSRNP2 , CYP2R1 , CYP39A1 , DAPK3 , DDIT3 , DDT , DEPDC1 , DHODH , DLX3 , DNAJA…	10.706
positive regulation of cellular process	3133	334	0.01411	ABCA2 , ABHD17C , ABI1 , ABT1 , ACTG1 , ADCYAP1R1, AIMP2 , ANLN , ANP32B , ANXA2 , APOC1 , ARHGEF2 , ARID4A , ARID4B , ARL6IP1 , ARMC12 , ASPM , ATP1B1 , ATP7A , AURKA , AURKB , BACH1 , BAMBI , BAZ1A , BICRAL , BLM , BMF , BNIP3L , BRCA1 , BTBD10 , BTRC , CARMIL2 , CASP6 , CAV1 , CBFA2T3 , CCNA2 , CCNB1 , CCPG1 , CCT7 , CD63 , CDC25A , CDC6 , CDC7 , CDCA2 , CDK19 , CEBPZ , CENPJ , CHP1 , CHRNA7 ,…	10.6607
positive regulation of biological process	3320	351	0.01855	ABCA2 , ABHD17C , ABHD6 , ABI1 , ABT1 , ACTG1 , ADCYAP1R1, AIMP2 , ANLN , ANP32B , ANXA2 , APOC1 , ARHGEF2 , ARID4A , ARID4B , ARL6IP1 , ARMC12 , ASPM , ATP1B1 , ATP7A , AURKA , AURKB , BACH1 , BAMBI , BASP1 , BAZ1A , BICRAL , BLM , BMF , BNIP3L , BRCA1 , BTBD10 , BTRC , CARMIL2 , CASP6 , CAV1 , CBFA2T3 , CCNA2 , CCNB1 , CCPG1 , CCT7 , CD63 , CDC25A , CDC6 , CDC7 , CDCA2 , CDK19 , CEBPZ , CENPJ ,…	10.5723
response to stimulus	4022	425	0.00734	ABCA2 , ABHD6 , ABI1 , ABTB2 , ACOT11 , ACTG1 , ADCYAP1R1, ADSS2 , AEN , AKAP1 , ANXA5 , APLP1 , APRT , ARHGAP23 , ARHGAP32 , ARHGEF2 , ASB6 , ASB8 , ASCC3 , ASPM , ASPN , ATP1B1 , ATP5F1D , ATP7A , AURKA , AURKB , B3GNT2 , BACH1 , BAMBI , BLM , BMF , BNIP3L , BPIFB3 , BRCA1 , BTRC , BUB1B , CABP2 , CACNA1F , CAPS , CARMIL2 , CASP6 , CASP7 , CASTOR3 , CAV1 , CBFA2T3 , CCDC186 , CCNA2 , CCNB1 , CD…	10.5669
cell communication	2870	302	0.03957	ABCC4 , ABHD6 , ABI1 , ACOT11 , ADCYAP1R1, AEN , ANXA5 , APLP1 , ARHGAP23 , ARHGAP32 , ARHGEF2 , ASB6 , ASB8 , ASPM , ASPN , ATP1B1 , AURKA , AURKB , BAMBI , BLM , BMF , BNIP3L , BRCA1 , BTRC , BUB1B , CABP2 , CAPS , CASP6 , CASTOR3 , CAV1 , CCDC186 , CCNA2 , CCNB1 , CD63 , CDC42SE1 , CDC6 , CDC7 , CELSR3 , CENPJ , CHN2 , CHP1 , CHRNA7 , CILK1 , CITED2 , CLEC2D , CLSPN , CREB1 , CTNNA1 , CYRIB , …	10.5226
developmental process	3055	321	0.03542	ABCA2 , ABI1 , ABT1 , ACTG1 , ADAMTS4 , ADCYAP1R1, AIMP2 , ANLN , ANP32B , ANXA2 , APLP1 , APRT , ARHGEF2 , ARID4A , ARID4B , ARMC12 , ASPM , ASPN , ATP7A , AURKA , AURKB , B3GNT2 , BAMBI , BASP1 , BRCA1 , BTBD3 , BTRC , BYSL , BZW2 , CARMIL2 , CASP6 , CASP7 , CAV1 , CBFA2T3 , CCNA2 , CCNB1 , CCNI , CD63 , CDC42SE1 , CELSR3 , CEP152 , CHRNA7 , CITED2 , CKB , CLCN2 , CNFN , CNN3 , COL6A1 , CREB1 ,…	10.5074
cellular response to stimulus	3488	366	0.0243	ABHD6 , ABI1 , ABTB2 , ACOT11 , ACTG1 , ADCYAP1R1, ADSS2 , AEN , ANXA5 , APLP1 , APRT , ARHGAP23 , ARHGAP32 , ARHGEF2 , ASB6 , ASB8 , ASCC3 , ASPM , ASPN , ATP1B1 , ATP7A , AURKA , AURKB , B3GNT2 , BACH1 , BAMBI , BLM , BMF , BNIP3L , BRCA1 , BTRC , BUB1B , CABP2 , CAPS , CASP6 , CASP7 , CASTOR3 , CAV1 , CCDC186 , CCNA2 , CCNB1 , CD63 , CDC25A , CDC42SE1 , CDC6 , CDC7 , CDK19 , CELSR3 , CENPJ , C…	10.4931
cellular component organization or biogenesis	3863	402	0.02777	ABCA2 , ABCC4 , ABHD17C , ABI1 , ABT1 , ACP2 , ACTG1 , ADAMTS4 , AIMP2 , ANKRA2 , ANLN , ANP32B , ANXA2 , APLP1 , APOC1 , ARHGEF2 , ARID4A , ARID4B , ARL6IP1 , ARMC12 , ASCC3 , ASPM , ATP1B1 , ATP5F1D , ATP7A , AURKA , AURKB , B3GNT2 , BAZ1A , BCORL1 , BLM , BLZF1 , BMF , BNIP3L , BRCA1 , BTBD3 , BUB1B , BYSL , CARMIL2 , CAV1 , CBX6 , CCDC51 , CCNB1 , CCT7 , CD63 , CDC6 , CDCA2 , CDCA8 , CDK2AP2 …	10.4064
regulation of primary metabolic process	3473	361	0.04284	ABCA2 , ABHD6 , ABI1 , ABT1 , ADCYAP1R1, AIMP2 , ANP32B , ANXA2 , APOC1 , ARHGEF2 , ARID4A , ARID4B , ARL6IP1 , AURKA , AURKB , BACH1 , BAMBI , BASP1 , BAZ1A , BCORL1 , BICRAL , BLM , BRCA1 , BTRC , BUB1B , BZW2 , CAV1 , CBFA2T3 , CBX6 , CCNA2 , CCNB1 , CCNI , CCPG1 , CCT7 , CDC25A , CDC6 , CDC7 , CDCA2 , CEBPZ , CENPJ , CHP1 , CHRNA7 , CHTF18 , CITED2 , CLCN2 , CLK1 , CLSPN , CREB1 , CREBRF , CR…	10.3945
regulation of metabolic process	3915	405	0.03861	ABCA2 , ABHD6 , ABI1 , ABT1 , ACOT11 , ACTG1 , ADCYAP1R1, AIMP2 , ANKRA2 , ANP32B , ANXA2 , APOC1 , ARHGEF2 , ARID4A , ARID4B , ARL6IP1 , ATP1B1 , ATP6V1G2 , ATP7A , AURKA , AURKB , BACH1 , BAMBI , BASP1 , BAZ1A , BCORL1 , BICRAL , BLM , BMF , BNIP3L , BRCA1 , BTBD10 , BTRC , BUB1B , BZW2 , CAV1 , CBFA2T3 , CBX6 , CCNA2 , CCNB1 , CCNI , CCPG1 , CCT7 , CDC25A , CDC6 , CDC7 , CDCA2 , CEBPZ , CENPJ …	10.3448
regulation of cellular process	5688	575	0.04828	ABCA2 , ABHD17C , ABHD6 , ABI1 , ABT1 , ACOT11 , ACTG1 , ADCYAP1R1, AEN , AIMP2 , ANKRA2 , ANLN , ANP32B , ANXA2 , ANXA5 , APLP1 , APOC1 , ARHGAP23 , ARHGAP32 , ARHGEF2 , ARID4A , ARID4B , ARL6IP1 , ARMC12 , ASB6 , ASB8 , ASPM , ASPN , ATP1B1 , ATP6V1G2 , ATP7A , AURKA , AURKB , BACH1 , BAMBI , BASP1 , BAZ1A , BCORL1 , BICRAL , BLM , BMF , BNIP3L , BRCA1 , BTBD10 , BTRC , BUB1B , BYSL , BZW2 , CA…	10.109

## Sheet: MB G3 γ UP vs THZ531 Down GO
Term	Annotated	Significant	classicFisher	SignificantGenes	FractionGenes
meiotic nuclear division	155	11	0.00018	ASPM , AURKA , BRCA2 , BUB1B , CCNE2 , EME1 , KIF18A, MASTL , MEIOB , NCAPH , RAD51	7.09677
meiotic cell cycle process	172	11	0.00045	ASPM , AURKA , BRCA2 , BUB1B , CCNE2 , EME1 , KIF18A, MASTL , MEIOB , NCAPH , RAD51	6.39535
regulation of protein ubiquitination	193	12	0.00032	AIMP2 , ARRB1 , AXIN1 , BRCA1 , BUB1B , CAV1 , DCUN1D5 , IVNS1ABP, MASTL , TICAM1 , TRIB3 , UBE2V2	6.21762
rRNA processing	195	12	0.00035	BYSL , DIMT1 , EXOSC2, EXOSC4, GEMIN4, MAK16 , MRM1 , NSUN4 , RPUSD2, RRP1 , RRP1B , UTP23	6.15385
negative regulation of cell cycle phase transition	215	13	0.00024	AURKB , BLM , BRCA1 , BUB1B , CCNB1 , CDC6 , DTL , EME1 , METTL13, RFWD3 , SETMAR , SPDL1 , TICRR	6.04651
negative regulation of mitotic cell cycle	201	12	0.00046	AURKB , BLM , BRCA1 , BUB1B , CCNB1 , CDC6 , DTL , EME1 , RFWD3 , SETMAR, SPDL1 , TICRR	5.97015
rRNA metabolic process	225	13	0.00037	BYSL , DIMT1 , EXOSC2, EXOSC4, GEMIN4, MAK16 , MRM1 , NSUN4 , POLR1B, RPUSD2, RRP1 , RRP1B , UTP23	5.77778
nucleic acid phosphodiester bond hydrolysis	208	12	0.00063	AEN , EME1 , EXO1 , EXOSC2, EXOSC4, LACTB2, MEIOB , MGME1 , PLSCR1, SETMAR, TSEN2 , UTP23	5.76923
meiotic cell cycle	227	13	0.0004	ASPM , AURKA , BRCA2 , BUB1B , CCNE2 , EME1 , EXO1 , KIF18A, MASTL , MEIOB , NCAPH , RAD51 , ZFP42	5.72687
regulation of mitotic cell cycle phase transition	277	15	0.00027	ANLN , AURKA, AURKB, BLM , BRCA1, BUB1B, CCNB1, CDC6 , DTL , KIF14, RFWD3, RRM2 , SPDL1, TFAP4, TICRR	5.41516
negative regulation of cell cycle process	254	13	0.00115	AURKB , BLM , BRCA1 , BUB1B , CCNB1 , CDC6 , DTL , EME1 , METTL13, RFWD3 , SETMAR , SPDL1 , TICRR	5.11811
positive regulation of cell cycle process	216	11	0.00282	AURKA , AURKB , CCNB1 , CDC6 , DTL , GPSM2 , KIF14 , PLK4 , PLSCR1, RRM2 , ZNF16	5.09259
protein polyubiquitination	223	11	0.00359	AXIN1 , BARD1 , BFAR , BRCA1 , DTL , MKRN3 , RNF135, RNF19A, TRIM27, UBE2T , UBE2V2	4.93274
regulation of microtubule-based process	223	11	0.00359	ARHGEF2, AURKA , BRCA1 , CHMP7 , CKAP2 , GPSM2 , KIF18A , PLK4 , SKA1 , SKA3 , TACC3	4.93274
ribosome biogenesis	265	13	0.00168	BYSL , DIMT1 , EXOSC2 , EXOSC4 , GEMIN4 , GPATCH4, MAK16 , MRM1 , NSUN4 , RPUSD2 , RRP1 , RRP1B , UTP23	4.90566
regulation of mitotic cell cycle	422	20	0.00017	ANLN , AURKA , AURKB , BLM , BRCA1 , BRCA2 , BUB1B , CCNB1 , CDC6 , CDCA2 , DTL , EME1 , KIF14 , RFWD3 , RRM2 , SETMAR, SPDL1 , TFAP4 , TICRR , TTLL12	4.73934
double-strand break repair	233	11	0.00499	BLM , BRCA1 , BRCA2 , EME1 , ESCO2 , MEIOB , RAD51 , RFWD3 , SETMAR , TNKS1BP1, UBE2V2	4.72103
microtubule cytoskeleton organization	550	24	0.00013	ARHGEF2, ASPM , AURKA , AURKB , AXIN1 , BRCA1 , BRCA2 , CCNB1 , CENPA , CHMP7 , CKAP2 , GPSM2 , HAUS6 , KIF11 , KIF18A , KIF2C , KNSTRN , NAV1 , PLK4 , RNF19A , SKA1 , SKA3 , SPDL1 , TACC3	4.36364
defense response to virus	255	11	0.00957	EXOSC4 , KCNJ8 , PLSCR1 , POLR3A , POLR3C , POLR3G , POLR3H , RNF135 , TICAM1 , TRIM27 , UNC93B1	4.31373
defense response to symbiont	256	11	0.00983	EXOSC4 , KCNJ8 , PLSCR1 , POLR3A , POLR3C , POLR3G , POLR3H , RNF135 , TICAM1 , TRIM27 , UNC93B1	4.29688
negative regulation of cell cycle	328	14	0.00405	AURKB , BLM , BRCA1 , BUB1B , CCNB1 , CDC6 , DTL , EME1 , METTL13, RFWD3 , SETMAR , SPDL1 , TFAP4 , TICRR	4.26829
DNA repair	453	19	0.00107	BLM , BRCA1 , BRCA2 , CHAF1A , DTL , EME1 , ESCO2 , EXO1 , MEIOB , MGME1 , RAD51 , RFWD3 , SETMAR , TICRR , TNKS1BP1, TRAIP , UBE2T , UBE2V2 , USP10	4.19426
positive regulation of cell cycle	291	12	0.00976	AURKA , AURKB , BRCA2 , CCNB1 , CDC6 , DTL , GPSM2 , KIF14 , PLK4 , PLSCR1, RRM2 , ZNF16	4.12371
response to virus	342	14	0.00582	EXOSC4 , IKBKB , IVNS1ABP, KCNJ8 , PLSCR1 , POLR3A , POLR3C , POLR3G , POLR3H , RNF135 , RRP1B , TICAM1 , TRIM27 , UNC93B1	4.09357
ribonucleoprotein complex biogenesis	372	14	0.01172	BYSL , DIMT1 , EXOSC2 , EXOSC4 , GEMIN4 , GPATCH4, MAK16 , MRM1 , NSUN4 , RPUSD2 , RRP1 , RRP1B , TGS1 , UTP23	3.76344
methylation	324	12	0.02106	BRCA1 , DIMT1 , FAM86C2P, METTL1 , METTL13 , METTL23 , MRM1 , NSUN4 , SETMAR , SUV39H2 , TGS1 , TRMT10C	3.7037
negative regulation of protein modification process	463	17	0.00732	ARRB1 , BRCA1 , BUB1B , CAV1 , DBNDD1 , DEPTOR , DUSP16 , IKBKB , IVNS1ABP, MASTL , NCOA7 , NTF3 , PRR5L , SMAD6 , TFAP4 , TRIB3 , TRIM27	3.67171
cellular response to DNA damage stimulus	714	26	0.00112	AEN , BARD1 , BLM , BRCA1 , BRCA2 , CHAF1A , DCUN1D5 , DTL , EME1 , ESCO2 , EXO1 , MASTL , MCM10 , MEIOB , MGME1 , RAD51 , RFWD3 , SETMAR , TFAP4 , TICRR , TNFRSF1A, TNKS1BP1, TRAIP , UBE2T , UBE2V2 , USP10	3.64146
RNA processing	819	29	0.0009	BARD1 , BYSL , DIMT1 , DUS2 , EXOSC2 , EXOSC4 , GEMIN4 , INTS5 , INTS9 , IVNS1ABP, MAK16 , MBNL1 , METTL1 , MRM1 , NSUN4 , PTCD2 , PUS1 , PUS7 , RBM12B , RPUSD2 , RRP1 , RRP1B , TBRG4 , TGS1 , TRMT10C , TSEN2 , UTP23 , ZC3H3 , ZNF473	3.5409
regionalization	325	11	0.04611	AURKA , AXIN1 , ETS2 , GDNF , GPR161, HEYL , LHX2 , MEF2C , PBX3 , POFUT1, SMAD6	3.38462
DNA metabolic process	861	29	0.00193	AURKB , BAZ1A , BLM , BRCA1 , BRCA2 , CCNE2 , CDC6 , CHAF1A , DNAJA3 , DTL , EME1 , ESCO2 , EXO1 , EXOSC4 , GINS1 , GNL3 , MCM10 , MEIOB , MGME1 , RAD51 , RFWD3 , RRM2 , SETMAR , TICRR , TNKS1BP1, TRAIP , UBE2T , UBE2V2 , USP10	3.36818
proteasome-mediated ubiquitin-dependent protein catabolic process	386	13	0.033	ARRB1 , AURKA , AXIN1 , BFAR , CAV1 , CBFA2T3, DTL , GID4 , KIF14 , RNF122 , RNF19A , SPSB1 , TRIB3	3.36788
negative regulation of phosphate metabolic process	390	13	0.0354	CAV1 , CBFA2T3, DBNDD1 , DEPTOR , DUSP16 , IKBKB , MASTL , NTF3 , PRR5L , SMAD6 , TFAP4 , TRIB3 , TRIM27	3.33333
microtubule-based process	781	26	0.00384	ARHGEF2, ASPM , AURKA , AURKB , AXIN1 , BRCA1 , BRCA2 , CCNB1 , CENPA , CHMP7 , CKAP2 , GPSM2 , HAUS6 , KIF11 , KIF14 , KIF18A , KIF2C , KIF7 , KNSTRN , NAV1 , PLK4 , RNF19A , SKA1 , SKA3 , SPDL1 , TACC3	3.32907
negative regulation of phosphorus metabolic process	391	13	0.03603	CAV1 , CBFA2T3, DBNDD1 , DEPTOR , DUSP16 , IKBKB , MASTL , NTF3 , PRR5L , SMAD6 , TFAP4 , TRIB3 , TRIM27	3.32481
mRNA metabolic process	627	20	0.01637	BARD1 , EXOSC2 , EXOSC4 , GDNF , GEMIN4 , MBNL1 , PRR5L , PTCD2 , PUS1 , PUS7 , RPUSD2 , RRP1B , TAF2 , TAF5 , TBRG4 , TGS1 , TRMT10C, TSEN2 , ZC3H3 , ZNF473	3.18979
regulation of cytoskeleton organization	475	15	0.03759	ARFGEF1, ARHGEF2, BRCA1 , CHMP7 , CKAP2 , FCHSD2 , GPSM2 , KIF18A , NTF3 , PLEKHG2, PLK4 , SKA1 , SKA3 , TACC3 , TRIM27	3.15789
negative regulation of cellular component organization	620	19	0.02737	ARFGEF1 , ARHGEF2 , AURKB , BRCA1 , BUB1B , CAV1 , CCNB1 , CKAP2 , IKBKB , KIF14 , LDLR , PACSIN3 , PTPN9 , RAB29 , SEMA6D , SETMAR , SMAD6 , SPDL1 , TNFRSF1A	3.06452
modification-dependent macromolecule catabolic process	600	18	0.03732	ARRB1 , AURKA , AXIN1 , BFAR , CAV1 , CBFA2T3, CHMP7 , DTL , EXOSC2 , GID4 , KIF14 , KLHL8 , RNF122 , RNF19A , SPSB1 , TRIB3 , USP10 , ZNRF3	3
cytoskeleton organization	1325	38	0.00659	ANLN , ARFGEF1 , ARHGEF17, ARHGEF2 , ARRB1 , ASPM , AURKA , AURKB , AXIN1 , BIN3 , BRCA1 , BRCA2 , CCNB1 , CENPA , CHMP7 , CKAP2 , EHD2 , FCHSD2 , GPSM2 , HAUS6 , IKBKB , KIF11 , KIF18A , KIF2C , KNSTRN , NAV1 , NTF3 , PACSIN3 , PLCE1 , PLEKHG2 , PLK4 , RNF19A , SKA1 , SKA3 , SPDL1 , SYNM , TACC3 , TRIM27	2.86792
positive regulation of transcription by RNA polymerase II	1122	31	0.02209	ARHGEF2 , ARRB1 , BRCA1 , CKAP2 , CSRNP1 , E2F3 , ELK3 , ETS2 , GDNF , HEYL , IKBKB , LHX2 , LMO2 , MEF2C , METTL23 , NCOA7 , PBX3 , PLSCR1 , RFX5 , RRP1B , SATB2 , TAF2 , TAF5 , TFAP4 , TNFRSF1A, ZFP62 , ZFP64 , ZFPM2 , ZMIZ1 , ZNF473 , ZNF485	2.76292
regulation of transferase activity	797	22	0.04987	AURKB , AXIN1 , BLM , BUB1B , CAV1 , CCNB1 , CCNE2 , CCNJL , CDC6 , DBNDD1 , DCUN1D5, DEPTOR , DUSP16 , GINS1 , KIF14 , MASTL , NTF3 , PLCE1 , TFAP4 , TRIB3 , TRIM27 , ZNF16	2.76035
regulation of organelle organization	1018	28	0.03039	ARFGEF1, ARHGEF2, AURKA , AURKB , BMF , BRCA1 , BUB1B , CCNB1 , CDC6 , CDCA2 , CHMP7 , CKAP2 , FCHSD2 , GNL3 , GPSM2 , KIF18A , NCAPH , NTF3 , PLEKHG2, PLK4 , SETMAR , SKA1 , SKA3 , SPDL1 , TACC3 , TBC1D25, TRIM27 , ZDHHC6	2.75049
regulation of protein modification process	1393	38	0.01419	AIMP2 , ARFGEF1 , ARHGEF2 , ARRB1 , ATG10 , AXIN1 , BLM , BRCA1 , BUB1B , CAV1 , CCNB1 , CCNE2 , CCNJL , CDC6 , CDCA2 , DBNDD1 , DCUN1D5 , DEPTOR , DUSP16 , GNL3 , IKBKB , IVNS1ABP, KIF14 , MASTL , NCOA7 , NTF3 , PLCE1 , PRR5L , RAD51 , SMAD6 , TFAP4 , TICAM1 , TNFRSF1A, TNKS1BP1, TRIB3 , TRIM27 , UBE2V2 , ZMIZ1	2.72793
transcription by RNA polymerase II	2342	62	0.00334	ARHGEF2 , ARRB1 , AURKB , AXIN1 , BAZ1A , BRCA1 , CAV1 , CBX2 , CKAP2 , CSRNP1 , DNAJA3 , E2F3 , E2F5 , ELK3 , ETS2 , FHL2 , GDNF , HEYL , HLX , IKBKB , LHX2 , LHX8 , LMO2 , MEF2C , METTL13 , METTL23 , MYT1 , NCOA7 , PBX3 , PCGF6 , PLSCR1 , RFX5 , RPAP1 , RRP1B , SATB2 , SMAD6 , SUV39H2 , TAF2 , TAF5 , TFAP4 , TGIF2 , TNFRSF1A, TRIB3 , TRIM27 , ZFP42 , ZFP62 , ZFP64 , ZFPM2 , ZMIZ1 , ZNF16 , ZNF2…	2.64731
regulation of transcription by RNA polymerase II	2280	60	0.0045	ARHGEF2 , ARRB1 , AURKB , BAZ1A , BRCA1 , CAV1 , CBX2 , CKAP2 , CSRNP1 , DNAJA3 , E2F3 , E2F5 , ELK3 , ETS2 , FHL2 , GDNF , HEYL , HLX , IKBKB , LHX2 , LHX8 , LMO2 , MEF2C , METTL13 , METTL23 , MYT1 , NCOA7 , PBX3 , PCGF6 , PLSCR1 , RFX5 , RRP1B , SATB2 , SMAD6 , SUV39H2 , TAF2 , TAF5 , TFAP4 , TGIF2 , TNFRSF1A, TRIB3 , TRIM27 , ZFP42 , ZFP62 , ZFP64 , ZFPM2 , ZMIZ1 , ZNF16 , ZNF202 , ZNF239 , ZN…	2.63158
positive regulation of nucleobase-containing compound metabolic process	1798	47	0.01368	ARHGEF2 , ARRB1 , AURKB , AXIN1 , BAZ1A , BLM , BRCA1 , BRCA2 , CKAP2 , CSRNP1 , DIMT1 , E2F3 , E2F5 , ELK3 , ETS2 , EXOSC2 , GDNF , GINS1 , GNL3 , HEYL , IKBKB , LHX2 , LMO2 , MEF2C , METTL23 , NCOA7 , PBX3 , PLSCR1 , PRR5L , RAD51 , RFX5 , RRP1B , SATB2 , SETMAR , SMAD6 , TAF2 , TAF5 , TFAP4 , TNFRSF1A, TRIM27 , UBE2V2 , ZFP62 , ZFP64 , ZFPM2 , ZMIZ1 , ZNF473 , ZNF485	2.61402
regulation of phosphorus metabolic process	1265	33	0.03776	ARHGEF2 , ARRB1 , AXIN1 , BARD1 , BLM , CAV1 , CBFA2T3 , CCNB1 , CCNE2 , CCNJL , CDC6 , CDCA2 , DBNDD1 , DEPTOR , DUSP16 , FAM20C , IKBKB , KCTD20 , KIF14 , LDLR , MASTL , MEF2C , NTF3 , PLCE1 , PRR5L , RAD51 , SMAD6 , TFAP4 , TNFRSF1A, TNKS1BP1, TRIB3 , TRIM27 , ZNF16	2.6087
regulation of cellular component organization	2073	54	0.00876	ANLN , ARFGEF1 , ARHGAP22, ARHGEF2 , ARRB1 , AURKA , AURKB , BIN3 , BMF , BRCA1 , BUB1B , CAV1 , CCNB1 , CDC6 , CDCA2 , CHMP7 , CKAP2 , DCUN1D5 , EHD2 , EXOSC2 , EXOSC4 , EXTL3 , FCHSD2 , GNL3 , GPSM2 , IKBKB , KIF14 , KIF18A , LDLR , LZTS1 , MEF2C , NCAPH , NTF3 , PACSIN3 , PLCE1 , PLEKHG2 , PLEKHO1 , PLK4 , PTPN9 , RAB29 , SEMA6D , SETMAR , SKA1 , SKA3 , SMAD6 , SPDL1 , STON1 , TACC3 , TBC1D25 …	2.60492
positive regulation of RNA metabolic process	1626	42	0.02339	ARHGEF2 , ARRB1 , AXIN1 , BLM , BRCA1 , BRCA2 , CKAP2 , CSRNP1 , DIMT1 , E2F3 , E2F5 , ELK3 , ETS2 , EXOSC2 , GDNF , GINS1 , GNL3 , HEYL , IKBKB , LHX2 , LMO2 , MEF2C , METTL23 , NCOA7 , PBX3 , PLSCR1 , PRR5L , RFX5 , RRP1B , SATB2 , SMAD6 , TAF2 , TAF5 , TFAP4 , TNFRSF1A, TRIM27 , ZFP62 , ZFP64 , ZFPM2 , ZMIZ1 , ZNF473 , ZNF485	2.58303
positive regulation of RNA biosynthetic process	1510	39	0.0286	ARHGEF2 , ARRB1 , AXIN1 , BLM , BRCA1 , BRCA2 , CKAP2 , CSRNP1 , E2F3 , E2F5 , ELK3 , ETS2 , GDNF , GINS1 , GNL3 , HEYL , IKBKB , LHX2 , LMO2 , MEF2C , METTL23 , NCOA7 , PBX3 , PLSCR1 , RFX5 , RRP1B , SATB2 , SMAD6 , TAF2 , TAF5 , TFAP4 , TNFRSF1A, TRIM27 , ZFP62 , ZFP64 , ZFPM2 , ZMIZ1 , ZNF473 , ZNF485	2.58278
cellular protein modification process	3258	83	0.00176	AIMP2 , ARFGEF1 , ARHGEF2 , ARRB1 , ASB13 , ATG10 , AURKA , AURKB , AXIN1 , BARD1 , BFAR , BLM , BRCA1 , BRCA2 , BUB1B , CAV1 , CCNB1 , CCNE2 , CCNJL , CDC6 , CDCA2 , DBNDD1 , DCUN1D5 , DEPTOR , DTL , DUSP16 , ESCO2 , EXTL3 , FAM20C , FBXO32 , GID4 , GNL3 , HMBS , IKBKB , IVNS1ABP, KIF14 , KLHL8 , LOXL4 , MASTL , MELK , MKRN3 , NCOA7 , NTF3 , PCGF6 , PDZRN3 , PLCE1 , PLK4 , PMM2 , POFUT1 , PPP2R3…	2.54758
protein modification process	3258	83	0.00176	AIMP2 , ARFGEF1 , ARHGEF2 , ARRB1 , ASB13 , ATG10 , AURKA , AURKB , AXIN1 , BARD1 , BFAR , BLM , BRCA1 , BRCA2 , BUB1B , CAV1 , CCNB1 , CCNE2 , CCNJL , CDC6 , CDCA2 , DBNDD1 , DCUN1D5 , DEPTOR , DTL , DUSP16 , ESCO2 , EXTL3 , FAM20C , FBXO32 , GID4 , GNL3 , HMBS , IKBKB , IVNS1ABP, KIF14 , KLHL8 , LOXL4 , MASTL , MELK , MKRN3 , NCOA7 , NTF3 , PCGF6 , PDZRN3 , PLCE1 , PLK4 , PMM2 , POFUT1 , PPP2R3…	2.54758
nucleobase-containing compound biosynthetic process	3425	87	0.00142	ARHGEF2 , ARRB1 , AURKB , AXIN1 , BAZ1A , BLM , BRCA1 , BRCA2 , BRF2 , CAV1 , CBFA2T3 , CBX2 , CKAP2 , CSRNP1 , DHODH , DNAJA3 , DTL , E2F3 , E2F5 , ELK3 , ETS2 , FHL2 , FLAD1 , GDNF , GINS1 , GNL3 , HEYL , HLX , IKBKB , IVNS1ABP, LHX2 , LHX8 , LMO2 , MEF2C , METTL13 , METTL23 , MYT1 , NCOA7 , PANK1 , PBX3 , PCGF6 , PLSCR1 , PMM2 , POFUT1 , POLR1B , POLR3A , POLR3C , POLR3G , POLR3H , RFX5 , RPAP…	2.54015
cell death	1859	47	0.02361	AEN , AIMP2 , ARHGEF2 , AURKA , AURKB , AXIN1 , BARD1 , BFAR , BMF , BRCA1 , BRCA2 , BUB1B , CAV1 , CHMP7 , CKAP2 , CSRNP1 , DEPTOR , DNAJA3 , DUS2 , E2F3 , FHL2 , GDNF , IVNS1ABP , KIF14 , MEF2C , MELK , NCOA7 , NINJ1 , NTF3 , P2RX4 , PLSCR1 , PTRH2 , RAB29 , RNF122 , RRP1B , SMAD6 , ST3GAL1 , TFAP4 , TICAM1 , TNFAIP8L1, TNFRSF19 , TNFRSF1A , TRAIP , TRIB3 , XKR5 , ZFPM2 , ZNF16	2.52824
positive regulation of transcription, DNA-templated	1504	38	0.04072	ARHGEF2 , ARRB1 , AXIN1 , BLM , BRCA1 , BRCA2 , CKAP2 , CSRNP1 , E2F3 , E2F5 , ELK3 , ETS2 , GDNF , GNL3 , HEYL , IKBKB , LHX2 , LMO2 , MEF2C , METTL23 , NCOA7 , PBX3 , PLSCR1 , RFX5 , RRP1B , SATB2 , SMAD6 , TAF2 , TAF5 , TFAP4 , TNFRSF1A, TRIM27 , ZFP62 , ZFP64 , ZFPM2 , ZMIZ1 , ZNF473 , ZNF485	2.5266
positive regulation of nucleic acid-templated transcription	1504	38	0.04072	ARHGEF2 , ARRB1 , AXIN1 , BLM , BRCA1 , BRCA2 , CKAP2 , CSRNP1 , E2F3 , E2F5 , ELK3 , ETS2 , GDNF , GNL3 , HEYL , IKBKB , LHX2 , LMO2 , MEF2C , METTL23 , NCOA7 , PBX3 , PLSCR1 , RFX5 , RRP1B , SATB2 , SMAD6 , TAF2 , TAF5 , TFAP4 , TNFRSF1A, TRIM27 , ZFP62 , ZFP64 , ZFPM2 , ZMIZ1 , ZNF473 , ZNF485	2.5266
heterocycle biosynthetic process	3488	88	0.00163	ARHGEF2 , ARRB1 , AURKB , AXIN1 , BAZ1A , BLM , BRCA1 , BRCA2 , BRF2 , CAV1 , CBFA2T3 , CBX2 , CKAP2 , CSRNP1 , DHODH , DNAJA3 , DTL , E2F3 , E2F5 , ELK3 , ETS2 , FHL2 , FLAD1 , GDNF , GINS1 , GNL3 , HEYL , HLX , HMBS , IKBKB , IVNS1ABP, LHX2 , LHX8 , LMO2 , MEF2C , METTL13 , METTL23 , MYT1 , NCOA7 , PANK1 , PBX3 , PCGF6 , PLSCR1 , PMM2 , POFUT1 , POLR1B , POLR3A , POLR3C , POLR3G , POLR3H , RFX5…	2.52294
regulation of RNA metabolic process	3260	82	0.00275	ARHGEF2 , ARRB1 , AURKB , AXIN1 , BARD1 , BAZ1A , BLM , BRCA1 , BRCA2 , BRF2 , CAV1 , CBFA2T3 , CBX2 , CKAP2 , CSRNP1 , DIMT1 , DNAJA3 , E2F3 , E2F5 , ELK3 , ETS2 , EXOSC2 , FHL2 , GDNF , GINS1 , GNL3 , HEYL , HLX , IKBKB , LHX2 , LHX8 , LMO2 , MBNL1 , MEF2C , METTL13 , METTL23 , MYT1 , NCOA7 , PBX3 , PCGF6 , PLSCR1 , POFUT1 , POLR3C , POLR3G , PRR5L , PTCD2 , RBM12B , RFX5 , RRP1B , SATB2 , SMAD…	2.51534
positive regulation of biosynthetic process	1829	46	0.02718	ABHD6 , ARFGEF1 , ARHGEF2 , ARRB1 , AURKB , AXIN1 , BLM , BRCA1 , BRCA2 , CKAP2 , CSRNP1 , E2F3 , E2F5 , ELK3 , ETS2 , GDNF , GINS1 , GNL3 , HEYL , IKBKB , LDLR , LHX2 , LMO2 , MEF2C , METTL23 , NCOA7 , P2RX4 , PBX3 , PLSCR1 , RFX5 , RRP1B , SATB2 , SMAD6 , TAF2 , TAF5 , TFAP4 , TICAM1 , TNFRSF1A, TRIM27 , TRMT10C , ZFP62 , ZFP64 , ZFPM2 , ZMIZ1 , ZNF473 , ZNF485	2.51504
positive regulation of nitrogen compound metabolic process	2785	70	0.0063	AIMP2 , ARFGEF1 , ARHGEF2 , ARRB1 , ATG10 , AURKA , AURKB , AXIN1 , BARD1 , BAZ1A , BLM , BRCA1 , BRCA2 , CAV1 , CBFA2T3 , CCNB1 , CDC6 , CDCA2 , CKAP2 , CSRNP1 , DCUN1D5 , DIMT1 , DTL , E2F3 , E2F5 , ELK3 , ETS2 , EXOSC2 , GDNF , GINS1 , GNL3 , HEYL , IKBKB , KIF14 , LDLR , LHX2 , LMO2 , MASTL , MEF2C , METTL23 , NCOA7 , NTF3 , P2RX4 , PACSIN3 , PBX3 , PLSCR1 , PRR5L , RAD51 , RFX5 , RNF19A , RR…	2.51346
aromatic compound biosynthetic process	3502	88	0.00184	ARHGEF2 , ARRB1 , AURKB , AXIN1 , BAZ1A , BLM , BRCA1 , BRCA2 , BRF2 , CAV1 , CBFA2T3 , CBX2 , CKAP2 , CSRNP1 , DHODH , DNAJA3 , DTL , E2F3 , E2F5 , ELK3 , ETS2 , FHL2 , FLAD1 , GDNF , GINS1 , GNL3 , HEYL , HLX , HMBS , IKBKB , IVNS1ABP, LHX2 , LHX8 , LMO2 , MEF2C , METTL13 , METTL23 , MYT1 , NCOA7 , PANK1 , PBX3 , PCGF6 , PLSCR1 , PMM2 , POFUT1 , POLR1B , POLR3A , POLR3C , POLR3G , POLR3H , RFX5…	2.51285
RNA biosynthetic process	3105	78	0.00375	ARHGEF2 , ARRB1 , AURKB , AXIN1 , BAZ1A , BLM , BRCA1 , BRCA2 , BRF2 , CAV1 , CBFA2T3 , CBX2 , CKAP2 , CSRNP1 , DNAJA3 , E2F3 , E2F5 , ELK3 , ETS2 , FHL2 , GDNF , GINS1 , GNL3 , HEYL , HLX , IKBKB , IVNS1ABP, LHX2 , LHX8 , LMO2 , MEF2C , METTL13 , METTL23 , MYT1 , NCOA7 , PBX3 , PCGF6 , PLSCR1 , POFUT1 , POLR1B , POLR3A , POLR3C , POLR3G , POLR3H , RFX5 , RPAP1 , RRP1B , SATB2 , SMAD6 , SUV39H2 ,…	2.51208
regulation of nucleobase-containing compound metabolic process	3512	88	0.00201	ARHGEF2 , ARRB1 , AURKB , AXIN1 , BARD1 , BAZ1A , BLM , BRCA1 , BRCA2 , BRF2 , CAV1 , CBFA2T3 , CBX2 , CDC6 , CKAP2 , CSRNP1 , DIMT1 , DNAJA3 , E2F3 , E2F5 , ELK3 , ESCO2 , ETS2 , EXOSC2 , FHL2 , GDNF , GINS1 , GNL3 , HEYL , HLX , IKBKB , LHX2 , LHX8 , LMO2 , MBNL1 , MEF2C , METTL13 , METTL23 , MYT1 , NCOA7 , PBX3 , PCGF6 , PLSCR1 , POFUT1 , POLR3C , POLR3G , PRR5L , PTCD2 , RAD51 , RBM12B , RFX5…	2.50569
positive regulation of cellular biosynthetic process	1797	45	0.03073	ARFGEF1 , ARHGEF2 , ARRB1 , AURKB , AXIN1 , BLM , BRCA1 , BRCA2 , CKAP2 , CSRNP1 , E2F3 , E2F5 , ELK3 , ETS2 , GDNF , GINS1 , GNL3 , HEYL , IKBKB , LDLR , LHX2 , LMO2 , MEF2C , METTL23 , NCOA7 , P2RX4 , PBX3 , PLSCR1 , RFX5 , RRP1B , SATB2 , SMAD6 , TAF2 , TAF5 , TFAP4 , TICAM1 , TNFRSF1A, TRIM27 , TRMT10C , ZFP62 , ZFP64 , ZFPM2 , ZMIZ1 , ZNF473 , ZNF485	2.50417
transcription, DNA-templated	3087	77	0.00484	ARHGEF2 , ARRB1 , AURKB , AXIN1 , BAZ1A , BLM , BRCA1 , BRCA2 , BRF2 , CAV1 , CBFA2T3 , CBX2 , CKAP2 , CSRNP1 , DNAJA3 , E2F3 , E2F5 , ELK3 , ETS2 , FHL2 , GDNF , GNL3 , HEYL , HLX , IKBKB , IVNS1ABP, LHX2 , LHX8 , LMO2 , MEF2C , METTL13 , METTL23 , MYT1 , NCOA7 , PBX3 , PCGF6 , PLSCR1 , POFUT1 , POLR1B , POLR3A , POLR3C , POLR3G , POLR3H , RFX5 , RPAP1 , RRP1B , SATB2 , SMAD6 , SUV39H2 , TAF2 , …	2.49433
nucleic acid-templated transcription	3088	77	0.00488	ARHGEF2 , ARRB1 , AURKB , AXIN1 , BAZ1A , BLM , BRCA1 , BRCA2 , BRF2 , CAV1 , CBFA2T3 , CBX2 , CKAP2 , CSRNP1 , DNAJA3 , E2F3 , E2F5 , ELK3 , ETS2 , FHL2 , GDNF , GNL3 , HEYL , HLX , IKBKB , IVNS1ABP, LHX2 , LHX8 , LMO2 , MEF2C , METTL13 , METTL23 , MYT1 , NCOA7 , PBX3 , PCGF6 , PLSCR1 , POFUT1 , POLR1B , POLR3A , POLR3C , POLR3G , POLR3H , RFX5 , RPAP1 , RRP1B , SATB2 , SMAD6 , SUV39H2 , TAF2 , …	2.49352
cellular response to stress	1648	41	0.04206	AEN , ARHGEF2 , ATG10 , AXIN1 , BARD1 , BFAR , BLM , BRCA1 , BRCA2 , BRF2 , CAV1 , CHAF1A , DCUN1D5 , DTL , DUSP16 , EME1 , ESCO2 , EXO1 , IKBKB , MASTL , MCM10 , MEF2C , MEIOB , MELK , MGME1 , NCOA7 , PRR5L , RAD51 , RFWD3 , SETMAR , SUV39H2 , TFAP4 , TICRR , TNFRSF19, TNFRSF1A, TNKS1BP1, TRAIP , TRIB3 , UBE2T , UBE2V2 , USP10	2.48786
positive regulation of macromolecule biosynthetic process	1702	42	0.04447	ARFGEF1 , ARHGEF2 , ARRB1 , AURKB , AXIN1 , BLM , BRCA1 , BRCA2 , CKAP2 , CSRNP1 , E2F3 , E2F5 , ELK3 , ETS2 , GDNF , GINS1 , GNL3 , HEYL , IKBKB , LHX2 , LMO2 , MEF2C , METTL23 , NCOA7 , PBX3 , PLSCR1 , RFX5 , RRP1B , SATB2 , SMAD6 , TAF2 , TAF5 , TFAP4 , TNFRSF1A, TRIM27 , TRMT10C , ZFP62 , ZFP64 , ZFPM2 , ZMIZ1 , ZNF473 , ZNF485	2.46769
organic cyclic compound biosynthetic process	3639	89	0.00392	ARHGEF2 , ARRB1 , AURKB , AXIN1 , BAZ1A , BLM , BRCA1 , BRCA2 , BRF2 , CAV1 , CBFA2T3 , CBX2 , CKAP2 , CSRNP1 , CYP39A1 , DHODH , DNAJA3 , DTL , E2F3 , E2F5 , ELK3 , ETS2 , FHL2 , FLAD1 , GDNF , GINS1 , GNL3 , HEYL , HLX , HMBS , IKBKB , IVNS1ABP, LHX2 , LHX8 , LMO2 , MEF2C , METTL13 , METTL23 , MYT1 , NCOA7 , PANK1 , PBX3 , PCGF6 , PLSCR1 , PMM2 , POFUT1 , POLR1B , POLR3A , POLR3C , POLR3G , POL…	2.44573
positive regulation of cellular metabolic process	2958	72	0.01181	AIMP2 , ARFGEF1 , ARHGEF2 , ARRB1 , ATG10 , AURKA , AURKB , AXIN1 , BAZ1A , BLM , BRCA1 , BRCA2 , CAV1 , CBFA2T3 , CBR1 , CCNB1 , CDC6 , CDCA2 , CKAP2 , CSRNP1 , DCUN1D5 , DIMT1 , E2F3 , E2F5 , ELK3 , ETS2 , EXOSC2 , GDNF , GINS1 , GNL3 , HEYL , IKBKB , KCTD20 , KIF14 , LDLR , LHX2 , LMO2 , MASTL , MEF2C , METTL23 , NCOA7 , NTF3 , P2RX4 , PACSIN3 , PBX3 , PLSCR1 , PRR5L , RAB29 , RAD51 , RFX5 , R…	2.43408
regulation of RNA biosynthetic process	3011	73	0.01226	ARHGEF2 , ARRB1 , AURKB , AXIN1 , BAZ1A , BLM , BRCA1 , BRCA2 , BRF2 , CAV1 , CBFA2T3 , CBX2 , CKAP2 , CSRNP1 , DNAJA3 , E2F3 , E2F5 , ELK3 , ETS2 , FHL2 , GDNF , GINS1 , GNL3 , HEYL , HLX , IKBKB , LHX2 , LHX8 , LMO2 , MEF2C , METTL13 , METTL23 , MYT1 , NCOA7 , PBX3 , PCGF6 , PLSCR1 , POFUT1 , POLR3C , POLR3G , RFX5 , RRP1B , SATB2 , SMAD6 , SUV39H2 , TAF2 , TAF5 , TFAP4 , TGIF2 , TICAM1 , TNFRS…	2.42444
cellular component organization or biogenesis	5521	133	0.00033	AIMP2 , ANLN , ARFGEF1 , ARHGAP22, ARHGEF17, ARHGEF2 , ARRB1 , ASPM , ATP8B2 , AURKA , AURKB , AXIN1 , BAZ1A , BET1L , BIN3 , BLM , BMF , BRCA1 , BRCA2 , BRF2 , BUB1B , BYSL , CAV1 , CBX2 , CCDC113 , CCNB1 , CCNE2 , CDC6 , CDCA2 , CDCA8 , CENPA , CEP55 , CHAF1A , CHMP7 , CKAP2 , CUTC , DCUN1D5 , DEPTOR , DIMT1 , DNAJA3 , E2F5 , EHD2 , EME1 , ESCO2 , EXO1 , EXOSC2 , EXOSC4 , EXTL3 , FARSA , FCHSD2…	2.40898
positive regulation of macromolecule metabolic process	3114	75	0.01287	AIMP2 , ARFGEF1 , ARHGEF2 , ARRB1 , ATG10 , AURKA , AURKB , AXIN1 , BARD1 , BAZ1A , BLM , BRCA1 , BRCA2 , BTN3A1 , CAV1 , CBFA2T3 , CCNB1 , CDC6 , CDCA2 , CKAP2 , CSRNP1 , DCUN1D5 , DIMT1 , DTL , E2F3 , E2F5 , ELK3 , ETS2 , EXOSC2 , GDNF , GINS1 , GNL3 , HEYL , IKBKB , KIF14 , LDLR , LHX2 , LMO2 , MASTL , MEF2C , METTL23 , NCOA7 , NTF3 , PACSIN3 , PBX3 , PLSCR1 , POLR3A , POLR3C , POLR3G , PRR5L …	2.40848
regulation of transcription, DNA-templated	3001	72	0.01631	ARHGEF2 , ARRB1 , AURKB , AXIN1 , BAZ1A , BLM , BRCA1 , BRCA2 , BRF2 , CAV1 , CBFA2T3 , CBX2 , CKAP2 , CSRNP1 , DNAJA3 , E2F3 , E2F5 , ELK3 , ETS2 , FHL2 , GDNF , GNL3 , HEYL , HLX , IKBKB , LHX2 , LHX8 , LMO2 , MEF2C , METTL13 , METTL23 , MYT1 , NCOA7 , PBX3 , PCGF6 , PLSCR1 , POFUT1 , POLR3C , POLR3G , RFX5 , RRP1B , SATB2 , SMAD6 , SUV39H2 , TAF2 , TAF5 , TFAP4 , TGIF2 , TICAM1 , TNFRSF1A, TRA…	2.3992
regulation of nucleic acid-templated transcription	3002	72	0.01643	ARHGEF2 , ARRB1 , AURKB , AXIN1 , BAZ1A , BLM , BRCA1 , BRCA2 , BRF2 , CAV1 , CBFA2T3 , CBX2 , CKAP2 , CSRNP1 , DNAJA3 , E2F3 , E2F5 , ELK3 , ETS2 , FHL2 , GDNF , GNL3 , HEYL , HLX , IKBKB , LHX2 , LHX8 , LMO2 , MEF2C , METTL13 , METTL23 , MYT1 , NCOA7 , PBX3 , PCGF6 , PLSCR1 , POFUT1 , POLR3C , POLR3G , RFX5 , RRP1B , SATB2 , SMAD6 , SUV39H2 , TAF2 , TAF5 , TFAP4 , TGIF2 , TICAM1 , TNFRSF1A, TRA…	2.3984
cellular component biogenesis	2719	65	0.02447	AIMP2 , ANLN , ARFGEF1, ARRB1 , ASPM , AURKA , AURKB , AXIN1 , BAZ1A , BIN3 , BLM , BMF , BRCA1 , BRF2 , BYSL , CAV1 , CCDC113, CENPA , CHAF1A , CHMP7 , CUTC , DIMT1 , EHD2 , EXO1 , EXOSC2 , EXOSC4 , FARSA , FCHSD2 , GEMIN4 , GJC1 , GPATCH4, GPSM2 , HAUS6 , IKBKB , KCNC4 , KCTD18 , KIF11 , KIF14 , MAK16 , MEF2C , MRM1 , NINJ1 , NSUN4 , OIP5 , PCDH17 , PLCE1 , PLEKHG2, PLK4 , POLR1B , RAB29 , RAB3…	2.39058
cellular nitrogen compound biosynthetic process	4058	97	0.00488	AIMP2 , ARHGEF2 , ARRB1 , AURKB , AXIN1 , BAZ1A , BLM , BRCA1 , BRCA2 , BRF2 , CAV1 , CBFA2T3 , CBX2 , CKAP2 , CSRNP1 , DHODH , DNAJA3 , DTL , E2F3 , E2F5 , ELK3 , ETS2 , EXOSC2 , FARSA , FHL2 , FLAD1 , GDNF , GINS1 , GNL3 , HEYL , HLX , HMBS , IKBKB , IVNS1ABP, LHX2 , LHX8 , LMO2 , MEF2C , METTL13 , METTL23 , MRPL2 , MYT1 , NCOA7 , P2RX4 , PANK1 , PBX3 , PCGF6 , PLSCR1 , PMM2 , POFUT1 , POLR1B ,…	2.39034
organelle organization	3312	79	0.01324	ANLN , ARFGEF1 , ARHGEF17, ARHGEF2 , ARRB1 , ASPM , ATP8B2 , AURKA , AURKB , AXIN1 , BAZ1A , BIN3 , BLM , BMF , BRCA1 , BRCA2 , BUB1B , CAV1 , CBX2 , CCDC113 , CCNB1 , CCNE2 , CDC6 , CDCA2 , CDCA8 , CENPA , CHAF1A , CHMP7 , CKAP2 , DNAJA3 , EHD2 , EME1 , ESCO2 , EXO1 , FCHSD2 , GINS1 , GNL3 , GOLPH3L , GPSM2 , HAUS6 , IKBKB , KIF11 , KIF14 , KIF18A , KIF2C , KNSTRN , LHX2 , MASTL , MEIOB , MGME1 …	2.38527
positive regulation of metabolic process	3394	80	0.01675	ABHD6 , AIMP2 , ARFGEF1 , ARHGEF2 , ARRB1 , ATG10 , AURKA , AURKB , AXIN1 , BARD1 , BAZ1A , BLM , BRCA1 , BRCA2 , BTN3A1 , CAV1 , CBFA2T3 , CBR1 , CCNB1 , CDC6 , CDCA2 , CKAP2 , CSRNP1 , DCUN1D5 , DIMT1 , DTL , E2F3 , E2F5 , ELK3 , ETS2 , EXOSC2 , GDNF , GINS1 , GNL3 , HEYL , IKBKB , KCTD20 , KIF14 , LDLR , LHX2 , LMO2 , MASTL , MEF2C , METTL23 , NCOA7 , NTF3 , P2RX4 , PACSIN3 , PBX3 , PLSCR1 , P…	2.3571
macromolecule biosynthetic process	4077	96	0.00808	AIMP2 , ARFGEF1 , ARHGEF2 , ARRB1 , ATG10 , AURKB , AXIN1 , BAZ1A , BLM , BRCA1 , BRCA2 , BRF2 , CAV1 , CBFA2T3 , CBX2 , CKAP2 , CSRNP1 , DNAJA3 , DTL , E2F3 , E2F5 , ELK3 , ETS2 , EXOSC2 , EXTL3 , FARSA , FHL2 , GDNF , GINS1 , GNL3 , HEYL , HLX , IKBKB , IVNS1ABP, LHX2 , LHX8 , LMO2 , MEF2C , METTL13 , METTL23 , MRPL2 , MYT1 , NCOA7 , PBX3 , PCGF6 , PLSCR1 , PMM2 , POFUT1 , POLR1B , POLR3A , POL…	2.35467
regulation of cellular metabolic process	5278	123	0.00275	AIMP2 , ARFGEF1 , ARHGEF2 , ARRB1 , ATG10 , ATP6V1C1, AURKA , AURKB , AXIN1 , BARD1 , BAZ1A , BLM , BMF , BRCA1 , BRCA2 , BRF2 , BUB1B , CAV1 , CBFA2T3 , CBR1 , CBX2 , CCNB1 , CCNE2 , CCNJL , CDC6 , CDCA2 , CKAP2 , CSRNP1 , DBNDD1 , DCUN1D5 , DEPTOR , DIMT1 , DNAJA3 , DUSP16 , E2F3 , E2F5 , ELK3 , ESCO2 , ETS2 , EXOSC2 , FAM20C , FHL2 , GDNF , GINS1 , GNL3 , HEYL , HLX , IKBKB , IVNS1ABP, KCTD20 …	2.33043
regulation of nitrogen compound metabolic process	4966	115	0.00533	AIMP2 , ARFGEF1 , ARHGEF2 , ARRB1 , ATG10 , AURKA , AURKB , AXIN1 , BARD1 , BAZ1A , BLM , BRCA1 , BRCA2 , BRF2 , BUB1B , CAV1 , CBFA2T3 , CBX2 , CCNB1 , CCNE2 , CCNJL , CDC6 , CDCA2 , CKAP2 , CSRNP1 , DBNDD1 , DCUN1D5 , DEPTOR , DIMT1 , DNAJA3 , DTL , DUSP16 , E2F3 , E2F5 , ELK3 , ESCO2 , ETS2 , EXOSC2 , FHL2 , GDNF , GINS1 , GNL3 , HEYL , HLX , IKBKB , IVNS1ABP, KIF14 , LDLR , LHX2 , LHX8 , LMO2…	2.31575
cellular component organization	5344	123	0.00444	AIMP2 , ANLN , ARFGEF1 , ARHGAP22, ARHGEF17, ARHGEF2 , ARRB1 , ASPM , ATP8B2 , AURKA , AURKB , AXIN1 , BAZ1A , BET1L , BIN3 , BLM , BMF , BRCA1 , BRCA2 , BRF2 , BUB1B , CAV1 , CBX2 , CCDC113 , CCNB1 , CCNE2 , CDC6 , CDCA2 , CDCA8 , CENPA , CEP55 , CHAF1A , CHMP7 , CKAP2 , CUTC , DCUN1D5 , DEPTOR , DNAJA3 , E2F5 , EHD2 , EME1 , ESCO2 , EXO1 , EXOSC2 , EXOSC4 , EXTL3 , FARSA , FCHSD2 , GDNF , GEMIN…	2.30165
cellular macromolecule metabolic process	4989	114	0.00881	AIMP2 , ARFGEF1 , ARHGEF2 , ARRB1 , ASB13 , ATG10 , AURKA , AURKB , AXIN1 , BARD1 , BAZ1A , BFAR , BLM , BRCA1 , BRCA2 , BUB1B , CAV1 , CBFA2T3 , CCNB1 , CCNE2 , CCNJL , CDC6 , CDCA2 , CHAF1A , CHMP7 , DBNDD1 , DCUN1D5 , DEPTOR , DIMT1 , DNAJA3 , DTL , DUSP16 , EME1 , ESCO2 , EXO1 , EXOSC2 , EXOSC4 , EXTL3 , FAM20C , FARSA , FBXO32 , GDNF , GID4 , GINS1 , GNL3 , HMBS , IKBKB , IVNS1ABP, KIF14 , K…	2.28503
regulation of primary metabolic process	5094	115	0.01252	ABHD6 , AIMP2 , ARFGEF1 , ARHGEF2 , ARRB1 , ATG10 , AURKA , AURKB , AXIN1 , BARD1 , BAZ1A , BLM , BRCA1 , BRCA2 , BRF2 , BUB1B , CAV1 , CBFA2T3 , CBX2 , CCNB1 , CCNE2 , CCNJL , CDC6 , CDCA2 , CKAP2 , CSRNP1 , DBNDD1 , DCUN1D5 , DEPTOR , DIMT1 , DNAJA3 , DTL , DUSP16 , E2F3 , E2F5 , ELK3 , ESCO2 , ETS2 , EXOSC2 , FHL2 , GDNF , GINS1 , GNL3 , HEYL , HLX , IKBKB , IVNS1ABP, KIF14 , LDLR , LHX2 , LHX…	2.25756
macromolecule metabolic process	8096	182	0.00036	AEN , AIMP2 , ARFGEF1 , ARHGEF2 , ARRB1 , ASB13 , ATG10 , AURKA , AURKB , AXIN1 , BARD1 , BAZ1A , BFAR , BLM , BRCA1 , BRCA2 , BRF2 , BTN2A3P , BTN3A1 , BUB1B , BYSL , CAV1 , CBFA2T3 , CBX2 , CCNB1 , CCNE2 , CCNJL , CDC6 , CDCA2 , CHAF1A , CHMP7 , CKAP2 , CSRNP1 , DBNDD1 , DCUN1D5 , DEPTOR , DIMT1 , DNAJA3 , DTL , DUS2 , DUSP16 , E2F3 , E2F5 , ELK3 , EME1 , ESCO2 , ETS2 , EXO1 , EXOSC2 , EXOSC4 ,…	2.24802
regulation of macromolecule metabolic process	5445	122	0.01213	AIMP2 , ARFGEF1 , ARHGEF2 , ARRB1 , ATG10 , AURKA , AURKB , AXIN1 , BARD1 , BAZ1A , BLM , BRCA1 , BRCA2 , BRF2 , BTN2A3P , BTN3A1 , BUB1B , CAV1 , CBFA2T3 , CBX2 , CCNB1 , CCNE2 , CCNJL , CDC6 , CDCA2 , CKAP2 , CSRNP1 , DBNDD1 , DCUN1D5 , DEPTOR , DIMT1 , DNAJA3 , DTL , DUSP16 , E2F3 , E2F5 , ELK3 , ESCO2 , ETS2 , EXOSC2 , EXOSC4 , FHL2 , GDNF , GINS1 , GNL3 , HEYL , HLX , IKBKB , IVNS1ABP, KIF14…	2.24059
regulation of metabolic process	5915	132	0.0093	ABHD6 , AIMP2 , ARFGEF1 , ARHGEF2 , ARRB1 , ATG10 , ATP6V1C1, AURKA , AURKB , AXIN1 , BARD1 , BAZ1A , BLM , BMF , BRCA1 , BRCA2 , BRF2 , BTN2A3P , BTN3A1 , BUB1B , CAV1 , CBFA2T3 , CBR1 , CBX2 , CCNB1 , CCNE2 , CCNJL , CDC6 , CDCA2 , CKAP2 , CSRNP1 , DBNDD1 , DCUN1D5 , DEPTOR , DIMT1 , DNAJA3 , DTL , DUSP16 , E2F3 , E2F5 , ELK3 , ESCO2 , ETS2 , EXOSC2 , EXOSC4 , FAM20C , FHL2 , GDNF , GINS1 , GNL…	2.23161
nitrogen compound metabolic process	8380	187	0.00039	AEN , AIMP2 , ARFGEF1 , ARHGEF2 , ARRB1 , ASB13 , ATG10 , AURKA , AURKB , AXIN1 , BARD1 , BAZ1A , BFAR , BLM , BRCA1 , BRCA2 , BRF2 , BUB1B , BYSL , CAV1 , CBFA2T3 , CBX2 , CCNB1 , CCNE2 , CCNJL , CDC6 , CDCA2 , CHAF1A , CHMP7 , CKAP2 , CSRNP1 , DBNDD1 , DCUN1D5 , DEPTOR , DHODH , DIMT1 , DNAJA3 , DTL , DUS2 , DUSP16 , E2F3 , E2F5 , ELK3 , EME1 , ESCO2 , ETS2 , EXO1 , EXOSC2 , EXOSC4 , EXTL3 , FA…	2.2315
gene expression	5161	115	0.01884	AIMP2 , ARHGEF2 , ARRB1 , AURKA , AURKB , AXIN1 , BARD1 , BAZ1A , BLM , BRCA1 , BRCA2 , BRF2 , BTN2A3P , BTN3A1 , BYSL , CAV1 , CBFA2T3 , CBX2 , CKAP2 , CSRNP1 , DIMT1 , DNAJA3 , DUS2 , E2F3 , E2F5 , ELK3 , ETS2 , EXO1 , EXOSC2 , EXOSC4 , FARSA , FHL2 , GDNF , GEMIN4 , GNL3 , HEYL , HLX , IKBKB , INTS5 , INTS9 , IVNS1ABP, LDLR , LHX2 , LHX8 , LMO2 , MAK16 , MBNL1 , MEF2C , METTL1 , METTL13 , METT…	2.22825
cellular metabolic process	8971	199	0.00022	ABHD6 , AEN , AIMP2 , ARFGEF1 , ARHGEF2 , ARRB1 , ASB13 , ATG10 , ATP6V1C1, AURKA , AURKB , AXIN1 , BARD1 , BAZ1A , BFAR , BLM , BMF , BRCA1 , BRCA2 , BRF2 , BUB1B , BYSL , CAV1 , CBFA2T3 , CBR1 , CBX2 , CCNB1 , CCNE2 , CCNJL , CDC6 , CDCA2 , CHAF1A , CHMP7 , CKAP2 , CSRNP1 , CYP39A1 , DBNDD1 , DCUN1D5 , DEPTOR , DHODH , DIMT1 , DNAJA3 , DTL , DUS2 , DUSP16 , E2F3 , E2F5 , ELK3 , EME1 , ESCO2 , E…	2.21826
cellular biosynthetic process	4898	107	0.04208	AIMP2 , ARFGEF1 , ARHGEF2 , ARRB1 , ATG10 , AURKB , AXIN1 , BAZ1A , BLM , BRCA1 , BRCA2 , BRF2 , CAV1 , CBFA2T3 , CBR1 , CBX2 , CKAP2 , CSRNP1 , CYP39A1 , DHODH , DNAJA3 , DTL , E2F3 , E2F5 , ELK3 , ETS2 , EXOSC2 , EXTL3 , FARSA , FHL2 , FLAD1 , GDNF , GINS1 , GNL3 , HEYL , HLX , HMBS , IKBKB , IVNS1ABP, LDLR , LHX2 , LHX8 , LMO2 , MEF2C , METTL13 , METTL23 , MRPL2 , MYT1 , NCOA7 , P2RX4 , PANK1 …	2.18457
primary metabolic process	8832	189	0.00493	ABHD6 , AEN , AIMP2 , ALDH1B1 , ARFGEF1 , ARHGEF2 , ARRB1 , ASB13 , ATG10 , AURKA , AURKB , AXIN1 , BARD1 , BAZ1A , BFAR , BLM , BRCA1 , BRCA2 , BRF2 , BUB1B , BYSL , CAV1 , CBFA2T3 , CBR1 , CBX2 , CCNB1 , CCNE2 , CCNJL , CDC6 , CDCA2 , CHAF1A , CHMP7 , CKAP2 , CSRNP1 , CYP39A1 , DBNDD1 , DCUN1D5 , DEPTOR , DHODH , DIMT1 , DNAJA3 , DTL , DUS2 , DUSP16 , E2F3 , E2F5 , ELK3 , EME1 , ESCO2 , ETS2 , …	2.13995
organic substance metabolic process	9395	197	0.01089	ABHD6 , AEN , AIMP2 , ALDH1B1 , ARFGEF1 , ARHGEF2 , ARRB1 , ASB13 , ATG10 , AURKA , AURKB , AXIN1 , BARD1 , BAZ1A , BFAR , BLM , BRCA1 , BRCA2 , BRF2 , BTN2A3P , BTN3A1 , BUB1B , BYSL , CAV1 , CBFA2T3 , CBR1 , CBX2 , CCNB1 , CCNE2 , CCNJL , CDC6 , CDCA2 , CHAF1A , CHMP7 , CKAP2 , CSRNP1 , CYP39A1 , DBNDD1 , DCUN1D5 , DEPTOR , DHODH , DIMT1 , DNAJA3 , DTL , DUS2 , DUSP16 , E2F3 , E2F5 , ELK3 , EME…	2.09686
metabolic process	9830	206	0.00736	ABHD6 , AEN , AIMP2 , ALDH1B1 , ARFGEF1 , ARHGEF2 , ARRB1 , ASB13 , ATG10 , ATP6V1C1, AURKA , AURKB , AXIN1 , BARD1 , BAZ1A , BFAR , BLM , BMF , BRCA1 , BRCA2 , BRF2 , BTN2A3P , BTN3A1 , BUB1B , BYSL , CAV1 , CBFA2T3 , CBR1 , CBX2 , CCNB1 , CCNE2 , CCNJL , CDC6 , CDCA2 , CHAF1A , CHMP7 , CKAP2 , CSRNP1 , CYP39A1 , DBNDD1 , DCUN1D5 , DEPTOR , DHODH , DIMT1 , DNAJA3 , DTL , DUS2 , DUSP16 , E2F3 , E…	2.09563
regulation of cellular process	9671	199	0.02824	ABHD6 , AEN , AIMP2 , ANLN , ARFGEF1 , ARHGAP22 , ARHGAP32 , ARHGEF17 , ARHGEF2 , ARRB1 , ASB13 , ASPM , ATG10 , ATP6V1C1 , AURKA , AURKB , AXIN1 , BARD1 , BAZ1A , BET1L , BFAR , BIN3 , BLM , BMF , BRCA1 , BRCA2 , BRF2 , BTN2A3P , BTN3A1 , BUB1B , BYSL , CAV1 , CBFA2T3 , CBR1 , CBX2 , CCNB1 , CCNE2 , CCNJL , CDC6 , CDCA2 , CEP55 , CHMP7 , CKAP2 , CSRNP1 , DBNDD1 , DCUN1D5 , DEPTOR , DIMT1 , DLK2 …	2.0577
cellular process	14253	278	0.01743	ABHD6 , AEN , AIMP2 , ANLN , ARFGEF1 , ARHGAP22 , ARHGAP32 , ARHGEF17 , ARHGEF2 , ARRB1 , ASB13 , ASPM , ATG10 , ATP6V1C1 , ATP8B2 , AURKA , AURKB , AXIN1 , BARD1 , BAZ1A , BET1L , BFAR , BIN3 , BLM , BMF , BRCA1 , BRCA2 , BRF2 , BTN2A3P , BTN3A1 , BUB1B , BYSL , CAV1 , CBFA2T3 , CBR1 , CBX2 , CCDC113 , CCNB1 , CCNE2 , CCNJL , CDC6 , CDCA2 , CDCA8 , CENPA , CEP55 , CHAF1A , CHMP7 , CKAP2 , CSRNP1…	1.95047
